# Supplementary material for: Interference With ACSL1 Gene in Bovine Adipocytes: Transcriptome Profiling of mRNA and lncRNA Related to Unsaturated Fatty Acid Synthesis
Source: Front Vet Sci. 2021 Dec 16;8:788316. doi: 10.3389/fvets.2021.788316 (PMC8716587; doi:10.3389/fvets.2021.788316)
Supplement: Supplementary File 1 — The sequencing results were compared to the reference genome. [file Table_1.XLSX]

## Sheet: MapStat
Sample name	NC_ACSL1_1	NC_ACSL1_2	NC_ACSL1_3	si_ACSL1_1	si_ACSL1_2	si_ACSL1_3
Total reads	115542046	96857744	101411748	109206440	98632486	91106662
Total mapped	101402321 (87.76%)	86976790 (89.8%)	90963179 (89.7%)	96039884 (87.94%)	90329704 (91.58%)	84488505 (92.74%)
Multiple mapped	10566321 (9.15%)	6961831 (7.19%)	8972073 (8.85%)	10140616 (9.29%)	7324590 (7.43%)	7262741 (7.97%)
Uniquely mapped	90836000 (78.62%)	80014959 (82.61%)	81991106 (80.85%)	85899268 (78.66%)	83005114 (84.16%)	77225764 (84.76%)
Read-1	45521234 (39.4%)	40144310 (41.45%)	41100898 (40.53%)	43160591 (39.52%)	41618889 (42.2%)	38794320 (42.58%)
Read-2	45314766 (39.22%)	39870649 (41.16%)	40890208 (40.32%)	42738677 (39.14%)	41386225 (41.96%)	38431444 (42.18%)
Reads map to '+'	45406357 (39.3%)	40011200 (41.31%)	40996748 (40.43%)	42892326 (39.28%)	41492770 (42.07%)	38581322 (42.35%)
Reads map to '-'	45429643 (39.32%)	40003759 (41.3%)	40994358 (40.42%)	43006942 (39.38%)	41512344 (42.09%)	38644442 (42.42%)
Non-splice reads	56880831 (49.23%)	51482037 (53.15%)	53043183 (52.3%)	57183685 (52.36%)	53203404 (53.94%)	50116221 (55.01%)
Splice reads	33955169 (29.39%)	28532922 (29.46%)	28947923 (28.54%)	28715583 (26.29%)	29801710 (30.21%)	27109543 (29.76%)
Reads mapped in proper pairs	88343058 (76.46%)	77753984 (80.28%)	79699904 (78.59%)	83597898 (76.55%)	80777566 (81.9%)	74775228 (82.07%)
Proper-paired reads map to different chrom	0 (0%)	0 (0%)	0 (0%)	0 (0%)	0 (0%)	0 (0%)
