# Supplementary material for: Interference With ACSL1 Gene in Bovine Adipocytes: Transcriptome Profiling of mRNA and lncRNA Related to Unsaturated Fatty Acid Synthesis
Source: Front Vet Sci. 2021 Dec 16;8:788316. doi: 10.3389/fvets.2021.788316 (PMC8716587; doi:10.3389/fvets.2021.788316)
Supplement: Supplementary Files 2, 3 — Details of DELs and DEMs. [file Table_2.XLSX]

## Sheet: si_vs_NC.lncRNA.difftranscript_
transcript_id	transcript_name	gene_id	gene_name	transcript_locus	si_FPKM	NC_FPKM	log2FoldChange	pvalue	padj
TCONS_00061379	LINC1296	XLOC_047692	XLOC_047692	chr18:58223875-58239835	18.2186	0	17.3666	2.06974e-16	8.3007e-13
TCONS_00108646	LINC2266	XLOC_083504	XLOC_083504	chr28:39753934-39933353	0.264333	0	14.7092	4.37025e-12	1.07858e-08
TCONS_00069661	LINC1447	XLOC_053443	XLOC_053443	chr2:20797770-20813674	0.341393	0	11.5152	1.17364e-06	0.000583248
TCONS_00157214	LINC3185	XLOC_121692	XLOC_121692	chr8:43263911-43584169	0.175675	0	14.7708	1.94273e-06	0.000890435
TCONS_00100277	HS3ST2-AS3	ENSBTAG00000017391	HS3ST2	chr25:20684753-20790335	0.407807	0	14.5761	3.27597e-06	0.00134752
TCONS_00091652	LINC1870	XLOC_070604	XLOC_070604	chr23:40186115-40459036	0.168541	0	14.7086	3.73953e-06	0.00151872
TCONS_00098206	LINC2002	XLOC_075608	XLOC_075608	chr25:23104477-23163916	0.402644	0	13.5466	1.58712e-05	0.0049438
TCONS_00117332	LINC2414	XLOC_090014	XLOC_090014	chr3:100769216-100881311	1.17566	0.00850667	7.21178	2.70556e-05	0.00749568
TCONS_00130715	LINC2670	XLOC_100821	XLOC_100821	chr5:26225400-26234845	1.98719	0	13.2028	3.04557e-05	0.00811033
TCONS_00016654	MAP4K3-AS3	ENSBTAG00000016442	MAP4K3	chr11:21760487-21836157	0.201432	0	13.0917	4.01605e-05	0.00983595
TCONS_00044479	LINC929	XLOC_035072	XLOC_035072	chr16:28294939-28360952	0.183924	0	12.6721	5.44883e-05	0.0124123
TCONS_00069524	LINC1437	XLOC_053332	XLOC_053332	chr2:17626030-17681082	0.212439	0	12.6135	6.16819e-05	0.0134953
TCONS_00085402	LINC1769	XLOC_065926	XLOC_065926	chr22:3052950-3175966	0.195714	0	13.8104	6.78186e-05	0.0143151
TCONS_00050038	LINC1067	XLOC_039472	XLOC_039472	chr17:17506781-17514342	0.259281	0	9.99251	7.00727e-05	0.0145292
TCONS_00122946	LINC2534	XLOC_094314	XLOC_094314	chr4:16934604-16953515	0.134856	0	10.3547	7.10959e-05	0.0146221
TCONS_00142457	ABCG2-AS1	ENSBTAG00000017704	ABCG2	chr6:37902859-37913429	0.182147	0	10.069	7.79998e-05	0.0155926
TCONS_00156777	BNC2-AS1	ENSBTAG00000003669	BNC2	chr8:27517962-27993366	0.318968	0	16.1861	9.96592e-05	0.0183762
TCONS_00127988	LINC2605	XLOC_098613	XLOC_098613	chr4:55523174-55612091	0.153703	0	12.7578	0.000101213	0.0185562
TCONS_00140771	GK2-AS1	ENSBTAG00000039245	GK2	chr6:95876174-95914755	0.247077	0	12.2287	0.000130442	0.0219627
TCONS_00151193	PSD2-AS1	ENSBTAG00000000238	PSD2	chr7:52601422-52669887	0.133748	0	12.153	0.00013543	0.022169
TCONS_00082255	LINC1699	XLOC_063575	XLOC_063575	chr21:48239981-48252829	0.145812	0	10.0642	0.00014202	0.0230129
TCONS_00081383	ADAMTSL3-AS1	ENSBTAG00000004645	ADAMTSL3	chr21:24578898-24644278	0.138959	0	12.1348	0.000172566	0.0262398
TCONS_00000414	LINC33	XLOC_000377	XLOC_000377	GJ060117.1:1086-4159	0.458657	0	9.55223	0.000182849	0.0269873
TCONS_00061384	LINC1300	XLOC_047692	XLOC_047692	chr18:58223875-58242538	4.71689	0	15.4016	0.000184211	0.0269873
TCONS_00076994	LINC1586	XLOC_059206	XLOC_059206	chr2:136670887-136686628	0.3801	0	11.7052	0.000232679	0.0311335
TCONS_00125375	SSMEM1-OT1	ENSBTAG00000013473	SSMEM1	chr4:94803477-94837072	0.189597	0	11.6352	0.000245938	0.0323389
TCONS_00023208	URM1-AS1	ENSBTAG00000025612	URM1	chr11:98975128-98979143	0.302268	0	9.28566	0.0002663	0.0339047
TCONS_00128683	LINC2623	XLOC_099173	XLOC_099173	chr4:80699990-80753478	0.106535	0	11.573	0.000278638	0.0345167
TCONS_00005219	EFHB-OT3	ENSBTAG00000013806	EFHB	chr1:44653919-44655522	0.665476	0	9.1544	0.000293275	0.0352413
TCONS_00093893	LINC1911	XLOC_072330	XLOC_072330	chr23:40180080-40305809	0.452516	0	14.7719	0.00031934	0.0376237
TCONS_00021081	PREPL-OT2	ENSBTAG00000017429	PREPL	chr11:26599121-26602463	0.406208	0	9.569	0.000339609	0.0386384
TCONS_00050712	LINC1088	XLOC_040038	XLOC_040038	chr17:47388013-47593669	0	0.213297	-14.4771	1.57285e-11	3.36422e-08
TCONS_00074138	SCN9A-AS1	ENSBTAG00000002425	SCN9A	chr2:30020925-30093757	0	0.263282	-13.2643	1.74573e-09	2.94789e-06
TCONS_00120604	LINC2482	XLOC_092509	XLOC_092509	chr3:56878805-56934384	0	0.355203	-13.2772	2.94248e-09	4.49555e-06
TCONS_00035606	LINC747	XLOC_028033	XLOC_028033	chr14:67592747-67648507	0	0.224744	-12.6397	2.47638e-08	3.05585e-05
TCONS_00048907	LINC1038	XLOC_038512	XLOC_038512	chr16:62930418-63007090	0	1.21624	-15.5963	3.37203e-08	3.86386e-05
TCONS_00075261	FZD7-AS1	ENSBTAG00000002283	FZD7	chr2:90877363-90991002	0	0.12816	-12.885	3.79211e-08	4.05553e-05
TCONS_00057814	LINC1213	XLOC_045175	XLOC_045175	chr18:58240996-58242538	26.9881	278.619	-3.2811	4.02427e-07	0.000274712
TCONS_00139018	LINC2829	XLOC_107257	XLOC_107257	chr6:5241066-5262516	0	0.340249	-11.8713	4.81804e-07	0.000291664
TCONS_00051516	ALDH2-AS2	ENSBTAG00000008743	ALDH2	chr17:64538899-64585131	0	0.270081	-12.6376	5.34357e-07	0.000317487
TCONS_00126371	MTERF1-OT2	ENSBTAG00000045617	MTERF1	chr4:8890543-9097318	0	0.315827	-14.9902	1.18162e-06	0.000583248
TCONS_00122473	LRRFIP1-AS2	ENSBTAG00000005354	LRRFIP1	chr3:117779610-117831699	0	0.593854	-13.9128	8.96963e-06	0.00312806
TCONS_00161520	LINC3266	XLOC_125203	XLOC_125203	chr9:81333460-81454448	0	0.254471	-13.9038	9.40822e-06	0.00324574
TCONS_00022259	LINC466	XLOC_017682	XLOC_017682	chr11:70152632-70321918	0	0.15603	-13.6821	1.39659e-05	0.00448081
TCONS_00057808	LINC1211	XLOC_045175	XLOC_045175	chr18:58239938-58242538	6.85312	81.1774	-3.46765	1.52901e-05	0.00480949
TCONS_00028176	LINC587	XLOC_022313	XLOC_022313	chr13:13356540-13490934	0	0.170297	-13.478	1.89331e-05	0.00573066
TCONS_00008493	LINC194	XLOC_006942	XLOC_006942	chr10:1764536-2002692	0	0.140232	-14.0225	2.09665e-05	0.00611534
TCONS_00155485	LINC3140	XLOC_120246	XLOC_120246	chr8:91752503-91801691	0	0.471025	-13.5148	2.50939e-05	0.00706239
TCONS_00115488	TENT5C-AS1	ENSBTAG00000046509	TENT5C	chr3:25704788-25722957	0	0.163373	-10.5523	2.80931e-05	0.00763848
TCONS_00072794	SZRD1-AS1	ENSBTAG00000009251	SZRD1	chr2:136324975-136337878	0	0.196337	-10.3173	4.73434e-05	0.0112962
TCONS_00040771	LINC864	XLOC_032165	XLOC_032165	chr15:67641606-67649039	0	0.286132	-10.0889	5.45483e-05	0.0124123
TCONS_00100973	LINC2077	XLOC_077514	XLOC_077514	chr25:32390675-32407047	0.0149663	2.2798	-7.24037	5.64083e-05	0.0127451
TCONS_00145888	PRDM6-AS1	ENSBTAG00000020578	PRDM6	chr7:31982349-32047583	0	0.202317	-12.6835	5.7721e-05	0.0128606
TCONS_00061409	LINC1311	XLOC_047692	XLOC_047692	chr18:58234520-58239837	0.002545	0.8168	-7.87414	7.32809e-05	0.0149613
TCONS_00100247	LINC2051	XLOC_076941	XLOC_076941	chr25:20299527-20310581	0	0.180572	-10.0168	7.95837e-05	0.0155974
TCONS_00100974	LINC2078	XLOC_077514	XLOC_077514	chr25:32391682-32407047	0.0149663	2.15471	-7.1295	7.96178e-05	0.0155974
TCONS_00000681	LINC46	XLOC_000590	XLOC_000590	chr1:5679340-5719378	0	0.280183	-12.481	8.7459e-05	0.0165061
TCONS_00120260	LINC2476	XLOC_092198	XLOC_092198	chr3:45013675-45104728	0	0.136778	-12.6819	8.96166e-05	0.0168144
TCONS_00171435	SUV39H1-AS1	ENSBTAG00000004706	SUV39H1	chrX:91856970-91905231	0	0.215974	-12.385	9.23593e-05	0.0171287
TCONS_00068989	LINC1427	XLOC_052930	XLOC_052930	chr19:59099029-59236026	0	0.118789	-12.9802	0.00013994	0.022791
TCONS_00087160	LINC1789	XLOC_067353	XLOC_067353	chr22:50406568-50485127	0	0.117681	-12.2444	0.000146449	0.0232608
TCONS_00049712	LINC1060	XLOC_039175	XLOC_039175	chr17:8195407-8274834	0	0.116008	-12.1686	0.000152805	0.0239152
TCONS_00159680	LINC3239	XLOC_123678	XLOC_123678	chr8:112690032-112754185	0	0.135161	-12.0971	0.000163452	0.0252125
TCONS_00048301	MEGF6-AS1	ENSBTAG00000020839	MEGF6	chr16:50766001-50771816	0	0.235077	-9.45301	0.000174351	0.0263862
TCONS_00056973	C18H19orf47-AS1	ENSBTAG00000018859	C18H19orf47	chr18:49980107-49985598	0	0.260982	-9.49876	0.000210407	0.029209
TCONS_00057812	LINC1208	XLOC_045175	XLOC_045175	chr18:58239938-58242538	0.565882	14.2561	-4.59926	0.000213082	0.0293413
TCONS_00096255	OSBPL1A-AS1	ENSBTAG00000023259	OSBPL1A	chr24:32776584-32828252	0	0.198838	-12.322	0.000224047	0.0307193
TCONS_00006766	LINC156	XLOC_005482	XLOC_005482	chr1:100049814-100109410	0	0.125713	-11.8815	0.00022728	0.0308985
TCONS_00051339	LINC1095	XLOC_040531	XLOC_040531	chr17:59136215-59219219	0.238094	2.77292	-3.42454	0.000231532	0.0311335
TCONS_00044074	SLC26A9-AS1	ENSBTAG00000001382	SLC26A9	chr16:3463917-3492994	0	0.20706	-11.5988	0.000250587	0.0327552
TCONS_00110171	LINC2300	XLOC_084630	XLOC_084630	chr28:41362805-41421068	0	1.08773	-15.0399	0.000276269	0.0344896
TCONS_00085870	SEC22C-AS1	ENSBTAG00000006570	SEC22C	chr22:15339071-15345733	0	0.202193	-9.42074	0.000281176	0.0346971
TCONS_00149056	LINC3022	XLOC_115138	XLOC_115138	chr7:13509178-13536516	0	0.197207	-11.4257	0.000336674	0.0384407
TCONS_00002149	LINC79	XLOC_001782	XLOC_001782	chr1:72608882-72610600	0	0.483979	-8.7571	0.000394361	0.0439329
TCONS_00170550	LINC3479	XLOC_132562	XLOC_132562	chrX:63704019-63749053	0	1.0994	-14.5958	0.0004131	0.0453474
