# Supplementary material for: Interference With ACSL1 Gene in Bovine Adipocytes: Transcriptome Profiling of mRNA and lncRNA Related to Unsaturated Fatty Acid Synthesis
Source: Front Vet Sci. 2021 Dec 16;8:788316. doi: 10.3389/fvets.2021.788316 (PMC8716587; doi:10.3389/fvets.2021.788316)
Supplement: Supplementary File 4 — Details of GO analysis of DEMs. [file Table_3.XLSX]

## Sheet: si_vs_NC.mRNA.diffgene_up，down
gene_id	gene_name	gene_locus	si_FPKM	NC_FPKM	log2FoldChange	pvalue	padj
ENSBTAG00000011614	PDE7A	chr14:31803026-31857899	3.4592	1.14416	1.65478	1.56308e-11	3.02256e-08
ENSBTAG00000003476	FEM1A	chr7:20565301-20568880	17.718	3.89247	2.25518	2.36661e-09	2.64949e-06
ENSBTAG00000007079	LCP1	chr12:16255788-16320221	6.91193	2.97666	1.27225	5.0158e-09	5.08052e-06
ENSBTAG00000017549	KITLG	chr5:18313471-18420243	6.18136	3.08174	1.09562	9.58169e-09	8.54858e-06
ENSBTAG00000021699	RORB	chr8:50875138-51079319	0.018963	0	10.9795	9.64533e-09	8.54858e-06
ENSBTAG00000021632	MSRA	chr8:8635550-9019576	6.68121	3.23574	1.10397	1.18459e-08	1.0079e-05
ENSBTAG00000011338	NREP	chr10:2160770-2193663	84.0237	42.9666	1.02429	3.45913e-08	2.53721e-05
ENSBTAG00000018694	ACSS3	chr5:10731241-10905490	2.42958	1.25968	1.01297	1.26269e-07	8.57313e-05
ENSBTAG00000005700	MAP3K9	chr10:82728773-82806769	2.51754	0.846402	1.62634	1.28974e-07	8.57313e-05
ENSBTAG00000007321	ENSBTAG00000007321	chr20:13393479-13436297	0.363853	0.0163753	4.482	9.19688e-07	0.000465778
ENSBTAG00000010866	BMPER	chr4:63052088-63305357	0.522097	0.186178	1.54587	1.23882e-06	0.000598885
ENSBTAG00000015888	PDE7B	chr9:75034593-75191797	1.35894	0.603601	1.22345	2.06201e-06	0.000933214
ENSBTAG00000013476	CPA5	chr4:94878551-94932849	0.0331237	0	9.91858	2.4422e-06	0.00103977
ENSBTAG00000012099	TMEM87B	chr11:263963-313529	16.2586	9.16502	0.896659	3.6009e-06	0.00144518
ENSBTAG00000039245	GK2	chr6:95876174-95914755	0.247077	0	12.2401	4.44617e-06	0.00171954
ENSBTAG00000014255	VPS50	chr4:10432174-10564199	7.7266	4.37863	0.881098	6.04038e-06	0.00217771
ENSBTAG00000020194	FGF13	chrX:22043210-22118277	1.05522	0.39784	1.46783	6.41772e-06	0.00227519
ENSBTAG00000017837	GABRB1	chr6:67260993-67714458	0.013818	0	11.8141	1.52589e-05	0.00477312
ENSBTAG00000007431	CEMIP	chr21:27139993-27297774	42.1472	25.4195	0.797653	1.9807e-05	0.00584415
ENSBTAG00000002299	SEL1L3	chr6:46791165-46881531	0.0132853	0	9.34136	2.00565e-05	0.00584415
ENSBTAG00000005301	KLHL32	chr9:53360139-53421408	4.53915	2.53941	0.889099	2.59511e-05	0.00734132
ENSBTAG00000035147	C19H17orf67	chr19:7830734-7860147	0.0447477	0	9.45347	3.78778e-05	0.0099061
ENSBTAG00000021582	NCAPG	chr6:38765969-38812051	22.0785	12.9507	0.842596	3.89039e-05	0.0099061
ENSBTAG00000014064	FGFR2	chr26:41823653-41926635	14.0097	8.7438	0.744156	3.91196e-05	0.0099061
ENSBTAG00000021322	TM4SF20	chr2:116332506-116343431	0.101565	0	9.283	4.60302e-05	0.0112541
ENSBTAG00000009256	ITGA4	chr2:15115673-15207508	2.13496	1.13783	0.957723	5.91747e-05	0.0139856
ENSBTAG00000004081	FAT3	chr29:1965869-2605125	0.202244	0.102997	1.02192	6.16063e-05	0.0140906
ENSBTAG00000014920	SEMA3E	chr4:37294908-37417444	13.6554	8.0762	0.823617	6.54958e-05	0.0146648
ENSBTAG00000021799	RCN3	chr18:56422333-56430760	172.577	108.617	0.732584	7.43395e-05	0.0163018
ENSBTAG00000009513	TGFBI	chr7:49059242-49095515	51.9417	30.9323	0.809913	8.03248e-05	0.0167901
ENSBTAG00000025021	ENSBTAG00000025021	chr28:4121685-4483004	0.010058	0	10.8228	0.000113889	0.0218245
ENSBTAG00000014484	TMEM26	chr28:17356841-17415700	2.64626	1.4589	0.908582	0.000127853	0.0232441
ENSBTAG00000048075	IGSF23	chr18:52732800-52841330	0.195292	0	13.4367	0.000145796	0.0260607
ENSBTAG00000038500	ENSBTAG00000038500	chr3:55024370-55046343	0.034716	0	8.64104	0.000151831	0.0269134
ENSBTAG00000032183	NELL2	chr5:35657329-36042694	24.5178	15.9791	0.681692	0.000153705	0.0270203
ENSBTAG00000011245	PLXNC1	chr5:24072282-24224562	15.6973	10.2969	0.665793	0.000188976	0.0311703
ENSBTAG00000032301	SLC26A7	chr14:75397723-75546727	20.5134	13.1885	0.697744	0.000205062	0.0335529
ENSBTAG00000004929	C5orf51	chr20:32628318-32650605	12.254	9.75056	0.959669	0.000219554	0.0347446
ENSBTAG00000011847	ASPN	chr8:85499333-85524670	3.77842	1.89119	1.07083	0.000235514	0.0360157
ENSBTAG00000005711	NSG1	chr6:106483716-107356158	0.015394	0	12.961	0.000237046	0.0360157
ENSBTAG00000026660	TAF12	chr2:125394311-125418237	15.1528	9.39905	0.758133	0.000255784	0.0372657
ENSBTAG00000007049	MBL2	chr26:6267258-6427352	0.0766183	0	12.8306	0.000272195	0.0393868
ENSBTAG00000014906	VCAN	chr7:85666058-85782896	81.1365	53.2599	0.704112	0.000294156	0.041012
ENSBTAG00000006227	IDH3A	chr21:31063699-31079936	95.6715	63.6895	0.652557	0.000296923	0.041012
ENSBTAG00000036304	CNGB3	chr14:78365136-78484612	0.154624	0	12.653	0.000311075	0.0421458
ENSBTAG00000001094	MTUS2	chr12:31029405-31296069	0.0177593	0	10.1605	0.000361882	0.0468647
ENSBTAG00000002174	RERG	chr5:95098306-95228587	0.0180853	0	10.2281	0.000389851	0.0484943
ENSBTAG00000004344	ACSL1	chr27:14223449-14288333	0.880522	8.01982	-3.13871	7.74855e-47	1.64819e-42
ENSBTAG00000026070	ENSBTAG00000026070	chr12:75457897-75536848	0	0.079885	-11.6502	2.46863e-11	4.37584e-08
ENSBTAG00000014270	UNC5B	chr28:27511423-27599754	1.62142	4.10628	-1.28644	2.33188e-10	3.54296e-07
ENSBTAG00000015539	RAPGEF5	chr4:31017033-31222267	0	0.025654	-11.3737	1.60792e-09	2.01188e-06
ENSBTAG00000018073	TSPO	chr5:114596006-114608640	58.0541	152.757	-1.31391	6.72221e-09	6.49946e-06
ENSBTAG00000020638	TIMP3	chr5:71751415-71809052	108.018	231.395	-1.032	1.47226e-08	1.19974e-05
ENSBTAG00000037526	FABP4	chr14:46833665-46838053	3.44333	17.415	-2.24101	1.52287e-08	1.19974e-05
ENSBTAG00000019498	ITGA3	chr19:37198628-37231287	8.34641	20.0385	-1.20342	1.66803e-08	1.26717e-05
ENSBTAG00000000648	ADAMTS5	chr1:8811792-8861602	0.897582	2.49862	-1.42792	1.58107e-07	9.60885e-05
ENSBTAG00000002215	GFPT2	chr7:772145-817756	20.1548	42.8465	-1.04584	2.33589e-07	0.000134288
ENSBTAG00000012219	CSPG4	chr21:33574740-33610470	2.81741	6.65103	-1.1717	2.7032e-07	0.000151315
ENSBTAG00000017165	MATN2	chr14:68478180-68651684	3.92491	8.21239	-1.0184	3.63634e-07	0.00019833
ENSBTAG00000011500	CASQ2	chr3:27658862-27729416	0.183591	0.870248	-2.23073	9.74824e-07	0.000482221
ENSBTAG00000018499	ANXA8L1	chr28:42288945-42305211	2.11211	5.71622	-1.38294	3.50921e-06	0.00143547
ENSBTAG00000019793	RGS22	chr14:66472379-66593433	0	0.0145027	-9.79236	6.99453e-06	0.00239969
ENSBTAG00000021999	CPT1A	chr29:46822027-46862300	10.1765	18.5317	-0.808659	1.00256e-05	0.0033321
ENSBTAG00000012191	WWC2	chr27:13139716-13204496	13.838	26.1602	-0.871006	1.09486e-05	0.00358289
ENSBTAG00000005562	GALNT13	chr2:41791846-42371758	0	0.0118593	-11.7835	1.16186e-05	0.00374455
ENSBTAG00000023891	RBM20	chr26:31465604-31678528	0	0.00869767	-9.86634	1.5542e-05	0.00479121
ENSBTAG00000016515	EFNA5	chr7:109049590-109217439	0	0.0336747	-11.5099	2.12519e-05	0.00610877
ENSBTAG00000009997	ANO1	chr29:47917031-48011753	0.0904977	0.399632	-2.09334	2.63869e-05	0.00734132
ENSBTAG00000005055	TXK	chr6:68405247-68449203	0	0.032035	-9.49292	2.65752e-05	0.00734132
ENSBTAG00000020921	PRKCB	chr25:21759692-22136705	0.841039	1.65605	-0.849705	3.20737e-05	0.00870246
ENSBTAG00000017592	GPAT3	chr6:100070895-100141603	9.17337	18.9219	-1.01392	3.34872e-05	0.00890383
ENSBTAG00000016794	ENSBTAG00000016794	chr11:5786452-5802753	0	0.0734783	-9.06969	4.42629e-05	0.0110767
ENSBTAG00000011209	SYT11	chr3:14926783-15004771	3.98964	7.00302	-0.776921	4.57655e-05	0.0112541
ENSBTAG00000027182	NR3C2	chr17:9742222-10173282	0	0.010555	-11.1754	5.10233e-05	0.0123331
ENSBTAG00000017537	PTGIS	chr13:78319020-78368752	15.0953	26.2177	-0.743704	5.58986e-05	0.0133598
ENSBTAG00000005043	TIMP1	chrX:91232235-91236073	1872.54	3259.47	-0.733678	6.06378e-05	0.0140198
ENSBTAG00000016208	TGM2	chr13:67663138-67697607	95.9824	164.715	-0.718354	6.91215e-05	0.0153155
ENSBTAG00000031252	CD82	chr15:75507140-75567303	5.26941	9.15337	-0.745328	7.73185e-05	0.016726
ENSBTAG00000015024	GXYLT1	chr5:38763552-38809940	3.97855	7.35363	-0.815785	7.78465e-05	0.016726
ENSBTAG00000046519	C5H12orf4	chr5:106089117-106126587	0	1.07937	-14.3016	7.9799e-05	0.0167901
ENSBTAG00000001788	PDPN	chr16:55407771-55442826	7.44177	13.3613	-0.799026	8.88209e-05	0.0181664
ENSBTAG00000002977	ECE1	chr2:131935441-132060210	9.66003	16.9662	-0.717482	9.12566e-05	0.0184869
ENSBTAG00000019107	GAS7	chr19:29670744-29876650	0.178144	0.496534	-1.30374	0.000102093	0.0201076
ENSBTAG00000015716	ERO1A	chr10:11438273-11488427	16.577	28.328	-0.709261	0.000110383	0.021345
ENSBTAG00000043996	SAMD12	chr14:47779596-48220402	0.535036	1.05678	-0.929143	0.000121295	0.0223104
ENSBTAG00000033759	ENSBTAG00000033759	chr7:61639308-61734503	0	0.035151	-10.7095	0.000121663	0.0223104
ENSBTAG00000014051	ANGPT1	chr14:59137214-59436333	0	0.010975	-10.7152	0.000121668	0.0223104
ENSBTAG00000005085	TRIM63	chr2:127615050-127630608	0	0.0685017	-9.07166	0.000162872	0.0279393
ENSBTAG00000014575	COL4A5	chrX:61685327-61824307	0.739171	1.43956	-0.923609	0.000164187	0.0279393
ENSBTAG00000001305	ATP2B2	chr22:55001027-55302080	0	0.009719	-10.5533	0.000170566	0.0287945
ENSBTAG00000018347	IL33	chr8:38724603-38793123	0.713208	1.82772	-1.22978	0.000215787	0.0347446
ENSBTAG00000007388	ZC3H12D	chr9:87840982-87862199	0	0.029716	-8.34988	0.000217652	0.0347446
ENSBTAG00000014252	SPTLC3	chr13:6743962-6879038	0	0.0193213	-10.4022	0.000243674	0.0365014
ENSBTAG00000002997	ADAMTSL1	chr8:25340759-25841063	4.03774	6.59931	-0.655067	0.000249239	0.0369852
ENSBTAG00000016761	NOX1	chrX:54668622-54704983	0	0.018797	-8.47878	0.000250452	0.0369852
ENSBTAG00000014912	FMOD	chr16:925081-935131	115.194	189.473	-0.652291	0.000279293	0.0400935
ENSBTAG00000000189	LHFPL3	chr4:45806019-46233536	0	0.037536	-12.9683	0.000281097	0.0400935
ENSBTAG00000032829	GHITM	chr28:39435546-39448963	56.6132	95.2853	-0.680628	0.000310677	0.0421458
ENSBTAG00000031777	GDPD5	chr15:55392275-55483132	0.595427	1.25076	-1.03268	0.000327745	0.0430676
ENSBTAG00000000570	RET	chr28:13562993-13615888	0	0.0102497	-8.11346	0.000364837	0.0468647
ENSBTAG00000008102	CRTAC1	chr26:18869719-19013761	3.58073	5.90311	-0.666228	0.000367938	0.0468647
ENSBTAG00000018013	EMP3	chr18:55482512-55486850	146.672	243.86	-0.683026	0.000382298	0.0480935
ENSBTAG00000019892	HAS2	chr14:19703611-19733798	0	0.0218493	-8.39583	0.000384369	0.0480935
ENSBTAG00000039117	TOGARAM1	chr21:55208034-55285668	4.26523	7.35313	-0.745145	0.00039336	0.0486463
ENSBTAG00000013004	ITIH5	chr13:16278275-16404464	0.205697	0.528622	-1.3316	0.000396215	0.0487161
ENSBTAG00000004547	OLR1	chr5:100244332-100255640	9.78468	17.481	-0.770307	0.000410783	0.0499235
ENSBTAG00000013653	NFE2L1	chr19:39056971-39069122	16.3927	36.2704	-1.12989	0.000413282	0.0499235
