# Supplementary material for: Interference With ACSL1 Gene in Bovine Adipocytes: Transcriptome Profiling of mRNA and lncRNA Related to Unsaturated Fatty Acid Synthesis
Source: Front Vet Sci. 2021 Dec 16;8:788316. doi: 10.3389/fvets.2021.788316 (PMC8716587; doi:10.3389/fvets.2021.788316)
Supplement: Supplementary File 5 — Details of KEGG pathway analysis of DEMs. [file Table_4.XLSX]

## Sheet: si_vs_NC.CAD_GO_enrichment_resu
GO_accession	Description	Term_type	P-Value	CAD_item	CAD_list	Bg_item	Bg_list	Gene_names
GO:0005576	extracellular region	cellular_component	0.00013379	20	106	1709	19402	ENSBTAG00000013476,ENSBTAG00000001094,ENSBTAG00000009513,ENSBTAG00000017549,XLOC_073613,ENSBTAG00000011847,ENSBTAG00000005043,ENSBTAG00000020194,ENSBTAG00000014920,ENSBTAG00000017165,ENSBTAG00000000648,ENSBTAG00000010866,ENSBTAG00000014575,ENSBTAG00000007049,ENSBTAG00000020638,ENSBTAG00000017537,ENSBTAG00000016515,ENSBTAG00000014051,ENSBTAG00000032183,ENSBTAG00000014912
GO:0030212	hyaluronan metabolic process	biological_process	0.00015536	3	106	18	19402	ENSBTAG00000019892,ENSBTAG00000013004,ENSBTAG00000007431
GO:0071438	invadopodium membrane	cellular_component	0.00038119	2	106	4	19402	ENSBTAG00000016761,ENSBTAG00000019498
GO:0031012	extracellular matrix	cellular_component	0.00054233	9	106	306	19402	ENSBTAG00000014064,ENSBTAG00000009513,ENSBTAG00000014575,ENSBTAG00000020638,ENSBTAG00000007049,ENSBTAG00000016515,ENSBTAG00000011847,ENSBTAG00000005043,ENSBTAG00000017165
GO:0030198	extracellular matrix organization	biological_process	0.00074356	7	106	196	19402	ENSBTAG00000019892,ENSBTAG00000007079,ENSBTAG00000014575,ENSBTAG00000009513,ENSBTAG00000014912,ENSBTAG00000015716,ENSBTAG00000016761
GO:0043062	extracellular structure organization	biological_process	0.00078116	7	106	197	19402	ENSBTAG00000016761,ENSBTAG00000007079,ENSBTAG00000014575,ENSBTAG00000019892,ENSBTAG00000014912,ENSBTAG00000015716,ENSBTAG00000009513
GO:0030203	glycosaminoglycan metabolic process	biological_process	0.00090222	4	106	68	19402	ENSBTAG00000013004,ENSBTAG00000019892,ENSBTAG00000007431,ENSBTAG00000014051
GO:0051045	negative regulation of membrane protein ectodomain proteolysis	biological_process	0.00090463	2	106	8	19402	ENSBTAG00000020638,ENSBTAG00000005043
GO:0008347	glial cell migration	biological_process	0.0010276	2	106	9	19402	ENSBTAG00000012219,ENSBTAG00000017165
GO:0005615	extracellular space	cellular_component	0.0011587	13	106	1085	19402	ENSBTAG00000014920,ENSBTAG00000017165,ENSBTAG00000000648,ENSBTAG00000007049,ENSBTAG00000020638,ENSBTAG00000017537,ENSBTAG00000014051,ENSBTAG00000005043,ENSBTAG00000009513,ENSBTAG00000014575,ENSBTAG00000017549,ENSBTAG00000013476,ENSBTAG00000010866
GO:0006022	aminoglycan metabolic process	biological_process	0.0013914	4	106	84	19402	ENSBTAG00000019892,ENSBTAG00000013004,ENSBTAG00000014051,ENSBTAG00000007431
GO:0005604	basement membrane	cellular_component	0.0014794	5	106	71	19402	ENSBTAG00000014575,ENSBTAG00000017165,ENSBTAG00000005043,ENSBTAG00000016515,ENSBTAG00000020638
GO:0044421	extracellular region part	cellular_component	0.0015174	15	106	1278	19402	ENSBTAG00000010866,ENSBTAG00000001094,ENSBTAG00000013476,ENSBTAG00000014575,ENSBTAG00000017549,ENSBTAG00000009513,ENSBTAG00000005043,ENSBTAG00000016515,ENSBTAG00000007049,ENSBTAG00000020638,ENSBTAG00000017537,ENSBTAG00000014051,ENSBTAG00000000648,ENSBTAG00000014920,ENSBTAG00000017165
GO:0008191	metalloendopeptidase inhibitor activity	molecular_function	0.0016979	2	106	15	19402	ENSBTAG00000020638,ENSBTAG00000005043
GO:0010576	metalloenzyme regulator activity	molecular_function	0.0016979	2	106	15	19402	ENSBTAG00000005043,ENSBTAG00000020638
GO:0048551	metalloenzyme inhibitor activity	molecular_function	0.0016979	2	106	15	19402	ENSBTAG00000005043,ENSBTAG00000020638
GO:0005578	proteinaceous extracellular matrix	cellular_component	0.0018447	6	106	137	19402	ENSBTAG00000014575,ENSBTAG00000017165,ENSBTAG00000005043,ENSBTAG00000016515,ENSBTAG00000007049,ENSBTAG00000020638
GO:0031867	EP4 subtype prostaglandin E2 receptor binding	molecular_function	0.0019012	1	106	1	19402	ENSBTAG00000003476
GO:0031224	intrinsic to membrane	cellular_component	0.0019657	45	106	5832	19402	ENSBTAG00000032829,ENSBTAG00000017837,ENSBTAG00000002977,ENSBTAG00000016761,ENSBTAG00000001788,ENSBTAG00000013653,ENSBTAG00000026070,ENSBTAG00000001305,ENSBTAG00000005562,ENSBTAG00000005711,ENSBTAG00000018013,ENSBTAG00000017549,ENSBTAG00000012219,ENSBTAG00000012099,ENSBTAG00000009256,ENSBTAG00000002299,ENSBTAG00000017592,ENSBTAG00000021322,ENSBTAG00000016794,ENSBTAG00000017537,ENSBTAG00000016208,…
GO:0071310	cellular response to organic substance	biological_process	0.0019902	19	106	1473	19402	ENSBTAG00000014064,ENSBTAG00000009997,ENSBTAG00000000570,ENSBTAG00000019892,ENSBTAG00000011500,ENSBTAG00000037526,ENSBTAG00000014051,ENSBTAG00000020638,ENSBTAG00000017537,ENSBTAG00000016515,ENSBTAG00000020921,ENSBTAG00000005055,ENSBTAG00000011338,ENSBTAG00000021699,ENSBTAG00000015716,ENSBTAG00000011847,ENSBTAG00000019498,ENSBTAG00000017837,ENSBTAG00000004344
GO:0070887	cellular response to chemical stimulus	biological_process	0.0022679	22	106	1876	19402	ENSBTAG00000005055,ENSBTAG00000020921,ENSBTAG00000020638,ENSBTAG00000017537,ENSBTAG00000016515,ENSBTAG00000014051,ENSBTAG00000037526,ENSBTAG00000011500,ENSBTAG00000019892,ENSBTAG00000000570,ENSBTAG00000009997,ENSBTAG00000014064,ENSBTAG00000004344,ENSBTAG00000017837,ENSBTAG00000019498,ENSBTAG00000016761,ENSBTAG00000011847,ENSBTAG00000013653,ENSBTAG00000015716,ENSBTAG00000011209,ENSBTAG00000011338,…
GO:0044420	extracellular matrix part	cellular_component	0.0023925	6	106	139	19402	ENSBTAG00000016515,ENSBTAG00000007049,ENSBTAG00000020638,ENSBTAG00000005043,ENSBTAG00000017165,ENSBTAG00000014575
GO:0030175	filopodium	cellular_component	0.0024846	4	106	63	19402	ENSBTAG00000020194,ENSBTAG00000019498,ENSBTAG00000017549,ENSBTAG00000007079
GO:0010033	response to organic substance	biological_process	0.0025118	21	106	1790	19402	ENSBTAG00000020638,ENSBTAG00000016515,ENSBTAG00000017537,ENSBTAG00000014051,ENSBTAG00000037526,ENSBTAG00000011500,ENSBTAG00000020921,ENSBTAG00000005055,ENSBTAG00000000570,ENSBTAG00000009997,ENSBTAG00000014064,ENSBTAG00000019892,ENSBTAG00000019498,ENSBTAG00000011847,ENSBTAG00000005043,ENSBTAG00000004344,ENSBTAG00000017837,ENSBTAG00000002174,ENSBTAG00000015716,ENSBTAG00000021699,ENSBTAG00000011338
GO:0033619	membrane protein proteolysis	biological_process	0.0032643	3	106	50	19402	ENSBTAG00000005043,ENSBTAG00000000570,ENSBTAG00000020638
GO:0044425	membrane part	cellular_component	0.0032764	50	106	6690	19402	ENSBTAG00000014920,ENSBTAG00000004081,ENSBTAG00000019498,ENSBTAG00000020194,ENSBTAG00000015716,ENSBTAG00000014484,ENSBTAG00000011209,ENSBTAG00000039245,XLOC_073613,ENSBTAG00000000189,ENSBTAG00000016515,ENSBTAG00000031777,ENSBTAG00000018073,ENSBTAG00000021999,ENSBTAG00000011245,ENSBTAG00000000570,ENSBTAG00000014064,ENSBTAG00000032301,ENSBTAG00000004547,ENSBTAG00000032829,ENSBTAG00000017837,ENSBTAG…
GO:0016477	cell migration	biological_process	0.0033203	16	106	1059	19402	ENSBTAG00000014920,ENSBTAG00000017165,ENSBTAG00000005043,ENSBTAG00000020194,ENSBTAG00000019498,ENSBTAG00000016761,ENSBTAG00000007079,ENSBTAG00000012219,ENSBTAG00000017549,ENSBTAG00000007431,ENSBTAG00000009256,ENSBTAG00000014051,ENSBTAG00000019892,ENSBTAG00000011245,ENSBTAG00000010866,ENSBTAG00000000570
GO:0016671	oxidoreductase activity, acting on a sulfur group of donors, disulfide as acceptor	molecular_function	0.0033904	2	106	9	19402	ENSBTAG00000021632,ENSBTAG00000015716
GO:0045860	positive regulation of protein kinase activity	biological_process	0.0034856	8	106	364	19402	ENSBTAG00000000570,ENSBTAG00000007431,ENSBTAG00000017549,ENSBTAG00000012219,ENSBTAG00000014051,ENSBTAG00000005700,ENSBTAG00000020194,ENSBTAG00000004344
GO:0071902	positive regulation of protein serine/threonine kinase activity	biological_process	0.0035143	6	106	222	19402	ENSBTAG00000007431,ENSBTAG00000000570,ENSBTAG00000005700,ENSBTAG00000012219,ENSBTAG00000017549,ENSBTAG00000004344
GO:0071437	invadopodium	cellular_component	0.0036178	2	106	11	19402	ENSBTAG00000016761,ENSBTAG00000019498
GO:0023051	regulation of signaling	biological_process	0.003647	28	106	2566	19402	ENSBTAG00000000570,ENSBTAG00000009997,ENSBTAG00000014064,ENSBTAG00000010866,ENSBTAG00000014270,ENSBTAG00000018347,ENSBTAG00000005700,ENSBTAG00000017537,ENSBTAG00000016515,ENSBTAG00000020638,ENSBTAG00000014051,ENSBTAG00000031777,ENSBTAG00000005055,ENSBTAG00000020921,ENSBTAG00000021799,ENSBTAG00000017592,ENSBTAG00000011338,ENSBTAG00000011209,ENSBTAG00000012219,ENSBTAG00000005711,ENSBTAG00000017549,…
GO:0042221	response to chemical stimulus	biological_process	0.0036735	28	106	3493	19402	ENSBTAG00000005055,ENSBTAG00000020921,ENSBTAG00000020638,ENSBTAG00000017537,ENSBTAG00000016515,ENSBTAG00000014051,ENSBTAG00000037526,ENSBTAG00000011500,ENSBTAG00000014270,ENSBTAG00000011245,ENSBTAG00000019892,ENSBTAG00000000570,ENSBTAG00000009997,ENSBTAG00000014064,ENSBTAG00000014920,ENSBTAG00000004344,ENSBTAG00000017165,ENSBTAG00000017837,ENSBTAG00000002174,ENSBTAG00000019498,ENSBTAG00000016761,…
GO:0048583	regulation of response to stimulus	biological_process	0.0040369	30	106	2948	19402	ENSBTAG00000011338,ENSBTAG00000011209,ENSBTAG00000012219,ENSBTAG00000017549,ENSBTAG00000021799,ENSBTAG00000017592,ENSBTAG00000014920,ENSBTAG00000012191,ENSBTAG00000019498,ENSBTAG00000016761,ENSBTAG00000011847,ENSBTAG00000020194,ENSBTAG00000005043,ENSBTAG00000014270,ENSBTAG00000018347,ENSBTAG00000000570,ENSBTAG00000009997,ENSBTAG00000010866,ENSBTAG00000014064,ENSBTAG00000003476,ENSBTAG00000005055,…
GO:0018108	peptidyl-tyrosine phosphorylation	biological_process	0.0040745	7	106	263	19402	ENSBTAG00000014064,ENSBTAG00000014051,ENSBTAG00000000570,ENSBTAG00000016515,ENSBTAG00000012219,ENSBTAG00000017549,ENSBTAG00000005055
GO:0001891	phagocytic cup	cellular_component	0.0042096	2	106	14	19402	ENSBTAG00000011209,ENSBTAG00000007079
GO:0018212	peptidyl-tyrosine modification	biological_process	0.0043921	7	106	266	19402	ENSBTAG00000005055,ENSBTAG00000012219,ENSBTAG00000017549,ENSBTAG00000000570,ENSBTAG00000016515,ENSBTAG00000014051,ENSBTAG00000014064
GO:0045861	negative regulation of proteolysis	biological_process	0.0044362	3	106	56	19402	ENSBTAG00000021322,ENSBTAG00000020638,ENSBTAG00000005043
GO:0051043	regulation of membrane protein ectodomain proteolysis	biological_process	0.0046302	2	106	20	19402	ENSBTAG00000020638,ENSBTAG00000005043
GO:0016021	integral to membrane	cellular_component	0.0049694	43	106	5764	19402	ENSBTAG00000019498,ENSBTAG00000004081,ENSBTAG00000014920,XLOC_073613,ENSBTAG00000011209,ENSBTAG00000039245,ENSBTAG00000014484,ENSBTAG00000031777,ENSBTAG00000000189,ENSBTAG00000000570,ENSBTAG00000032301,ENSBTAG00000004547,ENSBTAG00000014064,ENSBTAG00000011245,ENSBTAG00000021999,ENSBTAG00000018073,ENSBTAG00000016761,ENSBTAG00000002977,ENSBTAG00000001788,ENSBTAG00000032829,ENSBTAG00000017837,ENSBTAG…
GO:0001755	neural crest cell migration	biological_process	0.0054343	3	106	50	19402	ENSBTAG00000000570,ENSBTAG00000017549,ENSBTAG00000014920
GO:0043410	positive regulation of MAPK cascade	biological_process	0.00545	8	106	399	19402	ENSBTAG00000010866,ENSBTAG00000014064,ENSBTAG00000000570,ENSBTAG00000012219,ENSBTAG00000017549,ENSBTAG00000005700,ENSBTAG00000014051,ENSBTAG00000016761
GO:0040011	locomotion	biological_process	0.0058558	18	106	1331	19402	ENSBTAG00000014051,ENSBTAG00000016515,ENSBTAG00000000570,ENSBTAG00000010866,ENSBTAG00000011245,ENSBTAG00000014270,ENSBTAG00000019892,ENSBTAG00000016761,ENSBTAG00000019498,ENSBTAG00000005043,ENSBTAG00000020194,ENSBTAG00000017165,ENSBTAG00000014920,ENSBTAG00000009256,ENSBTAG00000007431,ENSBTAG00000012219,ENSBTAG00000017549,ENSBTAG00000007079
GO:0043250	sodium-dependent organic anion transmembrane transporter activity	molecular_function	0.0058997	1	106	2	19402	ENSBTAG00000016794
GO:0043251	sodium-dependent organic anion transport	biological_process	0.0058997	1	106	2	19402	ENSBTAG00000016794
GO:0033674	positive regulation of kinase activity	biological_process	0.0063682	8	106	399	19402	ENSBTAG00000000570,ENSBTAG00000007431,ENSBTAG00000017549,ENSBTAG00000012219,ENSBTAG00000014051,ENSBTAG00000005700,ENSBTAG00000020194,ENSBTAG00000004344
GO:0005509	calcium ion binding	molecular_function	0.006596	11	106	616	19402	ENSBTAG00000008102,ENSBTAG00000014906,ENSBTAG00000007079,ENSBTAG00000000570,ENSBTAG00000021799,ENSBTAG00000004081,ENSBTAG00000017165,ENSBTAG00000018499,ENSBTAG00000011847,ENSBTAG00000032183,ENSBTAG00000011500
GO:1900138	negative regulation of phospholipase A2 activity	biological_process	0.0072204	1	106	2	19402	ENSBTAG00000018499
GO:0048870	cell motility	biological_process	0.0073842	16	106	1153	19402	ENSBTAG00000014051,ENSBTAG00000019892,ENSBTAG00000011245,ENSBTAG00000010866,ENSBTAG00000000570,ENSBTAG00000017165,ENSBTAG00000014920,ENSBTAG00000005043,ENSBTAG00000020194,ENSBTAG00000016761,ENSBTAG00000019498,ENSBTAG00000017549,ENSBTAG00000012219,ENSBTAG00000007079,ENSBTAG00000007431,ENSBTAG00000009256
GO:0051674	localization of cell	biological_process	0.0073842	16	106	1153	19402	ENSBTAG00000019892,ENSBTAG00000011245,ENSBTAG00000010866,ENSBTAG00000000570,ENSBTAG00000014051,ENSBTAG00000012219,ENSBTAG00000007079,ENSBTAG00000017549,ENSBTAG00000007431,ENSBTAG00000009256,ENSBTAG00000017165,ENSBTAG00000014920,ENSBTAG00000005043,ENSBTAG00000020194,ENSBTAG00000016761,ENSBTAG00000019498
GO:0007155	cell adhesion	biological_process	0.0076859	13	106	745	19402	ENSBTAG00000019892,ENSBTAG00000014906,ENSBTAG00000017549,ENSBTAG00000009513,ENSBTAG00000011245,ENSBTAG00000000570,ENSBTAG00000009256,ENSBTAG00000014920,ENSBTAG00000004081,ENSBTAG00000016208,ENSBTAG00000016515,ENSBTAG00000019498,ENSBTAG00000014051
GO:0034097	response to cytokine stimulus	biological_process	0.0077952	8	106	560	19402	ENSBTAG00000004344,ENSBTAG00000005055,ENSBTAG00000017537,ENSBTAG00000020638,ENSBTAG00000014051,ENSBTAG00000005043,ENSBTAG00000037526,ENSBTAG00000019892
GO:0010646	regulation of cell communication	biological_process	0.0078143	27	106	2581	19402	ENSBTAG00000000570,ENSBTAG00000009997,ENSBTAG00000010866,ENSBTAG00000014064,ENSBTAG00000014270,ENSBTAG00000018347,ENSBTAG00000016515,ENSBTAG00000017537,ENSBTAG00000020638,ENSBTAG00000005700,ENSBTAG00000014051,ENSBTAG00000011500,ENSBTAG00000031777,ENSBTAG00000005055,ENSBTAG00000020921,ENSBTAG00000021799,ENSBTAG00000017592,ENSBTAG00000011338,ENSBTAG00000011209,ENSBTAG00000017549,ENSBTAG00000012219,…
GO:0005540	hyaluronic acid binding	molecular_function	0.0078194	2	106	20	19402	ENSBTAG00000007431,ENSBTAG00000014906
GO:0002020	protease binding	molecular_function	0.0078964	3	106	73	19402	ENSBTAG00000005043,ENSBTAG00000020638,ENSBTAG00000019498
GO:0055082	cellular chemical homeostasis	biological_process	0.0079925	9	106	535	19402	ENSBTAG00000020921,ENSBTAG00000011500,ENSBTAG00000016208,ENSBTAG00000016515,ENSBTAG00000016761,ENSBTAG00000001305,ENSBTAG00000015716,ENSBTAG00000007431,ENSBTAG00000009997
GO:0022610	biological adhesion	biological_process	0.0080047	13	106	750	19402	ENSBTAG00000000570,ENSBTAG00000009256,ENSBTAG00000009513,ENSBTAG00000011245,ENSBTAG00000019892,ENSBTAG00000014906,ENSBTAG00000017549,ENSBTAG00000019498,ENSBTAG00000016515,ENSBTAG00000014051,ENSBTAG00000016208,ENSBTAG00000014920,ENSBTAG00000004081
GO:0061564	axon development	biological_process	0.008082	8	106	347	19402	ENSBTAG00000014920,ENSBTAG00000017165,ENSBTAG00000016515,ENSBTAG00000008102,ENSBTAG00000011245,ENSBTAG00000014270,ENSBTAG00000011338,ENSBTAG00000000570
GO:0010740	positive regulation of intracellular protein kinase cascade	biological_process	0.008091	9	106	541	19402	ENSBTAG00000016761,ENSBTAG00000014051,ENSBTAG00000005700,ENSBTAG00000020921,ENSBTAG00000000570,ENSBTAG00000010866,ENSBTAG00000014064,ENSBTAG00000017549,ENSBTAG00000012219
GO:0030276	clathrin binding	molecular_function	0.0081032	3	106	48	19402	ENSBTAG00000007431,ENSBTAG00000011209,ENSBTAG00000005711
GO:0065009	regulation of molecular function	biological_process	0.0081875	24	106	2376	19402	ENSBTAG00000005043,ENSBTAG00000020194,ENSBTAG00000004344,ENSBTAG00000013004,ENSBTAG00000021799,ENSBTAG00000009256,ENSBTAG00000007431,ENSBTAG00000012219,ENSBTAG00000017549,ENSBTAG00000016515,ENSBTAG00000005700,ENSBTAG00000020638,ENSBTAG00000017537,ENSBTAG00000014051,ENSBTAG00000018499,ENSBTAG00000037526,ENSBTAG00000011500,ENSBTAG00000020921,ENSBTAG00000000570,ENSBTAG00000014064,ENSBTAG00000003476,…
GO:0003081	regulation of systemic arterial blood pressure by renin-angiotensin	biological_process	0.0082989	2	106	21	19402	ENSBTAG00000016761,ENSBTAG00000002977
GO:0004449	isocitrate dehydrogenase (NAD+) activity	molecular_function	0.0084635	1	106	3	19402	ENSBTAG00000006227
GO:0008116	prostaglandin-I synthase activity	molecular_function	0.0086422	1	106	1	19402	ENSBTAG00000017537
GO:0044432	endoplasmic reticulum part	cellular_component	0.0087292	9	106	608	19402	ENSBTAG00000013653,ENSBTAG00000014252,ENSBTAG00000015716,ENSBTAG00000021799,ENSBTAG00000017592,ENSBTAG00000021322,ENSBTAG00000017537,ENSBTAG00000031777,ENSBTAG00000011500
GO:0001667	ameboidal cell migration	biological_process	0.0089451	7	106	306	19402	ENSBTAG00000009256,ENSBTAG00000014051,ENSBTAG00000000570,ENSBTAG00000005043,ENSBTAG00000010866,ENSBTAG00000014920,ENSBTAG00000017549
GO:0051347	positive regulation of transferase activity	biological_process	0.0096739	8	106	434	19402	ENSBTAG00000012219,ENSBTAG00000017549,ENSBTAG00000007431,ENSBTAG00000000570,ENSBTAG00000004344,ENSBTAG00000020194,ENSBTAG00000014051,ENSBTAG00000005700
GO:0070171	negative regulation of tooth mineralization	biological_process	0.0097846	1	106	2	19402	ENSBTAG00000011847
GO:0050731	positive regulation of peptidyl-tyrosine phosphorylation	biological_process	0.0098236	4	106	123	19402	ENSBTAG00000012219,ENSBTAG00000017549,ENSBTAG00000014051,ENSBTAG00000016515
GO:0014032	neural crest cell development	biological_process	0.0099656	3	106	69	19402	ENSBTAG00000000570,ENSBTAG00000014920,ENSBTAG00000017549
GO:0072216	positive regulation of metanephros development	biological_process	0.010084	1	106	2	19402	ENSBTAG00000000570
GO:0072300	positive regulation of metanephric glomerulus development	biological_process	0.010084	1	106	2	19402	ENSBTAG00000000570
GO:0009611	response to wounding	biological_process	0.010238	9	106	667	19402	ENSBTAG00000005043,ENSBTAG00000037526,ENSBTAG00000018499,ENSBTAG00000017537,ENSBTAG00000017165,ENSBTAG00000003476,ENSBTAG00000018347,ENSBTAG00000011209,ENSBTAG00000011338
GO:0007165	signal transduction	biological_process	0.010638	40	106	5222	19402	ENSBTAG00000011847,ENSBTAG00000005043,ENSBTAG00000020194,ENSBTAG00000019498,ENSBTAG00000012191,ENSBTAG00000014920,ENSBTAG00000021799,ENSBTAG00000021699,ENSBTAG00000011338,ENSBTAG00000015716,ENSBTAG00000031777,ENSBTAG00000005700,ENSBTAG00000020638,ENSBTAG00000016515,ENSBTAG00000015539,ENSBTAG00000014064,ENSBTAG00000000570,ENSBTAG00000011245,ENSBTAG00000015888,ENSBTAG00000016761,ENSBTAG00000017837,…
GO:0009719	response to endogenous stimulus	biological_process	0.010696	13	106	937	19402	ENSBTAG00000019498,ENSBTAG00000016515,ENSBTAG00000020638,ENSBTAG00000011500,ENSBTAG00000005043,ENSBTAG00000011847,ENSBTAG00000020921,ENSBTAG00000002174,ENSBTAG00000017837,ENSBTAG00000014064,ENSBTAG00000019892,ENSBTAG00000021699,ENSBTAG00000011338
GO:0045859	regulation of protein kinase activity	biological_process	0.010877	9	106	561	19402	ENSBTAG00000004344,ENSBTAG00000037526,ENSBTAG00000020194,ENSBTAG00000005700,ENSBTAG00000014051,ENSBTAG00000012219,ENSBTAG00000017549,ENSBTAG00000007431,ENSBTAG00000000570
GO:0001525	angiogenesis	biological_process	0.01088	7	106	349	19402	ENSBTAG00000010866,ENSBTAG00000017537,ENSBTAG00000014051,ENSBTAG00000016761,ENSBTAG00000014920,ENSBTAG00000020921,ENSBTAG00000009513
GO:0045226	extracellular polysaccharide biosynthetic process	biological_process	0.011101	1	106	3	19402	ENSBTAG00000019892
GO:0046379	extracellular polysaccharide metabolic process	biological_process	0.011101	1	106	3	19402	ENSBTAG00000019892
GO:0050501	hyaluronan synthase activity	molecular_function	0.011101	1	106	3	19402	ENSBTAG00000019892
GO:0090193	positive regulation of glomerulus development	biological_process	0.01113	1	106	3	19402	ENSBTAG00000000570
GO:0046695	SLIK (SAGA-like) complex	cellular_component	0.011173	1	106	4	19402	ENSBTAG00000026660
GO:0061146	Peyer's patch morphogenesis	biological_process	0.011256	1	106	3	19402	ENSBTAG00000000570
GO:0048514	blood vessel morphogenesis	biological_process	0.011271	8	106	428	19402	ENSBTAG00000014920,ENSBTAG00000020921,ENSBTAG00000017537,ENSBTAG00000014051,ENSBTAG00000016761,ENSBTAG00000019892,ENSBTAG00000009513,ENSBTAG00000010866
GO:0007167	enzyme linked receptor protein signaling pathway	biological_process	0.011702	11	106	692	19402	ENSBTAG00000020921,ENSBTAG00000011847,ENSBTAG00000019498,ENSBTAG00000016515,ENSBTAG00000014051,ENSBTAG00000011338,ENSBTAG00000014575,ENSBTAG00000012219,ENSBTAG00000010866,ENSBTAG00000014064,ENSBTAG00000000570
GO:0090500	endocardial cushion to mesenchymal transition	biological_process	0.012554	1	106	4	19402	ENSBTAG00000019892
GO:0090074	negative regulation of protein homodimerization activity	biological_process	0.012687	1	106	2	19402	ENSBTAG00000009256
GO:0014809	regulation of skeletal muscle contraction by regulation of release of sequestered calcium ion	biological_process	0.013007	1	106	2	19402	ENSBTAG00000011500
GO:0004370	glycerol kinase activity	molecular_function	0.013118	1	106	3	19402	ENSBTAG00000039245
GO:0046167	glycerol-3-phosphate biosynthetic process	biological_process	0.013118	1	106	3	19402	ENSBTAG00000039245
GO:0072298	regulation of metanephric glomerulus development	biological_process	0.013196	1	106	3	19402	ENSBTAG00000000570
GO:1902177	positive regulation of intrinsic apoptotic signaling pathway in response to oxidative stress	biological_process	0.01324	1	106	3	19402	ENSBTAG00000016761
GO:0031862	prostanoid receptor binding	molecular_function	0.013409	1	106	2	19402	ENSBTAG00000003476
GO:0010814	substance P catabolic process	biological_process	0.013533	1	106	1	19402	ENSBTAG00000002977
GO:0010816	calcitonin catabolic process	biological_process	0.013533	1	106	1	19402	ENSBTAG00000002977
GO:0034959	endothelin maturation	biological_process	0.013533	1	106	1	19402	ENSBTAG00000002977
GO:0007162	negative regulation of cell adhesion	biological_process	0.013752	4	106	111	19402	ENSBTAG00000014920,ENSBTAG00000011245,ENSBTAG00000016515,ENSBTAG00000014051
GO:0071322	cellular response to carbohydrate stimulus	biological_process	0.013908	3	106	63	19402	ENSBTAG00000009997,ENSBTAG00000016515,ENSBTAG00000020921
GO:0033023	mast cell homeostasis	biological_process	0.01394	1	106	2	19402	ENSBTAG00000017549
GO:0033024	mast cell apoptotic process	biological_process	0.01394	1	106	2	19402	ENSBTAG00000017549
GO:0033025	regulation of mast cell apoptotic process	biological_process	0.01394	1	106	2	19402	ENSBTAG00000017549
GO:0033026	negative regulation of mast cell apoptotic process	biological_process	0.01394	1	106	2	19402	ENSBTAG00000017549
GO:0001990	regulation of systemic arterial blood pressure by hormone	biological_process	0.013953	2	106	31	19402	ENSBTAG00000002977,ENSBTAG00000016761
GO:0014033	neural crest cell differentiation	biological_process	0.014021	3	106	76	19402	ENSBTAG00000000570,ENSBTAG00000014920,ENSBTAG00000017549
GO:0043408	regulation of MAPK cascade	biological_process	0.014187	9	106	581	19402	ENSBTAG00000014051,ENSBTAG00000016761,ENSBTAG00000020638,ENSBTAG00000005700,ENSBTAG00000014064,ENSBTAG00000010866,ENSBTAG00000000570,ENSBTAG00000017549,ENSBTAG00000012219
GO:0034667	alpha3-beta1 integrin complex	cellular_component	0.014386	1	106	2	19402	ENSBTAG00000019498
GO:0010627	regulation of intracellular protein kinase cascade	biological_process	0.014605	11	106	838	19402	ENSBTAG00000005700,ENSBTAG00000020638,ENSBTAG00000014051,ENSBTAG00000016761,ENSBTAG00000020921,ENSBTAG00000000570,ENSBTAG00000021799,ENSBTAG00000014064,ENSBTAG00000010866,ENSBTAG00000017549,ENSBTAG00000012219
GO:0015111	iodide transmembrane transporter activity	molecular_function	0.014674	1	106	2	19402	ENSBTAG00000009997
GO:0003366	cell-matrix adhesion involved in ameboidal cell migration	biological_process	0.014757	1	106	2	19402	ENSBTAG00000009256
GO:0034669	alpha4-beta7 integrin complex	cellular_component	0.014757	1	106	2	19402	ENSBTAG00000009256
GO:0006874	cellular calcium ion homeostasis	biological_process	0.014828	6	106	299	19402	ENSBTAG00000007431,ENSBTAG00000016208,ENSBTAG00000011500,ENSBTAG00000015716,ENSBTAG00000020921,ENSBTAG00000001305
GO:0010951	negative regulation of endopeptidase activity	biological_process	0.014865	4	106	206	19402	ENSBTAG00000018499,ENSBTAG00000020638,ENSBTAG00000005043,ENSBTAG00000013004
GO:0033018	sarcoplasmic reticulum lumen	cellular_component	0.014951	1	106	3	19402	ENSBTAG00000011500
GO:0048646	anatomical structure formation involved in morphogenesis	biological_process	0.015043	12	106	874	19402	ENSBTAG00000014920,ENSBTAG00000020921,ENSBTAG00000017537,ENSBTAG00000019498,ENSBTAG00000014051,ENSBTAG00000016761,ENSBTAG00000011500,ENSBTAG00000016208,ENSBTAG00000009513,ENSBTAG00000000570,ENSBTAG00000009256,ENSBTAG00000010866
GO:0044700	single organism signaling	biological_process	0.01525	43	106	5668	19402	ENSBTAG00000005055,ENSBTAG00000020921,ENSBTAG00000031252,ENSBTAG00000011614,ENSBTAG00000011500,ENSBTAG00000017537,ENSBTAG00000014051,ENSBTAG00000018347,ENSBTAG00000014575,ENSBTAG00000014270,ENSBTAG00000010866,ENSBTAG00000009997,ENSBTAG00000017837,ENSBTAG00000002174,ENSBTAG00000004344,ENSBTAG00000015888,ENSBTAG00000002977,ENSBTAG00000016761,ENSBTAG00000005711,ENSBTAG00000017549,ENSBTAG00000012219,…
GO:0023052	signaling	biological_process	0.015477	43	106	5671	19402	ENSBTAG00000011245,ENSBTAG00000014064,ENSBTAG00000000570,ENSBTAG00000031777,ENSBTAG00000015539,ENSBTAG00000016515,ENSBTAG00000020638,ENSBTAG00000005700,ENSBTAG00000011338,ENSBTAG00000021699,ENSBTAG00000011209,ENSBTAG00000015716,ENSBTAG00000021799,ENSBTAG00000012191,ENSBTAG00000014920,ENSBTAG00000020194,ENSBTAG00000011847,ENSBTAG00000005043,ENSBTAG00000019498,ENSBTAG00000014575,ENSBTAG00000018347,…
GO:0016860	intramolecular oxidoreductase activity	molecular_function	0.015511	2	106	38	19402	ENSBTAG00000015716,ENSBTAG00000017537
GO:0014722	regulation of skeletal muscle contraction by calcium ion signaling	biological_process	0.015799	1	106	3	19402	ENSBTAG00000011500
GO:0007243	intracellular protein kinase cascade	biological_process	0.015918	12	106	955	19402	ENSBTAG00000014051,ENSBTAG00000016761,ENSBTAG00000005700,ENSBTAG00000020638,ENSBTAG00000020921,ENSBTAG00000014064,ENSBTAG00000010866,ENSBTAG00000021799,ENSBTAG00000000570,ENSBTAG00000007079,ENSBTAG00000012219,ENSBTAG00000017549
GO:0005169	neurotrophin TRKB receptor binding	molecular_function	0.01607	1	106	1	19402	ENSBTAG00000016515
GO:0031226	intrinsic to plasma membrane	cellular_component	0.016111	14	106	1048	19402	ENSBTAG00000016208,ENSBTAG00000031252,ENSBTAG00000016515,ENSBTAG00000019498,ENSBTAG00000016761,ENSBTAG00000017837,ENSBTAG00000014920,ENSBTAG00000014064,ENSBTAG00000000570,ENSBTAG00000009256,ENSBTAG00000011209,ENSBTAG00000019892,ENSBTAG00000001305,ENSBTAG00000011245
GO:0004448	isocitrate dehydrogenase activity	molecular_function	0.016146	1	106	5	19402	ENSBTAG00000006227
GO:0004360	glutamine-fructose-6-phosphate transaminase (isomerizing) activity	molecular_function	0.016293	1	106	2	19402	ENSBTAG00000002215
GO:0017015	regulation of transforming growth factor beta receptor signaling pathway	biological_process	0.016315	3	106	81	19402	ENSBTAG00000011847,ENSBTAG00000019498,ENSBTAG00000011338
GO:0031104	dendrite regeneration	biological_process	0.016394	1	106	1	19402	ENSBTAG00000017165
GO:0002248	connective tissue replacement involved in inflammatory response wound healing	biological_process	0.016521	1	106	4	19402	ENSBTAG00000005043
GO:0010517	regulation of phospholipase activity	biological_process	0.016775	2	106	35	19402	ENSBTAG00000014064,ENSBTAG00000018499
GO:0007566	embryo implantation	biological_process	0.016892	2	106	37	19402	ENSBTAG00000017537,ENSBTAG00000005043
GO:0016409	palmitoyltransferase activity	molecular_function	0.016936	2	106	34	19402	ENSBTAG00000021999,ENSBTAG00000014252
GO:0031102	neuron projection regeneration	biological_process	0.01697	2	106	29	19402	ENSBTAG00000011338,ENSBTAG00000017165
GO:1900409	positive regulation of cellular response to oxidative stress	biological_process	0.01704	1	106	4	19402	ENSBTAG00000016761
GO:2000351	regulation of endothelial cell apoptotic process	biological_process	0.017056	2	106	40	19402	ENSBTAG00000014051,ENSBTAG00000009256
GO:0005125	cytokine activity	molecular_function	0.017099	3	106	198	19402	ENSBTAG00000018347,ENSBTAG00000017549,ENSBTAG00000005043
GO:0050873	brown fat cell differentiation	biological_process	0.017235	2	106	36	19402	ENSBTAG00000015716,ENSBTAG00000037526
GO:0030155	regulation of cell adhesion	biological_process	0.017272	7	106	324	19402	ENSBTAG00000014920,ENSBTAG00000011245,ENSBTAG00000019892,ENSBTAG00000000570,ENSBTAG00000016515,ENSBTAG00000014051,ENSBTAG00000016208
GO:0005254	chloride channel activity	molecular_function	0.017395	3	106	61	19402	ENSBTAG00000009997,ENSBTAG00000032301,ENSBTAG00000017837
GO:0005102	receptor binding	molecular_function	0.017445	13	106	1264	19402	ENSBTAG00000014920,ENSBTAG00000020921,ENSBTAG00000005043,ENSBTAG00000037526,ENSBTAG00000020194,ENSBTAG00000007049,ENSBTAG00000016515,ENSBTAG00000014051,ENSBTAG00000018347,ENSBTAG00000017549,ENSBTAG00000007079,ENSBTAG00000009513,ENSBTAG00000003476
GO:0008374	O-acyltransferase activity	molecular_function	0.017639	2	106	36	19402	ENSBTAG00000021999,ENSBTAG00000017592
GO:0010813	neuropeptide catabolic process	biological_process	0.017641	1	106	2	19402	ENSBTAG00000002977
GO:0055074	calcium ion homeostasis	biological_process	0.01769	6	106	310	19402	ENSBTAG00000015716,ENSBTAG00000020921,ENSBTAG00000001305,ENSBTAG00000007431,ENSBTAG00000016208,ENSBTAG00000011500
GO:0090184	positive regulation of kidney development	biological_process	0.017853	1	106	6	19402	ENSBTAG00000000570
GO:0050710	negative regulation of cytokine secretion	biological_process	0.018003	2	106	36	19402	ENSBTAG00000014051,ENSBTAG00000011209
GO:0032147	activation of protein kinase activity	biological_process	0.018078	5	106	209	19402	ENSBTAG00000012219,ENSBTAG00000005700,ENSBTAG00000000570,ENSBTAG00000014051,ENSBTAG00000020194
GO:0097367	carbohydrate derivative binding	molecular_function	0.018109	4	106	169	19402	ENSBTAG00000007431,ENSBTAG00000014906,ENSBTAG00000002215,ENSBTAG00000000648
GO:1902035	positive regulation of hematopoietic stem cell proliferation	biological_process	0.018188	1	106	4	19402	ENSBTAG00000017549
GO:0006821	chloride transport	biological_process	0.018227	3	106	68	19402	ENSBTAG00000009997,ENSBTAG00000032301,ENSBTAG00000017837
GO:0051852	disruption by host of symbiont cells	biological_process	0.018425	1	106	8	19402	ENSBTAG00000007049
GO:0051873	killing by host of symbiont cells	biological_process	0.018425	1	106	8	19402	ENSBTAG00000007049
GO:0003044	regulation of systemic arterial blood pressure mediated by a chemical signal	biological_process	0.018588	2	106	37	19402	ENSBTAG00000002977,ENSBTAG00000016761
GO:0001881	receptor recycling	biological_process	0.018791	2	106	29	19402	ENSBTAG00000002977,ENSBTAG00000005711
GO:0043406	positive regulation of MAP kinase activity	biological_process	0.018833	4	106	138	19402	ENSBTAG00000000570,ENSBTAG00000005700,ENSBTAG00000017549,ENSBTAG00000012219
GO:0001934	positive regulation of protein phosphorylation	biological_process	0.018858	9	106	630	19402	ENSBTAG00000017549,ENSBTAG00000012219,ENSBTAG00000007431,ENSBTAG00000000570,ENSBTAG00000004344,ENSBTAG00000020194,ENSBTAG00000005700,ENSBTAG00000016515,ENSBTAG00000014051
GO:0009966	regulation of signal transduction	biological_process	0.018883	23	106	2295	19402	ENSBTAG00000005055,ENSBTAG00000020921,ENSBTAG00000031777,ENSBTAG00000005700,ENSBTAG00000017537,ENSBTAG00000020638,ENSBTAG00000014051,ENSBTAG00000018347,ENSBTAG00000014270,ENSBTAG00000014064,ENSBTAG00000010866,ENSBTAG00000000570,ENSBTAG00000012191,ENSBTAG00000020194,ENSBTAG00000011847,ENSBTAG00000005043,ENSBTAG00000019498,ENSBTAG00000016761,ENSBTAG00000011338,ENSBTAG00000012219,ENSBTAG00000017549,…
GO:1901164	negative regulation of trophoblast cell migration	biological_process	0.018906	1	106	5	19402	ENSBTAG00000005043
GO:0004095	carnitine O-palmitoyltransferase activity	molecular_function	0.018916	1	106	4	19402	ENSBTAG00000021999
GO:0016416	O-palmitoyltransferase activity	molecular_function	0.018916	1	106	4	19402	ENSBTAG00000021999
GO:0008083	growth factor activity	molecular_function	0.018963	3	106	129	19402	ENSBTAG00000020194,ENSBTAG00000005043,ENSBTAG00000017549
GO:0046923	ER retention sequence binding	molecular_function	0.019017	1	106	4	19402	ENSBTAG00000007431
GO:0002246	wound healing involved in inflammatory response	biological_process	0.019094	1	106	5	19402	ENSBTAG00000005043
GO:0044707	single-multicellular organism process	biological_process	0.019157	45	106	5923	19402	ENSBTAG00000008102,ENSBTAG00000011245,ENSBTAG00000014064,ENSBTAG00000032301,ENSBTAG00000000570,ENSBTAG00000031777,ENSBTAG00000016515,ENSBTAG00000021699,ENSBTAG00000011338,ENSBTAG00000011209,XLOC_073613,ENSBTAG00000007431,ENSBTAG00000021799,ENSBTAG00000012191,ENSBTAG00000014920,ENSBTAG00000017165,ENSBTAG00000020194,ENSBTAG00000011847,ENSBTAG00000005043,ENSBTAG00000019498,ENSBTAG00000018347,ENSBTAG…
GO:0014031	mesenchymal cell development	biological_process	0.019214	4	106	161	19402	ENSBTAG00000014920,ENSBTAG00000017549,ENSBTAG00000019892,ENSBTAG00000000570
GO:0044459	plasma membrane part	cellular_component	0.019217	21	106	1859	19402	ENSBTAG00000017837,ENSBTAG00000014920,ENSBTAG00000020194,ENSBTAG00000016761,ENSBTAG00000002977,ENSBTAG00000019498,ENSBTAG00000007079,ENSBTAG00000005711,ENSBTAG00000001305,ENSBTAG00000011209,ENSBTAG00000009256,ENSBTAG00000016208,ENSBTAG00000031252,ENSBTAG00000016515,ENSBTAG00000017537,ENSBTAG00000019892,ENSBTAG00000011245,ENSBTAG00000032301,ENSBTAG00000014064,ENSBTAG00000009997,ENSBTAG00000000570
GO:0071900	regulation of protein serine/threonine kinase activity	biological_process	0.019411	6	106	346	19402	ENSBTAG00000017549,ENSBTAG00000012219,ENSBTAG00000004344,ENSBTAG00000007431,ENSBTAG00000005700,ENSBTAG00000000570
GO:0072503	cellular divalent inorganic cation homeostasis	biological_process	0.019553	6	106	325	19402	ENSBTAG00000001305,ENSBTAG00000020921,ENSBTAG00000015716,ENSBTAG00000007431,ENSBTAG00000016208,ENSBTAG00000011500
GO:0006928	cellular component movement	biological_process	0.01961	18	106	1452	19402	ENSBTAG00000014051,ENSBTAG00000016515,ENSBTAG00000010866,ENSBTAG00000000570,ENSBTAG00000019892,ENSBTAG00000011245,ENSBTAG00000014270,ENSBTAG00000005043,ENSBTAG00000020194,ENSBTAG00000016761,ENSBTAG00000019498,ENSBTAG00000017165,ENSBTAG00000014920,ENSBTAG00000007431,ENSBTAG00000009256,ENSBTAG00000012219,ENSBTAG00000007079,ENSBTAG00000017549
GO:0048678	response to axon injury	biological_process	0.02	2	106	32	19402	ENSBTAG00000011338,ENSBTAG00000017165
GO:0010466	negative regulation of peptidase activity	biological_process	0.020858	4	106	227	19402	ENSBTAG00000005043,ENSBTAG00000020638,ENSBTAG00000018499,ENSBTAG00000013004
GO:0031347	regulation of defense response	biological_process	0.021023	6	106	404	19402	ENSBTAG00000017537,ENSBTAG00000037526,ENSBTAG00000003476,ENSBTAG00000005055,ENSBTAG00000011209,ENSBTAG00000018347
GO:0047389	glycerophosphocholine phosphodiesterase activity	molecular_function	0.021026	1	106	2	19402	ENSBTAG00000031777
GO:0051716	cellular response to stimulus	biological_process	0.021104	46	106	6369	19402	ENSBTAG00000011245,ENSBTAG00000000570,ENSBTAG00000014064,ENSBTAG00000015539,ENSBTAG00000020638,ENSBTAG00000005700,ENSBTAG00000016515,ENSBTAG00000031777,ENSBTAG00000015716,ENSBTAG00000021699,ENSBTAG00000011338,ENSBTAG00000011209,ENSBTAG00000021799,ENSBTAG00000017165,ENSBTAG00000014920,ENSBTAG00000012191,ENSBTAG00000019498,ENSBTAG00000020194,ENSBTAG00000011847,ENSBTAG00000005043,ENSBTAG00000014270,…
GO:0050727	regulation of inflammatory response	biological_process	0.021151	4	106	208	19402	ENSBTAG00000037526,ENSBTAG00000003476,ENSBTAG00000017537,ENSBTAG00000018347
GO:0032268	regulation of cellular protein metabolic process	biological_process	0.021172	16	106	1491	19402	ENSBTAG00000018073,ENSBTAG00000000570,ENSBTAG00000003476,ENSBTAG00000010866,ENSBTAG00000021322,ENSBTAG00000014051,ENSBTAG00000005700,ENSBTAG00000020638,ENSBTAG00000016515,ENSBTAG00000037526,ENSBTAG00000017549,ENSBTAG00000012219,ENSBTAG00000007431,ENSBTAG00000004344,ENSBTAG00000020194,ENSBTAG00000005043
GO:0042327	positive regulation of phosphorylation	biological_process	0.021203	9	106	638	19402	ENSBTAG00000005700,ENSBTAG00000016515,ENSBTAG00000014051,ENSBTAG00000020194,ENSBTAG00000004344,ENSBTAG00000000570,ENSBTAG00000007431,ENSBTAG00000017549,ENSBTAG00000012219
GO:0045499	chemorepellent activity	molecular_function	0.021336	2	106	26	19402	ENSBTAG00000016515,ENSBTAG00000014920
GO:0048878	chemical homeostasis	biological_process	0.021548	11	106	841	19402	ENSBTAG00000016515,ENSBTAG00000016761,ENSBTAG00000037526,ENSBTAG00000016208,ENSBTAG00000011500,ENSBTAG00000020921,ENSBTAG00000021799,ENSBTAG00000009997,ENSBTAG00000007431,ENSBTAG00000015716,ENSBTAG00000001305
GO:0072592	oxygen metabolic process	biological_process	0.021646	1	106	5	19402	ENSBTAG00000016761
GO:0032429	regulation of phospholipase A2 activity	biological_process	0.021754	1	106	5	19402	ENSBTAG00000018499
GO:0048306	calcium-dependent protein binding	molecular_function	0.022065	2	106	40	19402	ENSBTAG00000011500,ENSBTAG00000007049
GO:0035799	ureter maturation	biological_process	0.022312	1	106	3	19402	ENSBTAG00000000570
GO:0048799	organ maturation	biological_process	0.022312	1	106	3	19402	ENSBTAG00000000570
GO:0070668	positive regulation of mast cell proliferation	biological_process	0.022362	1	106	2	19402	ENSBTAG00000017549
GO:0043549	regulation of kinase activity	biological_process	0.022369	9	106	623	19402	ENSBTAG00000007431,ENSBTAG00000000570,ENSBTAG00000012219,ENSBTAG00000017549,ENSBTAG00000037526,ENSBTAG00000020194,ENSBTAG00000014051,ENSBTAG00000005700,ENSBTAG00000004344
GO:0000165	MAPK cascade	biological_process	0.022793	9	106	627	19402	ENSBTAG00000020638,ENSBTAG00000005700,ENSBTAG00000014051,ENSBTAG00000016761,ENSBTAG00000012219,ENSBTAG00000017549,ENSBTAG00000010866,ENSBTAG00000014064,ENSBTAG00000000570
GO:0048762	mesenchymal cell differentiation	biological_process	0.022887	4	106	171	19402	ENSBTAG00000000570,ENSBTAG00000014920,ENSBTAG00000017549,ENSBTAG00000019892
GO:0072577	endothelial cell apoptotic process	biological_process	0.022944	2	106	43	19402	ENSBTAG00000009256,ENSBTAG00000014051
GO:0006509	membrane protein ectodomain proteolysis	biological_process	0.022962	2	106	40	19402	ENSBTAG00000005043,ENSBTAG00000020638
GO:0007229	integrin-mediated signaling pathway	biological_process	0.022994	3	106	76	19402	ENSBTAG00000005043,ENSBTAG00000019498,ENSBTAG00000009256
GO:2000446	regulation of macrophage migration inhibitory factor signaling pathway	biological_process	0.023002	1	106	1	19402	ENSBTAG00000014051
GO:0000187	activation of MAPK activity	biological_process	0.02307	3	106	83	19402	ENSBTAG00000012219,ENSBTAG00000005700,ENSBTAG00000000570
GO:0005253	anion channel activity	molecular_function	0.023116	3	106	73	19402	ENSBTAG00000017837,ENSBTAG00000009997,ENSBTAG00000032301
GO:0002040	sprouting angiogenesis	biological_process	0.0232	3	106	73	19402	ENSBTAG00000014920,ENSBTAG00000010866,ENSBTAG00000014051
GO:0050790	regulation of catalytic activity	biological_process	0.023371	18	106	1663	19402	ENSBTAG00000037526,ENSBTAG00000018499,ENSBTAG00000014051,ENSBTAG00000020638,ENSBTAG00000005700,ENSBTAG00000016515,ENSBTAG00000003476,ENSBTAG00000014064,ENSBTAG00000000570,ENSBTAG00000011245,ENSBTAG00000005043,ENSBTAG00000020194,ENSBTAG00000013004,ENSBTAG00000004344,ENSBTAG00000007431,ENSBTAG00000021799,ENSBTAG00000017549,ENSBTAG00000012219
GO:0010649	regulation of cell communication by electrical coupling	biological_process	0.023494	1	106	4	19402	ENSBTAG00000011500
GO:1900623	regulation of monocyte aggregation	biological_process	0.02352	1	106	3	19402	ENSBTAG00000019892
GO:1900625	positive regulation of monocyte aggregation	biological_process	0.02352	1	106	3	19402	ENSBTAG00000019892
GO:0051209	release of sequestered calcium ion into cytosol	biological_process	0.023529	3	106	80	19402	ENSBTAG00000015716,ENSBTAG00000007431,ENSBTAG00000011500
GO:0004366	glycerol-3-phosphate O-acyltransferase activity	molecular_function	0.023976	1	106	4	19402	ENSBTAG00000017592
GO:0050729	positive regulation of inflammatory response	biological_process	0.023985	2	106	62	19402	ENSBTAG00000037526,ENSBTAG00000018347
GO:0005783	endoplasmic reticulum	cellular_component	0.023992	13	106	1130	19402	ENSBTAG00000017592,ENSBTAG00000007431,ENSBTAG00000021799,ENSBTAG00000005711,ENSBTAG00000013653,ENSBTAG00000018073,ENSBTAG00000014252,ENSBTAG00000015716,ENSBTAG00000011500,ENSBTAG00000031777,ENSBTAG00000016208,ENSBTAG00000017537,ENSBTAG00000021322
GO:0050707	regulation of cytokine secretion	biological_process	0.024203	3	106	118	19402	ENSBTAG00000018347,ENSBTAG00000011209,ENSBTAG00000014051
GO:0019725	cellular homeostasis	biological_process	0.024246	9	106	646	19402	ENSBTAG00000016515,ENSBTAG00000016761,ENSBTAG00000011500,ENSBTAG00000016208,ENSBTAG00000020921,ENSBTAG00000009997,ENSBTAG00000007431,ENSBTAG00000015716,ENSBTAG00000001305
GO:0072507	divalent inorganic cation homeostasis	biological_process	0.02427	6	106	340	19402	ENSBTAG00000016208,ENSBTAG00000011500,ENSBTAG00000007431,ENSBTAG00000015716,ENSBTAG00000020921,ENSBTAG00000001305
GO:0008502	melatonin receptor activity	molecular_function	0.024666	1	106	3	19402	ENSBTAG00000021699
GO:0007159	leukocyte cell-cell adhesion	biological_process	0.024981	2	106	38	19402	ENSBTAG00000009256,ENSBTAG00000019892
GO:0070372	regulation of ERK1 and ERK2 cascade	biological_process	0.025008	5	106	242	19402	ENSBTAG00000020638,ENSBTAG00000000570,ENSBTAG00000014051,ENSBTAG00000010866,ENSBTAG00000014064
GO:0051283	negative regulation of sequestering of calcium ion	biological_process	0.025035	3	106	82	19402	ENSBTAG00000007431,ENSBTAG00000011500,ENSBTAG00000015716
GO:0007411	axon guidance	biological_process	0.025267	5	106	172	19402	ENSBTAG00000014920,ENSBTAG00000014270,ENSBTAG00000011245,ENSBTAG00000017165,ENSBTAG00000016515
GO:0033211	adiponectin-mediated signaling pathway	biological_process	0.025288	1	106	5	19402	ENSBTAG00000004344
GO:0045926	negative regulation of growth	biological_process	0.025344	4	106	174	19402	ENSBTAG00000007049,ENSBTAG00000002174,ENSBTAG00000012191,ENSBTAG00000014920
GO:0097485	neuron projection guidance	biological_process	0.025461	5	106	173	19402	ENSBTAG00000016515,ENSBTAG00000014920,ENSBTAG00000017165,ENSBTAG00000011245,ENSBTAG00000014270
GO:0051282	regulation of sequestering of calcium ion	biological_process	0.025642	3	106	84	19402	ENSBTAG00000007431,ENSBTAG00000011500,ENSBTAG00000015716
GO:0035691	macrophage migration inhibitory factor signaling pathway	biological_process	0.025646	1	106	2	19402	ENSBTAG00000014051
GO:0048487	beta-tubulin binding	molecular_function	0.025897	2	106	28	19402	ENSBTAG00000011209,ENSBTAG00000020194
GO:1902033	regulation of hematopoietic stem cell proliferation	biological_process	0.025907	1	106	5	19402	ENSBTAG00000017549
GO:0090287	regulation of cellular response to growth factor stimulus	biological_process	0.025949	4	106	148	19402	ENSBTAG00000019498,ENSBTAG00000011847,ENSBTAG00000020921,ENSBTAG00000011338
GO:0051208	sequestering of calcium ion	biological_process	0.026534	3	106	85	19402	ENSBTAG00000007431,ENSBTAG00000011500,ENSBTAG00000015716
GO:0008113	peptide-methionine (S)-S-oxide reductase activity	molecular_function	0.026884	1	106	1	19402	ENSBTAG00000021632
GO:0022417	protein maturation by protein folding	biological_process	0.02696	1	106	5	19402	ENSBTAG00000015716
GO:1900003	regulation of serine-type endopeptidase activity	biological_process	0.027233	1	106	5	19402	ENSBTAG00000018499
GO:1900004	negative regulation of serine-type endopeptidase activity	biological_process	0.027233	1	106	5	19402	ENSBTAG00000018499
GO:0006024	glycosaminoglycan biosynthetic process	biological_process	0.027314	2	106	35	19402	ENSBTAG00000014051,ENSBTAG00000019892
GO:0046872	metal ion binding	molecular_function	0.027469	27	106	2888	19402	ENSBTAG00000020921,ENSBTAG00000016208,ENSBTAG00000032183,ENSBTAG00000011614,ENSBTAG00000011500,ENSBTAG00000017537,ENSBTAG00000018499,ENSBTAG00000027182,ENSBTAG00000008102,ENSBTAG00000000570,ENSBTAG00000000648,ENSBTAG00000023891,ENSBTAG00000004081,ENSBTAG00000007388,ENSBTAG00000017165,ENSBTAG00000011847,ENSBTAG00000005043,ENSBTAG00000015888,ENSBTAG00000019498,ENSBTAG00000002977,ENSBTAG00000014906,…
GO:0005007	fibroblast growth factor-activated receptor activity	molecular_function	0.027506	1	106	5	19402	ENSBTAG00000014064
GO:0010519	negative regulation of phospholipase activity	biological_process	0.027911	1	106	6	19402	ENSBTAG00000018499
GO:0070371	ERK1 and ERK2 cascade	biological_process	0.028107	5	106	252	19402	ENSBTAG00000014051,ENSBTAG00000000570,ENSBTAG00000020638,ENSBTAG00000010866,ENSBTAG00000014064
GO:0008305	integrin complex	cellular_component	0.028158	2	106	28	19402	ENSBTAG00000009256,ENSBTAG00000019498
GO:0048585	negative regulation of response to stimulus	biological_process	0.028169	13	106	1070	19402	ENSBTAG00000014270,ENSBTAG00000014064,ENSBTAG00000010866,ENSBTAG00000003476,ENSBTAG00000000570,ENSBTAG00000012191,ENSBTAG00000014920,ENSBTAG00000020921,ENSBTAG00000011847,ENSBTAG00000031777,ENSBTAG00000020638,ENSBTAG00000017537,ENSBTAG00000019498
GO:0070548	L-glutamine aminotransferase activity	molecular_function	0.028434	1	106	4	19402	ENSBTAG00000002215
GO:0030003	cellular cation homeostasis	biological_process	0.028462	7	106	455	19402	ENSBTAG00000016761,ENSBTAG00000016208,ENSBTAG00000007431,ENSBTAG00000011500,ENSBTAG00000015716,ENSBTAG00000020921,ENSBTAG00000001305
GO:0072656	maintenance of protein location in mitochondrion	biological_process	0.028669	1	106	5	19402	ENSBTAG00000018073
GO:1900165	negative regulation of interleukin-6 secretion	biological_process	0.028688	1	106	6	19402	ENSBTAG00000011209
GO:0070170	regulation of tooth mineralization	biological_process	0.028754	1	106	8	19402	ENSBTAG00000011847
GO:0030210	heparin biosynthetic process	biological_process	0.028875	1	106	3	19402	ENSBTAG00000014051
GO:0002740	negative regulation of cytokine secretion involved in immune response	biological_process	0.029166	1	106	5	19402	ENSBTAG00000014051
GO:0015108	chloride transmembrane transporter activity	molecular_function	0.029225	3	106	80	19402	ENSBTAG00000017837,ENSBTAG00000009997,ENSBTAG00000032301
GO:0009743	response to carbohydrate stimulus	biological_process	0.029236	3	106	99	19402	ENSBTAG00000020921,ENSBTAG00000016515,ENSBTAG00000009997
GO:0072006	nephron development	biological_process	0.029298	3	106	87	19402	ENSBTAG00000019498,ENSBTAG00000000570,ENSBTAG00000014051
GO:0010226	response to lithium ion	biological_process	0.029685	1	106	9	19402	ENSBTAG00000037526
GO:0071285	cellular response to lithium ion	biological_process	0.029685	1	106	9	19402	ENSBTAG00000037526
GO:0060332	positive regulation of response to interferon-gamma	biological_process	0.030006	1	106	5	19402	ENSBTAG00000005055
GO:0060335	positive regulation of interferon-gamma-mediated signaling pathway	biological_process	0.030006	1	106	5	19402	ENSBTAG00000005055
GO:0051896	regulation of protein kinase B signaling cascade	biological_process	0.030026	3	106	106	19402	ENSBTAG00000014051,ENSBTAG00000021799,ENSBTAG00000000570
GO:0090092	regulation of transmembrane receptor protein serine/threonine kinase signaling pathway	biological_process	0.030035	4	106	189	19402	ENSBTAG00000011338,ENSBTAG00000019498,ENSBTAG00000011847,ENSBTAG00000010866
GO:0033093	Weibel-Palade body	cellular_component	0.030092	1	106	3	19402	ENSBTAG00000002977
GO:0050770	regulation of axonogenesis	biological_process	0.03012	4	106	139	19402	ENSBTAG00000016515,ENSBTAG00000000570,ENSBTAG00000014920,ENSBTAG00000011245
GO:0051246	regulation of protein metabolic process	biological_process	0.030222	17	106	1666	19402	ENSBTAG00000037526,ENSBTAG00000014051,ENSBTAG00000005700,ENSBTAG00000020638,ENSBTAG00000016515,ENSBTAG00000021322,ENSBTAG00000003476,ENSBTAG00000010866,ENSBTAG00000000570,ENSBTAG00000018073,ENSBTAG00000005043,ENSBTAG00000020194,ENSBTAG00000002977,ENSBTAG00000004344,ENSBTAG00000007431,ENSBTAG00000012219,ENSBTAG00000017549
GO:0060401	cytosolic calcium ion transport	biological_process	0.030559	3	106	91	19402	ENSBTAG00000015716,ENSBTAG00000007431,ENSBTAG00000011500
GO:0060402	calcium ion transport into cytosol	biological_process	0.030559	3	106	91	19402	ENSBTAG00000007431,ENSBTAG00000011500,ENSBTAG00000015716
GO:0015909	long-chain fatty acid transport	biological_process	0.030592	2	106	52	19402	ENSBTAG00000037526,ENSBTAG00000004344
GO:0032844	regulation of homeostatic process	biological_process	0.030603	6	106	337	19402	ENSBTAG00000016515,ENSBTAG00000009997,ENSBTAG00000007431,ENSBTAG00000011500,ENSBTAG00000015716,ENSBTAG00000017549
GO:0001568	blood vessel development	biological_process	0.030639	8	106	503	19402	ENSBTAG00000009513,ENSBTAG00000019892,ENSBTAG00000010866,ENSBTAG00000014920,ENSBTAG00000020921,ENSBTAG00000017537,ENSBTAG00000014051,ENSBTAG00000016761
GO:0061178	regulation of insulin secretion involved in cellular response to glucose stimulus	biological_process	0.030646	2	106	32	19402	ENSBTAG00000016515,ENSBTAG00000009997
GO:0050764	regulation of phagocytosis	biological_process	0.030679	2	106	49	19402	ENSBTAG00000011209,ENSBTAG00000007049
GO:0044130	negative regulation of growth of symbiont in host	biological_process	0.030731	1	106	11	19402	ENSBTAG00000007049
GO:0044146	negative regulation of growth of symbiont involved in interaction with host	biological_process	0.030731	1	106	11	19402	ENSBTAG00000007049
GO:0051338	regulation of transferase activity	biological_process	0.030731	9	106	666	19402	ENSBTAG00000004344,ENSBTAG00000020194,ENSBTAG00000037526,ENSBTAG00000005700,ENSBTAG00000014051,ENSBTAG00000012219,ENSBTAG00000017549,ENSBTAG00000007431,ENSBTAG00000000570
GO:1900019	regulation of protein kinase C activity	biological_process	0.03084	1	106	4	19402	ENSBTAG00000007431
GO:1900020	positive regulation of protein kinase C activity	biological_process	0.03084	1	106	4	19402	ENSBTAG00000007431
GO:0090192	regulation of glomerulus development	biological_process	0.031022	1	106	7	19402	ENSBTAG00000000570
GO:0052547	regulation of peptidase activity	biological_process	0.0311	5	106	349	19402	ENSBTAG00000020638,ENSBTAG00000021799,ENSBTAG00000018499,ENSBTAG00000005043,ENSBTAG00000013004
GO:0010562	positive regulation of phosphorus metabolic process	biological_process	0.03112	9	106	678	19402	ENSBTAG00000007431,ENSBTAG00000000570,ENSBTAG00000017549,ENSBTAG00000012219,ENSBTAG00000020194,ENSBTAG00000016515,ENSBTAG00000005700,ENSBTAG00000014051,ENSBTAG00000004344
GO:0045937	positive regulation of phosphate metabolic process	biological_process	0.03112	9	106	678	19402	ENSBTAG00000005700,ENSBTAG00000016515,ENSBTAG00000014051,ENSBTAG00000020194,ENSBTAG00000004344,ENSBTAG00000000570,ENSBTAG00000007431,ENSBTAG00000017549,ENSBTAG00000012219
GO:0005788	endoplasmic reticulum lumen	cellular_component	0.031222	2	106	51	19402	ENSBTAG00000021799,ENSBTAG00000011500
GO:0016406	carnitine O-acyltransferase activity	molecular_function	0.03133	1	106	6	19402	ENSBTAG00000021999
GO:0006873	cellular ion homeostasis	biological_process	0.031345	7	106	466	19402	ENSBTAG00000020921,ENSBTAG00000015716,ENSBTAG00000001305,ENSBTAG00000016761,ENSBTAG00000007431,ENSBTAG00000016208,ENSBTAG00000011500
GO:0005173	stem cell factor receptor binding	molecular_function	0.031451	1	106	3	19402	ENSBTAG00000017549
GO:0035360	positive regulation of peroxisome proliferator activated receptor signaling pathway	biological_process	0.031822	1	106	7	19402	ENSBTAG00000017537
GO:0002043	blood vessel endothelial cell proliferation involved in sprouting angiogenesis	biological_process	0.031992	1	106	5	19402	ENSBTAG00000010866
GO:0001932	regulation of protein phosphorylation	biological_process	0.032006	11	106	921	19402	ENSBTAG00000020194,ENSBTAG00000037526,ENSBTAG00000014051,ENSBTAG00000016515,ENSBTAG00000005700,ENSBTAG00000004344,ENSBTAG00000007431,ENSBTAG00000010866,ENSBTAG00000000570,ENSBTAG00000017549,ENSBTAG00000012219
GO:0051238	sequestering of metal ion	biological_process	0.032154	3	106	107	19402	ENSBTAG00000015716,ENSBTAG00000011500,ENSBTAG00000007431
GO:0097062	dendritic spine maintenance	biological_process	0.032176	1	106	3	19402	ENSBTAG00000019498
GO:0050840	extracellular matrix binding	molecular_function	0.032343	2	106	45	19402	ENSBTAG00000000648,ENSBTAG00000009513
GO:0050730	regulation of peptidyl-tyrosine phosphorylation	biological_process	0.032414	4	106	171	19402	ENSBTAG00000012219,ENSBTAG00000017549,ENSBTAG00000016515,ENSBTAG00000014051
GO:0006952	defense response	biological_process	0.032659	9	106	975	19402	ENSBTAG00000003476,ENSBTAG00000011209,ENSBTAG00000018347,ENSBTAG00000037526,ENSBTAG00000005043,ENSBTAG00000017537,ENSBTAG00000007049,ENSBTAG00000000648,ENSBTAG00000005055
GO:0070662	mast cell proliferation	biological_process	0.033165	1	106	3	19402	ENSBTAG00000017549
GO:0070666	regulation of mast cell proliferation	biological_process	0.033165	1	106	3	19402	ENSBTAG00000017549
GO:0042742	defense response to bacterium	biological_process	0.033437	3	106	195	19402	ENSBTAG00000000648,ENSBTAG00000011209,ENSBTAG00000007049
GO:0016328	lateral plasma membrane	cellular_component	0.033531	2	106	37	19402	ENSBTAG00000020194,ENSBTAG00000005711
GO:0006048	UDP-N-acetylglucosamine biosynthetic process	biological_process	0.033734	1	106	7	19402	ENSBTAG00000002215
GO:0050709	negative regulation of protein secretion	biological_process	0.033888	2	106	52	19402	ENSBTAG00000011209,ENSBTAG00000014051
GO:0006023	aminoglycan biosynthetic process	biological_process	0.034017	2	106	45	19402	ENSBTAG00000014051,ENSBTAG00000019892
GO:0060485	mesenchyme development	biological_process	0.034095	4	106	199	19402	ENSBTAG00000014920,ENSBTAG00000017549,ENSBTAG00000019892,ENSBTAG00000000570
GO:0045019	negative regulation of nitric oxide biosynthetic process	biological_process	0.034718	1	106	7	19402	ENSBTAG00000017537
GO:0031175	neuron projection development	biological_process	0.034742	10	106	619	19402	ENSBTAG00000014920,ENSBTAG00000019107,ENSBTAG00000017165,ENSBTAG00000031777,ENSBTAG00000016515,ENSBTAG00000011338,ENSBTAG00000008102,ENSBTAG00000011245,ENSBTAG00000014270,ENSBTAG00000000570
GO:0015705	iodide transport	biological_process	0.034752	1	106	3	19402	ENSBTAG00000009997
GO:0019960	C-X3-C chemokine binding	molecular_function	0.034779	1	106	4	19402	ENSBTAG00000009256
GO:0032501	multicellular organismal process	biological_process	0.034854	45	106	6129	19402	ENSBTAG00000001305,ENSBTAG00000017549,ENSBTAG00000012219,ENSBTAG00000013653,ENSBTAG00000009513,ENSBTAG00000009256,ENSBTAG00000017837,ENSBTAG00000023891,ENSBTAG00000016761,ENSBTAG00000002977,ENSBTAG00000019892,ENSBTAG00000018347,ENSBTAG00000014575,ENSBTAG00000036304,ENSBTAG00000014270,ENSBTAG00000010866,ENSBTAG00000019107,ENSBTAG00000020921,ENSBTAG00000005055,ENSBTAG00000037526,ENSBTAG00000011500,…
GO:0045852	pH elevation	biological_process	0.034906	1	106	4	19402	ENSBTAG00000016761
GO:0051454	intracellular pH elevation	biological_process	0.034906	1	106	4	19402	ENSBTAG00000016761
GO:0044126	regulation of growth of symbiont in host	biological_process	0.034936	1	106	12	19402	ENSBTAG00000007049
GO:0044144	modulation of growth of symbiont involved in interaction with host	biological_process	0.034936	1	106	12	19402	ENSBTAG00000007049
GO:0035773	insulin secretion involved in cellular response to glucose stimulus	biological_process	0.035032	2	106	36	19402	ENSBTAG00000016515,ENSBTAG00000009997
GO:0001944	vasculature development	biological_process	0.035044	8	106	518	19402	ENSBTAG00000017537,ENSBTAG00000016761,ENSBTAG00000014051,ENSBTAG00000014920,ENSBTAG00000020921,ENSBTAG00000010866,ENSBTAG00000009513,ENSBTAG00000019892
GO:0031399	regulation of protein modification process	biological_process	0.035177	13	106	1184	19402	ENSBTAG00000012219,ENSBTAG00000017549,ENSBTAG00000018073,ENSBTAG00000010866,ENSBTAG00000003476,ENSBTAG00000007431,ENSBTAG00000000570,ENSBTAG00000004344,ENSBTAG00000037526,ENSBTAG00000020194,ENSBTAG00000016515,ENSBTAG00000005700,ENSBTAG00000014051
GO:0007166	cell surface receptor signaling pathway	biological_process	0.035428	24	106	3429	19402	ENSBTAG00000019498,ENSBTAG00000011847,ENSBTAG00000005043,ENSBTAG00000004344,ENSBTAG00000014920,ENSBTAG00000017837,ENSBTAG00000009256,ENSBTAG00000017549,ENSBTAG00000005711,ENSBTAG00000012219,ENSBTAG00000011338,ENSBTAG00000021699,ENSBTAG00000014051,ENSBTAG00000016515,ENSBTAG00000031252,ENSBTAG00000031777,ENSBTAG00000020921,ENSBTAG00000005055,ENSBTAG00000000570,ENSBTAG00000010866,ENSBTAG00000014064,…
GO:0002002	regulation of angiotensin levels in blood	biological_process	0.035441	1	106	5	19402	ENSBTAG00000002977
GO:0043169	cation binding	molecular_function	0.035853	27	106	2962	19402	ENSBTAG00000008102,ENSBTAG00000000570,ENSBTAG00000020921,ENSBTAG00000017537,ENSBTAG00000018499,ENSBTAG00000027182,ENSBTAG00000032183,ENSBTAG00000011614,ENSBTAG00000016208,ENSBTAG00000011500,ENSBTAG00000021699,ENSBTAG00000014906,ENSBTAG00000007079,ENSBTAG00000005085,ENSBTAG00000006227,ENSBTAG00000021799,ENSBTAG00000013476,ENSBTAG00000004081,ENSBTAG00000023891,ENSBTAG00000017165,ENSBTAG00000007388,…
GO:0051818	disruption of cells of other organism involved in symbiotic interaction	biological_process	0.035998	1	106	12	19402	ENSBTAG00000007049
GO:0051883	killing of cells in other organism involved in symbiotic interaction	biological_process	0.035998	1	106	12	19402	ENSBTAG00000007049
GO:0007154	cell communication	biological_process	0.036295	42	106	5789	19402	ENSBTAG00000009256,ENSBTAG00000017592,ENSBTAG00000017549,ENSBTAG00000005711,ENSBTAG00000012219,ENSBTAG00000007079,ENSBTAG00000016761,ENSBTAG00000015888,ENSBTAG00000004344,ENSBTAG00000017837,ENSBTAG00000002174,ENSBTAG00000009997,ENSBTAG00000010866,ENSBTAG00000014270,ENSBTAG00000018347,ENSBTAG00000014575,ENSBTAG00000017537,ENSBTAG00000014051,ENSBTAG00000011500,ENSBTAG00000031252,ENSBTAG00000011614,…
GO:0046349	amino sugar biosynthetic process	biological_process	0.036395	1	106	8	19402	ENSBTAG00000002215
GO:0060177	regulation of angiotensin metabolic process	biological_process	0.036535	1	106	6	19402	ENSBTAG00000002977
GO:0045726	positive regulation of integrin biosynthetic process	biological_process	0.036639	1	106	3	19402	ENSBTAG00000016761
GO:0070487	monocyte aggregation	biological_process	0.037021	1	106	5	19402	ENSBTAG00000019892
GO:0071345	cellular response to cytokine stimulus	biological_process	0.037112	6	106	492	19402	ENSBTAG00000019892,ENSBTAG00000005055,ENSBTAG00000004344,ENSBTAG00000037526,ENSBTAG00000014051,ENSBTAG00000017537
GO:0035403	histone kinase activity (H3-T6 specific)	molecular_function	0.037113	1	106	2	19402	ENSBTAG00000020921
GO:0035408	histone H3-T6 phosphorylation	biological_process	0.037113	1	106	2	19402	ENSBTAG00000020921
GO:0006954	inflammatory response	biological_process	0.037124	5	106	397	19402	ENSBTAG00000003476,ENSBTAG00000005043,ENSBTAG00000037526,ENSBTAG00000017537,ENSBTAG00000018347
GO:0010815	bradykinin catabolic process	biological_process	0.037533	1	106	4	19402	ENSBTAG00000002977
GO:0034112	positive regulation of homotypic cell-cell adhesion	biological_process	0.038662	1	106	6	19402	ENSBTAG00000019892
GO:0044092	negative regulation of molecular function	biological_process	0.038909	9	106	812	19402	ENSBTAG00000009256,ENSBTAG00000008102,ENSBTAG00000017537,ENSBTAG00000020638,ENSBTAG00000018499,ENSBTAG00000005043,ENSBTAG00000037526,ENSBTAG00000011500,ENSBTAG00000013004
GO:0005886	plasma membrane	cellular_component	0.038989	33	106	4289	19402	ENSBTAG00000011245,ENSBTAG00000000570,ENSBTAG00000014064,ENSBTAG00000004547,ENSBTAG00000032301,ENSBTAG00000016515,ENSBTAG00000011209,ENSBTAG00000007431,ENSBTAG00000014920,ENSBTAG00000004081,ENSBTAG00000019498,ENSBTAG00000020194,ENSBTAG00000019892,ENSBTAG00000009997,ENSBTAG00000020921,ENSBTAG00000019107,ENSBTAG00000021322,ENSBTAG00000016794,ENSBTAG00000017537,ENSBTAG00000014051,ENSBTAG00000031252,…
GO:0046785	microtubule polymerization	biological_process	0.039059	2	106	42	19402	ENSBTAG00000039117,ENSBTAG00000020194
GO:0071526	semaphorin-plexin signaling pathway	biological_process	0.039148	2	106	36	19402	ENSBTAG00000011245,ENSBTAG00000014920
GO:0030202	heparin metabolic process	biological_process	0.039284	1	106	5	19402	ENSBTAG00000014051
GO:0030214	hyaluronan catabolic process	biological_process	0.039316	1	106	6	19402	ENSBTAG00000007431
GO:0043032	positive regulation of macrophage activation	biological_process	0.039492	1	106	10	19402	ENSBTAG00000018347
GO:0030213	hyaluronan biosynthetic process	biological_process	0.039577	1	106	8	19402	ENSBTAG00000019892
GO:0045793	positive regulation of cell size	biological_process	0.039578	1	106	5	19402	ENSBTAG00000000570
GO:0008081	phosphoric diester hydrolase activity	molecular_function	0.039865	3	106	83	19402	ENSBTAG00000015888,ENSBTAG00000011614,ENSBTAG00000031777
GO:0004758	serine C-palmitoyltransferase activity	molecular_function	0.039909	1	106	5	19402	ENSBTAG00000014252
GO:0016454	C-palmitoyltransferase activity	molecular_function	0.039909	1	106	5	19402	ENSBTAG00000014252
GO:0070374	positive regulation of ERK1 and ERK2 cascade	biological_process	0.039931	4	106	189	19402	ENSBTAG00000014051,ENSBTAG00000000570,ENSBTAG00000010866,ENSBTAG00000014064
GO:0018193	peptidyl-amino acid modification	biological_process	0.040049	11	106	919	19402	ENSBTAG00000000570,ENSBTAG00000007431,ENSBTAG00000014064,ENSBTAG00000012219,ENSBTAG00000017549,ENSBTAG00000005562,ENSBTAG00000026660,ENSBTAG00000014051,ENSBTAG00000016515,ENSBTAG00000020921,ENSBTAG00000005055
GO:0030335	positive regulation of cell migration	biological_process	0.040547	6	106	349	19402	ENSBTAG00000007431,ENSBTAG00000000570,ENSBTAG00000014051,ENSBTAG00000019892,ENSBTAG00000017549,ENSBTAG00000014920
GO:0051480	cytosolic calcium ion homeostasis	biological_process	0.040891	4	106	212	19402	ENSBTAG00000007431,ENSBTAG00000011500,ENSBTAG00000015716,ENSBTAG00000001305
GO:0004114	3',5'-cyclic-nucleotide phosphodiesterase activity	molecular_function	0.040948	2	106	29	19402	ENSBTAG00000015888,ENSBTAG00000011614
GO:0006875	cellular metal ion homeostasis	biological_process	0.04106	6	106	405	19402	ENSBTAG00000001305,ENSBTAG00000015716,ENSBTAG00000020921,ENSBTAG00000016208,ENSBTAG00000011500,ENSBTAG00000007431
GO:0045785	positive regulation of cell adhesion	biological_process	0.041186	4	106	159	19402	ENSBTAG00000016208,ENSBTAG00000000570,ENSBTAG00000014051,ENSBTAG00000019892
GO:0023056	positive regulation of signaling	biological_process	0.041475	13	106	1161	19402	ENSBTAG00000005055,ENSBTAG00000020921,ENSBTAG00000005700,ENSBTAG00000017537,ENSBTAG00000016761,ENSBTAG00000002977,ENSBTAG00000014051,ENSBTAG00000014270,ENSBTAG00000017549,ENSBTAG00000012219,ENSBTAG00000000570,ENSBTAG00000010866,ENSBTAG00000014064
GO:0004112	cyclic-nucleotide phosphodiesterase activity	molecular_function	0.041543	2	106	30	19402	ENSBTAG00000011614,ENSBTAG00000015888
GO:0044110	growth involved in symbiotic interaction	biological_process	0.041757	1	106	15	19402	ENSBTAG00000007049
GO:0044116	growth of symbiont involved in interaction with host	biological_process	0.041757	1	106	15	19402	ENSBTAG00000007049
GO:0044117	growth of symbiont in host	biological_process	0.041757	1	106	15	19402	ENSBTAG00000007049
GO:0010644	cell communication by electrical coupling	biological_process	0.041914	1	106	9	19402	ENSBTAG00000011500
GO:0030334	regulation of cell migration	biological_process	0.042104	9	106	616	19402	ENSBTAG00000005043,ENSBTAG00000014051,ENSBTAG00000014920,ENSBTAG00000007431,ENSBTAG00000010866,ENSBTAG00000000570,ENSBTAG00000017549,ENSBTAG00000019892,ENSBTAG00000011245
GO:0060315	negative regulation of ryanodine-sensitive calcium-release channel activity	biological_process	0.042134	1	106	8	19402	ENSBTAG00000011500
GO:0014842	regulation of satellite cell proliferation	biological_process	0.042379	1	106	6	19402	ENSBTAG00000014051
GO:0001867	complement activation, lectin pathway	biological_process	0.042507	1	106	10	19402	ENSBTAG00000007049
GO:0005518	collagen binding	molecular_function	0.043549	2	106	46	19402	ENSBTAG00000011847,ENSBTAG00000009513
GO:0071495	cellular response to endogenous stimulus	biological_process	0.043822	10	106	763	19402	ENSBTAG00000011500,ENSBTAG00000011847,ENSBTAG00000016515,ENSBTAG00000019498,ENSBTAG00000017837,ENSBTAG00000020921,ENSBTAG00000014064,ENSBTAG00000021699,ENSBTAG00000019892,ENSBTAG00000011338
GO:0018210	peptidyl-threonine modification	biological_process	0.04383	3	106	97	19402	ENSBTAG00000007431,ENSBTAG00000020921,ENSBTAG00000005562
GO:0048014	Tie signaling pathway	biological_process	0.043966	1	106	3	19402	ENSBTAG00000014051
GO:0004706	JUN kinase kinase kinase activity	molecular_function	0.044311	1	106	8	19402	ENSBTAG00000005700
GO:0051279	regulation of release of sequestered calcium ion into cytosol	biological_process	0.044321	2	106	49	19402	ENSBTAG00000007431,ENSBTAG00000011500
GO:0005223	intracellular cGMP activated cation channel activity	molecular_function	0.044359	1	106	7	19402	ENSBTAG00000036304
GO:0005167	neurotrophin TRK receptor binding	molecular_function	0.044398	1	106	6	19402	ENSBTAG00000016515
GO:0043405	regulation of MAP kinase activity	biological_process	0.044441	4	106	198	19402	ENSBTAG00000017549,ENSBTAG00000012219,ENSBTAG00000005700,ENSBTAG00000000570
GO:0042447	hormone catabolic process	biological_process	0.044582	1	106	5	19402	ENSBTAG00000002977
GO:2000147	positive regulation of cell motility	biological_process	0.044625	6	106	361	19402	ENSBTAG00000019892,ENSBTAG00000017549,ENSBTAG00000014920,ENSBTAG00000007431,ENSBTAG00000000570,ENSBTAG00000014051
GO:0050886	endocrine process	biological_process	0.044733	2	106	68	19402	ENSBTAG00000002977,ENSBTAG00000016761
GO:0005324	long-chain fatty acid transporter activity	molecular_function	0.044798	1	106	8	19402	ENSBTAG00000037526
GO:0043020	NADPH oxidase complex	cellular_component	0.044865	1	106	9	19402	ENSBTAG00000016761
GO:0004866	endopeptidase inhibitor activity	molecular_function	0.044874	3	106	173	19402	ENSBTAG00000005043,ENSBTAG00000020638,ENSBTAG00000013004
GO:0043235	receptor complex	cellular_component	0.045139	6	106	306	19402	ENSBTAG00000009256,ENSBTAG00000000570,ENSBTAG00000019498,ENSBTAG00000004547,ENSBTAG00000014064,ENSBTAG00000011245
GO:0051272	positive regulation of cellular component movement	biological_process	0.045371	6	106	363	19402	ENSBTAG00000007431,ENSBTAG00000014051,ENSBTAG00000000570,ENSBTAG00000017549,ENSBTAG00000019892,ENSBTAG00000014920
GO:0060192	negative regulation of lipase activity	biological_process	0.045479	1	106	11	19402	ENSBTAG00000018499
GO:0048666	neuron development	biological_process	0.046093	11	106	752	19402	ENSBTAG00000017165,ENSBTAG00000019107,ENSBTAG00000014920,ENSBTAG00000016515,ENSBTAG00000031777,ENSBTAG00000014270,ENSBTAG00000011245,ENSBTAG00000008102,ENSBTAG00000011338,ENSBTAG00000021699,ENSBTAG00000000570
GO:0043491	protein kinase B signaling cascade	biological_process	0.046163	3	106	130	19402	ENSBTAG00000000570,ENSBTAG00000021799,ENSBTAG00000014051
GO:0031432	titin binding	molecular_function	0.046814	1	106	10	19402	ENSBTAG00000005085
GO:0017059	serine C-palmitoyltransferase complex	cellular_component	0.047011	1	106	8	19402	ENSBTAG00000014252
GO:0031211	endoplasmic reticulum palmitoyltransferase complex	cellular_component	0.047011	1	106	8	19402	ENSBTAG00000014252
GO:0004415	hyalurononglucosaminidase activity	molecular_function	0.04716	1	106	12	19402	ENSBTAG00000007431
GO:0031362	anchored to external side of plasma membrane	cellular_component	0.047174	1	106	14	19402	ENSBTAG00000016515
GO:0048731	system development	biological_process	0.047236	31	106	3376	19402	ENSBTAG00000016761,ENSBTAG00000002977,ENSBTAG00000019498,ENSBTAG00000011847,ENSBTAG00000020194,ENSBTAG00000017165,ENSBTAG00000014920,ENSBTAG00000023891,ENSBTAG00000021799,ENSBTAG00000009513,ENSBTAG00000013653,ENSBTAG00000012219,ENSBTAG00000017549,ENSBTAG00000001305,ENSBTAG00000011338,ENSBTAG00000021699,ENSBTAG00000014051,ENSBTAG00000017537,ENSBTAG00000016515,ENSBTAG00000031777,ENSBTAG00000016208,…
GO:0090197	positive regulation of chemokine secretion	biological_process	0.047751	1	106	9	19402	ENSBTAG00000018347
GO:0014819	regulation of skeletal muscle contraction	biological_process	0.047752	1	106	10	19402	ENSBTAG00000011500
GO:0016667	oxidoreductase activity, acting on a sulfur group of donors	molecular_function	0.047778	2	106	74	19402	ENSBTAG00000015716,ENSBTAG00000021632
GO:0061450	trophoblast cell migration	biological_process	0.047868	1	106	10	19402	ENSBTAG00000005043
GO:1901163	regulation of trophoblast cell migration	biological_process	0.047868	1	106	10	19402	ENSBTAG00000005043
GO:0033033	negative regulation of myeloid cell apoptotic process	biological_process	0.047878	1	106	10	19402	ENSBTAG00000017549
GO:0050801	ion homeostasis	biological_process	0.048001	8	106	605	19402	ENSBTAG00000020921,ENSBTAG00000011500,ENSBTAG00000016208,ENSBTAG00000016761,ENSBTAG00000001305,ENSBTAG00000015716,ENSBTAG00000007431,ENSBTAG00000021799
GO:0048584	positive regulation of response to stimulus	biological_process	0.048184	15	106	1517	19402	ENSBTAG00000016761,ENSBTAG00000014051,ENSBTAG00000005700,ENSBTAG00000007049,ENSBTAG00000017537,ENSBTAG00000037526,ENSBTAG00000005055,ENSBTAG00000020921,ENSBTAG00000000570,ENSBTAG00000010866,ENSBTAG00000014064,ENSBTAG00000014270,ENSBTAG00000017549,ENSBTAG00000012219,ENSBTAG00000018347
GO:0009967	positive regulation of signal transduction	biological_process	0.04819	12	106	1089	19402	ENSBTAG00000014270,ENSBTAG00000017549,ENSBTAG00000012219,ENSBTAG00000000570,ENSBTAG00000014064,ENSBTAG00000010866,ENSBTAG00000020921,ENSBTAG00000005055,ENSBTAG00000017537,ENSBTAG00000005700,ENSBTAG00000014051,ENSBTAG00000016761
GO:0006909	phagocytosis	biological_process	0.048214	3	106	137	19402	ENSBTAG00000011209,ENSBTAG00000007049,ENSBTAG00000016208
GO:0016746	transferase activity, transferring acyl groups	molecular_function	0.048544	4	106	246	19402	ENSBTAG00000021999,ENSBTAG00000014252,ENSBTAG00000016208,ENSBTAG00000017592
GO:0006002	fructose 6-phosphate metabolic process	biological_process	0.048654	1	106	7	19402	ENSBTAG00000002215
GO:0007275	multicellular organismal development	biological_process	0.048749	33	106	3674	19402	ENSBTAG00000008102,ENSBTAG00000011245,ENSBTAG00000000570,ENSBTAG00000014064,ENSBTAG00000016515,ENSBTAG00000031777,ENSBTAG00000021699,ENSBTAG00000011338,ENSBTAG00000021799,ENSBTAG00000014920,ENSBTAG00000017165,ENSBTAG00000019498,ENSBTAG00000005043,ENSBTAG00000020194,ENSBTAG00000011847,ENSBTAG00000014270,ENSBTAG00000019892,ENSBTAG00000014575,ENSBTAG00000010866,ENSBTAG00000020921,ENSBTAG00000019107,…
GO:0061135	endopeptidase regulator activity	molecular_function	0.048963	3	106	180	19402	ENSBTAG00000020638,ENSBTAG00000005043,ENSBTAG00000013004
GO:0040034	regulation of development, heterochronic	biological_process	0.048997	1	106	10	19402	ENSBTAG00000031777
GO:0048505	regulation of timing of cell differentiation	biological_process	0.048997	1	106	10	19402	ENSBTAG00000031777
GO:0007169	transmembrane receptor protein tyrosine kinase signaling pathway	biological_process	0.049042	7	106	434	19402	ENSBTAG00000014064,ENSBTAG00000016515,ENSBTAG00000000570,ENSBTAG00000014051,ENSBTAG00000014575,ENSBTAG00000012219,ENSBTAG00000020921
GO:0035234	germ cell programmed cell death	biological_process	0.049422	1	106	7	19402	ENSBTAG00000017549
GO:0006072	glycerol-3-phosphate metabolic process	biological_process	0.04946	1	106	8	19402	ENSBTAG00000039245
GO:0050663	cytokine secretion	biological_process	0.049898	3	106	140	19402	ENSBTAG00000018347,ENSBTAG00000011209,ENSBTAG00000014051
GO:0031233	intrinsic to external side of plasma membrane	cellular_component	0.049947	1	106	15	19402	ENSBTAG00000016515
GO:0005887	integral to plasma membrane	cellular_component	0.050095	12	106	998	19402	ENSBTAG00000016761,ENSBTAG00000019498,ENSBTAG00000031252,ENSBTAG00000014920,ENSBTAG00000017837,ENSBTAG00000009256,ENSBTAG00000000570,ENSBTAG00000014064,ENSBTAG00000011245,ENSBTAG00000019892,ENSBTAG00000011209,ENSBTAG00000001305
GO:0010881	regulation of cardiac muscle contraction by regulation of the release of sequestered calcium ion	biological_process	0.050378	1	106	4	19402	ENSBTAG00000011500
GO:0090196	regulation of chemokine secretion	biological_process	0.050438	1	106	10	19402	ENSBTAG00000018347
GO:1901017	negative regulation of potassium ion transmembrane transporter activity	biological_process	0.050916	1	106	8	19402	ENSBTAG00000011500
GO:0055091	phospholipid homeostasis	biological_process	0.051018	1	106	8	19402	ENSBTAG00000021799
GO:0001696	gastric acid secretion	biological_process	0.051107	1	106	8	19402	ENSBTAG00000032301
GO:0036302	atrioventricular canal development	biological_process	0.051148	1	106	6	19402	ENSBTAG00000019892
GO:0008270	zinc ion binding	molecular_function	0.051238	9	106	759	19402	ENSBTAG00000000648,ENSBTAG00000023891,ENSBTAG00000020921,ENSBTAG00000005043,ENSBTAG00000027182,ENSBTAG00000002977,ENSBTAG00000021699,ENSBTAG00000005085,ENSBTAG00000013476
GO:0001676	long-chain fatty acid metabolic process	biological_process	0.051332	2	106	56	19402	ENSBTAG00000004344,ENSBTAG00000021999
GO:0010812	negative regulation of cell-substrate adhesion	biological_process	0.051534	2	106	47	19402	ENSBTAG00000014920,ENSBTAG00000016515
GO:2000145	regulation of cell motility	biological_process	0.051713	9	106	646	19402	ENSBTAG00000005043,ENSBTAG00000014051,ENSBTAG00000014920,ENSBTAG00000007431,ENSBTAG00000010866,ENSBTAG00000000570,ENSBTAG00000017549,ENSBTAG00000019892,ENSBTAG00000011245
GO:0072224	metanephric glomerulus development	biological_process	0.05188	1	106	11	19402	ENSBTAG00000000570
GO:0006641	triglyceride metabolic process	biological_process	0.052369	2	106	72	19402	ENSBTAG00000039245,ENSBTAG00000017592
GO:0055080	cation homeostasis	biological_process	0.052386	7	106	515	19402	ENSBTAG00000001305,ENSBTAG00000020921,ENSBTAG00000015716,ENSBTAG00000016208,ENSBTAG00000011500,ENSBTAG00000007431,ENSBTAG00000016761
GO:0035358	regulation of peroxisome proliferator activated receptor signaling pathway	biological_process	0.052404	1	106	12	19402	ENSBTAG00000017537
GO:0055093	response to hyperoxia	biological_process	0.052745	1	106	5	19402	ENSBTAG00000016761
GO:0071455	cellular response to hyperoxia	biological_process	0.052745	1	106	5	19402	ENSBTAG00000016761
GO:0008889	glycerophosphodiester phosphodiesterase activity	molecular_function	0.052899	1	106	6	19402	ENSBTAG00000031777
GO:0050765	negative regulation of phagocytosis	biological_process	0.05345	1	106	9	19402	ENSBTAG00000011209
GO:0071363	cellular response to growth factor stimulus	biological_process	0.053451	6	106	379	19402	ENSBTAG00000019498,ENSBTAG00000014064,ENSBTAG00000011847,ENSBTAG00000020921,ENSBTAG00000019892,ENSBTAG00000011338
GO:0014068	positive regulation of phosphatidylinositol 3-kinase cascade	biological_process	0.053661	2	106	52	19402	ENSBTAG00000014051,ENSBTAG00000014270
GO:0040017	positive regulation of locomotion	biological_process	0.053925	6	106	381	19402	ENSBTAG00000014920,ENSBTAG00000017549,ENSBTAG00000019892,ENSBTAG00000014051,ENSBTAG00000000570,ENSBTAG00000007431
GO:0033564	anterior/posterior axon guidance	biological_process	0.053961	1	106	6	19402	ENSBTAG00000014270
GO:0060605	tube lumen cavitation	biological_process	0.054056	1	106	5	19402	ENSBTAG00000016208
GO:0060662	salivary gland cavitation	biological_process	0.054056	1	106	5	19402	ENSBTAG00000016208
GO:1902175	regulation of intrinsic apoptotic signaling pathway in response to oxidative stress	biological_process	0.054455	1	106	14	19402	ENSBTAG00000016761
GO:0035184	histone threonine kinase activity	molecular_function	0.054817	1	106	6	19402	ENSBTAG00000020921
GO:0035405	histone-threonine phosphorylation	biological_process	0.054817	1	106	6	19402	ENSBTAG00000020921
GO:0050861	positive regulation of B cell receptor signaling pathway	biological_process	0.054852	1	106	6	19402	ENSBTAG00000020921
GO:0032009	early phagosome	cellular_component	0.054884	1	106	7	19402	ENSBTAG00000011209
GO:0032050	clathrin heavy chain binding	molecular_function	0.054999	1	106	7	19402	ENSBTAG00000007431
GO:1900119	positive regulation of execution phase of apoptosis	biological_process	0.055375	1	106	8	19402	ENSBTAG00000017537
GO:0042325	regulation of phosphorylation	biological_process	0.055504	11	106	1002	19402	ENSBTAG00000017549,ENSBTAG00000012219,ENSBTAG00000000570,ENSBTAG00000010866,ENSBTAG00000007431,ENSBTAG00000004344,ENSBTAG00000016515,ENSBTAG00000005700,ENSBTAG00000014051,ENSBTAG00000037526,ENSBTAG00000020194
GO:0038034	signal transduction in absence of ligand	biological_process	0.05555	2	106	54	19402	ENSBTAG00000014270,ENSBTAG00000017549
GO:0097192	extrinsic apoptotic signaling pathway in absence of ligand	biological_process	0.05555	2	106	54	19402	ENSBTAG00000014270,ENSBTAG00000017549
GO:0051223	regulation of protein transport	biological_process	0.055576	5	106	331	19402	ENSBTAG00000007079,ENSBTAG00000018347,ENSBTAG00000011209,ENSBTAG00000007431,ENSBTAG00000014051
GO:0005165	neurotrophin receptor binding	molecular_function	0.055576	1	106	8	19402	ENSBTAG00000016515
GO:0003810	protein-glutamine gamma-glutamyltransferase activity	molecular_function	0.055675	1	106	9	19402	ENSBTAG00000016208
GO:0033141	positive regulation of peptidyl-serine phosphorylation of STAT protein	biological_process	0.055832	1	106	42	19402	ENSBTAG00000000570
GO:0009306	protein secretion	biological_process	0.056112	4	106	239	19402	ENSBTAG00000018347,ENSBTAG00000011209,ENSBTAG00000014051,ENSBTAG00000021799
GO:0050872	white fat cell differentiation	biological_process	0.056208	1	106	9	19402	ENSBTAG00000037526
GO:0022008	neurogenesis	biological_process	0.056367	14	106	1126	19402	ENSBTAG00000000570,ENSBTAG00000021699,ENSBTAG00000001305,ENSBTAG00000011338,ENSBTAG00000012219,ENSBTAG00000008102,ENSBTAG00000011245,ENSBTAG00000014270,ENSBTAG00000031777,ENSBTAG00000019498,ENSBTAG00000016515,ENSBTAG00000014920,ENSBTAG00000017165,ENSBTAG00000019107
GO:0035860	glial cell-derived neurotrophic factor receptor signaling pathway	biological_process	0.056447	1	106	8	19402	ENSBTAG00000000570
GO:0071372	cellular response to follicle-stimulating hormone stimulus	biological_process	0.056458	1	106	4	19402	ENSBTAG00000016515
GO:0035252	UDP-xylosyltransferase activity	molecular_function	0.05661	1	106	6	19402	ENSBTAG00000015024
GO:0015103	inorganic anion transmembrane transporter activity	molecular_function	0.056657	3	106	105	19402	ENSBTAG00000032301,ENSBTAG00000009997,ENSBTAG00000017837
GO:0046697	decidualization	biological_process	0.056912	1	106	14	19402	ENSBTAG00000017537
GO:0032471	reduction of endoplasmic reticulum calcium ion concentration	biological_process	0.057111	1	106	8	19402	ENSBTAG00000016208
GO:0030314	junctional membrane complex	cellular_component	0.057427	1	106	6	19402	ENSBTAG00000011500
GO:0021895	cerebral cortex neuron differentiation	biological_process	0.057664	1	106	16	19402	ENSBTAG00000031777
GO:0008194	UDP-glycosyltransferase activity	molecular_function	0.057728	3	106	122	19402	ENSBTAG00000019892,ENSBTAG00000005562,ENSBTAG00000015024
GO:0045113	regulation of integrin biosynthetic process	biological_process	0.057811	1	106	4	19402	ENSBTAG00000016761
GO:0008361	regulation of cell size	biological_process	0.057894	3	106	107	19402	ENSBTAG00000016515,ENSBTAG00000000570,ENSBTAG00000014920
GO:0006047	UDP-N-acetylglucosamine metabolic process	biological_process	0.058267	1	106	11	19402	ENSBTAG00000002215
GO:0014841	satellite cell proliferation	biological_process	0.058353	1	106	7	19402	ENSBTAG00000014051
GO:2001044	regulation of integrin-mediated signaling pathway	biological_process	0.058413	1	106	10	19402	ENSBTAG00000005043
GO:0090195	chemokine secretion	biological_process	0.058461	1	106	11	19402	ENSBTAG00000018347
GO:0031401	positive regulation of protein modification process	biological_process	0.058811	9	106	781	19402	ENSBTAG00000004344,ENSBTAG00000020194,ENSBTAG00000005700,ENSBTAG00000016515,ENSBTAG00000014051,ENSBTAG00000012219,ENSBTAG00000017549,ENSBTAG00000007431,ENSBTAG00000000570
GO:0002178	palmitoyltransferase complex	cellular_component	0.058978	1	106	11	19402	ENSBTAG00000014252
GO:0016020	membrane	cellular_component	0.05902	55	106	8228	19402	ENSBTAG00000000189,ENSBTAG00000031777,ENSBTAG00000016515,ENSBTAG00000011245,ENSBTAG00000018073,ENSBTAG00000021999,ENSBTAG00000032301,ENSBTAG00000004547,ENSBTAG00000014064,ENSBTAG00000000570,ENSBTAG00000014920,ENSBTAG00000004081,ENSBTAG00000020194,ENSBTAG00000019498,XLOC_073613,ENSBTAG00000014484,ENSBTAG00000011209,ENSBTAG00000039245,ENSBTAG00000015716,ENSBTAG00000007431,ENSBTAG00000016794,ENSBTAG…
GO:0016175	superoxide-generating NADPH oxidase activity	molecular_function	0.0592	1	106	8	19402	ENSBTAG00000016761
GO:0000124	SAGA complex	cellular_component	0.059359	1	106	18	19402	ENSBTAG00000026660
GO:0000796	condensin complex	cellular_component	0.060161	1	106	9	19402	ENSBTAG00000021582
GO:0032091	negative regulation of protein binding	biological_process	0.060338	2	106	76	19402	ENSBTAG00000008102,ENSBTAG00000009256
GO:0007409	axonogenesis	biological_process	0.060363	6	106	329	19402	ENSBTAG00000000570,ENSBTAG00000016515,ENSBTAG00000014920,ENSBTAG00000017165,ENSBTAG00000011245,ENSBTAG00000014270
GO:0006811	ion transport	biological_process	0.060513	14	106	1289	19402	ENSBTAG00000011500,ENSBTAG00000037526,ENSBTAG00000020194,ENSBTAG00000020921,ENSBTAG00000004344,ENSBTAG00000016794,ENSBTAG00000017837,ENSBTAG00000009997,ENSBTAG00000007431,ENSBTAG00000032301,ENSBTAG00000015716,ENSBTAG00000036304,ENSBTAG00000001305,ENSBTAG00000011209
GO:1900121	negative regulation of receptor binding	biological_process	0.060614	1	106	12	19402	ENSBTAG00000008102
GO:0010522	regulation of calcium ion transport into cytosol	biological_process	0.060828	2	106	60	19402	ENSBTAG00000011500,ENSBTAG00000007431
GO:0048484	enteric nervous system development	biological_process	0.061041	1	106	11	19402	ENSBTAG00000000570
GO:0016197	endosomal transport	biological_process	0.061185	4	106	217	19402	ENSBTAG00000014255,ENSBTAG00000005711,ENSBTAG00000018499,ENSBTAG00000012099
GO:0030414	peptidase inhibitor activity	molecular_function	0.061269	3	106	195	19402	ENSBTAG00000013004,ENSBTAG00000020638,ENSBTAG00000005043
GO:0071313	cellular response to caffeine	biological_process	0.061312	1	106	4	19402	ENSBTAG00000011500
GO:0070848	response to growth factor stimulus	biological_process	0.061677	6	106	394	19402	ENSBTAG00000014064,ENSBTAG00000011847,ENSBTAG00000019498,ENSBTAG00000019892,ENSBTAG00000011338,ENSBTAG00000020921
GO:0043129	surfactant homeostasis	biological_process	0.061866	1	106	10	19402	ENSBTAG00000021799
GO:0019531	oxalate transmembrane transporter activity	molecular_function	0.061882	1	106	11	19402	ENSBTAG00000032301
GO:0005539	glycosaminoglycan binding	molecular_function	0.061993	3	106	146	19402	ENSBTAG00000000648,ENSBTAG00000014906,ENSBTAG00000007431
GO:0015908	fatty acid transport	biological_process	0.062097	2	106	68	19402	ENSBTAG00000004344,ENSBTAG00000037526
GO:0048672	positive regulation of collateral sprouting	biological_process	0.062242	1	106	10	19402	ENSBTAG00000016515
GO:0071347	cellular response to interleukin-1	biological_process	0.062298	2	106	69	19402	ENSBTAG00000017537,ENSBTAG00000019892
GO:0072189	ureter development	biological_process	0.062352	1	106	10	19402	ENSBTAG00000000570
GO:0050919	negative chemotaxis	biological_process	0.062364	2	106	38	19402	ENSBTAG00000014920,ENSBTAG00000016515
GO:0009653	anatomical structure morphogenesis	biological_process	0.062435	22	106	2167	19402	ENSBTAG00000020921,ENSBTAG00000019107,ENSBTAG00000016208,ENSBTAG00000011500,ENSBTAG00000014051,ENSBTAG00000017537,ENSBTAG00000016515,ENSBTAG00000019892,ENSBTAG00000011245,ENSBTAG00000014270,ENSBTAG00000014064,ENSBTAG00000010866,ENSBTAG00000000570,ENSBTAG00000017165,ENSBTAG00000014920,ENSBTAG00000011847,ENSBTAG00000016761,ENSBTAG00000002977,ENSBTAG00000019498,ENSBTAG00000021699,ENSBTAG00000009513,…
GO:0071944	cell periphery	cellular_component	0.062523	33	106	4418	19402	ENSBTAG00000016761,ENSBTAG00000002977,ENSBTAG00000017837,ENSBTAG00000009256,ENSBTAG00000018013,ENSBTAG00000005711,ENSBTAG00000012219,ENSBTAG00000017549,ENSBTAG00000007079,ENSBTAG00000001305,ENSBTAG00000026070,ENSBTAG00000031252,ENSBTAG00000016208,ENSBTAG00000014051,ENSBTAG00000017537,ENSBTAG00000016794,ENSBTAG00000020921,ENSBTAG00000019107,ENSBTAG00000021322,ENSBTAG00000009997,ENSBTAG00000019892,…
GO:0072358	cardiovascular system development	biological_process	0.06273	10	106	788	19402	ENSBTAG00000019892,ENSBTAG00000009513,ENSBTAG00000010866,ENSBTAG00000020921,ENSBTAG00000023891,ENSBTAG00000014920,ENSBTAG00000016761,ENSBTAG00000002977,ENSBTAG00000014051,ENSBTAG00000017537
GO:0072359	circulatory system development	biological_process	0.06273	10	106	788	19402	ENSBTAG00000010866,ENSBTAG00000019892,ENSBTAG00000009513,ENSBTAG00000017537,ENSBTAG00000016761,ENSBTAG00000014051,ENSBTAG00000002977,ENSBTAG00000023891,ENSBTAG00000014920,ENSBTAG00000020921
GO:0009437	carnitine metabolic process	biological_process	0.062784	1	106	10	19402	ENSBTAG00000021999
GO:0070201	regulation of establishment of protein localization	biological_process	0.063761	5	106	339	19402	ENSBTAG00000007431,ENSBTAG00000014051,ENSBTAG00000011209,ENSBTAG00000018347,ENSBTAG00000007079
GO:0032835	glomerulus development	biological_process	0.063836	2	106	47	19402	ENSBTAG00000014051,ENSBTAG00000000570
GO:0043112	receptor metabolic process	biological_process	0.064436	3	106	125	19402	ENSBTAG00000005711,ENSBTAG00000014051,ENSBTAG00000002977
GO:1900424	regulation of defense response to bacterium	biological_process	0.064448	1	106	11	19402	ENSBTAG00000011209
GO:0001778	plasma membrane repair	biological_process	0.064473	1	106	7	19402	ENSBTAG00000011209
GO:0019532	oxalate transport	biological_process	0.064626	1	106	12	19402	ENSBTAG00000032301
GO:0034975	protein folding in endoplasmic reticulum	biological_process	0.064862	1	106	10	19402	ENSBTAG00000015716
GO:0042670	retinal cone cell differentiation	biological_process	0.06495	1	106	7	19402	ENSBTAG00000021699
GO:0046549	retinal cone cell development	biological_process	0.06495	1	106	7	19402	ENSBTAG00000021699
GO:0019471	4-hydroxyproline metabolic process	biological_process	0.065406	1	106	11	19402	ENSBTAG00000015716
GO:0033139	regulation of peptidyl-serine phosphorylation of STAT protein	biological_process	0.06566	1	106	44	19402	ENSBTAG00000000570
GO:0048522	positive regulation of cellular process	biological_process	0.066133	32	106	3953	19402	ENSBTAG00000011245,ENSBTAG00000018073,ENSBTAG00000000570,ENSBTAG00000014064,ENSBTAG00000016515,ENSBTAG00000005700,ENSBTAG00000031777,ENSBTAG00000021699,ENSBTAG00000007431,ENSBTAG00000039117,ENSBTAG00000014920,ENSBTAG00000020194,ENSBTAG00000005043,ENSBTAG00000014270,ENSBTAG00000019892,ENSBTAG00000018347,ENSBTAG00000009997,ENSBTAG00000010866,ENSBTAG00000020921,ENSBTAG00000005055,ENSBTAG00000014051,…
GO:0031000	response to caffeine	biological_process	0.066435	1	106	5	19402	ENSBTAG00000011500
GO:0032060	bleb assembly	biological_process	0.066594	1	106	9	19402	ENSBTAG00000018013
GO:0006816	calcium ion transport	biological_process	0.067137	5	106	273	19402	ENSBTAG00000007431,ENSBTAG00000011500,ENSBTAG00000015716,ENSBTAG00000020921,ENSBTAG00000001305
GO:0007179	transforming growth factor beta receptor signaling pathway	biological_process	0.067424	3	106	130	19402	ENSBTAG00000019498,ENSBTAG00000011847,ENSBTAG00000011338
GO:0048699	generation of neurons	biological_process	0.067441	13	106	1042	19402	ENSBTAG00000019498,ENSBTAG00000016515,ENSBTAG00000031777,ENSBTAG00000014920,ENSBTAG00000019107,ENSBTAG00000017165,ENSBTAG00000000570,ENSBTAG00000008102,ENSBTAG00000011245,ENSBTAG00000014270,ENSBTAG00000001305,ENSBTAG00000011338,ENSBTAG00000021699
GO:0002739	regulation of cytokine secretion involved in immune response	biological_process	0.06766	1	106	12	19402	ENSBTAG00000014051
GO:0016820	hydrolase activity, acting on acid anhydrides, catalyzing transmembrane movement of substances	molecular_function	0.068319	3	106	128	19402	ENSBTAG00000026070,XLOC_001782,ENSBTAG00000001305
GO:0051897	positive regulation of protein kinase B signaling cascade	biological_process	0.068403	2	106	68	19402	ENSBTAG00000000570,ENSBTAG00000014051
GO:0070168	negative regulation of biomineral tissue development	biological_process	0.068555	1	106	16	19402	ENSBTAG00000011847
GO:2000353	positive regulation of endothelial cell apoptotic process	biological_process	0.069292	1	106	14	19402	ENSBTAG00000009256
GO:0005042	netrin receptor activity	molecular_function	0.069384	1	106	5	19402	ENSBTAG00000014270
GO:0038007	netrin-activated signaling pathway	biological_process	0.069384	1	106	5	19402	ENSBTAG00000014270
GO:0030182	neuron differentiation	biological_process	0.069564	12	106	934	19402	ENSBTAG00000014270,ENSBTAG00000011245,ENSBTAG00000008102,ENSBTAG00000001305,ENSBTAG00000011338,ENSBTAG00000021699,ENSBTAG00000000570,ENSBTAG00000017165,ENSBTAG00000019107,ENSBTAG00000014920,ENSBTAG00000016515,ENSBTAG00000031777
GO:0048537	mucosal-associated lymphoid tissue development	biological_process	0.069764	1	106	9	19402	ENSBTAG00000000570
GO:0048541	Peyer's patch development	biological_process	0.069764	1	106	9	19402	ENSBTAG00000000570
GO:0005537	mannose binding	molecular_function	0.070008	1	106	16	19402	ENSBTAG00000007049
GO:0042118	endothelial cell activation	biological_process	0.070032	1	106	7	19402	ENSBTAG00000010866
GO:0050728	negative regulation of inflammatory response	biological_process	0.070453	2	106	81	19402	ENSBTAG00000017537,ENSBTAG00000003476
GO:0051085	chaperone mediated protein folding requiring cofactor	biological_process	0.070571	1	106	23	19402	ENSBTAG00000015716
GO:0035295	tube development	biological_process	0.070668	6	106	400	19402	ENSBTAG00000000570,ENSBTAG00000019498,ENSBTAG00000021799,ENSBTAG00000010866,ENSBTAG00000016208,ENSBTAG00000014920
GO:0071420	cellular response to histamine	biological_process	0.070864	1	106	5	19402	ENSBTAG00000017837
GO:0005222	intracellular cAMP activated cation channel activity	molecular_function	0.071029	1	106	8	19402	ENSBTAG00000036304
GO:0045112	integrin biosynthetic process	biological_process	0.071352	1	106	5	19402	ENSBTAG00000016761
GO:0006027	glycosaminoglycan catabolic process	biological_process	0.071491	1	106	16	19402	ENSBTAG00000007431
GO:0006577	amino-acid betaine metabolic process	biological_process	0.071554	1	106	12	19402	ENSBTAG00000021999
GO:0015698	inorganic anion transport	biological_process	0.07173	3	106	133	19402	ENSBTAG00000009997,ENSBTAG00000032301,ENSBTAG00000017837
GO:0055065	metal ion homeostasis	biological_process	0.071775	6	106	460	19402	ENSBTAG00000011500,ENSBTAG00000016208,ENSBTAG00000007431,ENSBTAG00000001305,ENSBTAG00000015716,ENSBTAG00000020921
GO:0071415	cellular response to purine-containing compound	biological_process	0.072027	1	106	7	19402	ENSBTAG00000011500
GO:0050708	regulation of protein secretion	biological_process	0.072042	3	106	171	19402	ENSBTAG00000011209,ENSBTAG00000018347,ENSBTAG00000014051
GO:0032787	monocarboxylic acid metabolic process	biological_process	0.072046	5	106	385	19402	ENSBTAG00000017537,ENSBTAG00000037526,ENSBTAG00000015716,ENSBTAG00000021999,ENSBTAG00000004344
GO:0040012	regulation of locomotion	biological_process	0.072237	9	106	703	19402	ENSBTAG00000011245,ENSBTAG00000017549,ENSBTAG00000019892,ENSBTAG00000000570,ENSBTAG00000007431,ENSBTAG00000010866,ENSBTAG00000014920,ENSBTAG00000014051,ENSBTAG00000005043
GO:0006493	protein O-linked glycosylation	biological_process	0.072239	2	106	48	19402	ENSBTAG00000005562,ENSBTAG00000015024
GO:0071326	cellular response to monosaccharide stimulus	biological_process	0.07224	2	106	58	19402	ENSBTAG00000016515,ENSBTAG00000009997
GO:0071331	cellular response to hexose stimulus	biological_process	0.07224	2	106	58	19402	ENSBTAG00000009997,ENSBTAG00000016515
GO:0071333	cellular response to glucose stimulus	biological_process	0.07224	2	106	58	19402	ENSBTAG00000009997,ENSBTAG00000016515
GO:0051639	actin filament network formation	biological_process	0.072472	1	106	6	19402	ENSBTAG00000007079
GO:0005581	collagen	cellular_component	0.072513	2	106	63	19402	ENSBTAG00000014575,ENSBTAG00000007049
GO:0060330	regulation of response to interferon-gamma	biological_process	0.072589	1	106	12	19402	ENSBTAG00000005055
GO:0060334	regulation of interferon-gamma-mediated signaling pathway	biological_process	0.072589	1	106	12	19402	ENSBTAG00000005055
GO:0036041	long-chain fatty acid binding	molecular_function	0.07267	1	106	14	19402	ENSBTAG00000037526
GO:0052548	regulation of endopeptidase activity	biological_process	0.072677	4	106	318	19402	ENSBTAG00000020638,ENSBTAG00000018499,ENSBTAG00000005043,ENSBTAG00000013004
GO:0009725	response to hormone stimulus	biological_process	0.072712	6	106	462	19402	ENSBTAG00000021699,ENSBTAG00000002174,ENSBTAG00000020921,ENSBTAG00000005043,ENSBTAG00000020638,ENSBTAG00000016515
GO:0050896	response to stimulus	biological_process	0.072866	50	106	7508	19402	ENSBTAG00000004344,ENSBTAG00000002174,ENSBTAG00000000648,ENSBTAG00000017837,ENSBTAG00000016761,ENSBTAG00000015888,ENSBTAG00000013653,ENSBTAG00000007079,ENSBTAG00000005711,ENSBTAG00000012219,ENSBTAG00000017549,ENSBTAG00000009256,ENSBTAG00000017592,ENSBTAG00000020921,ENSBTAG00000005055,ENSBTAG00000018499,ENSBTAG00000014051,ENSBTAG00000017537,ENSBTAG00000007049,ENSBTAG00000011614,ENSBTAG00000031252,…
GO:0003756	protein disulfide isomerase activity	molecular_function	0.072959	1	106	11	19402	ENSBTAG00000015716
GO:0016864	intramolecular oxidoreductase activity, transposing S-S bonds	molecular_function	0.072959	1	106	11	19402	ENSBTAG00000015716
GO:0001816	cytokine production	biological_process	0.073316	6	106	516	19402	ENSBTAG00000014051,ENSBTAG00000016761,ENSBTAG00000037526,ENSBTAG00000005055,ENSBTAG00000018347,ENSBTAG00000011209
GO:0032354	response to follicle-stimulating hormone stimulus	biological_process	0.073631	1	106	5	19402	ENSBTAG00000016515
GO:0006639	acylglycerol metabolic process	biological_process	0.074076	2	106	84	19402	ENSBTAG00000039245,ENSBTAG00000017592
GO:0051258	protein polymerization	biological_process	0.074829	4	106	224	19402	ENSBTAG00000039117,ENSBTAG00000020194,ENSBTAG00000011500,ENSBTAG00000019107
GO:0035331	negative regulation of hippo signaling cascade	biological_process	0.07498	1	106	8	19402	ENSBTAG00000012191
GO:0015245	fatty acid transporter activity	molecular_function	0.075055	1	106	12	19402	ENSBTAG00000037526
GO:0036120	cellular response to platelet-derived growth factor stimulus	biological_process	0.075142	1	106	12	19402	ENSBTAG00000019892
GO:0001991	regulation of systemic arterial blood pressure by circulatory renin-angiotensin	biological_process	0.075308	1	106	12	19402	ENSBTAG00000002977
GO:0007171	activation of transmembrane receptor protein tyrosine kinase activity	biological_process	0.075496	1	106	7	19402	ENSBTAG00000014051
GO:0006820	anion transport	biological_process	0.075706	6	106	445	19402	ENSBTAG00000037526,ENSBTAG00000032301,ENSBTAG00000009997,ENSBTAG00000017837,ENSBTAG00000016794,ENSBTAG00000004344
GO:0007158	neuron cell-cell adhesion	biological_process	0.075718	1	106	9	19402	ENSBTAG00000000570
GO:0046520	sphingoid biosynthetic process	biological_process	0.075894	1	106	10	19402	ENSBTAG00000014252
GO:0051270	regulation of cellular component movement	biological_process	0.076133	9	106	693	19402	ENSBTAG00000005043,ENSBTAG00000014051,ENSBTAG00000014920,ENSBTAG00000010866,ENSBTAG00000007431,ENSBTAG00000000570,ENSBTAG00000019892,ENSBTAG00000017549,ENSBTAG00000011245
GO:1900025	negative regulation of substrate adhesion-dependent cell spreading	biological_process	0.07619	1	106	11	19402	ENSBTAG00000016515
GO:0045636	positive regulation of melanocyte differentiation	biological_process	0.076228	1	106	5	19402	ENSBTAG00000017549
GO:0006958	complement activation, classical pathway	biological_process	0.076236	1	106	28	19402	ENSBTAG00000007049
GO:0008271	secondary active sulfate transmembrane transporter activity	molecular_function	0.076781	1	106	13	19402	ENSBTAG00000032301
GO:0006468	protein phosphorylation	biological_process	0.076798	14	106	1361	19402	ENSBTAG00000012219,ENSBTAG00000017549,ENSBTAG00000010866,ENSBTAG00000014064,ENSBTAG00000007431,ENSBTAG00000000570,ENSBTAG00000004344,ENSBTAG00000020921,ENSBTAG00000005055,ENSBTAG00000020194,ENSBTAG00000037526,ENSBTAG00000005700,ENSBTAG00000016515,ENSBTAG00000014051
GO:0051561	elevation of mitochondrial calcium ion concentration	biological_process	0.076984	1	106	9	19402	ENSBTAG00000016208
GO:0044539	long-chain fatty acid import	biological_process	0.077053	1	106	10	19402	ENSBTAG00000004344
GO:0050901	leukocyte tethering or rolling	biological_process	0.078233	1	106	14	19402	ENSBTAG00000009256
GO:0032879	regulation of localization	biological_process	0.078271	18	106	1786	19402	ENSBTAG00000018347,ENSBTAG00000019892,ENSBTAG00000011245,ENSBTAG00000010866,ENSBTAG00000009997,ENSBTAG00000000570,ENSBTAG00000020921,ENSBTAG00000011500,ENSBTAG00000014051,ENSBTAG00000016515,ENSBTAG00000007049,ENSBTAG00000017549,ENSBTAG00000007079,ENSBTAG00000011209,ENSBTAG00000015716,ENSBTAG00000007431,ENSBTAG00000014920,ENSBTAG00000005043
GO:0031110	regulation of microtubule polymerization or depolymerization	biological_process	0.078441	2	106	65	19402	ENSBTAG00000039117,ENSBTAG00000020194
GO:0071803	positive regulation of podosome assembly	biological_process	0.07887	1	106	11	19402	ENSBTAG00000007079
GO:0007076	mitotic chromosome condensation	biological_process	0.078892	1	106	13	19402	ENSBTAG00000021582
GO:0050942	positive regulation of pigment cell differentiation	biological_process	0.079252	1	106	6	19402	ENSBTAG00000017549
GO:0006631	fatty acid metabolic process	biological_process	0.079338	4	106	288	19402	ENSBTAG00000017537,ENSBTAG00000037526,ENSBTAG00000004344,ENSBTAG00000021999
GO:0045634	regulation of melanocyte differentiation	biological_process	0.079349	1	106	6	19402	ENSBTAG00000017549
GO:0004713	protein tyrosine kinase activity	molecular_function	0.079362	3	106	111	19402	ENSBTAG00000005055,ENSBTAG00000014064,ENSBTAG00000000570
GO:0070486	leukocyte aggregation	biological_process	0.07952	1	106	11	19402	ENSBTAG00000019892
GO:0015929	hexosaminidase activity	molecular_function	0.07953	1	106	19	19402	ENSBTAG00000007431
GO:0032502	developmental process	biological_process	0.079944	37	106	4451	19402	ENSBTAG00000015716,ENSBTAG00000011338,ENSBTAG00000021699,ENSBTAG00000021799,ENSBTAG00000017165,ENSBTAG00000014920,ENSBTAG00000019498,ENSBTAG00000005043,ENSBTAG00000020194,ENSBTAG00000011847,ENSBTAG00000011245,ENSBTAG00000008102,ENSBTAG00000021999,ENSBTAG00000000570,ENSBTAG00000014064,ENSBTAG00000016515,ENSBTAG00000031777,ENSBTAG00000009513,ENSBTAG00000013653,ENSBTAG00000012219,ENSBTAG00000017549,…
GO:0032051	clathrin light chain binding	molecular_function	0.08006	1	106	6	19402	ENSBTAG00000005711
GO:0018242	protein O-linked glycosylation via serine	biological_process	0.080271	1	106	6	19402	ENSBTAG00000005562
GO:0001921	positive regulation of receptor recycling	biological_process	0.080298	1	106	10	19402	ENSBTAG00000002977
GO:0007256	activation of JNKK activity	biological_process	0.080324	1	106	10	19402	ENSBTAG00000005700
GO:0001516	prostaglandin biosynthetic process	biological_process	0.080386	1	106	19	19402	ENSBTAG00000017537
GO:0046457	prostanoid biosynthetic process	biological_process	0.080386	1	106	19	19402	ENSBTAG00000017537
GO:0014066	regulation of phosphatidylinositol 3-kinase cascade	biological_process	0.080792	2	106	67	19402	ENSBTAG00000014051,ENSBTAG00000014270
GO:0016862	intramolecular oxidoreductase activity, interconverting keto- and enol-groups	molecular_function	0.080807	1	106	13	19402	ENSBTAG00000015716
GO:0034505	tooth mineralization	biological_process	0.080846	1	106	16	19402	ENSBTAG00000011847
GO:0048087	positive regulation of developmental pigmentation	biological_process	0.081145	1	106	7	19402	ENSBTAG00000017549
GO:0009226	nucleotide-sugar biosynthetic process	biological_process	0.081233	1	106	15	19402	ENSBTAG00000002215
GO:0034776	response to histamine	biological_process	0.081524	1	106	7	19402	ENSBTAG00000017837
GO:0042501	serine phosphorylation of STAT protein	biological_process	0.081524	1	106	47	19402	ENSBTAG00000000570
GO:0031640	killing of cells of other organism	biological_process	0.081629	1	106	26	19402	ENSBTAG00000007049
GO:0044364	disruption of cells of other organism	biological_process	0.081629	1	106	26	19402	ENSBTAG00000007049
GO:0006638	neutral lipid metabolic process	biological_process	0.082018	2	106	86	19402	ENSBTAG00000017592,ENSBTAG00000039245
GO:0010647	positive regulation of cell communication	biological_process	0.082281	12	106	1171	19402	ENSBTAG00000010866,ENSBTAG00000014064,ENSBTAG00000000570,ENSBTAG00000017549,ENSBTAG00000012219,ENSBTAG00000014270,ENSBTAG00000005700,ENSBTAG00000017537,ENSBTAG00000014051,ENSBTAG00000016761,ENSBTAG00000020921,ENSBTAG00000005055
GO:0050932	regulation of pigment cell differentiation	biological_process	0.082363	1	106	7	19402	ENSBTAG00000017549
GO:0070838	divalent metal ion transport	biological_process	0.082637	5	106	293	19402	ENSBTAG00000015716,ENSBTAG00000020921,ENSBTAG00000001305,ENSBTAG00000011500,ENSBTAG00000007431
GO:0042592	homeostatic process	biological_process	0.082849	13	106	1318	19402	ENSBTAG00000009997,ENSBTAG00000021799,ENSBTAG00000007431,ENSBTAG00000013653,ENSBTAG00000015716,ENSBTAG00000001305,ENSBTAG00000017549,ENSBTAG00000016515,ENSBTAG00000016761,ENSBTAG00000037526,ENSBTAG00000011500,ENSBTAG00000016208,ENSBTAG00000020921
GO:0016266	O-glycan processing	biological_process	0.082903	1	106	9	19402	ENSBTAG00000015024
GO:0003073	regulation of systemic arterial blood pressure	biological_process	0.083137	2	106	66	19402	ENSBTAG00000016761,ENSBTAG00000002977
GO:0007565	female pregnancy	biological_process	0.083188	2	106	92	19402	ENSBTAG00000017537,ENSBTAG00000005043
GO:0071425	hematopoietic stem cell proliferation	biological_process	0.083202	1	106	18	19402	ENSBTAG00000017549
GO:0030949	positive regulation of vascular endothelial growth factor receptor signaling pathway	biological_process	0.08329	1	106	8	19402	ENSBTAG00000020921
GO:0005221	intracellular cyclic nucleotide activated cation channel activity	molecular_function	0.083333	1	106	10	19402	ENSBTAG00000036304
GO:0043855	cyclic nucleotide-gated ion channel activity	molecular_function	0.083333	1	106	10	19402	ENSBTAG00000036304
GO:0009968	negative regulation of signal transduction	biological_process	0.08358	10	106	876	19402	ENSBTAG00000020921,ENSBTAG00000012191,ENSBTAG00000019498,ENSBTAG00000020638,ENSBTAG00000011847,ENSBTAG00000031777,ENSBTAG00000014270,ENSBTAG00000000570,ENSBTAG00000010866,ENSBTAG00000014064
GO:0048812	neuron projection morphogenesis	biological_process	0.083627	7	106	436	19402	ENSBTAG00000011245,ENSBTAG00000019107,ENSBTAG00000017165,ENSBTAG00000014270,ENSBTAG00000014920,ENSBTAG00000016515,ENSBTAG00000000570
GO:0051084	'de novo' posttranslational protein folding	biological_process	0.083782	1	106	26	19402	ENSBTAG00000015716
GO:0005768	endosome	cellular_component	0.083836	7	106	543	19402	ENSBTAG00000011209,ENSBTAG00000005711,ENSBTAG00000014255,ENSBTAG00000032301,ENSBTAG00000000570,ENSBTAG00000016761,ENSBTAG00000002977
GO:0030426	growth cone	cellular_component	0.084076	2	106	68	19402	ENSBTAG00000008102,ENSBTAG00000020194
GO:0002374	cytokine secretion involved in immune response	biological_process	0.084105	1	106	15	19402	ENSBTAG00000014051
GO:0071371	cellular response to gonadotropin stimulus	biological_process	0.084161	1	106	9	19402	ENSBTAG00000016515
GO:0030100	regulation of endocytosis	biological_process	0.084318	3	106	154	19402	ENSBTAG00000007049,ENSBTAG00000014051,ENSBTAG00000011209
GO:0050772	positive regulation of axonogenesis	biological_process	0.084461	2	106	56	19402	ENSBTAG00000016515,ENSBTAG00000011245
GO:0036295	cellular response to increased oxygen levels	biological_process	0.084699	1	106	12	19402	ENSBTAG00000016761
GO:0036296	response to increased oxygen levels	biological_process	0.084699	1	106	12	19402	ENSBTAG00000016761
GO:0031396	regulation of protein ubiquitination	biological_process	0.084855	3	106	157	19402	ENSBTAG00000018073,ENSBTAG00000003476,ENSBTAG00000014051
GO:0048875	chemical homeostasis within a tissue	biological_process	0.085681	1	106	12	19402	ENSBTAG00000021799
GO:0072511	divalent inorganic cation transport	biological_process	0.08578	5	106	299	19402	ENSBTAG00000001305,ENSBTAG00000020921,ENSBTAG00000015716,ENSBTAG00000011500,ENSBTAG00000007431
GO:0005587	collagen type IV	cellular_component	0.086302	1	106	7	19402	ENSBTAG00000014575
GO:0030935	sheet-forming collagen	cellular_component	0.086302	1	106	7	19402	ENSBTAG00000014575
GO:0002116	semaphorin receptor complex	cellular_component	0.086331	1	106	8	19402	ENSBTAG00000011245
GO:0071498	cellular response to fluid shear stress	biological_process	0.086389	1	106	12	19402	ENSBTAG00000019892
GO:0019956	chemokine binding	molecular_function	0.08642	1	106	28	19402	ENSBTAG00000009256
GO:0006458	'de novo' protein folding	biological_process	0.086485	1	106	27	19402	ENSBTAG00000015716
GO:0005789	endoplasmic reticulum membrane	cellular_component	0.086729	6	106	530	19402	ENSBTAG00000017592,ENSBTAG00000017537,ENSBTAG00000014252,ENSBTAG00000021322,ENSBTAG00000015716,ENSBTAG00000013653
GO:0061134	peptidase regulator activity	molecular_function	0.087105	3	106	220	19402	ENSBTAG00000005043,ENSBTAG00000020638,ENSBTAG00000013004
GO:0035330	regulation of hippo signaling cascade	biological_process	0.08715	1	106	10	19402	ENSBTAG00000012191
GO:0031099	regeneration	biological_process	0.087664	2	106	70	19402	ENSBTAG00000017165,ENSBTAG00000011338
GO:0030427	site of polarized growth	cellular_component	0.087856	2	106	70	19402	ENSBTAG00000008102,ENSBTAG00000020194
GO:0004467	long-chain fatty acid-CoA ligase activity	molecular_function	0.08873	1	106	12	19402	ENSBTAG00000004344
GO:0010469	regulation of receptor activity	biological_process	0.089051	4	106	432	19402	ENSBTAG00000018347,ENSBTAG00000017549,ENSBTAG00000005043,ENSBTAG00000020194
GO:0015035	protein disulfide oxidoreductase activity	molecular_function	0.089146	1	106	24	19402	ENSBTAG00000015716
GO:0043496	regulation of protein homodimerization activity	biological_process	0.089663	1	106	16	19402	ENSBTAG00000009256
GO:0032269	negative regulation of cellular protein metabolic process	biological_process	0.089815	6	106	488	19402	ENSBTAG00000018073,ENSBTAG00000021322,ENSBTAG00000005043,ENSBTAG00000037526,ENSBTAG00000020638,ENSBTAG00000014051
GO:0042285	xylosyltransferase activity	molecular_function	0.089863	1	106	7	19402	ENSBTAG00000015024
GO:0006026	aminoglycan catabolic process	biological_process	0.089923	1	106	22	19402	ENSBTAG00000007431
GO:0060314	regulation of ryanodine-sensitive calcium-release channel activity	biological_process	0.090571	1	106	15	19402	ENSBTAG00000011500
GO:0071242	cellular response to ammonium ion	biological_process	0.091009	1	106	9	19402	ENSBTAG00000017837
GO:0060333	interferon-gamma-mediated signaling pathway	biological_process	0.091108	1	106	16	19402	ENSBTAG00000005055
GO:0001959	regulation of cytokine-mediated signaling pathway	biological_process	0.091127	2	106	78	19402	ENSBTAG00000005055,ENSBTAG00000014051
GO:0007204	elevation of cytosolic calcium ion concentration	biological_process	0.091164	3	106	182	19402	ENSBTAG00000015716,ENSBTAG00000011500,ENSBTAG00000007431
GO:0015116	sulfate transmembrane transporter activity	molecular_function	0.091208	1	106	16	19402	ENSBTAG00000032301
GO:0004115	3',5'-cyclic-AMP phosphodiesterase activity	molecular_function	0.091324	1	106	8	19402	ENSBTAG00000011614
GO:0042481	regulation of odontogenesis	biological_process	0.091426	1	106	23	19402	ENSBTAG00000011847
GO:0070555	response to interleukin-1	biological_process	0.091656	2	106	82	19402	ENSBTAG00000019892,ENSBTAG00000017537
GO:0030510	regulation of BMP signaling pathway	biological_process	0.09176	2	106	76	19402	ENSBTAG00000019498,ENSBTAG00000010866
GO:0006935	chemotaxis	biological_process	0.092417	6	106	454	19402	ENSBTAG00000014920,ENSBTAG00000011245,ENSBTAG00000017165,ENSBTAG00000014270,ENSBTAG00000016515,ENSBTAG00000014051
GO:0001678	cellular glucose homeostasis	biological_process	0.092861	2	106	70	19402	ENSBTAG00000016515,ENSBTAG00000009997
GO:0097038	perinuclear endoplasmic reticulum	cellular_component	0.093111	1	106	11	19402	ENSBTAG00000031777
GO:0046548	retinal rod cell development	biological_process	0.093189	1	106	10	19402	ENSBTAG00000021699
GO:0042175	nuclear outer membrane-endoplasmic reticulum membrane network	cellular_component	0.094164	6	106	543	19402	ENSBTAG00000017537,ENSBTAG00000017592,ENSBTAG00000013653,ENSBTAG00000015716,ENSBTAG00000014252,ENSBTAG00000021322
GO:0042177	negative regulation of protein catabolic process	biological_process	0.094386	2	106	72	19402	ENSBTAG00000020638,ENSBTAG00000005043
GO:0008272	sulfate transport	biological_process	0.094425	1	106	17	19402	ENSBTAG00000032301
GO:0032102	negative regulation of response to external stimulus	biological_process	0.094907	3	106	172	19402	ENSBTAG00000017537,ENSBTAG00000003476,ENSBTAG00000014920
GO:0042330	taxis	biological_process	0.094909	6	106	456	19402	ENSBTAG00000014051,ENSBTAG00000016515,ENSBTAG00000011245,ENSBTAG00000017165,ENSBTAG00000014270,ENSBTAG00000014920
GO:0072012	glomerulus vasculature development	biological_process	0.095085	1	106	16	19402	ENSBTAG00000014051
GO:0006071	glycerol metabolic process	biological_process	0.095209	1	106	16	19402	ENSBTAG00000039245
GO:0043116	negative regulation of vascular permeability	biological_process	0.095492	1	106	8	19402	ENSBTAG00000014051
GO:0050664	oxidoreductase activity, acting on NAD(P)H, oxygen as acceptor	molecular_function	0.095843	1	106	13	19402	ENSBTAG00000016761
GO:0033032	regulation of myeloid cell apoptotic process	biological_process	0.095906	1	106	18	19402	ENSBTAG00000017549
GO:0051179	localization	biological_process	0.095976	39	106	4851	19402	ENSBTAG00000017837,ENSBTAG00000004344,ENSBTAG00000016761,ENSBTAG00000005711,ENSBTAG00000007079,ENSBTAG00000012219,ENSBTAG00000017549,ENSBTAG00000001305,ENSBTAG00000026070,ENSBTAG00000009256,ENSBTAG00000012099,ENSBTAG00000016794,ENSBTAG00000020921,ENSBTAG00000016208,ENSBTAG00000011500,ENSBTAG00000037526,ENSBTAG00000018499,ENSBTAG00000014051,ENSBTAG00000007049,ENSBTAG00000019892,ENSBTAG00000018347,…
GO:1901020	negative regulation of calcium ion transmembrane transporter activity	biological_process	0.096985	1	106	19	19402	ENSBTAG00000011500
GO:0046621	negative regulation of organ growth	biological_process	0.097071	1	106	10	19402	ENSBTAG00000012191
GO:0043267	negative regulation of potassium ion transport	biological_process	0.097266	1	106	13	19402	ENSBTAG00000011500
GO:0048518	positive regulation of biological process	biological_process	0.097851	34	106	4449	19402	ENSBTAG00000031777,ENSBTAG00000016515,ENSBTAG00000005700,ENSBTAG00000014064,ENSBTAG00000000570,ENSBTAG00000011245,ENSBTAG00000018073,ENSBTAG00000020194,ENSBTAG00000005043,ENSBTAG00000014920,ENSBTAG00000007431,ENSBTAG00000039117,ENSBTAG00000021699,ENSBTAG00000016208,ENSBTAG00000037526,ENSBTAG00000014051,ENSBTAG00000007049,ENSBTAG00000017537,ENSBTAG00000020921,ENSBTAG00000005055,ENSBTAG00000010866,…
GO:0033157	regulation of intracellular protein transport	biological_process	0.098029	3	106	158	19402	ENSBTAG00000014051,ENSBTAG00000007431,ENSBTAG00000007079
GO:0071801	regulation of podosome assembly	biological_process	0.098167	1	106	14	19402	ENSBTAG00000007079
GO:0060191	regulation of lipase activity	biological_process	0.098191	2	106	93	19402	ENSBTAG00000018499,ENSBTAG00000014064
GO:0005388	calcium-transporting ATPase activity	molecular_function	0.09827	1	106	10	19402	ENSBTAG00000001305
GO:0033028	myeloid cell apoptotic process	biological_process	0.098754	1	106	20	19402	ENSBTAG00000017549
GO:0008219	cell death	biological_process	0.099439	13	106	1435	19402	ENSBTAG00000020921,ENSBTAG00000014051,ENSBTAG00000016761,ENSBTAG00000017537,ENSBTAG00000016208,ENSBTAG00000015716,ENSBTAG00000014270,ENSBTAG00000005711,ENSBTAG00000018013,ENSBTAG00000017549,ENSBTAG00000009256,ENSBTAG00000000570,ENSBTAG00000014064
GO:0016265	death	biological_process	0.099439	13	106	1435	19402	ENSBTAG00000005711,ENSBTAG00000018013,ENSBTAG00000017549,ENSBTAG00000015716,ENSBTAG00000014270,ENSBTAG00000014064,ENSBTAG00000009256,ENSBTAG00000000570,ENSBTAG00000020921,ENSBTAG00000016208,ENSBTAG00000016761,ENSBTAG00000014051,ENSBTAG00000017537
GO:0090101	negative regulation of transmembrane receptor protein serine/threonine kinase signaling pathway	biological_process	0.09944	2	106	85	19402	ENSBTAG00000011847,ENSBTAG00000010866
GO:0046914	transition metal ion binding	molecular_function	0.09995	10	106	1046	19402	ENSBTAG00000021699,ENSBTAG00000013476,ENSBTAG00000005085,ENSBTAG00000000648,ENSBTAG00000020921,ENSBTAG00000023891,ENSBTAG00000005043,ENSBTAG00000002977,ENSBTAG00000027182,ENSBTAG00000017537
GO:0072001	renal system development	biological_process	0.10011	4	106	222	19402	ENSBTAG00000010866,ENSBTAG00000019498,ENSBTAG00000000570,ENSBTAG00000014051
GO:0048864	stem cell development	biological_process	0.1002	4	106	266	19402	ENSBTAG00000017549,ENSBTAG00000019892,ENSBTAG00000014920,ENSBTAG00000000570
GO:0042743	hydrogen peroxide metabolic process	biological_process	0.10025	1	106	39	19402	ENSBTAG00000016761
GO:0038063	collagen-activated tyrosine kinase receptor signaling pathway	biological_process	0.10035	1	106	10	19402	ENSBTAG00000014575
GO:0001817	regulation of cytokine production	biological_process	0.1006	5	106	457	19402	ENSBTAG00000005055,ENSBTAG00000018347,ENSBTAG00000011209,ENSBTAG00000016761,ENSBTAG00000014051
GO:0036119	response to platelet-derived growth factor stimulus	biological_process	0.10061	1	106	13	19402	ENSBTAG00000019892
GO:0017134	fibroblast growth factor binding	molecular_function	0.10079	1	106	19	19402	ENSBTAG00000014064
GO:0034698	response to gonadotropin stimulus	biological_process	0.10083	1	106	10	19402	ENSBTAG00000016515
GO:0072215	regulation of metanephros development	biological_process	0.10144	1	106	16	19402	ENSBTAG00000000570
GO:0060759	regulation of response to cytokine stimulus	biological_process	0.10158	2	106	85	19402	ENSBTAG00000014051,ENSBTAG00000005055
GO:0016755	transferase activity, transferring amino-acyl groups	molecular_function	0.1017	1	106	19	19402	ENSBTAG00000016208
GO:0016408	C-acyltransferase activity	molecular_function	0.10191	1	106	16	19402	ENSBTAG00000014252
GO:2001258	negative regulation of cation channel activity	biological_process	0.10196	1	106	23	19402	ENSBTAG00000011500
GO:0050855	regulation of B cell receptor signaling pathway	biological_process	0.10198	1	106	13	19402	ENSBTAG00000020921
GO:0071453	cellular response to oxygen levels	biological_process	0.10205	2	106	86	19402	ENSBTAG00000017537,ENSBTAG00000016761
GO:0010882	regulation of cardiac muscle contraction by calcium ion signaling	biological_process	0.1021	1	106	9	19402	ENSBTAG00000011500
GO:1900117	regulation of execution phase of apoptosis	biological_process	0.10215	1	106	18	19402	ENSBTAG00000017537
GO:0046519	sphingoid metabolic process	biological_process	0.10278	1	106	14	19402	ENSBTAG00000014252
GO:0007178	transmembrane receptor protein serine/threonine kinase signaling pathway	biological_process	0.10278	4	106	268	19402	ENSBTAG00000010866,ENSBTAG00000011847,ENSBTAG00000019498,ENSBTAG00000011338
GO:0052646	alditol phosphate metabolic process	biological_process	0.10282	1	106	19	19402	ENSBTAG00000039245
GO:0051123	RNA polymerase II transcriptional preinitiation complex assembly	biological_process	0.10337	1	106	26	19402	ENSBTAG00000026660
GO:0007339	binding of sperm to zona pellucida	biological_process	0.10338	1	106	28	19402	XLOC_073613
GO:0019400	alditol metabolic process	biological_process	0.10359	1	106	18	19402	ENSBTAG00000039245
GO:0035173	histone kinase activity	molecular_function	0.10361	1	106	17	19402	ENSBTAG00000020921
GO:0051051	negative regulation of transport	biological_process	0.10362	4	106	284	19402	ENSBTAG00000014051,ENSBTAG00000011500,ENSBTAG00000020921,ENSBTAG00000011209
GO:0031109	microtubule polymerization or depolymerization	biological_process	0.10392	2	106	80	19402	ENSBTAG00000039117,ENSBTAG00000020194
GO:0023057	negative regulation of signaling	biological_process	0.10453	10	106	904	19402	ENSBTAG00000031777,ENSBTAG00000011847,ENSBTAG00000019498,ENSBTAG00000020638,ENSBTAG00000012191,ENSBTAG00000020921,ENSBTAG00000010866,ENSBTAG00000014064,ENSBTAG00000000570,ENSBTAG00000014270
GO:0060219	camera-type eye photoreceptor cell differentiation	biological_process	0.10463	1	106	13	19402	ENSBTAG00000021699
GO:0010880	regulation of release of sequestered calcium ion into cytosol by sarcoplasmic reticulum	biological_process	0.1051	1	106	14	19402	ENSBTAG00000011500
GO:0043393	regulation of protein binding	biological_process	0.10519	3	106	162	19402	ENSBTAG00000008102,ENSBTAG00000014051,ENSBTAG00000009256
GO:0051281	positive regulation of release of sequestered calcium ion into cytosol	biological_process	0.10525	1	106	24	19402	ENSBTAG00000007431
GO:0035774	positive regulation of insulin secretion involved in cellular response to glucose stimulus	biological_process	0.10535	1	106	17	19402	ENSBTAG00000009997
GO:0045746	negative regulation of Notch signaling pathway	biological_process	0.10552	1	106	26	19402	ENSBTAG00000031777
GO:0031348	negative regulation of defense response	biological_process	0.10553	2	106	105	19402	ENSBTAG00000017537,ENSBTAG00000003476
GO:0051235	maintenance of location	biological_process	0.10572	4	106	263	19402	ENSBTAG00000007431,ENSBTAG00000011500,ENSBTAG00000015716,ENSBTAG00000018073
GO:0035357	peroxisome proliferator activated receptor signaling pathway	biological_process	0.10574	1	106	19	19402	ENSBTAG00000017537
GO:0010829	negative regulation of glucose transport	biological_process	0.1061	1	106	15	19402	ENSBTAG00000020921
GO:0006915	apoptotic process	biological_process	0.10669	12	106	1309	19402	ENSBTAG00000014064,ENSBTAG00000000570,ENSBTAG00000009256,ENSBTAG00000005711,ENSBTAG00000017549,ENSBTAG00000014270,ENSBTAG00000015716,ENSBTAG00000016208,ENSBTAG00000017537,ENSBTAG00000016761,ENSBTAG00000014051,ENSBTAG00000020921
GO:0001893	maternal placenta development	biological_process	0.10736	1	106	24	19402	ENSBTAG00000017537
GO:0097205	renal filtration	biological_process	0.10769	1	106	14	19402	ENSBTAG00000019498
GO:0010648	negative regulation of cell communication	biological_process	0.10813	10	106	911	19402	ENSBTAG00000014270,ENSBTAG00000010866,ENSBTAG00000014064,ENSBTAG00000000570,ENSBTAG00000012191,ENSBTAG00000020921,ENSBTAG00000011847,ENSBTAG00000031777,ENSBTAG00000019498,ENSBTAG00000020638
GO:0048519	negative regulation of biological process	biological_process	0.10829	29	106	3632	19402	ENSBTAG00000011245,ENSBTAG00000014270,ENSBTAG00000018073,ENSBTAG00000003476,ENSBTAG00000010866,ENSBTAG00000014064,ENSBTAG00000000570,ENSBTAG00000021322,ENSBTAG00000020921,ENSBTAG00000011500,ENSBTAG00000031777,ENSBTAG00000037526,ENSBTAG00000014051,ENSBTAG00000007049,ENSBTAG00000020638,ENSBTAG00000017537,ENSBTAG00000016515,ENSBTAG00000017549,ENSBTAG00000011209,ENSBTAG00000021699,ENSBTAG00000015716,…
GO:0060341	regulation of cellular localization	biological_process	0.1091	8	106	755	19402	ENSBTAG00000011500,ENSBTAG00000014051,ENSBTAG00000016515,ENSBTAG00000007431,ENSBTAG00000009997,ENSBTAG00000007079,ENSBTAG00000018347,ENSBTAG00000011209
GO:0045664	regulation of neuron differentiation	biological_process	0.10919	6	106	407	19402	ENSBTAG00000031777,ENSBTAG00000016515,ENSBTAG00000000570,ENSBTAG00000011338,ENSBTAG00000011245,ENSBTAG00000014920
GO:0016747	transferase activity, transferring acyl groups other than amino-acyl groups	molecular_function	0.10966	3	106	208	19402	ENSBTAG00000017592,ENSBTAG00000021999,ENSBTAG00000014252
GO:0048856	anatomical structure development	biological_process	0.10967	34	106	4074	19402	ENSBTAG00000011245,ENSBTAG00000021999,ENSBTAG00000008102,ENSBTAG00000000570,ENSBTAG00000014064,ENSBTAG00000016515,ENSBTAG00000031777,ENSBTAG00000011338,ENSBTAG00000021699,ENSBTAG00000021799,ENSBTAG00000017165,ENSBTAG00000014920,ENSBTAG00000019498,ENSBTAG00000020194,ENSBTAG00000011847,ENSBTAG00000014270,ENSBTAG00000014575,ENSBTAG00000019892,ENSBTAG00000010866,ENSBTAG00000019107,ENSBTAG00000020921,…
GO:0060076	excitatory synapse	cellular_component	0.10972	1	106	15	19402	ENSBTAG00000019498
GO:0002455	humoral immune response mediated by circulating immunoglobulin	biological_process	0.10989	1	106	38	19402	ENSBTAG00000007049
GO:0017025	TBP-class protein binding	molecular_function	0.11039	1	106	18	19402	ENSBTAG00000026660
GO:0031369	translation initiation factor binding	molecular_function	0.11087	1	106	25	19402	ENSBTAG00000011209
GO:1900120	regulation of receptor binding	biological_process	0.11108	1	106	16	19402	ENSBTAG00000008102
GO:0048070	regulation of developmental pigmentation	biological_process	0.11115	1	106	12	19402	ENSBTAG00000017549
GO:0045121	membrane raft	cellular_component	0.11118	3	106	163	19402	ENSBTAG00000014051,ENSBTAG00000000570,ENSBTAG00000017537
GO:0035036	sperm-egg recognition	biological_process	0.11129	1	106	31	19402	XLOC_073613
GO:0070507	regulation of microtubule cytoskeleton organization	biological_process	0.11323	3	106	171	19402	ENSBTAG00000016515,ENSBTAG00000039117,ENSBTAG00000020194
GO:0051100	negative regulation of binding	biological_process	0.11353	2	106	110	19402	ENSBTAG00000008102,ENSBTAG00000009256
GO:0085029	extracellular matrix assembly	biological_process	0.11357	1	106	20	19402	ENSBTAG00000019892
GO:0017154	semaphorin receptor activity	molecular_function	0.11414	1	106	11	19402	ENSBTAG00000011245
GO:0022851	GABA-gated chloride ion channel activity	molecular_function	0.1145	1	106	10	19402	ENSBTAG00000017837
GO:0045807	positive regulation of endocytosis	biological_process	0.1147	2	106	89	19402	ENSBTAG00000007049,ENSBTAG00000014051
GO:0072604	interleukin-6 secretion	biological_process	0.11493	1	106	24	19402	ENSBTAG00000011209
GO:0048670	regulation of collateral sprouting	biological_process	0.11495	1	106	16	19402	ENSBTAG00000016515
GO:0009749	response to glucose stimulus	biological_process	0.11518	2	106	88	19402	ENSBTAG00000009997,ENSBTAG00000016515
GO:0030246	carbohydrate binding	molecular_function	0.11545	3	106	197	19402	ENSBTAG00000005562,ENSBTAG00000007049,ENSBTAG00000004547
GO:0001919	regulation of receptor recycling	biological_process	0.11583	1	106	17	19402	ENSBTAG00000002977
GO:0009746	response to hexose stimulus	biological_process	0.11658	2	106	89	19402	ENSBTAG00000009997,ENSBTAG00000016515
GO:0034284	response to monosaccharide stimulus	biological_process	0.11658	2	106	89	19402	ENSBTAG00000009997,ENSBTAG00000016515
GO:0034446	substrate adhesion-dependent cell spreading	biological_process	0.11658	2	106	72	19402	ENSBTAG00000009256,ENSBTAG00000016515
GO:0061437	renal system vasculature development	biological_process	0.1168	1	106	18	19402	ENSBTAG00000014051
GO:0061440	kidney vasculature development	biological_process	0.1168	1	106	18	19402	ENSBTAG00000014051
GO:0071800	podosome assembly	biological_process	0.11725	1	106	17	19402	ENSBTAG00000007079
GO:0060037	pharyngeal system development	biological_process	0.11752	1	106	15	19402	ENSBTAG00000002977
GO:0006812	cation transport	biological_process	0.11766	9	106	824	19402	ENSBTAG00000020921,ENSBTAG00000011500,ENSBTAG00000020194,ENSBTAG00000001305,ENSBTAG00000011209,ENSBTAG00000015716,ENSBTAG00000036304,ENSBTAG00000007431,ENSBTAG00000009997
GO:0031527	filopodium membrane	cellular_component	0.11791	1	106	12	19402	ENSBTAG00000019498
GO:0017080	sodium channel regulator activity	molecular_function	0.11794	1	106	26	19402	ENSBTAG00000020194
GO:0001657	ureteric bud development	biological_process	0.11808	2	106	81	19402	ENSBTAG00000000570,ENSBTAG00000010866
GO:0012501	programmed cell death	biological_process	0.11819	12	106	1334	19402	ENSBTAG00000020921,ENSBTAG00000014051,ENSBTAG00000016761,ENSBTAG00000017537,ENSBTAG00000016208,ENSBTAG00000014270,ENSBTAG00000015716,ENSBTAG00000005711,ENSBTAG00000017549,ENSBTAG00000009256,ENSBTAG00000000570,ENSBTAG00000014064
GO:0060317	cardiac epithelial to mesenchymal transition	biological_process	0.11854	1	106	22	19402	ENSBTAG00000019892
GO:0090314	positive regulation of protein targeting to membrane	biological_process	0.11865	1	106	22	19402	ENSBTAG00000007431
GO:2000352	negative regulation of endothelial cell apoptotic process	biological_process	0.11928	1	106	25	19402	ENSBTAG00000014051
GO:0007413	axonal fasciculation	biological_process	0.11935	1	106	16	19402	ENSBTAG00000008102
GO:0007613	memory	biological_process	0.11956	2	106	78	19402	ENSBTAG00000020194,ENSBTAG00000019498
GO:0061387	regulation of extent of cell growth	biological_process	0.11963	2	106	74	19402	ENSBTAG00000014920,ENSBTAG00000016515
GO:0019432	triglyceride biosynthetic process	biological_process	0.12025	1	106	26	19402	ENSBTAG00000017592
GO:0046460	neutral lipid biosynthetic process	biological_process	0.12025	1	106	26	19402	ENSBTAG00000017592
GO:0046463	acylglycerol biosynthetic process	biological_process	0.12025	1	106	26	19402	ENSBTAG00000017592
GO:0042554	superoxide anion generation	biological_process	0.1207	1	106	18	19402	ENSBTAG00000016761
GO:0014808	release of sequestered calcium ion into cytosol by sarcoplasmic reticulum	biological_process	0.1207	1	106	17	19402	ENSBTAG00000011500
GO:0033138	positive regulation of peptidyl-serine phosphorylation	biological_process	0.12077	2	106	111	19402	ENSBTAG00000014051,ENSBTAG00000000570
GO:0008483	transaminase activity	molecular_function	0.12085	1	106	22	19402	ENSBTAG00000002215
GO:0050857	positive regulation of antigen receptor-mediated signaling pathway	biological_process	0.12087	1	106	18	19402	ENSBTAG00000020921
GO:0004714	transmembrane receptor protein tyrosine kinase activity	molecular_function	0.12092	2	106	55	19402	ENSBTAG00000000570,ENSBTAG00000014064
GO:0051224	negative regulation of protein transport	biological_process	0.1213	2	106	101	19402	ENSBTAG00000011209,ENSBTAG00000014051
GO:0035024	negative regulation of Rho protein signal transduction	biological_process	0.12145	1	106	16	19402	ENSBTAG00000019498
GO:1901137	carbohydrate derivative biosynthetic process	biological_process	0.12146	6	106	544	19402	ENSBTAG00000015024,ENSBTAG00000019892,ENSBTAG00000039245,ENSBTAG00000005562,ENSBTAG00000002215,ENSBTAG00000014051
GO:1902287	semaphorin-plexin signaling pathway involved in axon guidance	biological_process	0.12149	1	106	12	19402	ENSBTAG00000011245
GO:0097190	apoptotic signaling pathway	biological_process	0.122	5	106	456	19402	ENSBTAG00000017549,ENSBTAG00000015716,ENSBTAG00000014270,ENSBTAG00000017537,ENSBTAG00000016761
GO:2000021	regulation of ion homeostasis	biological_process	0.12294	3	106	167	19402	ENSBTAG00000015716,ENSBTAG00000007431,ENSBTAG00000011500
GO:0030261	chromosome condensation	biological_process	0.12346	1	106	31	19402	ENSBTAG00000021582
GO:0032270	positive regulation of cellular protein metabolic process	biological_process	0.12379	9	106	927	19402	ENSBTAG00000004344,ENSBTAG00000020194,ENSBTAG00000016515,ENSBTAG00000005700,ENSBTAG00000014051,ENSBTAG00000012219,ENSBTAG00000017549,ENSBTAG00000007431,ENSBTAG00000000570
GO:0038065	collagen-activated signaling pathway	biological_process	0.1241	1	106	13	19402	ENSBTAG00000014575
GO:0018243	protein O-linked glycosylation via threonine	biological_process	0.12421	1	106	7	19402	ENSBTAG00000005562
GO:0048791	calcium ion-dependent exocytosis of neurotransmitter	biological_process	0.12441	1	106	15	19402	ENSBTAG00000011209
GO:0043954	cellular component maintenance	biological_process	0.12501	1	106	21	19402	ENSBTAG00000019498
GO:0051239	regulation of multicellular organismal process	biological_process	0.12506	20	106	2251	19402	ENSBTAG00000011500,ENSBTAG00000031777,ENSBTAG00000014051,ENSBTAG00000017537,ENSBTAG00000016515,ENSBTAG00000020921,ENSBTAG00000005055,ENSBTAG00000010866,ENSBTAG00000000570,ENSBTAG00000018347,ENSBTAG00000011245,ENSBTAG00000011847,ENSBTAG00000005043,ENSBTAG00000016761,ENSBTAG00000012191,ENSBTAG00000014920,ENSBTAG00000017549,ENSBTAG00000011209,ENSBTAG00000021699,ENSBTAG00000011338
GO:0071560	cellular response to transforming growth factor beta stimulus	biological_process	0.12529	3	106	162	19402	ENSBTAG00000011338,ENSBTAG00000019498,ENSBTAG00000011847
GO:0043085	positive regulation of catalytic activity	biological_process	0.12542	10	106	944	19402	ENSBTAG00000004344,ENSBTAG00000020194,ENSBTAG00000005700,ENSBTAG00000014051,ENSBTAG00000012219,ENSBTAG00000017549,ENSBTAG00000014064,ENSBTAG00000007431,ENSBTAG00000000570,ENSBTAG00000021799
GO:0070461	SAGA-type complex	cellular_component	0.12544	1	106	32	19402	ENSBTAG00000026660
GO:0008509	anion transmembrane transporter activity	molecular_function	0.12555	4	106	279	19402	ENSBTAG00000032301,ENSBTAG00000009997,ENSBTAG00000016794,ENSBTAG00000017837
GO:0065008	regulation of biological quality	biological_process	0.12559	24	106	2852	19402	ENSBTAG00000037526,ENSBTAG00000011500,ENSBTAG00000016208,ENSBTAG00000007049,ENSBTAG00000016515,ENSBTAG00000014051,ENSBTAG00000018499,ENSBTAG00000020921,ENSBTAG00000032301,ENSBTAG00000000570,ENSBTAG00000009997,ENSBTAG00000018073,ENSBTAG00000011245,ENSBTAG00000016761,ENSBTAG00000002977,ENSBTAG00000017837,ENSBTAG00000014920,ENSBTAG00000007431,ENSBTAG00000021799,ENSBTAG00000001305,ENSBTAG00000011209,…
GO:0016769	transferase activity, transferring nitrogenous groups	molecular_function	0.12565	1	106	24	19402	ENSBTAG00000002215
GO:0006541	glutamine metabolic process	biological_process	0.12585	1	106	19	19402	ENSBTAG00000002215
GO:0044703	multi-organism reproductive process	biological_process	0.12629	2	106	118	19402	ENSBTAG00000005043,ENSBTAG00000017537
GO:0003414	chondrocyte morphogenesis involved in endochondral bone morphogenesis	biological_process	0.1267	1	106	17	19402	ENSBTAG00000017165
GO:0003429	growth plate cartilage chondrocyte morphogenesis	biological_process	0.1267	1	106	17	19402	ENSBTAG00000017165
GO:0090171	chondrocyte morphogenesis	biological_process	0.1267	1	106	17	19402	ENSBTAG00000017165
GO:0072210	metanephric nephron development	biological_process	0.12692	1	106	32	19402	ENSBTAG00000000570
GO:0005178	integrin binding	molecular_function	0.12771	2	106	85	19402	ENSBTAG00000009513,ENSBTAG00000007079
GO:0043900	regulation of multi-organism process	biological_process	0.12813	3	106	237	19402	ENSBTAG00000007049,ENSBTAG00000005043,ENSBTAG00000011209
GO:0035556	intracellular signal transduction	biological_process	0.12836	19	106	2108	19402	ENSBTAG00000019498,ENSBTAG00000016761,ENSBTAG00000012191,ENSBTAG00000021799,ENSBTAG00000017592,ENSBTAG00000015716,ENSBTAG00000012219,ENSBTAG00000017549,ENSBTAG00000007079,ENSBTAG00000005700,ENSBTAG00000020638,ENSBTAG00000015539,ENSBTAG00000014051,ENSBTAG00000011500,ENSBTAG00000020921,ENSBTAG00000000570,ENSBTAG00000014064,ENSBTAG00000010866,ENSBTAG00000014270
GO:0015645	fatty acid ligase activity	molecular_function	0.12847	1	106	18	19402	ENSBTAG00000004344
GO:0090313	regulation of protein targeting to membrane	biological_process	0.12865	1	106	25	19402	ENSBTAG00000007431
GO:0035162	embryonic hemopoiesis	biological_process	0.12947	1	106	16	19402	ENSBTAG00000017549
GO:0018149	peptide cross-linking	biological_process	0.13067	1	106	27	19402	ENSBTAG00000016208
GO:0070296	sarcoplasmic reticulum calcium ion transport	biological_process	0.13099	1	106	19	19402	ENSBTAG00000011500
GO:0061077	chaperone-mediated protein folding	biological_process	0.13154	1	106	41	19402	ENSBTAG00000015716
GO:0003009	skeletal muscle contraction	biological_process	0.13156	1	106	29	19402	ENSBTAG00000011500
GO:0002092	positive regulation of receptor internalization	biological_process	0.13245	1	106	15	19402	ENSBTAG00000014051
GO:0032964	collagen biosynthetic process	biological_process	0.13272	1	106	26	19402	ENSBTAG00000021799
GO:1902285	semaphorin-plexin signaling pathway involved in neuron projection guidance	biological_process	0.13303	1	106	13	19402	ENSBTAG00000011245
GO:0022407	regulation of cell-cell adhesion	biological_process	0.1332	2	106	90	19402	ENSBTAG00000016515,ENSBTAG00000019892
GO:0038191	neuropilin binding	molecular_function	0.1333	1	106	19	19402	ENSBTAG00000014920
GO:0001655	urogenital system development	biological_process	0.13386	4	106	254	19402	ENSBTAG00000010866,ENSBTAG00000019498,ENSBTAG00000000570,ENSBTAG00000014051
GO:0071559	response to transforming growth factor beta stimulus	biological_process	0.13431	3	106	168	19402	ENSBTAG00000011847,ENSBTAG00000019498,ENSBTAG00000011338
GO:0051248	negative regulation of protein metabolic process	biological_process	0.13436	6	106	549	19402	ENSBTAG00000005043,ENSBTAG00000037526,ENSBTAG00000014051,ENSBTAG00000020638,ENSBTAG00000021322,ENSBTAG00000018073
GO:0010524	positive regulation of calcium ion transport into cytosol	biological_process	0.13481	1	106	31	19402	ENSBTAG00000007431
GO:2000379	positive regulation of reactive oxygen species metabolic process	biological_process	0.13487	1	106	25	19402	ENSBTAG00000018073
GO:0022617	extracellular matrix disassembly	biological_process	0.13503	1	106	23	19402	ENSBTAG00000007079
GO:0008037	cell recognition	biological_process	0.13578	2	106	101	19402	ENSBTAG00000008102,XLOC_073613
GO:0051346	negative regulation of hydrolase activity	biological_process	0.13587	4	106	366	19402	ENSBTAG00000013004,ENSBTAG00000018499,ENSBTAG00000020638,ENSBTAG00000005043
GO:0030162	regulation of proteolysis	biological_process	0.13626	3	106	203	19402	ENSBTAG00000021322,ENSBTAG00000020638,ENSBTAG00000005043
GO:0044706	multi-multicellular organism process	biological_process	0.13637	2	106	122	19402	ENSBTAG00000017537,ENSBTAG00000005043
GO:0008631	intrinsic apoptotic signaling pathway in response to oxidative stress	biological_process	0.13672	1	106	25	19402	ENSBTAG00000016761
GO:0034405	response to fluid shear stress	biological_process	0.13676	1	106	20	19402	ENSBTAG00000019892
GO:0032386	regulation of intracellular transport	biological_process	0.13728	4	106	302	19402	ENSBTAG00000007079,ENSBTAG00000014051,ENSBTAG00000007431,ENSBTAG00000011500
GO:0016337	cell-cell adhesion	biological_process	0.13745	5	106	337	19402	ENSBTAG00000009256,ENSBTAG00000000570,ENSBTAG00000016515,ENSBTAG00000019892,ENSBTAG00000004081
GO:0001205	RNA polymerase II distal enhancer sequence-specific DNA binding transcription factor activity involved in positive regulation of transcription	molecular_function	0.13788	1	106	30	19402	ENSBTAG00000013653
GO:0032880	regulation of protein localization	biological_process	0.13818	5	106	435	19402	ENSBTAG00000007431,ENSBTAG00000014051,ENSBTAG00000007079,ENSBTAG00000011209,ENSBTAG00000018347
GO:0007009	plasma membrane organization	biological_process	0.13855	3	106	155	19402	ENSBTAG00000011209,ENSBTAG00000020194,ENSBTAG00000016761
GO:0050796	regulation of insulin secretion	biological_process	0.13856	2	106	92	19402	ENSBTAG00000016515,ENSBTAG00000009997
GO:0018107	peptidyl-threonine phosphorylation	biological_process	0.13859	2	106	90	19402	ENSBTAG00000020921,ENSBTAG00000007431
GO:0018209	peptidyl-serine modification	biological_process	0.13887	4	106	293	19402	ENSBTAG00000014051,ENSBTAG00000000570,ENSBTAG00000005562,ENSBTAG00000020921
GO:0051438	regulation of ubiquitin-protein ligase activity	biological_process	0.13926	1	106	30	19402	ENSBTAG00000003476
GO:0043114	regulation of vascular permeability	biological_process	0.13981	1	106	17	19402	ENSBTAG00000014051
GO:0032722	positive regulation of chemokine production	biological_process	0.14009	1	106	34	19402	ENSBTAG00000018347
GO:0097285	cell-type specific apoptotic process	biological_process	0.14012	4	106	323	19402	ENSBTAG00000014051,ENSBTAG00000009256,ENSBTAG00000014270,ENSBTAG00000017549
GO:0044325	ion channel binding	molecular_function	0.1405	2	106	86	19402	ENSBTAG00000018073,ENSBTAG00000020194
GO:0055088	lipid homeostasis	biological_process	0.14066	2	106	99	19402	ENSBTAG00000037526,ENSBTAG00000021799
GO:0030553	cGMP binding	molecular_function	0.14096	1	106	12	19402	ENSBTAG00000036304
GO:0010518	positive regulation of phospholipase activity	biological_process	0.14133	1	106	27	19402	ENSBTAG00000014064
GO:0071356	cellular response to tumor necrosis factor	biological_process	0.1423	2	106	123	19402	ENSBTAG00000019892,ENSBTAG00000037526
GO:0050681	androgen receptor binding	molecular_function	0.14251	1	106	23	19402	ENSBTAG00000020921
GO:0033630	positive regulation of cell adhesion mediated by integrin	biological_process	0.1428	1	106	22	19402	ENSBTAG00000000570
GO:0045428	regulation of nitric oxide biosynthetic process	biological_process	0.1435	1	106	29	19402	ENSBTAG00000017537
GO:0015036	disulfide oxidoreductase activity	molecular_function	0.14402	1	106	37	19402	ENSBTAG00000015716
GO:0016310	phosphorylation	biological_process	0.14429	15	106	1664	19402	ENSBTAG00000039245,ENSBTAG00000012219,ENSBTAG00000017549,ENSBTAG00000010866,ENSBTAG00000014064,ENSBTAG00000007431,ENSBTAG00000000570,ENSBTAG00000004344,ENSBTAG00000005055,ENSBTAG00000020921,ENSBTAG00000020194,ENSBTAG00000037526,ENSBTAG00000005700,ENSBTAG00000016515,ENSBTAG00000014051
GO:0000904	cell morphogenesis involved in differentiation	biological_process	0.14442	8	106	642	19402	ENSBTAG00000016515,ENSBTAG00000014920,ENSBTAG00000017165,ENSBTAG00000000570,ENSBTAG00000009256,ENSBTAG00000011245,ENSBTAG00000014270,ENSBTAG00000019892
GO:0005884	actin filament	cellular_component	0.14458	2	106	87	19402	ENSBTAG00000007079,ENSBTAG00000019107
GO:0010737	protein kinase A signaling cascade	biological_process	0.14464	1	106	25	19402	ENSBTAG00000007079
GO:0004709	MAP kinase kinase kinase activity	molecular_function	0.14485	1	106	18	19402	ENSBTAG00000005700
GO:0051560	mitochondrial calcium ion homeostasis	biological_process	0.14486	1	106	20	19402	ENSBTAG00000016208
GO:0043484	regulation of RNA splicing	biological_process	0.14502	2	106	113	19402	ENSBTAG00000007321,ENSBTAG00000023891
GO:0006040	amino sugar metabolic process	biological_process	0.14548	1	106	34	19402	ENSBTAG00000002215
GO:0000149	SNARE binding	molecular_function	0.14573	2	106	89	19402	ENSBTAG00000011209,ENSBTAG00000014255
GO:0032886	regulation of microtubule-based process	biological_process	0.14606	3	106	190	19402	ENSBTAG00000039117,ENSBTAG00000020194,ENSBTAG00000016515
GO:0043030	regulation of macrophage activation	biological_process	0.1462	1	106	23	19402	ENSBTAG00000018347
GO:0001961	positive regulation of cytokine-mediated signaling pathway	biological_process	0.14621	1	106	26	19402	ENSBTAG00000005055
GO:0005229	intracellular calcium activated chloride channel activity	molecular_function	0.14675	1	106	16	19402	ENSBTAG00000009997
GO:0071312	cellular response to alkaloid	biological_process	0.1476	1	106	18	19402	ENSBTAG00000011500
GO:0002102	podosome	cellular_component	0.14764	1	106	21	19402	ENSBTAG00000007079
GO:0014046	dopamine secretion	biological_process	0.14787	1	106	28	19402	ENSBTAG00000011209
GO:0014059	regulation of dopamine secretion	biological_process	0.14787	1	106	28	19402	ENSBTAG00000011209
GO:0006099	tricarboxylic acid cycle	biological_process	0.14885	1	106	27	19402	ENSBTAG00000006227
GO:0001704	formation of primary germ layer	biological_process	0.14888	2	106	99	19402	ENSBTAG00000019498,ENSBTAG00000009256
GO:0031330	negative regulation of cellular catabolic process	biological_process	0.14952	2	106	95	19402	ENSBTAG00000005043,ENSBTAG00000020638
GO:0046456	icosanoid biosynthetic process	biological_process	0.14994	1	106	33	19402	ENSBTAG00000017537
GO:1901570	fatty acid derivative biosynthetic process	biological_process	0.14994	1	106	33	19402	ENSBTAG00000017537
GO:0030947	regulation of vascular endothelial growth factor receptor signaling pathway	biological_process	0.15	1	106	19	19402	ENSBTAG00000020921
GO:0008015	blood circulation	biological_process	0.15064	4	106	284	19402	ENSBTAG00000016761,ENSBTAG00000002977,ENSBTAG00000014051,ENSBTAG00000011500
GO:0048333	mesodermal cell differentiation	biological_process	0.15105	1	106	26	19402	ENSBTAG00000019498
GO:0031116	positive regulation of microtubule polymerization	biological_process	0.15133	1	106	20	19402	ENSBTAG00000039117
GO:0016486	peptide hormone processing	biological_process	0.15206	1	106	14	19402	ENSBTAG00000002977
GO:0043623	cellular protein complex assembly	biological_process	0.15332	6	106	540	19402	ENSBTAG00000014051,ENSBTAG00000011500,ENSBTAG00000039117,ENSBTAG00000020194,ENSBTAG00000019107,ENSBTAG00000005711
GO:0010800	positive regulation of peptidyl-threonine phosphorylation	biological_process	0.15362	1	106	22	19402	ENSBTAG00000007431
GO:0045765	regulation of angiogenesis	biological_process	0.15376	3	106	202	19402	ENSBTAG00000017537,ENSBTAG00000020921,ENSBTAG00000014920
GO:0004697	protein kinase C activity	molecular_function	0.154	1	106	12	19402	ENSBTAG00000020921
GO:0006692	prostanoid metabolic process	biological_process	0.15402	1	106	38	19402	ENSBTAG00000017537
GO:0006693	prostaglandin metabolic process	biological_process	0.15402	1	106	38	19402	ENSBTAG00000017537
GO:0060349	bone morphogenesis	biological_process	0.1541	2	106	100	19402	ENSBTAG00000019892,ENSBTAG00000017165
GO:0050766	positive regulation of phagocytosis	biological_process	0.15435	1	106	33	19402	ENSBTAG00000007049
GO:0048268	clathrin coat assembly	biological_process	0.15452	1	106	15	19402	ENSBTAG00000005711
GO:0048265	response to pain	biological_process	0.15462	1	106	20	19402	ENSBTAG00000000570
GO:0030215	semaphorin receptor binding	molecular_function	0.15483	1	106	20	19402	ENSBTAG00000014920
GO:0001822	kidney development	biological_process	0.15493	3	106	174	19402	ENSBTAG00000000570,ENSBTAG00000019498,ENSBTAG00000014051
GO:0002250	adaptive immune response	biological_process	0.15513	3	106	304	19402	ENSBTAG00000005055,ENSBTAG00000020921,ENSBTAG00000007049
GO:0031103	axon regeneration	biological_process	0.15521	1	106	25	19402	ENSBTAG00000011338
GO:0072595	maintenance of protein localization in organelle	biological_process	0.15554	1	106	28	19402	ENSBTAG00000018073
GO:0044767	single-organism developmental process	biological_process	0.156	31	106	3777	19402	ENSBTAG00000019107,ENSBTAG00000020921,ENSBTAG00000014051,ENSBTAG00000016515,ENSBTAG00000017537,ENSBTAG00000031777,ENSBTAG00000016208,ENSBTAG00000011500,ENSBTAG00000014270,ENSBTAG00000011245,ENSBTAG00000008102,ENSBTAG00000014575,ENSBTAG00000019892,ENSBTAG00000000570,ENSBTAG00000010866,ENSBTAG00000014064,ENSBTAG00000017165,ENSBTAG00000023891,ENSBTAG00000014920,ENSBTAG00000016761,ENSBTAG00000002977,…
GO:0010575	positive regulation vascular endothelial growth factor production	biological_process	0.15615	1	106	22	19402	ENSBTAG00000016761
GO:0043167	ion binding	molecular_function	0.1563	38	106	4928	19402	ENSBTAG00000036304,ENSBTAG00000037526,ENSBTAG00000016208,ENSBTAG00000011500,ENSBTAG00000011614,ENSBTAG00000017537,ENSBTAG00000018499,ENSBTAG00000027182,ENSBTAG00000005055,ENSBTAG00000020921,ENSBTAG00000013476,ENSBTAG00000006227,ENSBTAG00000001305,ENSBTAG00000014906,ENSBTAG00000007079,ENSBTAG00000014252,ENSBTAG00000026070,ENSBTAG00000015888,ENSBTAG00000002977,ENSBTAG00000000648,ENSBTAG00000002174,…
GO:0045806	negative regulation of endocytosis	biological_process	0.1569	1	106	29	19402	ENSBTAG00000011209
GO:0004181	metallocarboxypeptidase activity	molecular_function	0.15787	1	106	22	19402	ENSBTAG00000013476
GO:0071248	cellular response to metal ion	biological_process	0.15808	2	106	118	19402	ENSBTAG00000037526,ENSBTAG00000011209
GO:0010823	negative regulation of mitochondrion organization	biological_process	0.15819	1	106	26	19402	ENSBTAG00000018073
GO:0048667	cell morphogenesis involved in neuron differentiation	biological_process	0.1582	6	106	415	19402	ENSBTAG00000000570,ENSBTAG00000016515,ENSBTAG00000014920,ENSBTAG00000011245,ENSBTAG00000014270,ENSBTAG00000017165
GO:0004890	GABA-A receptor activity	molecular_function	0.15874	1	106	16	19402	ENSBTAG00000017837
GO:0016853	isomerase activity	molecular_function	0.15919	2	106	154	19402	ENSBTAG00000017537,ENSBTAG00000015716
GO:0045766	positive regulation of angiogenesis	biological_process	0.15942	2	106	115	19402	ENSBTAG00000017537,ENSBTAG00000020921
GO:0060445	branching involved in salivary gland morphogenesis	biological_process	0.15955	1	106	20	19402	ENSBTAG00000016208
GO:0007257	activation of JUN kinase activity	biological_process	0.15958	1	106	25	19402	ENSBTAG00000005700
GO:0048513	organ development	biological_process	0.1596	21	106	2490	19402	ENSBTAG00000021799,ENSBTAG00000017549,ENSBTAG00000021699,ENSBTAG00000013653,ENSBTAG00000011847,ENSBTAG00000020194,ENSBTAG00000002977,ENSBTAG00000019498,ENSBTAG00000017165,ENSBTAG00000023891,ENSBTAG00000014920,ENSBTAG00000010866,ENSBTAG00000014064,ENSBTAG00000000570,ENSBTAG00000014575,ENSBTAG00000019892,ENSBTAG00000008102,ENSBTAG00000031777,ENSBTAG00000016208,ENSBTAG00000014051,ENSBTAG00000017537
GO:0008237	metallopeptidase activity	molecular_function	0.16047	3	106	186	19402	ENSBTAG00000000648,ENSBTAG00000002977,ENSBTAG00000013476
GO:0010771	negative regulation of cell morphogenesis involved in differentiation	biological_process	0.16061	1	106	32	19402	ENSBTAG00000016515
GO:0019199	transmembrane receptor protein kinase activity	molecular_function	0.16069	2	106	68	19402	ENSBTAG00000014064,ENSBTAG00000000570
GO:0032469	endoplasmic reticulum calcium ion homeostasis	biological_process	0.16108	1	106	21	19402	ENSBTAG00000016208
GO:0010574	regulation of vascular endothelial growth factor production	biological_process	0.16117	1	106	25	19402	ENSBTAG00000016761
GO:0060306	regulation of membrane repolarization	biological_process	0.16127	1	106	22	19402	ENSBTAG00000011500
GO:0015106	bicarbonate transmembrane transporter activity	molecular_function	0.16169	1	106	20	19402	ENSBTAG00000032301
GO:0001819	positive regulation of cytokine production	biological_process	0.1621	3	106	256	19402	ENSBTAG00000016761,ENSBTAG00000018347,ENSBTAG00000005055
GO:0003433	chondrocyte development involved in endochondral bone morphogenesis	biological_process	0.16242	1	106	22	19402	ENSBTAG00000017165
GO:0008217	regulation of blood pressure	biological_process	0.16247	2	106	111	19402	ENSBTAG00000002977,ENSBTAG00000016761
GO:0021522	spinal cord motor neuron differentiation	biological_process	0.16248	1	106	28	19402	ENSBTAG00000031777
GO:1901099	negative regulation of signal transduction in absence of ligand	biological_process	0.16284	1	106	23	19402	ENSBTAG00000014270
GO:2001240	negative regulation of extrinsic apoptotic signaling pathway in absence of ligand	biological_process	0.16284	1	106	23	19402	ENSBTAG00000014270
GO:0071354	cellular response to interleukin-6	biological_process	0.16335	1	106	19	19402	ENSBTAG00000017537
GO:0050433	regulation of catecholamine secretion	biological_process	0.16381	1	106	36	19402	ENSBTAG00000011209
GO:0009988	cell-cell recognition	biological_process	0.16387	1	106	37	19402	XLOC_073613
GO:0002262	myeloid cell homeostasis	biological_process	0.16399	2	106	117	19402	ENSBTAG00000013653,ENSBTAG00000017549
GO:0046875	ephrin receptor binding	molecular_function	0.1642	1	106	23	19402	ENSBTAG00000016515
GO:2000249	regulation of actin cytoskeleton reorganization	biological_process	0.1644	1	106	25	19402	ENSBTAG00000014920
GO:0051340	regulation of ligase activity	biological_process	0.16463	1	106	34	19402	ENSBTAG00000003476
GO:0090276	regulation of peptide hormone secretion	biological_process	0.16555	2	106	111	19402	ENSBTAG00000016515,ENSBTAG00000009997
GO:0003013	circulatory system process	biological_process	0.16557	4	106	292	19402	ENSBTAG00000014051,ENSBTAG00000016761,ENSBTAG00000002977,ENSBTAG00000011500
GO:0008284	positive regulation of cell proliferation	biological_process	0.1656	6	106	631	19402	ENSBTAG00000016761,ENSBTAG00000005043,ENSBTAG00000037526,ENSBTAG00000014064,ENSBTAG00000019892,ENSBTAG00000017549
GO:0043524	negative regulation of neuron apoptotic process	biological_process	0.16595	2	106	98	19402	ENSBTAG00000014270,ENSBTAG00000014051
GO:0048668	collateral sprouting	biological_process	0.16658	1	106	22	19402	ENSBTAG00000016515
GO:0097060	synaptic membrane	cellular_component	0.1669	3	106	137	19402	ENSBTAG00000019498,ENSBTAG00000005711,ENSBTAG00000017837
GO:0002791	regulation of peptide secretion	biological_process	0.16693	2	106	113	19402	ENSBTAG00000016515,ENSBTAG00000009997
GO:2000107	negative regulation of leukocyte apoptotic process	biological_process	0.167	1	106	38	19402	ENSBTAG00000017549
GO:0060135	maternal process involved in female pregnancy	biological_process	0.16718	1	106	32	19402	ENSBTAG00000017537
GO:0007160	cell-matrix adhesion	biological_process	0.1676	3	106	159	19402	ENSBTAG00000009256,ENSBTAG00000016515,ENSBTAG00000014920
GO:0070741	response to interleukin-6	biological_process	0.16785	1	106	21	19402	ENSBTAG00000017537
GO:0044255	cellular lipid metabolic process	biological_process	0.16801	7	106	765	19402	ENSBTAG00000017592,ENSBTAG00000037526,ENSBTAG00000017537,ENSBTAG00000039245,ENSBTAG00000014252,ENSBTAG00000021999,ENSBTAG00000004344
GO:0090087	regulation of peptide transport	biological_process	0.16814	2	106	114	19402	ENSBTAG00000016515,ENSBTAG00000009997
GO:0060760	positive regulation of response to cytokine stimulus	biological_process	0.16896	1	106	30	19402	ENSBTAG00000005055
GO:0043277	apoptotic cell clearance	biological_process	0.16902	1	106	30	19402	ENSBTAG00000016208
GO:0032729	positive regulation of interferon-gamma production	biological_process	0.16906	1	106	39	19402	ENSBTAG00000005055
GO:0007026	negative regulation of microtubule depolymerization	biological_process	0.16922	1	106	23	19402	ENSBTAG00000020194
GO:0015701	bicarbonate transport	biological_process	0.16922	1	106	23	19402	ENSBTAG00000032301
GO:0015718	monocarboxylic acid transport	biological_process	0.1694	2	106	117	19402	ENSBTAG00000037526,ENSBTAG00000004344
GO:0005504	fatty acid binding	molecular_function	0.16963	1	106	31	19402	ENSBTAG00000037526
GO:1901342	regulation of vasculature development	biological_process	0.16967	3	106	213	19402	ENSBTAG00000020921,ENSBTAG00000014920,ENSBTAG00000017537
GO:0031112	positive regulation of microtubule polymerization or depolymerization	biological_process	0.17001	1	106	23	19402	ENSBTAG00000039117
GO:0001569	patterning of blood vessels	biological_process	0.17032	1	106	30	19402	ENSBTAG00000014920
GO:0055037	recycling endosome	cellular_component	0.17032	2	106	108	19402	ENSBTAG00000011209,ENSBTAG00000014255
GO:0014065	phosphatidylinositol 3-kinase cascade	biological_process	0.17049	2	106	97	19402	ENSBTAG00000014051,ENSBTAG00000014270
GO:0040008	regulation of growth	biological_process	0.17066	5	106	447	19402	ENSBTAG00000014920,ENSBTAG00000002174,ENSBTAG00000012191,ENSBTAG00000016515,ENSBTAG00000007049
GO:0003418	growth plate cartilage chondrocyte differentiation	biological_process	0.17102	1	106	24	19402	ENSBTAG00000017165
GO:1901682	sulfur compound transmembrane transporter activity	molecular_function	0.17183	1	106	30	19402	ENSBTAG00000032301
GO:0034612	response to tumor necrosis factor	biological_process	0.17198	2	106	137	19402	ENSBTAG00000037526,ENSBTAG00000019892
GO:0032101	regulation of response to external stimulus	biological_process	0.17213	5	106	494	19402	ENSBTAG00000018347,ENSBTAG00000014920,ENSBTAG00000003476,ENSBTAG00000037526,ENSBTAG00000017537
GO:1900407	regulation of cellular response to oxidative stress	biological_process	0.17327	1	106	25	19402	ENSBTAG00000016761
GO:0051427	hormone receptor binding	molecular_function	0.17344	2	106	120	19402	ENSBTAG00000037526,ENSBTAG00000020921
GO:0030154	cell differentiation	biological_process	0.17383	24	106	2914	19402	ENSBTAG00000000570,ENSBTAG00000014064,ENSBTAG00000014270,ENSBTAG00000011245,ENSBTAG00000008102,ENSBTAG00000021999,ENSBTAG00000014575,ENSBTAG00000019892,ENSBTAG00000016515,ENSBTAG00000031777,ENSBTAG00000011500,ENSBTAG00000037526,ENSBTAG00000019107,ENSBTAG00000009256,ENSBTAG00000015716,ENSBTAG00000013653,ENSBTAG00000012219,ENSBTAG00000017549,ENSBTAG00000001305,ENSBTAG00000011338,ENSBTAG00000021699,…
GO:0033120	positive regulation of RNA splicing	biological_process	0.17406	1	106	32	19402	ENSBTAG00000023891
GO:0002090	regulation of receptor internalization	biological_process	0.17416	1	106	23	19402	ENSBTAG00000014051
GO:2001244	positive regulation of intrinsic apoptotic signaling pathway	biological_process	0.17424	1	106	44	19402	ENSBTAG00000016761
GO:0090183	regulation of kidney development	biological_process	0.17527	1	106	37	19402	ENSBTAG00000000570
GO:0015849	organic acid transport	biological_process	0.17537	3	106	230	19402	ENSBTAG00000004344,ENSBTAG00000037526,ENSBTAG00000032301
GO:0046942	carboxylic acid transport	biological_process	0.17537	3	106	230	19402	ENSBTAG00000004344,ENSBTAG00000032301,ENSBTAG00000037526
GO:0080134	regulation of response to stress	biological_process	0.17558	8	106	901	19402	ENSBTAG00000005700,ENSBTAG00000017537,ENSBTAG00000016761,ENSBTAG00000037526,ENSBTAG00000005055,ENSBTAG00000003476,ENSBTAG00000011209,ENSBTAG00000018347
GO:0006950	response to stress	biological_process	0.17569	19	106	2664	19402	ENSBTAG00000017165,ENSBTAG00000000648,ENSBTAG00000016761,ENSBTAG00000005043,ENSBTAG00000015716,ENSBTAG00000013653,ENSBTAG00000011338,ENSBTAG00000011209,ENSBTAG00000005055,ENSBTAG00000018499,ENSBTAG00000017537,ENSBTAG00000005700,ENSBTAG00000007049,ENSBTAG00000037526,ENSBTAG00000018347,ENSBTAG00000019892,ENSBTAG00000009997,ENSBTAG00000000570,ENSBTAG00000003476
GO:0048705	skeletal system morphogenesis	biological_process	0.17578	3	106	214	19402	ENSBTAG00000014064,ENSBTAG00000019892,ENSBTAG00000017165
GO:0042308	negative regulation of protein import into nucleus	biological_process	0.17586	1	106	24	19402	ENSBTAG00000014051
GO:0043436	oxoacid metabolic process	biological_process	0.1766	7	106	779	19402	ENSBTAG00000002215,ENSBTAG00000015716,ENSBTAG00000004344,ENSBTAG00000021999,ENSBTAG00000037526,ENSBTAG00000014051,ENSBTAG00000017537
GO:0048843	negative regulation of axon extension involved in axon guidance	biological_process	0.17681	1	106	25	19402	ENSBTAG00000014920
GO:0031114	regulation of microtubule depolymerization	biological_process	0.17681	1	106	24	19402	ENSBTAG00000020194
GO:0006629	lipid metabolic process	biological_process	0.17736	9	106	1018	19402	ENSBTAG00000017592,ENSBTAG00000014252,ENSBTAG00000021999,ENSBTAG00000013653,ENSBTAG00000039245,ENSBTAG00000017537,ENSBTAG00000031777,ENSBTAG00000037526,ENSBTAG00000004344
GO:0002763	positive regulation of myeloid leukocyte differentiation	biological_process	0.1774	1	106	37	19402	ENSBTAG00000017549
GO:0060560	developmental growth involved in morphogenesis	biological_process	0.1775	3	106	192	19402	ENSBTAG00000016515,ENSBTAG00000014920,ENSBTAG00000017165
GO:0034110	regulation of homotypic cell-cell adhesion	biological_process	0.17757	1	106	22	19402	ENSBTAG00000019892
GO:0015301	anion:anion antiporter activity	molecular_function	0.17758	1	106	28	19402	ENSBTAG00000032301
GO:0044765	single-organism transport	biological_process	0.1777	25	106	3180	19402	ENSBTAG00000016515,ENSBTAG00000007049,ENSBTAG00000018499,ENSBTAG00000014051,ENSBTAG00000037526,ENSBTAG00000016208,ENSBTAG00000011500,ENSBTAG00000020921,ENSBTAG00000016794,ENSBTAG00000009997,ENSBTAG00000032301,ENSBTAG00000036304,ENSBTAG00000018347,ENSBTAG00000020194,ENSBTAG00000004344,ENSBTAG00000014255,ENSBTAG00000017837,ENSBTAG00000012099,ENSBTAG00000021799,ENSBTAG00000007431,ENSBTAG00000015716,…
GO:0060193	positive regulation of lipase activity	biological_process	0.1779	1	106	37	19402	ENSBTAG00000014064
GO:0070897	DNA-dependent transcriptional preinitiation complex assembly	biological_process	0.17885	1	106	42	19402	ENSBTAG00000026660
GO:0010769	regulation of cell morphogenesis involved in differentiation	biological_process	0.17903	4	106	278	19402	ENSBTAG00000000570,ENSBTAG00000016515,ENSBTAG00000014920,ENSBTAG00000011245
GO:0015711	organic anion transport	biological_process	0.1797	4	106	338	19402	ENSBTAG00000004344,ENSBTAG00000016794,ENSBTAG00000037526,ENSBTAG00000032301
GO:0003413	chondrocyte differentiation involved in endochondral bone morphogenesis	biological_process	0.17981	1	106	27	19402	ENSBTAG00000017165
GO:0010573	vascular endothelial growth factor production	biological_process	0.18043	1	106	26	19402	ENSBTAG00000016761
GO:0045334	clathrin-coated endocytic vesicle	cellular_component	0.18083	1	106	21	19402	ENSBTAG00000007431
GO:0031290	retinal ganglion cell axon guidance	biological_process	0.18093	1	106	17	19402	ENSBTAG00000016515
GO:0046777	protein autophosphorylation	biological_process	0.181	3	106	177	19402	ENSBTAG00000005055,ENSBTAG00000014064,ENSBTAG00000005700
GO:0046627	negative regulation of insulin receptor signaling pathway	biological_process	0.18127	1	106	25	19402	ENSBTAG00000020921
GO:0051046	regulation of secretion	biological_process	0.18143	5	106	467	19402	ENSBTAG00000018347,ENSBTAG00000011209,ENSBTAG00000009997,ENSBTAG00000014051,ENSBTAG00000016515
GO:0007032	endosome organization	biological_process	0.18158	1	106	39	19402	ENSBTAG00000018499
GO:0001952	regulation of cell-matrix adhesion	biological_process	0.18228	2	106	85	19402	ENSBTAG00000014920,ENSBTAG00000016515
GO:0009617	response to bacterium	biological_process	0.18281	4	106	439	19402	ENSBTAG00000011209,ENSBTAG00000000648,ENSBTAG00000037526,ENSBTAG00000007049
GO:0030030	cell projection organization	biological_process	0.18284	11	106	1013	19402	ENSBTAG00000031777,ENSBTAG00000016515,ENSBTAG00000014920,ENSBTAG00000019107,ENSBTAG00000017165,ENSBTAG00000000570,ENSBTAG00000011338,ENSBTAG00000018013,ENSBTAG00000008102,ENSBTAG00000011245,ENSBTAG00000014270
GO:0016877	ligase activity, forming carbon-sulfur bonds	molecular_function	0.18321	1	106	24	19402	ENSBTAG00000004344
GO:0043171	peptide catabolic process	biological_process	0.18328	1	106	22	19402	ENSBTAG00000002977
GO:0051048	negative regulation of secretion	biological_process	0.1834	2	106	123	19402	ENSBTAG00000011209,ENSBTAG00000014051
GO:0004653	polypeptide N-acetylgalactosaminyltransferase activity	molecular_function	0.1839	1	106	12	19402	ENSBTAG00000005562
GO:0010623	developmental programmed cell death	biological_process	0.18449	1	106	35	19402	ENSBTAG00000017549
GO:0005669	transcription factor TFIID complex	cellular_component	0.18456	1	106	38	19402	ENSBTAG00000026660
GO:0005080	protein kinase C binding	molecular_function	0.18517	1	106	32	19402	ENSBTAG00000020921
GO:0070382	exocytic vesicle	cellular_component	0.18562	1	106	26	19402	ENSBTAG00000011209
GO:0031589	cell-substrate adhesion	biological_process	0.18575	4	106	257	19402	ENSBTAG00000014920,ENSBTAG00000016515,ENSBTAG00000014051,ENSBTAG00000009256
GO:0032413	negative regulation of ion transmembrane transporter activity	biological_process	0.18655	1	106	34	19402	ENSBTAG00000011500
GO:0009897	external side of plasma membrane	cellular_component	0.18688	3	106	270	19402	ENSBTAG00000016515,ENSBTAG00000019498,ENSBTAG00000002977
GO:0005310	dicarboxylic acid transmembrane transporter activity	molecular_function	0.18728	1	106	31	19402	ENSBTAG00000032301
GO:0009225	nucleotide-sugar metabolic process	biological_process	0.18788	1	106	28	19402	ENSBTAG00000002215
GO:0035640	exploration behavior	biological_process	0.18811	1	106	21	19402	ENSBTAG00000019498
GO:0016917	GABA receptor activity	molecular_function	0.18948	1	106	19	19402	ENSBTAG00000017837
GO:1900077	negative regulation of cellular response to insulin stimulus	biological_process	0.18982	1	106	27	19402	ENSBTAG00000020921
GO:0005048	signal sequence binding	molecular_function	0.19082	1	106	38	19402	ENSBTAG00000007431
GO:1901016	regulation of potassium ion transmembrane transporter activity	biological_process	0.19093	1	106	23	19402	ENSBTAG00000011500
GO:0015662	ATPase activity, coupled to transmembrane movement of ions, phosphorylative mechanism	molecular_function	0.19187	1	106	31	19402	ENSBTAG00000001305
GO:0050830	defense response to Gram-positive bacterium	biological_process	0.19197	1	106	65	19402	ENSBTAG00000007049
GO:0033135	regulation of peptidyl-serine phosphorylation	biological_process	0.19225	2	106	139	19402	ENSBTAG00000014051,ENSBTAG00000000570
GO:0042462	eye photoreceptor cell development	biological_process	0.19268	1	106	28	19402	ENSBTAG00000021699
GO:0006956	complement activation	biological_process	0.19322	1	106	52	19402	ENSBTAG00000007049
GO:0050432	catecholamine secretion	biological_process	0.19328	1	106	39	19402	ENSBTAG00000011209
GO:0060428	lung epithelium development	biological_process	0.19338	1	106	32	19402	ENSBTAG00000021799
GO:0030308	negative regulation of cell growth	biological_process	0.1937	2	106	126	19402	ENSBTAG00000002174,ENSBTAG00000014920
GO:0051851	modification by host of symbiont morphology or physiology	biological_process	0.19419	1	106	45	19402	ENSBTAG00000007049
GO:0051098	regulation of binding	biological_process	0.19474	3	106	242	19402	ENSBTAG00000009256,ENSBTAG00000014051,ENSBTAG00000008102
GO:0030968	endoplasmic reticulum unfolded protein response	biological_process	0.19591	1	106	41	19402	ENSBTAG00000015716
GO:0034707	chloride channel complex	cellular_component	0.19629	1	106	24	19402	ENSBTAG00000017837
GO:0048863	stem cell differentiation	biological_process	0.19662	4	106	340	19402	ENSBTAG00000000570,ENSBTAG00000014920,ENSBTAG00000017549,ENSBTAG00000019892
GO:0006636	unsaturated fatty acid biosynthetic process	biological_process	0.19702	1	106	43	19402	ENSBTAG00000017537
GO:0031346	positive regulation of cell projection organization	biological_process	0.19708	3	106	185	19402	ENSBTAG00000016515,ENSBTAG00000000570,ENSBTAG00000011245
GO:0030318	melanocyte differentiation	biological_process	0.19736	1	106	20	19402	ENSBTAG00000017549
GO:0071241	cellular response to inorganic substance	biological_process	0.19752	2	106	130	19402	ENSBTAG00000011209,ENSBTAG00000037526
GO:0086009	membrane repolarization	biological_process	0.19762	1	106	29	19402	ENSBTAG00000011500
GO:0006082	organic acid metabolic process	biological_process	0.19763	7	106	800	19402	ENSBTAG00000017537,ENSBTAG00000014051,ENSBTAG00000037526,ENSBTAG00000021999,ENSBTAG00000004344,ENSBTAG00000015716,ENSBTAG00000002215
GO:0051247	positive regulation of protein metabolic process	biological_process	0.19786	9	106	1030	19402	ENSBTAG00000007431,ENSBTAG00000000570,ENSBTAG00000017549,ENSBTAG00000012219,ENSBTAG00000020194,ENSBTAG00000016515,ENSBTAG00000005700,ENSBTAG00000014051,ENSBTAG00000004344
GO:0007399	nervous system development	biological_process	0.19816	15	106	1529	19402	ENSBTAG00000014920,ENSBTAG00000017165,ENSBTAG00000019107,ENSBTAG00000016515,ENSBTAG00000019498,ENSBTAG00000020194,ENSBTAG00000031777,ENSBTAG00000008102,ENSBTAG00000011245,ENSBTAG00000014270,ENSBTAG00000011338,ENSBTAG00000001305,ENSBTAG00000021699,ENSBTAG00000012219,ENSBTAG00000000570
GO:0010799	regulation of peptidyl-threonine phosphorylation	biological_process	0.19857	1	106	33	19402	ENSBTAG00000007431
GO:0006486	protein glycosylation	biological_process	0.19866	3	106	220	19402	ENSBTAG00000005562,ENSBTAG00000002215,ENSBTAG00000015024
GO:0043413	macromolecule glycosylation	biological_process	0.19866	3	106	220	19402	ENSBTAG00000002215,ENSBTAG00000005562,ENSBTAG00000015024
GO:0050808	synapse organization	biological_process	0.19894	3	106	168	19402	ENSBTAG00000016515,ENSBTAG00000014920,ENSBTAG00000014575
GO:0016247	channel regulator activity	molecular_function	0.19916	2	106	113	19402	ENSBTAG00000020921,ENSBTAG00000020194
GO:0035148	tube formation	biological_process	0.1997	2	106	123	19402	ENSBTAG00000000570,ENSBTAG00000016208
GO:0051129	negative regulation of cellular component organization	biological_process	0.20018	5	106	471	19402	ENSBTAG00000016515,ENSBTAG00000020194,ENSBTAG00000018073,ENSBTAG00000014920,ENSBTAG00000011209
GO:0051130	positive regulation of cellular component organization	biological_process	0.20084	8	106	807	19402	ENSBTAG00000007049,ENSBTAG00000016515,ENSBTAG00000014051,ENSBTAG00000016761,ENSBTAG00000007079,ENSBTAG00000011245,ENSBTAG00000039117,ENSBTAG00000000570
GO:0015485	cholesterol binding	molecular_function	0.20127	1	106	36	19402	ENSBTAG00000018073
GO:0045668	negative regulation of osteoblast differentiation	biological_process	0.20158	1	106	36	19402	ENSBTAG00000021699
GO:0030073	insulin secretion	biological_process	0.20317	2	106	118	19402	ENSBTAG00000016515,ENSBTAG00000009997
GO:0032024	positive regulation of insulin secretion	biological_process	0.20321	1	106	38	19402	ENSBTAG00000009997
GO:0030509	BMP signaling pathway	biological_process	0.2044	2	106	128	19402	ENSBTAG00000019498,ENSBTAG00000010866
GO:0048523	negative regulation of cellular process	biological_process	0.20484	25	106	3316	19402	ENSBTAG00000020921,ENSBTAG00000021322,ENSBTAG00000020638,ENSBTAG00000007049,ENSBTAG00000016515,ENSBTAG00000017537,ENSBTAG00000014051,ENSBTAG00000037526,ENSBTAG00000031777,ENSBTAG00000018073,ENSBTAG00000011245,ENSBTAG00000014270,ENSBTAG00000000570,ENSBTAG00000010866,ENSBTAG00000014064,ENSBTAG00000014920,ENSBTAG00000012191,ENSBTAG00000002174,ENSBTAG00000019498,ENSBTAG00000011847,ENSBTAG00000020194,…
GO:0021515	cell differentiation in spinal cord	biological_process	0.20494	1	106	45	19402	ENSBTAG00000031777
GO:0097194	execution phase of apoptosis	biological_process	0.2055	1	106	47	19402	ENSBTAG00000017537
GO:0070085	glycosylation	biological_process	0.20667	3	106	229	19402	ENSBTAG00000005562,ENSBTAG00000002215,ENSBTAG00000015024
GO:0032642	regulation of chemokine production	biological_process	0.20792	1	106	56	19402	ENSBTAG00000018347
GO:0072348	sulfur compound transport	biological_process	0.20841	1	106	34	19402	ENSBTAG00000032301
GO:1901215	negative regulation of neuron death	biological_process	0.20879	2	106	116	19402	ENSBTAG00000014270,ENSBTAG00000014051
GO:0051702	interaction with symbiont	biological_process	0.20911	1	106	48	19402	ENSBTAG00000007049
GO:0001558	regulation of cell growth	biological_process	0.20918	3	106	248	19402	ENSBTAG00000014920,ENSBTAG00000002174,ENSBTAG00000016515
GO:0048015	phosphatidylinositol-mediated signaling	biological_process	0.20997	2	106	112	19402	ENSBTAG00000014270,ENSBTAG00000014051
GO:0042060	wound healing	biological_process	0.21103	3	106	251	19402	ENSBTAG00000005043,ENSBTAG00000018499,ENSBTAG00000011209
GO:0046823	negative regulation of nucleocytoplasmic transport	biological_process	0.21251	1	106	31	19402	ENSBTAG00000014051
GO:0006809	nitric oxide biosynthetic process	biological_process	0.21253	1	106	36	19402	ENSBTAG00000017537
GO:2000242	negative regulation of reproductive process	biological_process	0.2127	1	106	42	19402	ENSBTAG00000005043
GO:0032602	chemokine production	biological_process	0.21271	1	106	59	19402	ENSBTAG00000018347
GO:0044093	positive regulation of molecular function	biological_process	0.2132	11	106	1187	19402	ENSBTAG00000017549,ENSBTAG00000012219,ENSBTAG00000007431,ENSBTAG00000014064,ENSBTAG00000021799,ENSBTAG00000000570,ENSBTAG00000020921,ENSBTAG00000004344,ENSBTAG00000020194,ENSBTAG00000014051,ENSBTAG00000005700
GO:0048468	cell development	biological_process	0.21367	16	106	1734	19402	ENSBTAG00000019107,ENSBTAG00000016515,ENSBTAG00000031777,ENSBTAG00000011500,ENSBTAG00000011245,ENSBTAG00000014270,ENSBTAG00000008102,ENSBTAG00000014575,ENSBTAG00000019892,ENSBTAG00000000570,ENSBTAG00000017165,ENSBTAG00000014920,ENSBTAG00000017549,ENSBTAG00000021699,ENSBTAG00000011338,ENSBTAG00000009256
GO:0022409	positive regulation of cell-cell adhesion	biological_process	0.21377	1	106	35	19402	ENSBTAG00000019892
GO:0050767	regulation of neurogenesis	biological_process	0.21386	6	106	513	19402	ENSBTAG00000000570,ENSBTAG00000016515,ENSBTAG00000031777,ENSBTAG00000011245,ENSBTAG00000014920,ENSBTAG00000011338
GO:0031111	negative regulation of microtubule polymerization or depolymerization	biological_process	0.2149	1	106	31	19402	ENSBTAG00000020194
GO:0016572	histone phosphorylation	biological_process	0.21508	1	106	36	19402	ENSBTAG00000020921
GO:0048260	positive regulation of receptor-mediated endocytosis	biological_process	0.21527	1	106	30	19402	ENSBTAG00000014051
GO:0009060	aerobic respiration	biological_process	0.21527	1	106	51	19402	ENSBTAG00000006227
GO:0043523	regulation of neuron apoptotic process	biological_process	0.21605	2	106	121	19402	ENSBTAG00000014270,ENSBTAG00000014051
GO:0003417	growth plate cartilage development	biological_process	0.21634	1	106	35	19402	ENSBTAG00000017165
GO:0048017	inositol lipid-mediated signaling	biological_process	0.2172	2	106	115	19402	ENSBTAG00000014051,ENSBTAG00000014270
GO:0008360	regulation of cell shape	biological_process	0.218	2	106	109	19402	ENSBTAG00000011245,ENSBTAG00000014920
GO:0046903	secretion	biological_process	0.2187	7	106	740	19402	ENSBTAG00000011209,ENSBTAG00000018347,ENSBTAG00000032301,ENSBTAG00000014051,ENSBTAG00000021799,ENSBTAG00000009997,ENSBTAG00000016515
GO:0046883	regulation of hormone secretion	biological_process	0.21894	2	106	142	19402	ENSBTAG00000009997,ENSBTAG00000016515
GO:0001102	RNA polymerase II activating transcription factor binding	molecular_function	0.21916	1	106	42	19402	ENSBTAG00000026660
GO:0015872	dopamine transport	biological_process	0.21981	1	106	39	19402	ENSBTAG00000011209
GO:0001953	negative regulation of cell-matrix adhesion	biological_process	0.21994	1	106	30	19402	ENSBTAG00000014920
GO:0050854	regulation of antigen receptor-mediated signaling pathway	biological_process	0.22053	1	106	38	19402	ENSBTAG00000020921
GO:0038083	peptidyl-tyrosine autophosphorylation	biological_process	0.2211	1	106	31	19402	ENSBTAG00000005055
GO:0004222	metalloendopeptidase activity	molecular_function	0.22148	2	106	118	19402	ENSBTAG00000000648,ENSBTAG00000002977
GO:0045123	cellular extravasation	biological_process	0.22185	1	106	33	19402	ENSBTAG00000009256
GO:0019221	cytokine-mediated signaling pathway	biological_process	0.22201	3	106	344	19402	ENSBTAG00000014051,ENSBTAG00000004344,ENSBTAG00000005055
GO:0042981	regulation of apoptotic process	biological_process	0.22202	9	106	1084	19402	ENSBTAG00000014270,ENSBTAG00000017549,ENSBTAG00000000570,ENSBTAG00000009256,ENSBTAG00000014064,ENSBTAG00000017537,ENSBTAG00000014051,ENSBTAG00000016761,ENSBTAG00000016208
GO:0007212	dopamine receptor signaling pathway	biological_process	0.22235	1	106	32	19402	ENSBTAG00000005711
GO:0042551	neuron maturation	biological_process	0.22237	1	106	28	19402	ENSBTAG00000000570
GO:0072593	reactive oxygen species metabolic process	biological_process	0.22249	2	106	142	19402	ENSBTAG00000016761,ENSBTAG00000018073
GO:0050851	antigen receptor-mediated signaling pathway	biological_process	0.22282	2	106	135	19402	ENSBTAG00000020921,ENSBTAG00000005055
GO:0016323	basolateral plasma membrane	cellular_component	0.22299	2	106	124	19402	ENSBTAG00000032301,ENSBTAG00000019498
GO:0048525	negative regulation of viral process	biological_process	0.22315	1	106	64	19402	ENSBTAG00000007049
GO:0032456	endocytic recycling	biological_process	0.22327	1	106	37	19402	ENSBTAG00000014255
GO:0042116	macrophage activation	biological_process	0.22424	1	106	36	19402	ENSBTAG00000018347
GO:0009888	tissue development	biological_process	0.22563	13	106	1493	19402	ENSBTAG00000019498,ENSBTAG00000017537,ENSBTAG00000016208,ENSBTAG00000011847,ENSBTAG00000017165,ENSBTAG00000014920,ENSBTAG00000009256,ENSBTAG00000021799,ENSBTAG00000000570,ENSBTAG00000021999,ENSBTAG00000017549,ENSBTAG00000014575,ENSBTAG00000019892
GO:0046209	nitric oxide metabolic process	biological_process	0.22617	1	106	38	19402	ENSBTAG00000017537
GO:0055081	anion homeostasis	biological_process	0.22754	1	106	41	19402	ENSBTAG00000021799
GO:0005227	calcium activated cation channel activity	molecular_function	0.22793	1	106	28	19402	ENSBTAG00000009997
GO:0072655	establishment of protein localization to mitochondrion	biological_process	0.22997	1	106	60	19402	ENSBTAG00000018073
GO:0010975	regulation of neuron projection development	biological_process	0.23037	4	106	288	19402	ENSBTAG00000014920,ENSBTAG00000011245,ENSBTAG00000016515,ENSBTAG00000000570
GO:0043067	regulation of programmed cell death	biological_process	0.2315	9	106	1096	19402	ENSBTAG00000014064,ENSBTAG00000000570,ENSBTAG00000009256,ENSBTAG00000017549,ENSBTAG00000014270,ENSBTAG00000016208,ENSBTAG00000017537,ENSBTAG00000016761,ENSBTAG00000014051
GO:0032410	negative regulation of transporter activity	biological_process	0.23153	1	106	42	19402	ENSBTAG00000011500
GO:0021772	olfactory bulb development	biological_process	0.23183	1	106	28	19402	ENSBTAG00000008102
GO:0051952	regulation of amine transport	biological_process	0.23199	1	106	50	19402	ENSBTAG00000011209
GO:0010594	regulation of endothelial cell migration	biological_process	0.23202	2	106	123	19402	ENSBTAG00000014051,ENSBTAG00000010866
GO:0071300	cellular response to retinoic acid	biological_process	0.23283	1	106	31	19402	ENSBTAG00000000570
GO:0008283	cell proliferation	biological_process	0.23302	11	106	1396	19402	ENSBTAG00000037526,ENSBTAG00000005043,ENSBTAG00000014051,ENSBTAG00000016761,ENSBTAG00000002174,ENSBTAG00000014064,ENSBTAG00000010866,ENSBTAG00000019892,ENSBTAG00000017549,ENSBTAG00000012219,ENSBTAG00000009513
GO:0031113	regulation of microtubule polymerization	biological_process	0.23328	1	106	34	19402	ENSBTAG00000039117
GO:0007019	microtubule depolymerization	biological_process	0.23337	1	106	38	19402	ENSBTAG00000020194
GO:0060359	response to ammonium ion	biological_process	0.23355	1	106	33	19402	ENSBTAG00000017837
GO:0019752	carboxylic acid metabolic process	biological_process	0.2342	6	106	720	19402	ENSBTAG00000017537,ENSBTAG00000037526,ENSBTAG00000015716,ENSBTAG00000021999,ENSBTAG00000004344,ENSBTAG00000002215
GO:0046579	positive regulation of Ras protein signal transduction	biological_process	0.235	1	106	40	19402	ENSBTAG00000017549
GO:0048010	vascular endothelial growth factor receptor signaling pathway	biological_process	0.23537	1	106	34	19402	ENSBTAG00000020921
GO:0048841	regulation of axon extension involved in axon guidance	biological_process	0.23543	1	106	29	19402	ENSBTAG00000014920
GO:0021988	olfactory lobe development	biological_process	0.23569	1	106	29	19402	ENSBTAG00000008102
GO:0021517	ventral spinal cord development	biological_process	0.23576	1	106	41	19402	ENSBTAG00000031777
GO:0090317	negative regulation of intracellular protein transport	biological_process	0.23657	1	106	40	19402	ENSBTAG00000014051
GO:0005217	intracellular ligand-gated ion channel activity	molecular_function	0.23669	1	106	24	19402	ENSBTAG00000036304
GO:0050918	positive chemotaxis	biological_process	0.23696	1	106	57	19402	ENSBTAG00000014051
GO:0035329	hippo signaling cascade	biological_process	0.23741	1	106	29	19402	ENSBTAG00000012191
GO:0042626	ATPase activity, coupled to transmembrane movement of substances	molecular_function	0.23757	2	106	124	19402	ENSBTAG00000026070,ENSBTAG00000001305
GO:0006901	vesicle coating	biological_process	0.23784	1	106	34	19402	ENSBTAG00000005711
GO:0050931	pigment cell differentiation	biological_process	0.23819	1	106	28	19402	ENSBTAG00000017549
GO:0034620	cellular response to unfolded protein	biological_process	0.23836	1	106	53	19402	ENSBTAG00000015716
GO:0007435	salivary gland morphogenesis	biological_process	0.23897	1	106	31	19402	ENSBTAG00000016208
GO:0090277	positive regulation of peptide hormone secretion	biological_process	0.23934	1	106	51	19402	ENSBTAG00000009997
GO:0046658	anchored to plasma membrane	cellular_component	0.23963	1	106	39	19402	ENSBTAG00000016515
GO:0002793	positive regulation of peptide secretion	biological_process	0.24021	1	106	52	19402	ENSBTAG00000009997
GO:0008610	lipid biosynthetic process	biological_process	0.24025	4	106	440	19402	ENSBTAG00000004344,ENSBTAG00000014252,ENSBTAG00000017592,ENSBTAG00000017537
GO:0050879	multicellular organismal movement	biological_process	0.24046	1	106	42	19402	ENSBTAG00000011500
GO:0050881	musculoskeletal movement	biological_process	0.24046	1	106	42	19402	ENSBTAG00000011500
GO:0030424	axon	cellular_component	0.24079	4	106	290	19402	ENSBTAG00000000570,ENSBTAG00000020194,ENSBTAG00000031777,ENSBTAG00000011209
GO:0032103	positive regulation of response to external stimulus	biological_process	0.24083	2	106	180	19402	ENSBTAG00000037526,ENSBTAG00000018347
GO:0060351	cartilage development involved in endochondral bone morphogenesis	biological_process	0.24229	1	106	44	19402	ENSBTAG00000017165
GO:0042982	amyloid precursor protein metabolic process	biological_process	0.24276	1	106	30	19402	ENSBTAG00000005711
GO:0002429	immune response-activating cell surface receptor signaling pathway	biological_process	0.24306	2	106	152	19402	ENSBTAG00000005055,ENSBTAG00000020921
GO:0043086	negative regulation of catalytic activity	biological_process	0.24306	5	106	594	19402	ENSBTAG00000013004,ENSBTAG00000020638,ENSBTAG00000018499,ENSBTAG00000037526,ENSBTAG00000005043
GO:0045171	intercellular bridge	cellular_component	0.24315	1	106	50	19402	ENSBTAG00000001094
GO:0035987	endodermal cell differentiation	biological_process	0.24332	1	106	38	19402	ENSBTAG00000009256
GO:0030858	positive regulation of epithelial cell differentiation	biological_process	0.24447	1	106	41	19402	ENSBTAG00000017549
GO:2001239	regulation of extrinsic apoptotic signaling pathway in absence of ligand	biological_process	0.24547	1	106	31	19402	ENSBTAG00000014270
GO:0030072	peptide hormone secretion	biological_process	0.24604	2	106	148	19402	ENSBTAG00000009997,ENSBTAG00000016515
GO:0009605	response to external stimulus	biological_process	0.24628	10	106	1186	19402	ENSBTAG00000014920,ENSBTAG00000017165,ENSBTAG00000037526,ENSBTAG00000016515,ENSBTAG00000017537,ENSBTAG00000014051,ENSBTAG00000018347,ENSBTAG00000014270,ENSBTAG00000011245,ENSBTAG00000003476
GO:0015405	P-P-bond-hydrolysis-driven transmembrane transporter activity	molecular_function	0.24638	2	106	132	19402	ENSBTAG00000001305,ENSBTAG00000026070
GO:0015399	primary active transmembrane transporter activity	molecular_function	0.24679	2	106	133	19402	ENSBTAG00000001305,ENSBTAG00000026070
GO:0043271	negative regulation of ion transport	biological_process	0.24699	1	106	48	19402	ENSBTAG00000011500
GO:0001754	eye photoreceptor cell differentiation	biological_process	0.247	1	106	36	19402	ENSBTAG00000021699
GO:0030139	endocytic vesicle	cellular_component	0.2472	2	106	123	19402	ENSBTAG00000007431,ENSBTAG00000011209
GO:0051924	regulation of calcium ion transport	biological_process	0.24721	2	106	135	19402	ENSBTAG00000007431,ENSBTAG00000011500
GO:0048598	embryonic morphogenesis	biological_process	0.24749	5	106	505	19402	ENSBTAG00000014064,ENSBTAG00000009256,ENSBTAG00000002977,ENSBTAG00000000570,ENSBTAG00000019498
GO:0004180	carboxypeptidase activity	molecular_function	0.24764	1	106	35	19402	ENSBTAG00000013476
GO:0033628	regulation of cell adhesion mediated by integrin	biological_process	0.24791	1	106	45	19402	ENSBTAG00000000570
GO:0000186	activation of MAPKK activity	biological_process	0.24792	1	106	32	19402	ENSBTAG00000005700
GO:0072376	protein activation cascade	biological_process	0.24806	1	106	62	19402	ENSBTAG00000007049
GO:0003416	endochondral bone growth	biological_process	0.24864	1	106	40	19402	ENSBTAG00000017165
GO:0005246	calcium channel regulator activity	molecular_function	0.24873	1	106	33	19402	ENSBTAG00000020921
GO:0022824	transmitter-gated ion channel activity	molecular_function	0.2489	1	106	38	19402	ENSBTAG00000017837
GO:0022835	transmitter-gated channel activity	molecular_function	0.2489	1	106	38	19402	ENSBTAG00000017837
GO:0019829	cation-transporting ATPase activity	molecular_function	0.24905	1	106	52	19402	ENSBTAG00000001305
GO:0042625	ATPase activity, coupled to transmembrane movement of ions	molecular_function	0.24905	1	106	52	19402	ENSBTAG00000001305
GO:0030517	negative regulation of axon extension	biological_process	0.24988	1	106	38	19402	ENSBTAG00000014920
GO:0043536	positive regulation of blood vessel endothelial cell migration	biological_process	0.25005	1	106	42	19402	ENSBTAG00000014051
GO:0004857	enzyme inhibitor activity	molecular_function	0.25032	3	106	331	19402	ENSBTAG00000013004,ENSBTAG00000020638,ENSBTAG00000005043
GO:0007431	salivary gland development	biological_process	0.25038	1	106	34	19402	ENSBTAG00000016208
GO:0010721	negative regulation of cell development	biological_process	0.25095	2	106	143	19402	ENSBTAG00000014920,ENSBTAG00000016515
GO:0016757	transferase activity, transferring glycosyl groups	molecular_function	0.25244	3	106	269	19402	ENSBTAG00000019892,ENSBTAG00000005562,ENSBTAG00000015024
GO:0001706	endoderm formation	biological_process	0.25257	1	106	41	19402	ENSBTAG00000009256
GO:0015837	amine transport	biological_process	0.25281	1	106	54	19402	ENSBTAG00000011209
GO:0048483	autonomic nervous system development	biological_process	0.25348	1	106	42	19402	ENSBTAG00000000570
GO:0046328	regulation of JNK cascade	biological_process	0.25414	2	106	142	19402	ENSBTAG00000005700,ENSBTAG00000016761
GO:0007214	gamma-aminobutyric acid signaling pathway	biological_process	0.25452	1	106	22	19402	ENSBTAG00000017837
GO:0002718	regulation of cytokine production involved in immune response	biological_process	0.25458	1	106	58	19402	ENSBTAG00000014051
GO:0030514	negative regulation of BMP signaling pathway	biological_process	0.25462	1	106	44	19402	ENSBTAG00000010866
GO:0014704	intercalated disc	cellular_component	0.25485	1	106	31	19402	ENSBTAG00000020194
GO:0002790	peptide secretion	biological_process	0.25505	2	106	153	19402	ENSBTAG00000009997,ENSBTAG00000016515
GO:0030324	lung development	biological_process	0.25546	2	106	141	19402	ENSBTAG00000021799,ENSBTAG00000019498
GO:0002253	activation of immune response	biological_process	0.25592	3	106	299	19402	ENSBTAG00000007049,ENSBTAG00000020921,ENSBTAG00000005055
GO:0001786	phosphatidylserine binding	molecular_function	0.25603	1	106	43	19402	ENSBTAG00000011209
GO:1900024	regulation of substrate adhesion-dependent cell spreading	biological_process	0.25611	1	106	38	19402	ENSBTAG00000016515
GO:0045214	sarcomere organization	biological_process	0.25613	1	106	39	19402	ENSBTAG00000011500
GO:0002684	positive regulation of immune system process	biological_process	0.25621	5	106	623	19402	ENSBTAG00000007049,ENSBTAG00000020921,ENSBTAG00000005055,ENSBTAG00000018347,ENSBTAG00000017549
GO:0043113	receptor clustering	biological_process	0.25727	1	106	32	19402	ENSBTAG00000009256
GO:0046580	negative regulation of Ras protein signal transduction	biological_process	0.25796	1	106	39	19402	ENSBTAG00000019498
GO:0009895	negative regulation of catabolic process	biological_process	0.25874	2	106	136	19402	ENSBTAG00000020638,ENSBTAG00000005043
GO:0032963	collagen metabolic process	biological_process	0.25928	1	106	52	19402	ENSBTAG00000021799
GO:0044259	multicellular organismal macromolecule metabolic process	biological_process	0.25928	1	106	52	19402	ENSBTAG00000021799
GO:0060563	neuroepithelial cell differentiation	biological_process	0.26062	1	106	37	19402	ENSBTAG00000017549
GO:0032940	secretion by cell	biological_process	0.26156	6	106	645	19402	ENSBTAG00000018347,ENSBTAG00000011209,ENSBTAG00000016515,ENSBTAG00000014051,ENSBTAG00000009997,ENSBTAG00000021799
GO:0050769	positive regulation of neurogenesis	biological_process	0.26167	2	106	131	19402	ENSBTAG00000016515,ENSBTAG00000011245
GO:1901135	carbohydrate derivative metabolic process	biological_process	0.26181	10	106	1134	19402	ENSBTAG00000007431,ENSBTAG00000011245,ENSBTAG00000015024,ENSBTAG00000019892,ENSBTAG00000002215,ENSBTAG00000005562,ENSBTAG00000039245,ENSBTAG00000014051,ENSBTAG00000016515,ENSBTAG00000013004
GO:0042995	cell projection	cellular_component	0.26196	14	106	1443	19402	ENSBTAG00000039117,ENSBTAG00000000570,ENSBTAG00000011209,ENSBTAG00000017549,ENSBTAG00000012219,ENSBTAG00000007079,ENSBTAG00000008102,ENSBTAG00000036304,ENSBTAG00000020194,ENSBTAG00000031777,ENSBTAG00000019498,ENSBTAG00000016761,ENSBTAG00000014051,ENSBTAG00000017837
GO:0001764	neuron migration	biological_process	0.26226	2	106	113	19402	ENSBTAG00000017165,ENSBTAG00000019498
GO:0004702	receptor signaling protein serine/threonine kinase activity	molecular_function	0.26226	1	106	39	19402	ENSBTAG00000005700
GO:0051937	catecholamine transport	biological_process	0.2628	1	106	51	19402	ENSBTAG00000011209
GO:0043966	histone H3 acetylation	biological_process	0.26312	1	106	52	19402	ENSBTAG00000026660
GO:0032934	sterol binding	molecular_function	0.26346	1	106	42	19402	ENSBTAG00000018073
GO:0033293	monocarboxylic acid binding	molecular_function	0.26464	1	106	50	19402	ENSBTAG00000037526
GO:0046626	regulation of insulin receptor signaling pathway	biological_process	0.26523	1	106	43	19402	ENSBTAG00000020921
GO:0042593	glucose homeostasis	biological_process	0.26542	2	106	150	19402	ENSBTAG00000009997,ENSBTAG00000016515
GO:2000106	regulation of leukocyte apoptotic process	biological_process	0.26563	1	106	61	19402	ENSBTAG00000017549
GO:0048701	embryonic cranial skeleton morphogenesis	biological_process	0.2659	1	106	41	19402	ENSBTAG00000014064
GO:0019538	protein metabolic process	biological_process	0.26606	31	106	4633	19402	ENSBTAG00000003476,ENSBTAG00000014064,ENSBTAG00000010866,ENSBTAG00000000570,ENSBTAG00000015024,ENSBTAG00000018073,ENSBTAG00000016208,ENSBTAG00000037526,ENSBTAG00000014051,ENSBTAG00000020638,ENSBTAG00000007049,ENSBTAG00000016515,ENSBTAG00000005700,ENSBTAG00000021322,ENSBTAG00000020921,ENSBTAG00000005055,ENSBTAG00000007431,ENSBTAG00000013476,ENSBTAG00000002997,ENSBTAG00000012219,ENSBTAG00000005711,…
GO:0048029	monosaccharide binding	molecular_function	0.26649	1	106	55	19402	ENSBTAG00000007049
GO:0033500	carbohydrate homeostasis	biological_process	0.26655	2	106	151	19402	ENSBTAG00000016515,ENSBTAG00000009997
GO:0030323	respiratory tube development	biological_process	0.267	2	106	143	19402	ENSBTAG00000021799,ENSBTAG00000019498
GO:0051287	NAD binding	molecular_function	0.26748	1	106	49	19402	ENSBTAG00000006227
GO:0034113	heterotypic cell-cell adhesion	biological_process	0.26767	1	106	41	19402	ENSBTAG00000009256
GO:2000648	positive regulation of stem cell proliferation	biological_process	0.2678	1	106	45	19402	ENSBTAG00000017549
GO:0032649	regulation of interferon-gamma production	biological_process	0.26812	1	106	68	19402	ENSBTAG00000005055
GO:0030512	negative regulation of transforming growth factor beta receptor signaling pathway	biological_process	0.2687	1	106	48	19402	ENSBTAG00000011847
GO:0048588	developmental cell growth	biological_process	0.26903	2	106	128	19402	ENSBTAG00000016515,ENSBTAG00000014920
GO:0002768	immune response-regulating cell surface receptor signaling pathway	biological_process	0.27002	2	106	164	19402	ENSBTAG00000005055,ENSBTAG00000020921
GO:0043122	regulation of I-kappaB kinase/NF-kappaB cascade	biological_process	0.27027	2	106	157	19402	ENSBTAG00000014051,ENSBTAG00000020921
GO:0034394	protein localization to cell surface	biological_process	0.2708	1	106	41	19402	ENSBTAG00000014051
GO:0006367	transcription initiation from RNA polymerase II promoter	biological_process	0.27153	1	106	60	19402	ENSBTAG00000026660
GO:0005126	cytokine receptor binding	molecular_function	0.27205	2	106	278	19402	ENSBTAG00000017549,ENSBTAG00000016515
GO:0008038	neuron recognition	biological_process	0.27274	1	106	34	19402	ENSBTAG00000008102
GO:0051057	positive regulation of small GTPase mediated signal transduction	biological_process	0.27315	1	106	45	19402	ENSBTAG00000017549
GO:0030170	pyridoxal phosphate binding	molecular_function	0.27342	1	106	53	19402	ENSBTAG00000014252
GO:0051928	positive regulation of calcium ion transport	biological_process	0.27381	1	106	51	19402	ENSBTAG00000007431
GO:0006801	superoxide metabolic process	biological_process	0.27388	1	106	44	19402	ENSBTAG00000016761
GO:0060393	regulation of pathway-restricted SMAD protein phosphorylation	biological_process	0.2741	1	106	59	19402	ENSBTAG00000010866
GO:0051336	regulation of hydrolase activity	biological_process	0.27457	8	106	906	19402	ENSBTAG00000005043,ENSBTAG00000018499,ENSBTAG00000020638,ENSBTAG00000016515,ENSBTAG00000013004,ENSBTAG00000014064,ENSBTAG00000021799,ENSBTAG00000011245
GO:0042461	photoreceptor cell development	biological_process	0.27501	1	106	41	19402	ENSBTAG00000021699
GO:0050839	cell adhesion molecule binding	molecular_function	0.27511	2	106	90	19402	ENSBTAG00000009513,ENSBTAG00000009256
GO:0046717	acid secretion	biological_process	0.2754	1	106	50	19402	ENSBTAG00000032301
GO:0070373	negative regulation of ERK1 and ERK2 cascade	biological_process	0.27548	1	106	50	19402	ENSBTAG00000020638
GO:0003407	neural retina development	biological_process	0.27549	1	106	40	19402	ENSBTAG00000021699
GO:0016763	transferase activity, transferring pentosyl groups	molecular_function	0.27647	1	106	48	19402	ENSBTAG00000015024
GO:0051049	regulation of transport	biological_process	0.27681	10	106	1164	19402	ENSBTAG00000014051,ENSBTAG00000007049,ENSBTAG00000016515,ENSBTAG00000011500,ENSBTAG00000020921,ENSBTAG00000009997,ENSBTAG00000007431,ENSBTAG00000007079,ENSBTAG00000011209,ENSBTAG00000018347
GO:0004715	non-membrane spanning protein tyrosine kinase activity	molecular_function	0.27797	1	106	41	19402	ENSBTAG00000005055
GO:0007369	gastrulation	biological_process	0.27812	2	106	150	19402	ENSBTAG00000019498,ENSBTAG00000009256
GO:0048066	developmental pigmentation	biological_process	0.27821	1	106	37	19402	ENSBTAG00000017549
GO:0034599	cellular response to oxidative stress	biological_process	0.27977	2	106	175	19402	ENSBTAG00000016761,ENSBTAG00000013653
GO:0033692	cellular polysaccharide biosynthetic process	biological_process	0.28009	1	106	52	19402	ENSBTAG00000019892
GO:0045211	postsynaptic membrane	cellular_component	0.2801	2	106	98	19402	ENSBTAG00000017837,ENSBTAG00000005711
GO:0070482	response to oxygen levels	biological_process	0.28056	2	106	160	19402	ENSBTAG00000017537,ENSBTAG00000016761
GO:0044236	multicellular organismal metabolic process	biological_process	0.28086	1	106	60	19402	ENSBTAG00000021799
GO:0018105	peptidyl-serine phosphorylation	biological_process	0.28122	3	106	273	19402	ENSBTAG00000020921,ENSBTAG00000014051,ENSBTAG00000000570
GO:0022600	digestive system process	biological_process	0.28149	1	106	57	19402	ENSBTAG00000032301
GO:0030199	collagen fibril organization	biological_process	0.28221	1	106	42	19402	ENSBTAG00000014912
GO:0060348	bone development	biological_process	0.28272	2	106	149	19402	ENSBTAG00000019892,ENSBTAG00000017165
GO:0070585	protein localization to mitochondrion	biological_process	0.28275	1	106	66	19402	ENSBTAG00000018073
GO:0000980	RNA polymerase II distal enhancer sequence-specific DNA binding	molecular_function	0.28289	1	106	68	19402	ENSBTAG00000013653
GO:0006984	ER-nucleus signaling pathway	biological_process	0.28413	1	106	56	19402	ENSBTAG00000015716
GO:0002063	chondrocyte development	biological_process	0.28447	1	106	41	19402	ENSBTAG00000017165
GO:0010941	regulation of cell death	biological_process	0.28545	9	106	1162	19402	ENSBTAG00000017549,ENSBTAG00000014270,ENSBTAG00000014064,ENSBTAG00000009256,ENSBTAG00000000570,ENSBTAG00000016208,ENSBTAG00000016761,ENSBTAG00000014051,ENSBTAG00000017537
GO:0008514	organic anion transmembrane transporter activity	molecular_function	0.28562	2	106	172	19402	ENSBTAG00000032301,ENSBTAG00000016794
GO:0048846	axon extension involved in axon guidance	biological_process	0.28574	1	106	33	19402	ENSBTAG00000014920
GO:1902284	neuron projection extension involved in neuron projection guidance	biological_process	0.28574	1	106	33	19402	ENSBTAG00000014920
GO:0015833	peptide transport	biological_process	0.28616	2	106	166	19402	ENSBTAG00000016515,ENSBTAG00000009997
GO:0045454	cell redox homeostasis	biological_process	0.28677	1	106	66	19402	ENSBTAG00000015716
GO:0050853	B cell receptor signaling pathway	biological_process	0.28696	1	106	52	19402	ENSBTAG00000020921
GO:0051402	neuron apoptotic process	biological_process	0.2883	2	106	146	19402	ENSBTAG00000014270,ENSBTAG00000014051
GO:0048013	ephrin receptor signaling pathway	biological_process	0.28839	1	106	32	19402	ENSBTAG00000016515
GO:0034605	cellular response to heat	biological_process	0.2884	1	106	60	19402	ENSBTAG00000009997
GO:0007156	homophilic cell adhesion	biological_process	0.28854	2	106	120	19402	ENSBTAG00000004081,ENSBTAG00000000570
GO:0000381	regulation of alternative mRNA splicing, via spliceosome	biological_process	0.28896	1	106	59	19402	ENSBTAG00000007321
GO:0048638	regulation of developmental growth	biological_process	0.28916	2	106	135	19402	ENSBTAG00000016515,ENSBTAG00000014920
GO:0035272	exocrine system development	biological_process	0.28934	1	106	42	19402	ENSBTAG00000016208
GO:0005739	mitochondrion	cellular_component	0.28942	8	106	1267	19402	ENSBTAG00000021632,ENSBTAG00000032829,ENSBTAG00000004344,ENSBTAG00000016208,ENSBTAG00000039245,ENSBTAG00000021999,ENSBTAG00000018073,ENSBTAG00000006227
GO:0007254	JNK cascade	biological_process	0.28999	2	106	152	19402	ENSBTAG00000005700,ENSBTAG00000016761
GO:0097191	extrinsic apoptotic signaling pathway	biological_process	0.29033	2	106	172	19402	ENSBTAG00000017549,ENSBTAG00000014270
GO:0008376	acetylgalactosaminyltransferase activity	molecular_function	0.29143	1	106	40	19402	ENSBTAG00000005562
GO:0030374	ligand-dependent nuclear receptor transcription coactivator activity	molecular_function	0.29245	1	106	54	19402	ENSBTAG00000020921
GO:0007605	sensory perception of sound	biological_process	0.29286	2	106	114	19402	ENSBTAG00000007431,ENSBTAG00000001305
GO:1901019	regulation of calcium ion transmembrane transporter activity	biological_process	0.29319	1	106	43	19402	ENSBTAG00000011500
GO:0034622	cellular macromolecular complex assembly	biological_process	0.29334	7	106	1017	19402	ENSBTAG00000026660,ENSBTAG00000014051,ENSBTAG00000039117,ENSBTAG00000020194,ENSBTAG00000011500,ENSBTAG00000019107,ENSBTAG00000005711
GO:1901379	regulation of potassium ion transmembrane transport	biological_process	0.29448	1	106	36	19402	ENSBTAG00000011500
GO:0005057	receptor signaling protein activity	molecular_function	0.29462	1	106	46	19402	ENSBTAG00000005700
GO:0043507	positive regulation of JUN kinase activity	biological_process	0.29579	1	106	53	19402	ENSBTAG00000005700
GO:0004879	ligand-activated sequence-specific DNA binding RNA polymerase II transcription factor activity	molecular_function	0.29584	1	106	44	19402	ENSBTAG00000021699
GO:0032609	interferon-gamma production	biological_process	0.29656	1	106	77	19402	ENSBTAG00000005055
GO:0060042	retina morphogenesis in camera-type eye	biological_process	0.29714	1	106	38	19402	ENSBTAG00000021699
GO:0051289	protein homotetramerization	biological_process	0.29736	1	106	55	19402	ENSBTAG00000011209
GO:0046887	positive regulation of hormone secretion	biological_process	0.29768	1	106	68	19402	ENSBTAG00000009997
GO:0048365	Rac GTPase binding	molecular_function	0.29818	1	106	41	19402	ENSBTAG00000016761
GO:0043066	negative regulation of apoptotic process	biological_process	0.29919	5	106	568	19402	ENSBTAG00000000570,ENSBTAG00000014051,ENSBTAG00000014064,ENSBTAG00000014270,ENSBTAG00000017549
GO:0051234	establishment of localization	biological_process	0.29931	27	106	3730	19402	ENSBTAG00000016794,ENSBTAG00000020921,ENSBTAG00000037526,ENSBTAG00000011500,ENSBTAG00000016208,ENSBTAG00000007049,ENSBTAG00000016515,ENSBTAG00000014051,ENSBTAG00000018499,ENSBTAG00000018347,ENSBTAG00000036304,ENSBTAG00000018073,ENSBTAG00000032301,ENSBTAG00000009997,ENSBTAG00000017837,ENSBTAG00000014255,ENSBTAG00000004344,ENSBTAG00000020194,ENSBTAG00000011209,ENSBTAG00000001305,ENSBTAG00000005711,…
GO:0044710	single-organism metabolic process	biological_process	0.29936	20	106	2857	19402	ENSBTAG00000006227,ENSBTAG00000021799,ENSBTAG00000007431,ENSBTAG00000017592,ENSBTAG00000014252,ENSBTAG00000015716,ENSBTAG00000013653,ENSBTAG00000039245,ENSBTAG00000002215,ENSBTAG00000016761,ENSBTAG00000021632,ENSBTAG00000004344,ENSBTAG00000011245,ENSBTAG00000021999,ENSBTAG00000019892,ENSBTAG00000014051,ENSBTAG00000016515,ENSBTAG00000017537,ENSBTAG00000031777,ENSBTAG00000037526
GO:0006690	icosanoid metabolic process	biological_process	0.29941	1	106	76	19402	ENSBTAG00000017537
GO:1901568	fatty acid derivative metabolic process	biological_process	0.29941	1	106	76	19402	ENSBTAG00000017537
GO:0006986	response to unfolded protein	biological_process	0.29986	1	106	66	19402	ENSBTAG00000015716
GO:0071695	anatomical structure maturation	biological_process	0.29986	1	106	52	19402	ENSBTAG00000000570
GO:0030551	cyclic nucleotide binding	molecular_function	0.30016	1	106	32	19402	ENSBTAG00000036304
GO:0048640	negative regulation of developmental growth	biological_process	0.30042	1	106	47	19402	ENSBTAG00000014920
GO:0042886	amide transport	biological_process	0.30046	2	106	176	19402	ENSBTAG00000016515,ENSBTAG00000009997
GO:0003001	generation of a signal involved in cell-cell signaling	biological_process	0.3009	3	106	270	19402	ENSBTAG00000009997,ENSBTAG00000016515,ENSBTAG00000011209
GO:0023061	signal release	biological_process	0.3009	3	106	270	19402	ENSBTAG00000016515,ENSBTAG00000009997,ENSBTAG00000011209
GO:0042063	gliogenesis	biological_process	0.3013	2	106	162	19402	ENSBTAG00000017165,ENSBTAG00000012219
GO:0030971	receptor tyrosine kinase binding	molecular_function	0.30219	1	106	51	19402	ENSBTAG00000014051
GO:0032088	negative regulation of NF-kappaB transcription factor activity	biological_process	0.30233	1	106	58	19402	ENSBTAG00000017537
GO:0035258	steroid hormone receptor binding	molecular_function	0.30269	1	106	55	19402	ENSBTAG00000020921
GO:0051960	regulation of nervous system development	biological_process	0.30292	6	106	592	19402	ENSBTAG00000014920,ENSBTAG00000011245,ENSBTAG00000011338,ENSBTAG00000016515,ENSBTAG00000000570,ENSBTAG00000031777
GO:0009101	glycoprotein biosynthetic process	biological_process	0.303	3	106	269	19402	ENSBTAG00000005562,ENSBTAG00000002215,ENSBTAG00000015024
GO:0000271	polysaccharide biosynthetic process	biological_process	0.30352	1	106	58	19402	ENSBTAG00000019892
GO:1902117	positive regulation of organelle assembly	biological_process	0.30429	1	106	42	19402	ENSBTAG00000007079
GO:0008543	fibroblast growth factor receptor signaling pathway	biological_process	0.3053	1	106	64	19402	ENSBTAG00000014064
GO:0060389	pathway-restricted SMAD protein phosphorylation	biological_process	0.30536	1	106	62	19402	ENSBTAG00000010866
GO:0043901	negative regulation of multi-organism process	biological_process	0.30667	1	106	88	19402	ENSBTAG00000007049
GO:0070059	intrinsic apoptotic signaling pathway in response to endoplasmic reticulum stress	biological_process	0.30681	1	106	45	19402	ENSBTAG00000015716
GO:0048858	cell projection morphogenesis	biological_process	0.30805	7	106	661	19402	ENSBTAG00000000570,ENSBTAG00000016515,ENSBTAG00000011245,ENSBTAG00000019107,ENSBTAG00000017165,ENSBTAG00000014270,ENSBTAG00000014920
GO:0008593	regulation of Notch signaling pathway	biological_process	0.30862	1	106	64	19402	ENSBTAG00000031777
GO:0046879	hormone secretion	biological_process	0.30881	2	106	184	19402	ENSBTAG00000016515,ENSBTAG00000009997
GO:0016049	cell growth	biological_process	0.30938	3	106	296	19402	ENSBTAG00000016515,ENSBTAG00000014920,ENSBTAG00000002174
GO:0035967	cellular response to topologically incorrect protein	biological_process	0.31002	1	106	70	19402	ENSBTAG00000015716
GO:0034109	homotypic cell-cell adhesion	biological_process	0.31117	1	106	48	19402	ENSBTAG00000019892
GO:0032526	response to retinoic acid	biological_process	0.31147	1	106	54	19402	ENSBTAG00000000570
GO:1901605	alpha-amino acid metabolic process	biological_process	0.31174	2	106	196	19402	ENSBTAG00000002215,ENSBTAG00000015716
GO:0050922	negative regulation of chemotaxis	biological_process	0.31174	1	106	50	19402	ENSBTAG00000014920
GO:0006810	transport	biological_process	0.31195	26	106	3631	19402	ENSBTAG00000020921,ENSBTAG00000016794,ENSBTAG00000016515,ENSBTAG00000007049,ENSBTAG00000018499,ENSBTAG00000014051,ENSBTAG00000037526,ENSBTAG00000016208,ENSBTAG00000011500,ENSBTAG00000036304,ENSBTAG00000018347,ENSBTAG00000009997,ENSBTAG00000032301,ENSBTAG00000014255,ENSBTAG00000004344,ENSBTAG00000017837,ENSBTAG00000020194,ENSBTAG00000026070,ENSBTAG00000015716,ENSBTAG00000011209,ENSBTAG00000001305,…
GO:0032872	regulation of stress-activated MAPK cascade	biological_process	0.31213	2	106	170	19402	ENSBTAG00000005700,ENSBTAG00000016761
GO:1901214	regulation of neuron death	biological_process	0.31218	2	106	158	19402	ENSBTAG00000014051,ENSBTAG00000014270
GO:0071407	cellular response to organic cyclic compound	biological_process	0.31251	3	106	287	19402	ENSBTAG00000021699,ENSBTAG00000017837,ENSBTAG00000011500
GO:0051058	negative regulation of small GTPase mediated signal transduction	biological_process	0.3127	1	106	44	19402	ENSBTAG00000019498
GO:0043069	negative regulation of programmed cell death	biological_process	0.31329	5	106	581	19402	ENSBTAG00000014270,ENSBTAG00000017549,ENSBTAG00000014051,ENSBTAG00000000570,ENSBTAG00000014064
GO:0045639	positive regulation of myeloid cell differentiation	biological_process	0.31359	1	106	66	19402	ENSBTAG00000017549
GO:0051817	modification of morphology or physiology of other organism involved in symbiotic interaction	biological_process	0.31389	1	106	76	19402	ENSBTAG00000007049
GO:0071346	cellular response to interferon-gamma	biological_process	0.31419	1	106	80	19402	ENSBTAG00000005055
GO:0043492	ATPase activity, coupled to movement of substances	molecular_function	0.31426	2	106	140	19402	ENSBTAG00000001305,ENSBTAG00000026070
GO:0030148	sphingolipid biosynthetic process	biological_process	0.31427	1	106	63	19402	ENSBTAG00000014252
GO:0009064	glutamine family amino acid metabolic process	biological_process	0.31429	1	106	60	19402	ENSBTAG00000002215
GO:0032387	negative regulation of intracellular transport	biological_process	0.31499	1	106	57	19402	ENSBTAG00000014051
GO:0097061	dendritic spine organization	biological_process	0.31504	1	106	36	19402	ENSBTAG00000019498
GO:0034637	cellular carbohydrate biosynthetic process	biological_process	0.31508	1	106	64	19402	ENSBTAG00000019892
GO:0051050	positive regulation of transport	biological_process	0.31513	5	106	567	19402	ENSBTAG00000009997,ENSBTAG00000014051,ENSBTAG00000007049,ENSBTAG00000007431,ENSBTAG00000018347
GO:0005925	focal adhesion	cellular_component	0.31519	2	106	129	19402	ENSBTAG00000021322,ENSBTAG00000007079
GO:0005544	calcium-dependent phospholipid binding	molecular_function	0.31557	1	106	48	19402	ENSBTAG00000018499
GO:0048521	negative regulation of behavior	biological_process	0.31589	1	106	54	19402	ENSBTAG00000014920
GO:0019220	regulation of phosphate metabolic process	biological_process	0.31617	12	106	1453	19402	ENSBTAG00000020194,ENSBTAG00000037526,ENSBTAG00000005700,ENSBTAG00000016515,ENSBTAG00000014051,ENSBTAG00000004344,ENSBTAG00000010866,ENSBTAG00000007431,ENSBTAG00000000570,ENSBTAG00000017549,ENSBTAG00000012219,ENSBTAG00000011245
GO:0050954	sensory perception of mechanical stimulus	biological_process	0.31637	2	106	125	19402	ENSBTAG00000001305,ENSBTAG00000007431
GO:0001725	stress fiber	cellular_component	0.31664	1	106	48	19402	ENSBTAG00000007079
GO:0007249	I-kappaB kinase/NF-kappaB cascade	biological_process	0.31672	2	106	179	19402	ENSBTAG00000020921,ENSBTAG00000014051
GO:0016529	sarcoplasmic reticulum	cellular_component	0.31747	1	106	36	19402	ENSBTAG00000011500
GO:0006835	dicarboxylic acid transport	biological_process	0.31774	1	106	58	19402	ENSBTAG00000032301
GO:0031349	positive regulation of defense response	biological_process	0.31788	2	106	221	19402	ENSBTAG00000018347,ENSBTAG00000037526
GO:0015844	monoamine transport	biological_process	0.31796	1	106	63	19402	ENSBTAG00000011209
GO:0048259	regulation of receptor-mediated endocytosis	biological_process	0.31839	1	106	51	19402	ENSBTAG00000014051
GO:0061138	morphogenesis of a branching epithelium	biological_process	0.31858	2	106	162	19402	ENSBTAG00000014920,ENSBTAG00000016208
GO:0070302	regulation of stress-activated protein kinase signaling cascade	biological_process	0.31885	2	106	172	19402	ENSBTAG00000005700,ENSBTAG00000016761
GO:0010817	regulation of hormone levels	biological_process	0.31922	3	106	321	19402	ENSBTAG00000016515,ENSBTAG00000002977,ENSBTAG00000009997
GO:0060541	respiratory system development	biological_process	0.31959	2	106	160	19402	ENSBTAG00000021799,ENSBTAG00000019498
GO:0051174	regulation of phosphorus metabolic process	biological_process	0.32002	12	106	1458	19402	ENSBTAG00000007431,ENSBTAG00000010866,ENSBTAG00000000570,ENSBTAG00000012219,ENSBTAG00000017549,ENSBTAG00000011245,ENSBTAG00000020194,ENSBTAG00000037526,ENSBTAG00000014051,ENSBTAG00000016515,ENSBTAG00000005700,ENSBTAG00000004344
GO:0071887	leukocyte apoptotic process	biological_process	0.32051	1	106	73	19402	ENSBTAG00000017549
GO:0035239	tube morphogenesis	biological_process	0.32288	3	106	276	19402	ENSBTAG00000000570,ENSBTAG00000016208,ENSBTAG00000014920
GO:0005924	cell-substrate adherens junction	cellular_component	0.32324	2	106	132	19402	ENSBTAG00000007079,ENSBTAG00000021322
GO:1900076	regulation of cellular response to insulin stimulus	biological_process	0.32351	1	106	59	19402	ENSBTAG00000020921
GO:0002286	T cell activation involved in immune response	biological_process	0.32391	1	106	93	19402	ENSBTAG00000007079
GO:0044291	cell-cell contact zone	cellular_component	0.32436	1	106	49	19402	ENSBTAG00000020194
GO:0009914	hormone transport	biological_process	0.32439	2	106	192	19402	ENSBTAG00000016515,ENSBTAG00000009997
GO:0016758	transferase activity, transferring hexosyl groups	molecular_function	0.32569	2	106	186	19402	ENSBTAG00000019892,ENSBTAG00000005562
GO:0043542	endothelial cell migration	biological_process	0.32614	2	106	156	19402	ENSBTAG00000014051,ENSBTAG00000010866
GO:0001158	enhancer sequence-specific DNA binding	molecular_function	0.32628	1	106	84	19402	ENSBTAG00000013653
GO:1901615	organic hydroxy compound metabolic process	biological_process	0.32646	3	106	328	19402	ENSBTAG00000039245,ENSBTAG00000021999,ENSBTAG00000013653
GO:0001776	leukocyte homeostasis	biological_process	0.32648	1	106	67	19402	ENSBTAG00000017549
GO:0032680	regulation of tumor necrosis factor production	biological_process	0.32653	1	106	85	19402	ENSBTAG00000014051
GO:0070167	regulation of biomineral tissue development	biological_process	0.32659	1	106	69	19402	ENSBTAG00000011847
GO:0055117	regulation of cardiac muscle contraction	biological_process	0.32661	1	106	51	19402	ENSBTAG00000011500
GO:0009986	cell surface	cellular_component	0.32742	5	106	612	19402	ENSBTAG00000009256,ENSBTAG00000002977,ENSBTAG00000019498,ENSBTAG00000016515,ENSBTAG00000014064
GO:0048639	positive regulation of developmental growth	biological_process	0.32748	1	106	50	19402	ENSBTAG00000016515
GO:0051893	regulation of focal adhesion assembly	biological_process	0.32775	1	106	43	19402	ENSBTAG00000016515
GO:0090109	regulation of cell-substrate junction assembly	biological_process	0.32775	1	106	43	19402	ENSBTAG00000016515
GO:0007586	digestion	biological_process	0.32781	1	106	73	19402	ENSBTAG00000032301
GO:0006487	protein N-linked glycosylation	biological_process	0.3279	1	106	62	19402	ENSBTAG00000002215
GO:0048869	cellular developmental process	biological_process	0.32832	24	106	3182	19402	ENSBTAG00000014064,ENSBTAG00000000570,ENSBTAG00000019892,ENSBTAG00000014575,ENSBTAG00000008102,ENSBTAG00000021999,ENSBTAG00000014270,ENSBTAG00000011245,ENSBTAG00000037526,ENSBTAG00000031777,ENSBTAG00000011500,ENSBTAG00000016515,ENSBTAG00000019107,ENSBTAG00000009256,ENSBTAG00000011338,ENSBTAG00000001305,ENSBTAG00000021699,ENSBTAG00000017549,ENSBTAG00000012219,ENSBTAG00000013653,ENSBTAG00000015716,…
GO:0009790	embryo development	biological_process	0.32858	7	106	831	19402	ENSBTAG00000014064,ENSBTAG00000014051,ENSBTAG00000009256,ENSBTAG00000002977,ENSBTAG00000019498,ENSBTAG00000000570,ENSBTAG00000017549
GO:0051094	positive regulation of developmental process	biological_process	0.32982	7	106	832	19402	ENSBTAG00000000570,ENSBTAG00000017537,ENSBTAG00000016515,ENSBTAG00000031777,ENSBTAG00000011245,ENSBTAG00000020921,ENSBTAG00000017549
GO:0072341	modified amino acid binding	molecular_function	0.33089	1	106	64	19402	ENSBTAG00000011209
GO:0001707	mesoderm formation	biological_process	0.33101	1	106	61	19402	ENSBTAG00000019498
GO:0032990	cell part morphogenesis	biological_process	0.33109	7	106	679	19402	ENSBTAG00000014920,ENSBTAG00000014270,ENSBTAG00000011245,ENSBTAG00000019107,ENSBTAG00000017165,ENSBTAG00000016515,ENSBTAG00000000570
GO:0016064	immunoglobulin mediated immune response	biological_process	0.33143	1	106	93	19402	ENSBTAG00000007049
GO:0019724	B cell mediated immunity	biological_process	0.33143	1	106	93	19402	ENSBTAG00000007049
GO:0003705	RNA polymerase II distal enhancer sequence-specific DNA binding transcription factor activity	molecular_function	0.33208	1	106	80	19402	ENSBTAG00000013653
GO:0007528	neuromuscular junction development	biological_process	0.33222	1	106	35	19402	ENSBTAG00000014575
GO:0000779	condensed chromosome, centromeric region	cellular_component	0.33235	1	106	70	19402	ENSBTAG00000021582
GO:0046530	photoreceptor cell differentiation	biological_process	0.33257	1	106	53	19402	ENSBTAG00000021699
GO:0031225	anchored to membrane	cellular_component	0.33265	1	106	62	19402	ENSBTAG00000016515
GO:0031397	negative regulation of protein ubiquitination	biological_process	0.33306	1	106	61	19402	ENSBTAG00000018073
GO:0022603	regulation of anatomical structure morphogenesis	biological_process	0.33358	7	106	790	19402	ENSBTAG00000011245,ENSBTAG00000020921,ENSBTAG00000014920,ENSBTAG00000000570,ENSBTAG00000016515,ENSBTAG00000017537,ENSBTAG00000011847
GO:0033559	unsaturated fatty acid metabolic process	biological_process	0.33411	1	106	84	19402	ENSBTAG00000017537
GO:0044344	cellular response to fibroblast growth factor stimulus	biological_process	0.33418	1	106	76	19402	ENSBTAG00000014064
GO:0021766	hippocampus development	biological_process	0.33423	1	106	56	19402	ENSBTAG00000020194
GO:0030055	cell-substrate junction	cellular_component	0.33424	2	106	135	19402	ENSBTAG00000021322,ENSBTAG00000007079
GO:0043401	steroid hormone mediated signaling pathway	biological_process	0.33472	1	106	52	19402	ENSBTAG00000021699
GO:0002367	cytokine production involved in immune response	biological_process	0.33472	1	106	77	19402	ENSBTAG00000014051
GO:0071774	response to fibroblast growth factor stimulus	biological_process	0.33545	1	106	77	19402	ENSBTAG00000014064
GO:0015276	ligand-gated ion channel activity	molecular_function	0.33616	2	106	140	19402	ENSBTAG00000017837,ENSBTAG00000036304
GO:0022834	ligand-gated channel activity	molecular_function	0.33616	2	106	140	19402	ENSBTAG00000036304,ENSBTAG00000017837
GO:0004867	serine-type endopeptidase inhibitor activity	molecular_function	0.3363	1	106	96	19402	ENSBTAG00000013004
GO:0042632	cholesterol homeostasis	biological_process	0.33643	1	106	61	19402	ENSBTAG00000037526
GO:0007492	endoderm development	biological_process	0.33716	1	106	60	19402	ENSBTAG00000009256
GO:0071277	cellular response to calcium ion	biological_process	0.33736	1	106	60	19402	ENSBTAG00000011209
GO:0050715	positive regulation of cytokine secretion	biological_process	0.33745	1	106	81	19402	ENSBTAG00000018347
GO:0031334	positive regulation of protein complex assembly	biological_process	0.33748	2	106	178	19402	ENSBTAG00000007079,ENSBTAG00000039117
GO:0055092	sterol homeostasis	biological_process	0.33869	1	106	62	19402	ENSBTAG00000037526
GO:0045666	positive regulation of neuron differentiation	biological_process	0.3387	1	106	57	19402	ENSBTAG00000031777
GO:0008235	metalloexopeptidase activity	molecular_function	0.33889	1	106	51	19402	ENSBTAG00000013476
GO:0051604	protein maturation	biological_process	0.33902	2	106	181	19402	ENSBTAG00000015716,ENSBTAG00000002977
GO:0048332	mesoderm morphogenesis	biological_process	0.33931	1	106	63	19402	ENSBTAG00000019498
GO:0043506	regulation of JUN kinase activity	biological_process	0.33938	1	106	62	19402	ENSBTAG00000005700
GO:0032432	actin filament bundle	cellular_component	0.33982	1	106	54	19402	ENSBTAG00000007079
GO:0045444	fat cell differentiation	biological_process	0.34	2	106	187	19402	ENSBTAG00000015716,ENSBTAG00000037526
GO:0010038	response to metal ion	biological_process	0.34031	2	106	181	19402	ENSBTAG00000037526,ENSBTAG00000011209
GO:0021795	cerebral cortex cell migration	biological_process	0.34074	1	106	37	19402	ENSBTAG00000020194
GO:0003014	renal system process	biological_process	0.34079	1	106	63	19402	ENSBTAG00000019498
GO:0043279	response to alkaloid	biological_process	0.3409	1	106	60	19402	ENSBTAG00000011500
GO:0022411	cellular component disassembly	biological_process	0.34104	2	106	190	19402	ENSBTAG00000020194,ENSBTAG00000007079
GO:0003707	steroid hormone receptor activity	molecular_function	0.34143	1	106	53	19402	ENSBTAG00000021699
GO:0043266	regulation of potassium ion transport	biological_process	0.3415	1	106	45	19402	ENSBTAG00000011500
GO:0016528	sarcoplasm	cellular_component	0.34175	1	106	41	19402	ENSBTAG00000011500
GO:0000932	cytoplasmic mRNA processing body	cellular_component	0.34212	1	106	64	19402	ENSBTAG00000007388
GO:2001257	regulation of cation channel activity	biological_process	0.3433	1	106	58	19402	ENSBTAG00000011500
GO:0051962	positive regulation of nervous system development	biological_process	0.34366	1	106	51	19402	ENSBTAG00000016515
GO:0051965	positive regulation of synapse assembly	biological_process	0.34366	1	106	51	19402	ENSBTAG00000016515
GO:0040007	growth	biological_process	0.344	6	106	694	19402	ENSBTAG00000017165,ENSBTAG00000014920,ENSBTAG00000002174,ENSBTAG00000012191,ENSBTAG00000016515,ENSBTAG00000007049
GO:0031406	carboxylic acid binding	molecular_function	0.34465	2	106	180	19402	ENSBTAG00000037526,ENSBTAG00000011209
GO:0001570	vasculogenesis	biological_process	0.34527	1	106	58	19402	ENSBTAG00000019892
GO:0000380	alternative mRNA splicing, via spliceosome	biological_process	0.34595	1	106	69	19402	ENSBTAG00000007321
GO:0005901	caveola	cellular_component	0.34624	1	106	52	19402	ENSBTAG00000017537
GO:0032535	regulation of cellular component size	biological_process	0.34725	3	106	285	19402	ENSBTAG00000014920,ENSBTAG00000000570,ENSBTAG00000016515
GO:0035326	enhancer binding	molecular_function	0.34732	1	106	90	19402	ENSBTAG00000013653
GO:0032561	guanyl ribonucleotide binding	molecular_function	0.34733	3	106	398	19402	ENSBTAG00000036304,ENSBTAG00000038500,ENSBTAG00000002174
GO:0032640	tumor necrosis factor production	biological_process	0.34764	1	106	87	19402	ENSBTAG00000014051
GO:0035821	modification of morphology or physiology of other organism	biological_process	0.34787	1	106	94	19402	ENSBTAG00000007049
GO:0046330	positive regulation of JNK cascade	biological_process	0.34831	1	106	72	19402	ENSBTAG00000016761
GO:0046620	regulation of organ growth	biological_process	0.34888	1	106	57	19402	ENSBTAG00000012191
GO:0019001	guanyl nucleotide binding	molecular_function	0.34949	3	106	399	19402	ENSBTAG00000036304,ENSBTAG00000002174,ENSBTAG00000038500
GO:0008203	cholesterol metabolic process	biological_process	0.34961	1	106	76	19402	ENSBTAG00000013653
GO:0001228	RNA polymerase II transcription regulatory region sequence-specific DNA binding transcription factor activity involved in positive regulation of transcription	molecular_function	0.34998	3	106	377	19402	ENSBTAG00000013653,ENSBTAG00000005055,ENSBTAG00000021699
GO:0050771	negative regulation of axonogenesis	biological_process	0.35036	1	106	56	19402	ENSBTAG00000014920
GO:0050776	regulation of immune response	biological_process	0.35057	4	106	560	19402	ENSBTAG00000014051,ENSBTAG00000007049,ENSBTAG00000005055,ENSBTAG00000020921
GO:0071706	tumor necrosis factor superfamily cytokine production	biological_process	0.35282	1	106	90	19402	ENSBTAG00000014051
GO:0030001	metal ion transport	biological_process	0.35291	6	106	655	19402	ENSBTAG00000011500,ENSBTAG00000007431,ENSBTAG00000020194,ENSBTAG00000020921,ENSBTAG00000015716,ENSBTAG00000001305
GO:0042147	retrograde transport, endosome to Golgi	biological_process	0.35321	1	106	66	19402	ENSBTAG00000012099
GO:0042127	regulation of cell proliferation	biological_process	0.35463	8	106	1091	19402	ENSBTAG00000019892,ENSBTAG00000017549,ENSBTAG00000014064,ENSBTAG00000002174,ENSBTAG00000005043,ENSBTAG00000037526,ENSBTAG00000016761,ENSBTAG00000014051
GO:0017156	calcium ion-dependent exocytosis	biological_process	0.35518	1	106	61	19402	ENSBTAG00000011209
GO:0033613	activating transcription factor binding	molecular_function	0.35535	1	106	68	19402	ENSBTAG00000026660
GO:0045335	phagocytic vesicle	cellular_component	0.35543	1	106	64	19402	ENSBTAG00000011209
GO:0030522	intracellular receptor signaling pathway	biological_process	0.35745	2	106	189	19402	ENSBTAG00000021699,ENSBTAG00000017537
GO:0009408	response to heat	biological_process	0.35765	1	106	84	19402	ENSBTAG00000009997
GO:0008289	lipid binding	molecular_function	0.35861	5	106	575	19402	ENSBTAG00000018073,ENSBTAG00000013653,ENSBTAG00000011209,ENSBTAG00000018499,ENSBTAG00000037526
GO:0001763	morphogenesis of a branching structure	biological_process	0.35875	2	106	174	19402	ENSBTAG00000016208,ENSBTAG00000014920
GO:0006942	regulation of striated muscle contraction	biological_process	0.35998	1	106	63	19402	ENSBTAG00000011500
GO:0071702	organic substance transport	biological_process	0.36011	13	106	1896	19402	ENSBTAG00000011209,ENSBTAG00000018347,ENSBTAG00000007079,ENSBTAG00000007431,ENSBTAG00000032301,ENSBTAG00000021799,ENSBTAG00000009997,ENSBTAG00000016794,ENSBTAG00000004344,ENSBTAG00000020921,ENSBTAG00000037526,ENSBTAG00000016515,ENSBTAG00000014051
GO:0009893	positive regulation of metabolic process	biological_process	0.36069	17	106	2476	19402	ENSBTAG00000004344,ENSBTAG00000023891,ENSBTAG00000020194,ENSBTAG00000016761,ENSBTAG00000002977,ENSBTAG00000017549,ENSBTAG00000012219,ENSBTAG00000021699,ENSBTAG00000013653,ENSBTAG00000007431,ENSBTAG00000005055,ENSBTAG00000037526,ENSBTAG00000014051,ENSBTAG00000005700,ENSBTAG00000016515,ENSBTAG00000018073,ENSBTAG00000000570
GO:0030239	myofibril assembly	biological_process	0.36088	1	106	58	19402	ENSBTAG00000011500
GO:0050794	regulation of cellular process	biological_process	0.36103	56	106	9420	19402	ENSBTAG00000015716,ENSBTAG00000021699,ENSBTAG00000011209,ENSBTAG00000011338,ENSBTAG00000021799,ENSBTAG00000007321,ENSBTAG00000039117,ENSBTAG00000007431,ENSBTAG00000014920,ENSBTAG00000012191,ENSBTAG00000019498,ENSBTAG00000005043,ENSBTAG00000011847,ENSBTAG00000020194,ENSBTAG00000018073,ENSBTAG00000011245,ENSBTAG00000000570,ENSBTAG00000014064,ENSBTAG00000016515,ENSBTAG00000020638,ENSBTAG00000005700,…
GO:0051403	stress-activated MAPK cascade	biological_process	0.36191	2	106	189	19402	ENSBTAG00000005700,ENSBTAG00000016761
GO:1901888	regulation of cell junction assembly	biological_process	0.36207	1	106	54	19402	ENSBTAG00000016515
GO:0071456	cellular response to hypoxia	biological_process	0.36233	1	106	72	19402	ENSBTAG00000017537
GO:0001750	photoreceptor outer segment	cellular_component	0.3628	1	106	60	19402	ENSBTAG00000036304
GO:0002687	positive regulation of leukocyte migration	biological_process	0.36352	1	106	87	19402	ENSBTAG00000017549
GO:0042752	regulation of circadian rhythm	biological_process	0.36403	1	106	67	19402	ENSBTAG00000021699
GO:0042733	embryonic digit morphogenesis	biological_process	0.36428	1	106	58	19402	ENSBTAG00000002977
GO:0036294	cellular response to decreased oxygen levels	biological_process	0.36465	1	106	73	19402	ENSBTAG00000017537
GO:0010827	regulation of glucose transport	biological_process	0.36487	1	106	67	19402	ENSBTAG00000020921
GO:0044089	positive regulation of cellular component biogenesis	biological_process	0.36555	1	106	53	19402	ENSBTAG00000016515
GO:0031594	neuromuscular junction	cellular_component	0.36705	1	106	49	19402	ENSBTAG00000014575
GO:0033555	multicellular organismal response to stress	biological_process	0.36773	1	106	55	19402	ENSBTAG00000000570
GO:2000377	regulation of reactive oxygen species metabolic process	biological_process	0.3682	1	106	66	19402	ENSBTAG00000018073
GO:0031623	receptor internalization	biological_process	0.36854	1	106	60	19402	ENSBTAG00000014051
GO:0021510	spinal cord development	biological_process	0.36926	1	106	75	19402	ENSBTAG00000031777
GO:0051649	establishment of localization in cell	biological_process	0.36944	14	106	1943	19402	ENSBTAG00000014255,ENSBTAG00000018499,ENSBTAG00000014051,ENSBTAG00000016515,ENSBTAG00000011500,ENSBTAG00000015716,ENSBTAG00000007079,ENSBTAG00000005711,ENSBTAG00000011209,ENSBTAG00000018347,ENSBTAG00000009997,ENSBTAG00000021799,ENSBTAG00000012099,ENSBTAG00000007431
GO:0035966	response to topologically incorrect protein	biological_process	0.36984	1	106	85	19402	ENSBTAG00000015716
GO:0060548	negative regulation of cell death	biological_process	0.37135	5	106	627	19402	ENSBTAG00000017549,ENSBTAG00000014270,ENSBTAG00000014064,ENSBTAG00000000570,ENSBTAG00000014051
GO:0034341	response to interferon-gamma	biological_process	0.37141	1	106	99	19402	ENSBTAG00000005055
GO:0048872	homeostasis of number of cells	biological_process	0.37164	2	106	208	19402	ENSBTAG00000013653,ENSBTAG00000017549
GO:2000026	regulation of multicellular organismal development	biological_process	0.3726	11	106	1410	19402	ENSBTAG00000011245,ENSBTAG00000017549,ENSBTAG00000011338,ENSBTAG00000000570,ENSBTAG00000020921,ENSBTAG00000014920,ENSBTAG00000016515,ENSBTAG00000017537,ENSBTAG00000031777,ENSBTAG00000011847,ENSBTAG00000005043
GO:0005496	steroid binding	molecular_function	0.37281	1	106	63	19402	ENSBTAG00000018073
GO:0060627	regulation of vesicle-mediated transport	biological_process	0.3739	3	106	306	19402	ENSBTAG00000014051,ENSBTAG00000007049,ENSBTAG00000011209
GO:0034754	cellular hormone metabolic process	biological_process	0.37392	1	106	84	19402	ENSBTAG00000002977
GO:0051641	cellular localization	biological_process	0.37407	17	106	2358	19402	ENSBTAG00000018073,ENSBTAG00000018347,ENSBTAG00000009997,ENSBTAG00000014051,ENSBTAG00000018499,ENSBTAG00000016515,ENSBTAG00000011500,ENSBTAG00000015716,ENSBTAG00000007079,ENSBTAG00000005711,ENSBTAG00000011209,ENSBTAG00000021799,ENSBTAG00000009256,ENSBTAG00000012099,ENSBTAG00000007431,ENSBTAG00000014255,ENSBTAG00000020194
GO:0009100	glycoprotein metabolic process	biological_process	0.37441	3	106	307	19402	ENSBTAG00000015024,ENSBTAG00000005562,ENSBTAG00000002215
GO:0001906	cell killing	biological_process	0.37467	1	106	120	19402	ENSBTAG00000007049
GO:0006959	humoral immune response	biological_process	0.37618	1	106	145	19402	ENSBTAG00000007049
GO:0051222	positive regulation of protein transport	biological_process	0.3763	2	106	213	19402	ENSBTAG00000018347,ENSBTAG00000007431
GO:0032675	regulation of interleukin-6 production	biological_process	0.37651	1	106	96	19402	ENSBTAG00000011209
GO:0051453	regulation of intracellular pH	biological_process	0.3766	1	106	56	19402	ENSBTAG00000016761
GO:0016491	oxidoreductase activity	molecular_function	0.3772	5	106	776	19402	ENSBTAG00000015716,ENSBTAG00000021632,ENSBTAG00000006227,ENSBTAG00000016761,ENSBTAG00000017537
GO:0050778	positive regulation of immune response	biological_process	0.37729	3	106	410	19402	ENSBTAG00000007049,ENSBTAG00000005055,ENSBTAG00000020921
GO:0030900	forebrain development	biological_process	0.37761	3	106	275	19402	ENSBTAG00000020194,ENSBTAG00000031777,ENSBTAG00000008102
GO:0051493	regulation of cytoskeleton organization	biological_process	0.3788	4	106	441	19402	ENSBTAG00000014920,ENSBTAG00000016515,ENSBTAG00000020194,ENSBTAG00000039117
GO:0005975	carbohydrate metabolic process	biological_process	0.37928	5	106	639	19402	ENSBTAG00000015024,ENSBTAG00000002215,ENSBTAG00000019892,ENSBTAG00000005562,ENSBTAG00000039245
GO:1901880	negative regulation of protein depolymerization	biological_process	0.38086	1	106	57	19402	ENSBTAG00000020194
GO:0010604	positive regulation of macromolecule metabolic process	biological_process	0.38102	16	106	2351	19402	ENSBTAG00000005055,ENSBTAG00000037526,ENSBTAG00000014051,ENSBTAG00000005700,ENSBTAG00000016515,ENSBTAG00000000570,ENSBTAG00000004344,ENSBTAG00000023891,ENSBTAG00000020194,ENSBTAG00000016761,ENSBTAG00000002977,ENSBTAG00000012219,ENSBTAG00000017549,ENSBTAG00000021699,ENSBTAG00000013653,ENSBTAG00000007431
GO:0001656	metanephros development	biological_process	0.38188	1	106	72	19402	ENSBTAG00000000570
GO:0051707	response to other organism	biological_process	0.38305	4	106	655	19402	ENSBTAG00000037526,ENSBTAG00000007049,ENSBTAG00000011209,ENSBTAG00000000648
GO:0016125	sterol metabolic process	biological_process	0.38333	1	106	89	19402	ENSBTAG00000013653
GO:0016651	oxidoreductase activity, acting on NAD(P)H	molecular_function	0.38354	1	106	93	19402	ENSBTAG00000016761
GO:0030641	regulation of cellular pH	biological_process	0.38459	1	106	59	19402	ENSBTAG00000016761
GO:0046425	regulation of JAK-STAT cascade	biological_process	0.38475	1	106	126	19402	ENSBTAG00000000570
GO:0006461	protein complex assembly	biological_process	0.38484	8	106	1069	19402	ENSBTAG00000019107,ENSBTAG00000014051,ENSBTAG00000020194,ENSBTAG00000011500,ENSBTAG00000011209,ENSBTAG00000005711,ENSBTAG00000007079,ENSBTAG00000039117
GO:0070271	protein complex biogenesis	biological_process	0.38484	8	106	1069	19402	ENSBTAG00000019107,ENSBTAG00000011500,ENSBTAG00000020194,ENSBTAG00000014051,ENSBTAG00000007079,ENSBTAG00000005711,ENSBTAG00000011209,ENSBTAG00000039117
GO:0010810	regulation of cell-substrate adhesion	biological_process	0.38608	2	106	152	19402	ENSBTAG00000016515,ENSBTAG00000014920
GO:0031398	positive regulation of protein ubiquitination	biological_process	0.38631	1	106	82	19402	ENSBTAG00000014051
GO:0006612	protein targeting to membrane	biological_process	0.3864	1	106	90	19402	ENSBTAG00000007431
GO:0072657	protein localization to membrane	biological_process	0.38681	2	106	160	19402	ENSBTAG00000020194,ENSBTAG00000009256
GO:0043242	negative regulation of protein complex disassembly	biological_process	0.38687	1	106	59	19402	ENSBTAG00000020194
GO:0006508	proteolysis	biological_process	0.38702	8	106	1153	19402	ENSBTAG00000013476,ENSBTAG00000000570,ENSBTAG00000002997,ENSBTAG00000021322,ENSBTAG00000000648,ENSBTAG00000002977,ENSBTAG00000020638,ENSBTAG00000005043
GO:0060048	cardiac muscle contraction	biological_process	0.38802	1	106	75	19402	ENSBTAG00000011500
GO:0002831	regulation of response to biotic stimulus	biological_process	0.38812	1	106	91	19402	ENSBTAG00000011209
GO:2001237	negative regulation of extrinsic apoptotic signaling pathway	biological_process	0.38856	1	106	70	19402	ENSBTAG00000014270
GO:0042641	actomyosin	cellular_component	0.38889	1	106	57	19402	ENSBTAG00000007079
GO:0048024	regulation of mRNA splicing, via spliceosome	biological_process	0.38972	1	106	85	19402	ENSBTAG00000007321
GO:0072091	regulation of stem cell proliferation	biological_process	0.39027	1	106	70	19402	ENSBTAG00000017549
GO:0097193	intrinsic apoptotic signaling pathway	biological_process	0.39058	2	106	227	19402	ENSBTAG00000015716,ENSBTAG00000016761
GO:0060350	endochondral bone morphogenesis	biological_process	0.39143	1	106	69	19402	ENSBTAG00000017165
GO:0043535	regulation of blood vessel endothelial cell migration	biological_process	0.39225	1	106	71	19402	ENSBTAG00000014051
GO:0032989	cellular component morphogenesis	biological_process	0.39338	10	106	1128	19402	ENSBTAG00000011245,ENSBTAG00000014270,ENSBTAG00000019892,ENSBTAG00000000570,ENSBTAG00000009256,ENSBTAG00000014920,ENSBTAG00000017165,ENSBTAG00000019107,ENSBTAG00000016515,ENSBTAG00000011500
GO:0043583	ear development	biological_process	0.39344	2	106	183	19402	ENSBTAG00000002977,ENSBTAG00000010866
GO:0007045	cell-substrate adherens junction assembly	biological_process	0.39354	1	106	52	19402	ENSBTAG00000016515
GO:0048041	focal adhesion assembly	biological_process	0.39354	1	106	52	19402	ENSBTAG00000016515
GO:0010632	regulation of epithelial cell migration	biological_process	0.39523	2	106	168	19402	ENSBTAG00000010866,ENSBTAG00000014051
GO:0070997	neuron death	biological_process	0.3962	2	106	189	19402	ENSBTAG00000014270,ENSBTAG00000014051
GO:0016740	transferase activity	molecular_function	0.39678	14	106	1927	19402	ENSBTAG00000039245,ENSBTAG00000019892,ENSBTAG00000005562,ENSBTAG00000002215,ENSBTAG00000014252,ENSBTAG00000021999,ENSBTAG00000015024,ENSBTAG00000017592,ENSBTAG00000014064,ENSBTAG00000000570,ENSBTAG00000020921,ENSBTAG00000005055,ENSBTAG00000016208,ENSBTAG00000005700
GO:0019751	polyol metabolic process	biological_process	0.39729	1	106	76	19402	ENSBTAG00000039245
GO:0003008	system process	biological_process	0.3973	13	106	2430	19402	ENSBTAG00000011500,ENSBTAG00000020194,ENSBTAG00000016761,ENSBTAG00000002977,ENSBTAG00000014051,ENSBTAG00000016515,ENSBTAG00000019498,ENSBTAG00000017837,ENSBTAG00000007431,ENSBTAG00000032301,ENSBTAG00000011209,ENSBTAG00000001305,ENSBTAG00000036304
GO:0005515	protein binding	molecular_function	0.39838	39	106	6024	19402	ENSBTAG00000001305,ENSBTAG00000012219,ENSBTAG00000005711,ENSBTAG00000007079,ENSBTAG00000017549,ENSBTAG00000013653,ENSBTAG00000009513,ENSBTAG00000009256,ENSBTAG00000002977,ENSBTAG00000026660,ENSBTAG00000016761,ENSBTAG00000019892,ENSBTAG00000018347,ENSBTAG00000003476,ENSBTAG00000009997,ENSBTAG00000019107,ENSBTAG00000020921,ENSBTAG00000037526,ENSBTAG00000011500,ENSBTAG00000007049,ENSBTAG00000014051,…
GO:0044272	sulfur compound biosynthetic process	biological_process	0.39847	1	106	73	19402	ENSBTAG00000014051
GO:0051047	positive regulation of secretion	biological_process	0.39907	2	106	232	19402	ENSBTAG00000018347,ENSBTAG00000009997
GO:0015631	tubulin binding	molecular_function	0.39942	3	106	293	19402	ENSBTAG00000001094,ENSBTAG00000020194,ENSBTAG00000011209
GO:0030516	regulation of axon extension	biological_process	0.40005	1	106	63	19402	ENSBTAG00000014920
GO:0006464	cellular protein modification process	biological_process	0.40011	21	106	2990	19402	ENSBTAG00000020921,ENSBTAG00000005055,ENSBTAG00000014051,ENSBTAG00000005700,ENSBTAG00000016515,ENSBTAG00000016208,ENSBTAG00000037526,ENSBTAG00000015024,ENSBTAG00000018073,ENSBTAG00000000570,ENSBTAG00000003476,ENSBTAG00000010866,ENSBTAG00000014064,ENSBTAG00000004344,ENSBTAG00000026660,ENSBTAG00000020194,ENSBTAG00000017549,ENSBTAG00000012219,ENSBTAG00000005562,ENSBTAG00000002215,ENSBTAG00000007431
GO:0036211	protein modification process	biological_process	0.40011	21	106	2990	19402	ENSBTAG00000015024,ENSBTAG00000018073,ENSBTAG00000003476,ENSBTAG00000010866,ENSBTAG00000014064,ENSBTAG00000000570,ENSBTAG00000005055,ENSBTAG00000020921,ENSBTAG00000016208,ENSBTAG00000037526,ENSBTAG00000014051,ENSBTAG00000005700,ENSBTAG00000016515,ENSBTAG00000017549,ENSBTAG00000012219,ENSBTAG00000002215,ENSBTAG00000005562,ENSBTAG00000007431,ENSBTAG00000004344,ENSBTAG00000020194,ENSBTAG00000026660
GO:0032006	regulation of TOR signaling cascade	biological_process	0.40072	1	106	65	19402	ENSBTAG00000017592
GO:0051963	regulation of synapse assembly	biological_process	0.40098	1	106	63	19402	ENSBTAG00000016515
GO:0006900	membrane budding	biological_process	0.40237	1	106	62	19402	ENSBTAG00000005711
GO:0060255	regulation of macromolecule metabolic process	biological_process	0.40299	28	106	4503	19402	ENSBTAG00000012191,ENSBTAG00000004344,ENSBTAG00000023891,ENSBTAG00000020194,ENSBTAG00000005043,ENSBTAG00000016761,ENSBTAG00000002977,ENSBTAG00000019498,ENSBTAG00000012219,ENSBTAG00000017549,ENSBTAG00000021699,ENSBTAG00000013653,ENSBTAG00000007431,ENSBTAG00000007321,ENSBTAG00000021322,ENSBTAG00000020921,ENSBTAG00000005055,ENSBTAG00000037526,ENSBTAG00000014051,ENSBTAG00000027182,ENSBTAG00000005700,…
GO:0022029	telencephalon cell migration	biological_process	0.40321	1	106	49	19402	ENSBTAG00000020194
GO:0007611	learning or memory	biological_process	0.40346	2	106	164	19402	ENSBTAG00000020194,ENSBTAG00000019498
GO:0005488	binding	molecular_function	0.40349	68	106	11313	19402	ENSBTAG00000014064,ENSBTAG00000032183,ENSBTAG00000001094,XLOC_037846,ENSBTAG00000021799,ENSBTAG00000007321,ENSBTAG00000012191,ENSBTAG00000014255,ENSBTAG00000004081,ENSBTAG00000017165,ENSBTAG00000011847,ENSBTAG00000003476,ENSBTAG00000005055,ENSBTAG00000019107,ENSBTAG00000020921,ENSBTAG00000037526,ENSBTAG00000011500,ENSBTAG00000011614,ENSBTAG00000014906,ENSBTAG00000002215,ENSBTAG00000012219,ENSBTAG…
GO:0005912	adherens junction	cellular_component	0.40432	3	106	243	19402	ENSBTAG00000007079,ENSBTAG00000021322,ENSBTAG00000016515
GO:0005201	extracellular matrix structural constituent	molecular_function	0.40483	1	106	55	19402	ENSBTAG00000014575
GO:0031344	regulation of cell projection organization	biological_process	0.40487	4	106	400	19402	ENSBTAG00000000570,ENSBTAG00000016515,ENSBTAG00000011245,ENSBTAG00000014920
GO:0051128	regulation of cellular component organization	biological_process	0.40487	13	106	1750	19402	ENSBTAG00000011209,ENSBTAG00000007079,ENSBTAG00000018073,ENSBTAG00000011245,ENSBTAG00000039117,ENSBTAG00000000570,ENSBTAG00000002174,ENSBTAG00000014920,ENSBTAG00000020194,ENSBTAG00000016515,ENSBTAG00000007049,ENSBTAG00000014051,ENSBTAG00000016761
GO:0044264	cellular polysaccharide metabolic process	biological_process	0.40498	1	106	79	19402	ENSBTAG00000019892
GO:0010821	regulation of mitochondrion organization	biological_process	0.40545	1	106	95	19402	ENSBTAG00000018073
GO:0044267	cellular protein metabolic process	biological_process	0.40551	25	106	3929	19402	ENSBTAG00000020921,ENSBTAG00000021322,ENSBTAG00000005055,ENSBTAG00000016208,ENSBTAG00000037526,ENSBTAG00000014051,ENSBTAG00000005700,ENSBTAG00000020638,ENSBTAG00000016515,ENSBTAG00000018073,ENSBTAG00000015024,ENSBTAG00000003476,ENSBTAG00000014064,ENSBTAG00000010866,ENSBTAG00000000570,ENSBTAG00000004344,ENSBTAG00000020194,ENSBTAG00000005043,ENSBTAG00000026660,ENSBTAG00000012219,ENSBTAG00000017549,…
GO:0000123	histone acetyltransferase complex	cellular_component	0.40639	1	106	92	19402	ENSBTAG00000026660
GO:0002761	regulation of myeloid leukocyte differentiation	biological_process	0.40683	1	106	85	19402	ENSBTAG00000017549
GO:0021761	limbic system development	biological_process	0.40686	1	106	73	19402	ENSBTAG00000020194
GO:0015758	glucose transport	biological_process	0.40716	1	106	78	19402	ENSBTAG00000020921
GO:0031400	negative regulation of protein modification process	biological_process	0.40805	3	106	360	19402	ENSBTAG00000018073,ENSBTAG00000014051,ENSBTAG00000037526
GO:0031253	cell projection membrane	cellular_component	0.40817	2	106	187	19402	ENSBTAG00000016761,ENSBTAG00000019498
GO:0030282	bone mineralization	biological_process	0.40851	1	106	83	19402	ENSBTAG00000011847
GO:0050900	leukocyte migration	biological_process	0.40923	2	106	248	19402	ENSBTAG00000009256,ENSBTAG00000017549
GO:0007338	single fertilization	biological_process	0.41013	1	106	97	19402	XLOC_073613
GO:0032846	positive regulation of homeostatic process	biological_process	0.41041	1	106	92	19402	ENSBTAG00000007431
GO:0032635	interleukin-6 production	biological_process	0.41063	1	106	102	19402	ENSBTAG00000011209
GO:0021885	forebrain cell migration	biological_process	0.41067	1	106	52	19402	ENSBTAG00000020194
GO:0030054	cell junction	cellular_component	0.412	6	106	645	19402	ENSBTAG00000017837,ENSBTAG00000007079,ENSBTAG00000021322,ENSBTAG00000020194,ENSBTAG00000016515,ENSBTAG00000019498
GO:0016044	cellular membrane organization	biological_process	0.41258	5	106	566	19402	ENSBTAG00000016761,ENSBTAG00000009256,ENSBTAG00000020194,ENSBTAG00000011209,ENSBTAG00000005711
GO:0030165	PDZ domain binding	molecular_function	0.41325	1	106	58	19402	ENSBTAG00000001305
GO:0044723	single-organism carbohydrate metabolic process	biological_process	0.41344	4	106	515	19402	ENSBTAG00000005562,ENSBTAG00000019892,ENSBTAG00000002215,ENSBTAG00000015024
GO:0006885	regulation of pH	biological_process	0.4135	1	106	68	19402	ENSBTAG00000016761
GO:0032947	protein complex scaffold	molecular_function	0.41445	1	106	68	19402	ENSBTAG00000012191
GO:0014074	response to purine-containing compound	biological_process	0.41542	1	106	73	19402	ENSBTAG00000011500
GO:0006897	endocytosis	biological_process	0.41582	4	106	467	19402	ENSBTAG00000014051,ENSBTAG00000007049,ENSBTAG00000016208,ENSBTAG00000011209
GO:0071417	cellular response to organonitrogen compound	biological_process	0.41607	3	106	312	19402	ENSBTAG00000017837,ENSBTAG00000020921,ENSBTAG00000011500
GO:0000070	mitotic sister chromatid segregation	biological_process	0.41618	1	106	89	19402	ENSBTAG00000021582
GO:1901879	regulation of protein depolymerization	biological_process	0.41805	1	106	67	19402	ENSBTAG00000020194
GO:0010595	positive regulation of endothelial cell migration	biological_process	0.41809	1	106	77	19402	ENSBTAG00000014051
GO:0048729	tissue morphogenesis	biological_process	0.42035	4	106	473	19402	ENSBTAG00000019498,ENSBTAG00000000570,ENSBTAG00000016208,ENSBTAG00000014920
GO:0042476	odontogenesis	biological_process	0.42141	1	106	88	19402	ENSBTAG00000011847
GO:0022804	active transmembrane transporter activity	molecular_function	0.4219	3	106	321	19402	ENSBTAG00000001305,ENSBTAG00000026070,ENSBTAG00000032301
GO:0070161	anchoring junction	cellular_component	0.42193	3	106	251	19402	ENSBTAG00000016515,ENSBTAG00000021322,ENSBTAG00000007079
GO:0019955	cytokine binding	molecular_function	0.42253	1	106	104	19402	ENSBTAG00000009256
GO:0046467	membrane lipid biosynthetic process	biological_process	0.42339	1	106	106	19402	ENSBTAG00000014252
GO:0030136	clathrin-coated vesicle	cellular_component	0.42395	2	106	186	19402	ENSBTAG00000002977,ENSBTAG00000007431
GO:0005976	polysaccharide metabolic process	biological_process	0.42438	1	106	85	19402	ENSBTAG00000019892
GO:0030218	erythrocyte differentiation	biological_process	0.42483	1	106	90	19402	ENSBTAG00000013653
GO:0090288	negative regulation of cellular response to growth factor stimulus	biological_process	0.42541	1	106	80	19402	ENSBTAG00000011847
GO:0048704	embryonic skeletal system morphogenesis	biological_process	0.42582	1	106	84	19402	ENSBTAG00000014064
GO:0032870	cellular response to hormone stimulus	biological_process	0.42637	3	106	358	19402	ENSBTAG00000016515,ENSBTAG00000021699,ENSBTAG00000020921
GO:0009607	response to biotic stimulus	biological_process	0.42694	4	106	684	19402	ENSBTAG00000037526,ENSBTAG00000007049,ENSBTAG00000011209,ENSBTAG00000000648
GO:0008380	RNA splicing	biological_process	0.42819	2	106	296	19402	ENSBTAG00000023891,ENSBTAG00000007321
GO:0030307	positive regulation of cell growth	biological_process	0.42878	1	106	84	19402	ENSBTAG00000016515
GO:0010976	positive regulation of neuron projection development	biological_process	0.42879	1	106	61	19402	ENSBTAG00000000570
GO:0031325	positive regulation of cellular metabolic process	biological_process	0.42892	15	106	2272	19402	ENSBTAG00000013653,ENSBTAG00000018073,ENSBTAG00000021699,ENSBTAG00000012219,ENSBTAG00000017549,ENSBTAG00000000570,ENSBTAG00000007431,ENSBTAG00000004344,ENSBTAG00000023891,ENSBTAG00000005055,ENSBTAG00000005700,ENSBTAG00000016515,ENSBTAG00000014051,ENSBTAG00000002977,ENSBTAG00000020194
GO:0000819	sister chromatid segregation	biological_process	0.42961	1	106	93	19402	ENSBTAG00000021582
GO:0032874	positive regulation of stress-activated MAPK cascade	biological_process	0.42998	1	106	93	19402	ENSBTAG00000016761
GO:0022857	transmembrane transporter activity	molecular_function	0.43011	8	106	1047	19402	ENSBTAG00000016794,ENSBTAG00000017837,XLOC_001782,ENSBTAG00000001305,ENSBTAG00000026070,ENSBTAG00000036304,ENSBTAG00000032301,ENSBTAG00000009997
GO:0010720	positive regulation of cell development	biological_process	0.43015	2	106	204	19402	ENSBTAG00000016515,ENSBTAG00000011245
GO:0070665	positive regulation of leukocyte proliferation	biological_process	0.43107	1	106	106	19402	ENSBTAG00000017549
GO:0060284	regulation of cell development	biological_process	0.43133	6	106	714	19402	ENSBTAG00000031777,ENSBTAG00000016515,ENSBTAG00000000570,ENSBTAG00000011338,ENSBTAG00000014920,ENSBTAG00000011245
GO:0002027	regulation of heart rate	biological_process	0.43208	1	106	70	19402	ENSBTAG00000011500
GO:0002700	regulation of production of molecular mediator of immune response	biological_process	0.43248	1	106	107	19402	ENSBTAG00000014051
GO:0061024	membrane organization	biological_process	0.43305	5	106	582	19402	ENSBTAG00000020194,ENSBTAG00000016761,ENSBTAG00000009256,ENSBTAG00000011209,ENSBTAG00000005711
GO:0022604	regulation of cell morphogenesis	biological_process	0.43356	4	106	430	19402	ENSBTAG00000011245,ENSBTAG00000014920,ENSBTAG00000016515,ENSBTAG00000000570
GO:0015297	antiporter activity	molecular_function	0.43452	1	106	66	19402	ENSBTAG00000032301
GO:0034333	adherens junction assembly	biological_process	0.43469	1	106	61	19402	ENSBTAG00000016515
GO:0070304	positive regulation of stress-activated protein kinase signaling cascade	biological_process	0.4359	1	106	94	19402	ENSBTAG00000016761
GO:0004888	transmembrane signaling receptor activity	molecular_function	0.43611	6	106	1699	19402	ENSBTAG00000011245,ENSBTAG00000014270,ENSBTAG00000021699,ENSBTAG00000017837,ENSBTAG00000000570,ENSBTAG00000014064
GO:0007498	mesoderm development	biological_process	0.43637	1	106	91	19402	ENSBTAG00000019498
GO:0005216	ion channel activity	molecular_function	0.43675	4	106	402	19402	ENSBTAG00000032301,ENSBTAG00000009997,ENSBTAG00000017837,ENSBTAG00000036304
GO:0031929	TOR signaling cascade	biological_process	0.43681	1	106	74	19402	ENSBTAG00000017592
GO:0051704	multi-organism process	biological_process	0.43805	6	106	1090	19402	ENSBTAG00000037526,ENSBTAG00000005043,ENSBTAG00000007049,ENSBTAG00000017537,ENSBTAG00000011209,ENSBTAG00000000648
GO:0006066	alcohol metabolic process	biological_process	0.43821	2	106	247	19402	ENSBTAG00000039245,ENSBTAG00000013653
GO:0042306	regulation of protein import into nucleus	biological_process	0.43863	1	106	76	19402	ENSBTAG00000014051
GO:0002757	immune response-activating signal transduction	biological_process	0.44019	2	106	248	19402	ENSBTAG00000005055,ENSBTAG00000020921
GO:0003018	vascular process in circulatory system	biological_process	0.44065	1	106	88	19402	ENSBTAG00000014051
GO:0001077	RNA polymerase II core promoter proximal region sequence-specific DNA binding transcription factor activity involved in positive regulation of transcription	molecular_function	0.44067	2	106	258	19402	ENSBTAG00000021699,ENSBTAG00000005055
GO:0006352	DNA-dependent transcription, initiation	biological_process	0.44158	1	106	120	19402	ENSBTAG00000026660
GO:0008645	hexose transport	biological_process	0.4417	1	106	86	19402	ENSBTAG00000020921
GO:0022838	substrate-specific channel activity	molecular_function	0.44297	4	106	410	19402	ENSBTAG00000009997,ENSBTAG00000032301,ENSBTAG00000036304,ENSBTAG00000017837
GO:0034101	erythrocyte homeostasis	biological_process	0.44401	1	106	96	19402	ENSBTAG00000013653
GO:0030036	actin cytoskeleton organization	biological_process	0.4443	5	106	552	19402	ENSBTAG00000016515,ENSBTAG00000011500,ENSBTAG00000014920,ENSBTAG00000019107,ENSBTAG00000007079
GO:0050789	regulation of biological process	biological_process	0.44445	58	106	10040	19402	ENSBTAG00000018347,ENSBTAG00000019892,ENSBTAG00000014575,ENSBTAG00000014270,ENSBTAG00000010866,ENSBTAG00000003476,ENSBTAG00000009997,ENSBTAG00000020921,ENSBTAG00000021322,ENSBTAG00000005055,ENSBTAG00000037526,ENSBTAG00000031252,ENSBTAG00000016208,ENSBTAG00000011614,ENSBTAG00000011500,ENSBTAG00000007049,ENSBTAG00000017537,ENSBTAG00000014051,ENSBTAG00000018499,ENSBTAG00000027182,ENSBTAG00000005711,…
GO:0009755	hormone-mediated signaling pathway	biological_process	0.44625	1	106	87	19402	ENSBTAG00000021699
GO:0001935	endothelial cell proliferation	biological_process	0.44754	1	106	89	19402	ENSBTAG00000010866
GO:1901564	organonitrogen compound metabolic process	biological_process	0.44862	10	106	1389	19402	ENSBTAG00000002977,ENSBTAG00000014051,ENSBTAG00000016515,ENSBTAG00000013004,ENSBTAG00000007431,ENSBTAG00000019892,ENSBTAG00000002215,ENSBTAG00000014252,ENSBTAG00000015716,ENSBTAG00000011245
GO:0016616	oxidoreductase activity, acting on the CH-OH group of donors, NAD or NADP as acceptor	molecular_function	0.44897	1	106	112	19402	ENSBTAG00000006227
GO:0000902	cell morphogenesis	biological_process	0.44935	9	106	1051	19402	ENSBTAG00000017165,ENSBTAG00000019107,ENSBTAG00000014920,ENSBTAG00000016515,ENSBTAG00000019892,ENSBTAG00000011245,ENSBTAG00000014270,ENSBTAG00000009256,ENSBTAG00000000570
GO:0016525	negative regulation of angiogenesis	biological_process	0.45025	1	106	76	19402	ENSBTAG00000014920
GO:0043244	regulation of protein complex disassembly	biological_process	0.45081	1	106	78	19402	ENSBTAG00000020194
GO:0015749	monosaccharide transport	biological_process	0.45148	1	106	88	19402	ENSBTAG00000020921
GO:0007044	cell-substrate junction assembly	biological_process	0.45205	1	106	62	19402	ENSBTAG00000016515
GO:0030004	cellular monovalent inorganic cation homeostasis	biological_process	0.45279	1	106	74	19402	ENSBTAG00000016761
GO:0055002	striated muscle cell development	biological_process	0.45318	2	106	201	19402	ENSBTAG00000011500,ENSBTAG00000014575
GO:0008286	insulin receptor signaling pathway	biological_process	0.45375	1	106	84	19402	ENSBTAG00000020921
GO:0035265	organ growth	biological_process	0.45384	1	106	78	19402	ENSBTAG00000012191
GO:0005215	transporter activity	molecular_function	0.45392	9	106	1234	19402	ENSBTAG00000032301,ENSBTAG00000009997,ENSBTAG00000001305,ENSBTAG00000036304,ENSBTAG00000026070,ENSBTAG00000037526,ENSBTAG00000017837,ENSBTAG00000016794,XLOC_001782
GO:0006665	sphingolipid metabolic process	biological_process	0.4546	1	106	105	19402	ENSBTAG00000014252
GO:0051015	actin filament binding	molecular_function	0.45471	2	106	179	19402	ENSBTAG00000019107,ENSBTAG00000007079
GO:0006979	response to oxidative stress	biological_process	0.45473	2	106	269	19402	ENSBTAG00000013653,ENSBTAG00000016761
GO:0001837	epithelial to mesenchymal transition	biological_process	0.45534	1	106	102	19402	ENSBTAG00000019892
GO:0050852	T cell receptor signaling pathway	biological_process	0.45542	1	106	90	19402	ENSBTAG00000005055
GO:0006457	protein folding	biological_process	0.45563	1	106	143	19402	ENSBTAG00000015716
GO:2001235	positive regulation of apoptotic signaling pathway	biological_process	0.45632	1	106	102	19402	ENSBTAG00000016761
GO:0015267	channel activity	molecular_function	0.45643	4	106	428	19402	ENSBTAG00000017837,ENSBTAG00000036304,ENSBTAG00000032301,ENSBTAG00000009997
GO:0022803	passive transmembrane transporter activity	molecular_function	0.45643	4	106	428	19402	ENSBTAG00000009997,ENSBTAG00000032301,ENSBTAG00000036304,ENSBTAG00000017837
GO:0048589	developmental growth	biological_process	0.45648	3	106	327	19402	ENSBTAG00000016515,ENSBTAG00000014920,ENSBTAG00000017165
GO:0043433	negative regulation of sequence-specific DNA binding transcription factor activity	biological_process	0.45822	1	106	110	19402	ENSBTAG00000017537
GO:0007259	JAK-STAT cascade	biological_process	0.4586	1	106	144	19402	ENSBTAG00000000570
GO:0002682	regulation of immune system process	biological_process	0.46065	6	106	953	19402	ENSBTAG00000017549,ENSBTAG00000018347,ENSBTAG00000020921,ENSBTAG00000005055,ENSBTAG00000014051,ENSBTAG00000007049
GO:0002065	columnar/cuboidal epithelial cell differentiation	biological_process	0.4613	1	106	86	19402	ENSBTAG00000017549
GO:0048037	cofactor binding	molecular_function	0.46419	2	106	258	19402	ENSBTAG00000014252,ENSBTAG00000006227
GO:0006633	fatty acid biosynthetic process	biological_process	0.46619	1	106	116	19402	ENSBTAG00000017537
GO:2001242	regulation of intrinsic apoptotic signaling pathway	biological_process	0.46669	1	106	127	19402	ENSBTAG00000016761
GO:0016043	cellular component organization	biological_process	0.46763	33	106	5001	19402	ENSBTAG00000009256,ENSBTAG00000009513,ENSBTAG00000018013,ENSBTAG00000005711,ENSBTAG00000007079,ENSBTAG00000016761,ENSBTAG00000026660,ENSBTAG00000002174,ENSBTAG00000014270,ENSBTAG00000014575,ENSBTAG00000019892,ENSBTAG00000018499,ENSBTAG00000014051,ENSBTAG00000007049,ENSBTAG00000011500,ENSBTAG00000014912,ENSBTAG00000020921,ENSBTAG00000019107,ENSBTAG00000039117,ENSBTAG00000015716,ENSBTAG00000011338,…
GO:0006941	striated muscle contraction	biological_process	0.46776	1	106	99	19402	ENSBTAG00000011500
GO:0090066	regulation of anatomical structure size	biological_process	0.46825	3	106	359	19402	ENSBTAG00000016515,ENSBTAG00000000570,ENSBTAG00000014920
GO:0002764	immune response-regulating signaling pathway	biological_process	0.46852	2	106	262	19402	ENSBTAG00000020921,ENSBTAG00000005055
GO:0005230	extracellular ligand-gated ion channel activity	molecular_function	0.46863	1	106	75	19402	ENSBTAG00000017837
GO:0016773	phosphotransferase activity, alcohol group as acceptor	molecular_function	0.46864	6	106	687	19402	ENSBTAG00000039245,ENSBTAG00000020921,ENSBTAG00000005055,ENSBTAG00000014064,ENSBTAG00000000570,ENSBTAG00000005700
GO:0055001	muscle cell development	biological_process	0.46872	2	106	209	19402	ENSBTAG00000014575,ENSBTAG00000011500
GO:0031098	stress-activated protein kinase signaling cascade	biological_process	0.46879	2	106	221	19402	ENSBTAG00000016761,ENSBTAG00000005700
GO:0003824	catalytic activity	molecular_function	0.46921	36	106	5642	19402	ENSBTAG00000015888,ENSBTAG00000016761,ENSBTAG00000002977,ENSBTAG00000002174,ENSBTAG00000000648,ENSBTAG00000021632,ENSBTAG00000004344,XLOC_001782,ENSBTAG00000017592,ENSBTAG00000013476,ENSBTAG00000006227,ENSBTAG00000005562,ENSBTAG00000001305,ENSBTAG00000002215,ENSBTAG00000014252,ENSBTAG00000026070,ENSBTAG00000011614,ENSBTAG00000016208,ENSBTAG00000017537,ENSBTAG00000005055,ENSBTAG00000020921,ENSBTAG…
GO:0010959	regulation of metal ion transport	biological_process	0.47006	2	106	219	19402	ENSBTAG00000011500,ENSBTAG00000007431
GO:0003674	molecular_function	molecular_function	0.47062	88	106	15839	19402	ENSBTAG00000038500,ENSBTAG00000014920,ENSBTAG00000020194,ENSBTAG00000005043,ENSBTAG00000019498,XLOC_073613,ENSBTAG00000011209,ENSBTAG00000039245,ENSBTAG00000021699,ENSBTAG00000007431,ENSBTAG00000005085,ENSBTAG00000031777,ENSBTAG00000015539,ENSBTAG00000005700,ENSBTAG00000020638,ENSBTAG00000016515,ENSBTAG00000008102,ENSBTAG00000018073,ENSBTAG00000004547,ENSBTAG00000000570,ENSBTAG00000000648,ENSBTAG…
GO:0008201	heparin binding	molecular_function	0.47078	1	106	105	19402	ENSBTAG00000000648
GO:0021537	telencephalon development	biological_process	0.47081	2	106	184	19402	ENSBTAG00000008102,ENSBTAG00000020194
GO:0050714	positive regulation of protein secretion	biological_process	0.4713	1	106	114	19402	ENSBTAG00000018347
GO:0043473	pigmentation	biological_process	0.47146	1	106	79	19402	ENSBTAG00000017549
GO:0045333	cellular respiration	biological_process	0.47331	1	106	136	19402	ENSBTAG00000006227
GO:0043123	positive regulation of I-kappaB kinase/NF-kappaB cascade	biological_process	0.47367	1	106	113	19402	ENSBTAG00000020921
GO:0050890	cognition	biological_process	0.47373	2	106	191	19402	ENSBTAG00000020194,ENSBTAG00000019498
GO:0008584	male gonad development	biological_process	0.47378	1	106	89	19402	ENSBTAG00000017549
GO:0016591	DNA-directed RNA polymerase II, holoenzyme	cellular_component	0.47379	1	106	109	19402	ENSBTAG00000026660
GO:0043270	positive regulation of ion transport	biological_process	0.47411	1	106	96	19402	ENSBTAG00000007431
GO:0050792	regulation of viral process	biological_process	0.47433	1	106	126	19402	ENSBTAG00000007049
GO:0045667	regulation of osteoblast differentiation	biological_process	0.47476	1	106	89	19402	ENSBTAG00000021699
GO:0003924	GTPase activity	molecular_function	0.47563	2	106	312	19402	ENSBTAG00000038500,ENSBTAG00000002174
GO:0030856	regulation of epithelial cell differentiation	biological_process	0.47644	1	106	97	19402	ENSBTAG00000017549
GO:0004553	hydrolase activity, hydrolyzing O-glycosyl compounds	molecular_function	0.47726	1	106	118	19402	ENSBTAG00000007431
GO:0016614	oxidoreductase activity, acting on CH-OH group of donors	molecular_function	0.47809	1	106	121	19402	ENSBTAG00000006227
GO:0001933	negative regulation of protein phosphorylation	biological_process	0.47861	2	106	249	19402	ENSBTAG00000014051,ENSBTAG00000037526
GO:0065007	biological regulation	biological_process	0.47876	61	106	10540	19402	ENSBTAG00000017837,ENSBTAG00000002174,ENSBTAG00000023891,ENSBTAG00000004344,ENSBTAG00000015888,ENSBTAG00000002977,ENSBTAG00000016761,ENSBTAG00000001305,ENSBTAG00000005711,ENSBTAG00000012219,ENSBTAG00000007079,ENSBTAG00000017549,ENSBTAG00000013653,ENSBTAG00000017592,ENSBTAG00000009256,ENSBTAG00000021322,ENSBTAG00000020921,ENSBTAG00000005055,ENSBTAG00000037526,ENSBTAG00000011614,ENSBTAG00000031252,…
GO:0004497	monooxygenase activity	molecular_function	0.47925	1	106	113	19402	ENSBTAG00000017537
GO:0043534	blood vessel endothelial cell migration	biological_process	0.48013	1	106	89	19402	ENSBTAG00000014051
GO:0042578	phosphoric ester hydrolase activity	molecular_function	0.4802	3	106	338	19402	ENSBTAG00000015888,ENSBTAG00000011614,ENSBTAG00000031777
GO:0005902	microvillus	cellular_component	0.48224	1	106	69	19402	ENSBTAG00000014051
GO:0031214	biomineral tissue development	biological_process	0.48239	1	106	108	19402	ENSBTAG00000011847
GO:0035257	nuclear hormone receptor binding	molecular_function	0.48283	1	106	96	19402	ENSBTAG00000020921
GO:0043065	positive regulation of apoptotic process	biological_process	0.48297	2	106	268	19402	ENSBTAG00000016208,ENSBTAG00000009256
GO:2000241	regulation of reproductive process	biological_process	0.4831	1	106	109	19402	ENSBTAG00000005043
GO:0006937	regulation of muscle contraction	biological_process	0.48378	1	106	94	19402	ENSBTAG00000011500
GO:0051262	protein tetramerization	biological_process	0.48425	1	106	95	19402	ENSBTAG00000011209
GO:0010952	positive regulation of peptidase activity	biological_process	0.48554	1	106	116	19402	ENSBTAG00000021799
GO:0002376	immune system process	biological_process	0.48562	10	106	1754	19402	ENSBTAG00000007079,ENSBTAG00000017549,ENSBTAG00000018347,ENSBTAG00000013653,ENSBTAG00000009256,ENSBTAG00000000570,ENSBTAG00000020921,ENSBTAG00000005055,ENSBTAG00000014051,ENSBTAG00000007049
GO:0030665	clathrin-coated vesicle membrane	cellular_component	0.48621	1	106	75	19402	ENSBTAG00000007431
GO:0050807	regulation of synapse organization	biological_process	0.48757	1	106	86	19402	ENSBTAG00000016515
GO:0019222	regulation of metabolic process	biological_process	0.48801	33	106	5426	19402	ENSBTAG00000014064,ENSBTAG00000000570,ENSBTAG00000018073,ENSBTAG00000011245,ENSBTAG00000016515,ENSBTAG00000020638,ENSBTAG00000005700,ENSBTAG00000007431,ENSBTAG00000007321,ENSBTAG00000021799,ENSBTAG00000021699,ENSBTAG00000005043,ENSBTAG00000020194,ENSBTAG00000019498,ENSBTAG00000012191,ENSBTAG00000013004,ENSBTAG00000010866,ENSBTAG00000003476,ENSBTAG00000037526,ENSBTAG00000017537,ENSBTAG00000014051,…
GO:0007601	visual perception	biological_process	0.48879	1	106	108	19402	ENSBTAG00000036304
GO:0043412	macromolecule modification	biological_process	0.48985	21	106	3153	19402	ENSBTAG00000018073,ENSBTAG00000015024,ENSBTAG00000000570,ENSBTAG00000003476,ENSBTAG00000010866,ENSBTAG00000014064,ENSBTAG00000020921,ENSBTAG00000005055,ENSBTAG00000014051,ENSBTAG00000016515,ENSBTAG00000005700,ENSBTAG00000016208,ENSBTAG00000037526,ENSBTAG00000017549,ENSBTAG00000012219,ENSBTAG00000005562,ENSBTAG00000002215,ENSBTAG00000007431,ENSBTAG00000004344,ENSBTAG00000026660,ENSBTAG00000020194
GO:0043068	positive regulation of programmed cell death	biological_process	0.4909	2	106	271	19402	ENSBTAG00000009256,ENSBTAG00000016208
GO:0001501	skeletal system development	biological_process	0.4921	3	106	379	19402	ENSBTAG00000014064,ENSBTAG00000017165,ENSBTAG00000019892
GO:0051240	positive regulation of multicellular organismal process	biological_process	0.49393	4	106	581	19402	ENSBTAG00000005055,ENSBTAG00000018347,ENSBTAG00000000570,ENSBTAG00000016761
GO:0002274	myeloid leukocyte activation	biological_process	0.49393	1	106	111	19402	ENSBTAG00000018347
GO:0030018	Z disc	cellular_component	0.49439	1	106	81	19402	ENSBTAG00000011500
GO:0051092	positive regulation of NF-kappaB transcription factor activity	biological_process	0.49455	1	106	105	19402	ENSBTAG00000020921
GO:0002009	morphogenesis of an epithelium	biological_process	0.49511	3	106	368	19402	ENSBTAG00000014920,ENSBTAG00000000570,ENSBTAG00000016208
GO:0042326	negative regulation of phosphorylation	biological_process	0.49627	2	106	258	19402	ENSBTAG00000014051,ENSBTAG00000037526
GO:1902107	positive regulation of leukocyte differentiation	biological_process	0.49646	1	106	110	19402	ENSBTAG00000017549
GO:0001838	embryonic epithelial tube formation	biological_process	0.49843	1	106	111	19402	ENSBTAG00000000570
GO:0072175	epithelial tube formation	biological_process	0.49843	1	106	111	19402	ENSBTAG00000000570
GO:0008238	exopeptidase activity	molecular_function	0.49855	1	106	99	19402	ENSBTAG00000013476
GO:0060429	epithelium development	biological_process	0.49858	6	106	839	19402	ENSBTAG00000000570,ENSBTAG00000021799,ENSBTAG00000016208,ENSBTAG00000021999,ENSBTAG00000014920,ENSBTAG00000017549
GO:0001890	placenta development	biological_process	0.49897	1	106	119	19402	ENSBTAG00000017537
GO:0022612	gland morphogenesis	biological_process	0.49916	1	106	92	19402	ENSBTAG00000016208
GO:0051261	protein depolymerization	biological_process	0.50032	1	106	90	19402	ENSBTAG00000020194
GO:0009566	fertilization	biological_process	0.5005	1	106	127	19402	XLOC_073613
GO:0031532	actin cytoskeleton reorganization	biological_process	0.50079	1	106	80	19402	ENSBTAG00000014920
GO:2001233	regulation of apoptotic signaling pathway	biological_process	0.50099	2	106	295	19402	ENSBTAG00000014270,ENSBTAG00000016761
GO:0002252	immune effector process	biological_process	0.5019	3	106	553	19402	ENSBTAG00000007079,ENSBTAG00000007049,ENSBTAG00000014051
GO:1901699	cellular response to nitrogen compound	biological_process	0.50392	3	106	367	19402	ENSBTAG00000020921,ENSBTAG00000017837,ENSBTAG00000011500
GO:0004672	protein kinase activity	molecular_function	0.50447	5	106	577	19402	ENSBTAG00000005700,ENSBTAG00000000570,ENSBTAG00000014064,ENSBTAG00000020921,ENSBTAG00000005055
GO:0048675	axon extension	biological_process	0.50543	1	106	85	19402	ENSBTAG00000014920
GO:0008643	carbohydrate transport	biological_process	0.50686	1	106	111	19402	ENSBTAG00000020921
GO:0008017	microtubule binding	molecular_function	0.50695	2	106	215	19402	ENSBTAG00000020194,ENSBTAG00000001094
GO:0048593	camera-type eye morphogenesis	biological_process	0.50702	1	106	89	19402	ENSBTAG00000021699
GO:0030029	actin filament-based process	biological_process	0.50761	5	106	592	19402	ENSBTAG00000019107,ENSBTAG00000014920,ENSBTAG00000007079,ENSBTAG00000016515,ENSBTAG00000011500
GO:0043409	negative regulation of MAPK cascade	biological_process	0.5106	1	106	119	19402	ENSBTAG00000020638
GO:0009266	response to temperature stimulus	biological_process	0.51111	1	106	125	19402	ENSBTAG00000009997
GO:0090316	positive regulation of intracellular protein transport	biological_process	0.51122	1	106	105	19402	ENSBTAG00000007431
GO:0022836	gated channel activity	molecular_function	0.51157	3	106	314	19402	ENSBTAG00000009997,ENSBTAG00000036304,ENSBTAG00000017837
GO:0022839	ion gated channel activity	molecular_function	0.51157	3	106	314	19402	ENSBTAG00000036304,ENSBTAG00000017837,ENSBTAG00000009997
GO:0046578	regulation of Ras protein signal transduction	biological_process	0.51164	2	106	193	19402	ENSBTAG00000019498,ENSBTAG00000017549
GO:0080090	regulation of primary metabolic process	biological_process	0.51214	28	106	4589	19402	ENSBTAG00000020194,ENSBTAG00000005043,ENSBTAG00000019498,ENSBTAG00000002977,ENSBTAG00000012191,ENSBTAG00000004344,ENSBTAG00000023891,ENSBTAG00000007431,ENSBTAG00000007321,ENSBTAG00000021699,ENSBTAG00000017549,ENSBTAG00000012219,ENSBTAG00000013653,ENSBTAG00000037526,ENSBTAG00000017537,ENSBTAG00000020638,ENSBTAG00000016515,ENSBTAG00000005700,ENSBTAG00000027182,ENSBTAG00000014051,ENSBTAG00000020921,…
GO:0044262	cellular carbohydrate metabolic process	biological_process	0.51312	2	106	249	19402	ENSBTAG00000039245,ENSBTAG00000019892
GO:0050768	negative regulation of neurogenesis	biological_process	0.5132	1	106	100	19402	ENSBTAG00000014920
GO:0046907	intracellular transport	biological_process	0.51401	9	106	1366	19402	ENSBTAG00000007431,ENSBTAG00000012099,ENSBTAG00000007079,ENSBTAG00000005711,ENSBTAG00000015716,ENSBTAG00000011500,ENSBTAG00000014051,ENSBTAG00000018499,ENSBTAG00000014255
GO:0045597	positive regulation of cell differentiation	biological_process	0.51414	4	106	550	19402	ENSBTAG00000011245,ENSBTAG00000017549,ENSBTAG00000016515,ENSBTAG00000031777
GO:0065003	macromolecular complex assembly	biological_process	0.5143	9	106	1554	19402	ENSBTAG00000019107,ENSBTAG00000011500,ENSBTAG00000020194,ENSBTAG00000014051,ENSBTAG00000026660,ENSBTAG00000007079,ENSBTAG00000005711,ENSBTAG00000011209,ENSBTAG00000039117
GO:0017048	Rho GTPase binding	molecular_function	0.5144	1	106	84	19402	ENSBTAG00000016761
GO:0007596	blood coagulation	biological_process	0.51491	1	106	124	19402	ENSBTAG00000018499
GO:0010631	epithelial cell migration	biological_process	0.51538	2	106	216	19402	ENSBTAG00000010866,ENSBTAG00000014051
GO:0006869	lipid transport	biological_process	0.51619	2	106	267	19402	ENSBTAG00000037526,ENSBTAG00000004344
GO:0010035	response to inorganic substance	biological_process	0.51653	2	106	284	19402	ENSBTAG00000011209,ENSBTAG00000037526
GO:0006518	peptide metabolic process	biological_process	0.51682	1	106	100	19402	ENSBTAG00000002977
GO:0051592	response to calcium ion	biological_process	0.51752	1	106	94	19402	ENSBTAG00000011209
GO:0050684	regulation of mRNA processing	biological_process	0.51761	1	106	124	19402	ENSBTAG00000007321
GO:0090132	epithelium migration	biological_process	0.51962	2	106	217	19402	ENSBTAG00000014051,ENSBTAG00000010866
GO:0010639	negative regulation of organelle organization	biological_process	0.51991	2	106	249	19402	ENSBTAG00000018073,ENSBTAG00000020194
GO:0030099	myeloid cell differentiation	biological_process	0.52061	2	106	275	19402	ENSBTAG00000017549,ENSBTAG00000013653
GO:0016798	hydrolase activity, acting on glycosyl bonds	molecular_function	0.52064	1	106	139	19402	ENSBTAG00000007431
GO:0055029	nuclear DNA-directed RNA polymerase complex	cellular_component	0.52141	1	106	129	19402	ENSBTAG00000026660
GO:0020037	heme binding	molecular_function	0.52183	1	106	152	19402	ENSBTAG00000017537
GO:0000428	DNA-directed RNA polymerase complex	cellular_component	0.52293	1	106	130	19402	ENSBTAG00000026660
GO:0071840	cellular component organization or biogenesis	biological_process	0.52301	33	106	5158	19402	ENSBTAG00000014270,ENSBTAG00000019892,ENSBTAG00000014575,ENSBTAG00000007049,ENSBTAG00000014051,ENSBTAG00000018499,ENSBTAG00000011500,ENSBTAG00000014912,ENSBTAG00000020921,ENSBTAG00000019107,ENSBTAG00000009256,ENSBTAG00000009513,ENSBTAG00000018013,ENSBTAG00000005711,ENSBTAG00000007079,ENSBTAG00000016761,ENSBTAG00000026660,ENSBTAG00000002174,ENSBTAG00000000570,ENSBTAG00000021582,ENSBTAG00000008102,…
GO:0031674	I band	cellular_component	0.52343	1	106	91	19402	ENSBTAG00000011500
GO:0007599	hemostasis	biological_process	0.52346	1	106	129	19402	ENSBTAG00000018499
GO:0050803	regulation of synapse structure and activity	biological_process	0.52387	1	106	91	19402	ENSBTAG00000016515
GO:0040013	negative regulation of locomotion	biological_process	0.52404	2	106	241	19402	ENSBTAG00000005043,ENSBTAG00000014920
GO:0090130	tissue migration	biological_process	0.52502	2	106	222	19402	ENSBTAG00000014051,ENSBTAG00000010866
GO:0043903	regulation of symbiosis, encompassing mutualism through parasitism	biological_process	0.52521	1	106	148	19402	ENSBTAG00000007049
GO:0005874	microtubule	cellular_component	0.52596	2	106	268	19402	ENSBTAG00000020194,ENSBTAG00000039117
GO:0030880	RNA polymerase complex	cellular_component	0.5268	1	106	132	19402	ENSBTAG00000026660
GO:0004871	signal transducer activity	molecular_function	0.52707	7	106	1915	19402	ENSBTAG00000014270,ENSBTAG00000011245,ENSBTAG00000017837,ENSBTAG00000021699,ENSBTAG00000005700,ENSBTAG00000000570,ENSBTAG00000014064
GO:0060089	molecular transducer activity	molecular_function	0.52707	7	106	1915	19402	ENSBTAG00000005700,ENSBTAG00000000570,ENSBTAG00000014064,ENSBTAG00000011245,ENSBTAG00000014270,ENSBTAG00000017837,ENSBTAG00000021699
GO:0045017	glycerolipid biosynthetic process	biological_process	0.52811	1	106	128	19402	ENSBTAG00000017592
GO:1900180	regulation of protein localization to nucleus	biological_process	0.52892	1	106	110	19402	ENSBTAG00000014051
GO:0046546	development of primary male sexual characteristics	biological_process	0.52924	1	106	104	19402	ENSBTAG00000017549
GO:0043178	alcohol binding	molecular_function	0.52967	1	106	89	19402	ENSBTAG00000018073
GO:0048771	tissue remodeling	biological_process	0.52985	1	106	118	19402	ENSBTAG00000005043
GO:0032273	positive regulation of protein polymerization	biological_process	0.52993	1	106	110	19402	ENSBTAG00000039117
GO:0006323	DNA packaging	biological_process	0.53001	1	106	245	19402	ENSBTAG00000021582
GO:0008233	peptidase activity	molecular_function	0.53028	4	106	655	19402	ENSBTAG00000000648,ENSBTAG00000002977,ENSBTAG00000013476,ENSBTAG00000002997
GO:0031345	negative regulation of cell projection organization	biological_process	0.53111	1	106	113	19402	ENSBTAG00000014920
GO:0043005	neuron projection	cellular_component	0.53222	6	106	691	19402	ENSBTAG00000008102,ENSBTAG00000011209,ENSBTAG00000017837,ENSBTAG00000000570,ENSBTAG00000020194,ENSBTAG00000031777
GO:0010563	negative regulation of phosphorus metabolic process	biological_process	0.5334	2	106	283	19402	ENSBTAG00000014051,ENSBTAG00000037526
GO:0045936	negative regulation of phosphate metabolic process	biological_process	0.5334	2	106	283	19402	ENSBTAG00000037526,ENSBTAG00000014051
GO:0001503	ossification	biological_process	0.53358	2	106	267	19402	ENSBTAG00000011847,ENSBTAG00000021699
GO:0016573	histone acetylation	biological_process	0.5344	1	106	134	19402	ENSBTAG00000026660
GO:0050953	sensory perception of light stimulus	biological_process	0.53495	1	106	115	19402	ENSBTAG00000036304
GO:0050817	coagulation	biological_process	0.53537	1	106	129	19402	ENSBTAG00000018499
GO:0048471	perinuclear region of cytoplasm	cellular_component	0.53558	3	106	402	19402	ENSBTAG00000007079,ENSBTAG00000031777,ENSBTAG00000002977
GO:0002285	lymphocyte activation involved in immune response	biological_process	0.53578	1	106	157	19402	ENSBTAG00000007079
GO:1901566	organonitrogen compound biosynthetic process	biological_process	0.53643	3	106	502	19402	ENSBTAG00000014051,ENSBTAG00000014252,ENSBTAG00000019892
GO:0018393	internal peptidyl-lysine acetylation	biological_process	0.53775	1	106	137	19402	ENSBTAG00000026660
GO:0031032	actomyosin structure organization	biological_process	0.53785	1	106	87	19402	ENSBTAG00000011500
GO:0071383	cellular response to steroid hormone stimulus	biological_process	0.53831	1	106	120	19402	ENSBTAG00000021699
GO:0046906	tetrapyrrole binding	molecular_function	0.53945	1	106	159	19402	ENSBTAG00000017537
GO:0042176	regulation of protein catabolic process	biological_process	0.53998	2	106	261	19402	ENSBTAG00000020638,ENSBTAG00000005043
GO:0046661	male sex differentiation	biological_process	0.54048	1	106	109	19402	ENSBTAG00000017549
GO:0051090	regulation of sequence-specific DNA binding transcription factor activity	biological_process	0.54111	2	106	296	19402	ENSBTAG00000017537,ENSBTAG00000020921
GO:0002685	regulation of leukocyte migration	biological_process	0.54127	1	106	132	19402	ENSBTAG00000017549
GO:0048706	embryonic skeletal system development	biological_process	0.54136	1	106	113	19402	ENSBTAG00000014064
GO:1902115	regulation of organelle assembly	biological_process	0.54167	1	106	103	19402	ENSBTAG00000007079
GO:0043624	cellular protein complex disassembly	biological_process	0.54216	1	106	106	19402	ENSBTAG00000020194
GO:0060562	epithelial tube morphogenesis	biological_process	0.54278	2	106	261	19402	ENSBTAG00000014920,ENSBTAG00000000570
GO:0007219	Notch signaling pathway	biological_process	0.5428	1	106	137	19402	ENSBTAG00000031777
GO:0044699	single-organism process	biological_process	0.54331	72	106	12399	19402	ENSBTAG00000032301,ENSBTAG00000014064,ENSBTAG00000011245,ENSBTAG00000021999,ENSBTAG00000011847,ENSBTAG00000017165,ENSBTAG00000014255,ENSBTAG00000004081,ENSBTAG00000012191,ENSBTAG00000021799,ENSBTAG00000039117,ENSBTAG00000015716,ENSBTAG00000031252,ENSBTAG00000011500,ENSBTAG00000011614,ENSBTAG00000037526,ENSBTAG00000005055,ENSBTAG00000019107,ENSBTAG00000020921,ENSBTAG00000026660,ENSBTAG00000015888,…
GO:0014070	response to organic cyclic compound	biological_process	0.54351	3	106	476	19402	ENSBTAG00000011500,ENSBTAG00000021699,ENSBTAG00000017837
GO:0006475	internal protein amino acid acetylation	biological_process	0.54449	1	106	140	19402	ENSBTAG00000026660
GO:0016597	amino acid binding	molecular_function	0.54509	1	106	105	19402	ENSBTAG00000011209
GO:0032403	protein complex binding	molecular_function	0.54563	2	106	253	19402	ENSBTAG00000009513,ENSBTAG00000007079
GO:0019838	growth factor binding	molecular_function	0.54622	1	106	111	19402	ENSBTAG00000014064
GO:0010634	positive regulation of epithelial cell migration	biological_process	0.54702	1	106	105	19402	ENSBTAG00000014051
GO:0016817	hydrolase activity, acting on acid anhydrides	molecular_function	0.54716	6	106	895	19402	ENSBTAG00000001305,ENSBTAG00000002174,ENSBTAG00000038500,XLOC_082480,XLOC_001782,ENSBTAG00000026070
GO:0010942	positive regulation of cell death	biological_process	0.54941	2	106	299	19402	ENSBTAG00000009256,ENSBTAG00000016208
GO:0030135	coated vesicle	cellular_component	0.5499	2	106	262	19402	ENSBTAG00000007431,ENSBTAG00000002977
GO:2000027	regulation of organ morphogenesis	biological_process	0.55013	1	106	135	19402	ENSBTAG00000011847
GO:0048469	cell maturation	biological_process	0.55074	1	106	128	19402	ENSBTAG00000000570
GO:0001726	ruffle	cellular_component	0.55091	1	106	107	19402	ENSBTAG00000007079
GO:0046486	glycerolipid metabolic process	biological_process	0.55095	2	106	294	19402	ENSBTAG00000017592,ENSBTAG00000039245
GO:0006575	cellular modified amino acid metabolic process	biological_process	0.55237	1	106	149	19402	ENSBTAG00000015716
GO:0055067	monovalent inorganic cation homeostasis	biological_process	0.55262	1	106	103	19402	ENSBTAG00000016761
GO:0018394	peptidyl-lysine acetylation	biological_process	0.55306	1	106	145	19402	ENSBTAG00000026660
GO:0016301	kinase activity	molecular_function	0.55566	6	106	779	19402	ENSBTAG00000005055,ENSBTAG00000020921,ENSBTAG00000039245,ENSBTAG00000005700,ENSBTAG00000000570,ENSBTAG00000014064
GO:0002062	chondrocyte differentiation	biological_process	0.55612	1	106	104	19402	ENSBTAG00000017165
GO:0006520	cellular amino acid metabolic process	biological_process	0.55685	2	106	329	19402	ENSBTAG00000015716,ENSBTAG00000002215
GO:0072330	monocarboxylic acid biosynthetic process	biological_process	0.558	1	106	148	19402	ENSBTAG00000017537
GO:0015075	ion transmembrane transporter activity	molecular_function	0.55885	6	106	851	19402	ENSBTAG00000009997,ENSBTAG00000032301,ENSBTAG00000036304,ENSBTAG00000001305,ENSBTAG00000017837,ENSBTAG00000016794
GO:0043241	protein complex disassembly	biological_process	0.55921	1	106	113	19402	ENSBTAG00000020194
GO:0007612	learning	biological_process	0.55966	1	106	97	19402	ENSBTAG00000020194
GO:2001236	regulation of extrinsic apoptotic signaling pathway	biological_process	0.55971	1	106	115	19402	ENSBTAG00000014270
GO:0045787	positive regulation of cell cycle	biological_process	0.56004	1	106	142	19402	ENSBTAG00000031777
GO:0033043	regulation of organelle organization	biological_process	0.56338	6	106	917	19402	ENSBTAG00000007079,ENSBTAG00000014920,ENSBTAG00000018073,ENSBTAG00000020194,ENSBTAG00000039117,ENSBTAG00000016515
GO:0034976	response to endoplasmic reticulum stress	biological_process	0.56372	1	106	121	19402	ENSBTAG00000015716
GO:0071396	cellular response to lipid	biological_process	0.56435	2	106	306	19402	ENSBTAG00000000570,ENSBTAG00000021699
GO:1990138	neuron projection extension	biological_process	0.5649	1	106	104	19402	ENSBTAG00000014920
GO:0033627	cell adhesion mediated by integrin	biological_process	0.56525	1	106	94	19402	ENSBTAG00000000570
GO:0001085	RNA polymerase II transcription factor binding	molecular_function	0.56685	1	106	120	19402	ENSBTAG00000026660
GO:0001775	cell activation	biological_process	0.56744	4	106	706	19402	ENSBTAG00000020921,ENSBTAG00000018347,ENSBTAG00000007079,ENSBTAG00000010866
GO:0097458	neuron part	cellular_component	0.5676	7	106	844	19402	ENSBTAG00000031777,ENSBTAG00000020194,ENSBTAG00000000570,ENSBTAG00000011209,ENSBTAG00000017837,ENSBTAG00000036304,ENSBTAG00000008102
GO:0046943	carboxylic acid transmembrane transporter activity	molecular_function	0.56962	1	106	141	19402	ENSBTAG00000032301
GO:0006955	immune response	biological_process	0.56989	5	106	1053	19402	ENSBTAG00000014051,ENSBTAG00000007049,ENSBTAG00000020921,ENSBTAG00000005055,ENSBTAG00000007079
GO:0005525	GTP binding	molecular_function	0.57194	2	106	381	19402	ENSBTAG00000038500,ENSBTAG00000002174
GO:0032507	maintenance of protein location in cell	biological_process	0.57206	1	106	114	19402	ENSBTAG00000018073
GO:0072659	protein localization to plasma membrane	biological_process	0.57215	1	106	103	19402	ENSBTAG00000020194
GO:1901681	sulfur compound binding	molecular_function	0.57222	1	106	130	19402	ENSBTAG00000000648
GO:0016051	carbohydrate biosynthetic process	biological_process	0.57293	1	106	150	19402	ENSBTAG00000019892
GO:0046822	regulation of nucleocytoplasmic transport	biological_process	0.57413	1	106	115	19402	ENSBTAG00000014051
GO:0060041	retina development in camera-type eye	biological_process	0.57428	1	106	108	19402	ENSBTAG00000021699
GO:0033554	cellular response to stress	biological_process	0.57431	9	106	1468	19402	ENSBTAG00000017165,ENSBTAG00000005700,ENSBTAG00000017537,ENSBTAG00000016761,ENSBTAG00000013653,ENSBTAG00000015716,ENSBTAG00000011338,ENSBTAG00000019892,ENSBTAG00000009997
GO:0030133	transport vesicle	cellular_component	0.5744	1	106	146	19402	ENSBTAG00000011209
GO:0006643	membrane lipid metabolic process	biological_process	0.57493	1	106	156	19402	ENSBTAG00000014252
GO:0055114	oxidation-reduction process	biological_process	0.57522	5	106	971	19402	ENSBTAG00000021632,ENSBTAG00000015716,ENSBTAG00000006227,ENSBTAG00000016761,ENSBTAG00000017537
GO:0007269	neurotransmitter secretion	biological_process	0.57533	1	106	90	19402	ENSBTAG00000011209
GO:0016331	morphogenesis of embryonic epithelium	biological_process	0.5754	1	106	132	19402	ENSBTAG00000000570
GO:0044763	single-organism cellular process	biological_process	0.57609	67	106	11580	19402	ENSBTAG00000021799,ENSBTAG00000039117,ENSBTAG00000015716,ENSBTAG00000011847,ENSBTAG00000004081,ENSBTAG00000014255,ENSBTAG00000017165,ENSBTAG00000012191,ENSBTAG00000014064,ENSBTAG00000032301,ENSBTAG00000021999,ENSBTAG00000011245,ENSBTAG00000014906,ENSBTAG00000018013,ENSBTAG00000012219,ENSBTAG00000007079,ENSBTAG00000026660,ENSBTAG00000015888,ENSBTAG00000004344,ENSBTAG00000017837,ENSBTAG00000037526,…
GO:0005932	microtubule basal body	cellular_component	0.57665	1	106	108	19402	ENSBTAG00000039117
GO:0036064	cilium basal body	cellular_component	0.57665	1	106	108	19402	ENSBTAG00000039117
GO:0010876	lipid localization	biological_process	0.57857	2	106	305	19402	ENSBTAG00000037526,ENSBTAG00000004344
GO:0045184	establishment of protein localization	biological_process	0.57912	7	106	1168	19402	ENSBTAG00000007431,ENSBTAG00000021799,ENSBTAG00000014051,ENSBTAG00000011209,ENSBTAG00000018347,ENSBTAG00000007079,ENSBTAG00000018073
GO:0072089	stem cell proliferation	biological_process	0.57957	1	106	122	19402	ENSBTAG00000017549
GO:0031323	regulation of cellular metabolic process	biological_process	0.58024	28	106	4709	19402	ENSBTAG00000020194,ENSBTAG00000005043,ENSBTAG00000019498,ENSBTAG00000002977,ENSBTAG00000012191,ENSBTAG00000004344,ENSBTAG00000023891,ENSBTAG00000007431,ENSBTAG00000007321,ENSBTAG00000021699,ENSBTAG00000017549,ENSBTAG00000012219,ENSBTAG00000013653,ENSBTAG00000037526,ENSBTAG00000017537,ENSBTAG00000005700,ENSBTAG00000016515,ENSBTAG00000020638,ENSBTAG00000027182,ENSBTAG00000014051,ENSBTAG00000021322,…
GO:0007416	synapse assembly	biological_process	0.58039	1	106	93	19402	ENSBTAG00000016515
GO:0048610	cellular process involved in reproduction	biological_process	0.58084	3	106	491	19402	ENSBTAG00000005043,XLOC_073613,ENSBTAG00000017549
GO:0005342	organic acid transmembrane transporter activity	molecular_function	0.58094	1	106	144	19402	ENSBTAG00000032301
GO:0031513	nonmotile primary cilium	cellular_component	0.58243	1	106	116	19402	ENSBTAG00000036304
GO:0072372	primary cilium	cellular_component	0.58243	1	106	116	19402	ENSBTAG00000036304
GO:0072594	establishment of protein localization to organelle	biological_process	0.58271	1	106	152	19402	ENSBTAG00000018073
GO:0065004	protein-DNA complex assembly	biological_process	0.58493	1	106	270	19402	ENSBTAG00000026660
GO:0005319	lipid transporter activity	molecular_function	0.58525	1	106	120	19402	ENSBTAG00000037526
GO:0045637	regulation of myeloid cell differentiation	biological_process	0.58643	1	106	140	19402	ENSBTAG00000017549
GO:0010243	response to organonitrogen compound	biological_process	0.58781	3	106	430	19402	ENSBTAG00000017837,ENSBTAG00000020921,ENSBTAG00000011500
GO:0008016	regulation of heart contraction	biological_process	0.58919	1	106	121	19402	ENSBTAG00000011500
GO:0021987	cerebral cortex development	biological_process	0.58949	1	106	86	19402	ENSBTAG00000020194
GO:0042445	hormone metabolic process	biological_process	0.59132	1	106	143	19402	ENSBTAG00000002977
GO:0043209	myelin sheath	cellular_component	0.59248	1	106	159	19402	ENSBTAG00000006227
GO:0048534	hematopoietic or lymphoid organ development	biological_process	0.59257	4	106	681	19402	ENSBTAG00000000570,ENSBTAG00000014051,ENSBTAG00000013653,ENSBTAG00000017549
GO:0030326	embryonic limb morphogenesis	biological_process	0.59287	1	106	115	19402	ENSBTAG00000002977
GO:0035113	embryonic appendage morphogenesis	biological_process	0.59287	1	106	115	19402	ENSBTAG00000002977
GO:0007623	circadian rhythm	biological_process	0.59325	1	106	130	19402	ENSBTAG00000021699
GO:0045087	innate immune response	biological_process	0.5935	2	106	438	19402	ENSBTAG00000007049,ENSBTAG00000005055
GO:0042391	regulation of membrane potential	biological_process	0.59387	3	106	363	19402	ENSBTAG00000032301,ENSBTAG00000011500,ENSBTAG00000017837
GO:0032956	regulation of actin cytoskeleton organization	biological_process	0.59486	2	106	274	19402	ENSBTAG00000014920,ENSBTAG00000016515
GO:0043269	regulation of ion transport	biological_process	0.59568	3	106	410	19402	ENSBTAG00000011500,ENSBTAG00000007431,ENSBTAG00000011209
GO:0090257	regulation of muscle system process	biological_process	0.59593	1	106	128	19402	ENSBTAG00000011500
GO:0044281	small molecule metabolic process	biological_process	0.59701	11	106	1739	19402	ENSBTAG00000037526,ENSBTAG00000014051,ENSBTAG00000016515,ENSBTAG00000017537,ENSBTAG00000004344,ENSBTAG00000002215,ENSBTAG00000039245,ENSBTAG00000015716,ENSBTAG00000011245,ENSBTAG00000013653,ENSBTAG00000021999
GO:0070663	regulation of leukocyte proliferation	biological_process	0.59783	1	106	163	19402	ENSBTAG00000017549
GO:0032869	cellular response to insulin stimulus	biological_process	0.59925	1	106	135	19402	ENSBTAG00000020921
GO:2001234	negative regulation of apoptotic signaling pathway	biological_process	0.5993	1	106	156	19402	ENSBTAG00000014270
GO:0048754	branching morphogenesis of an epithelial tube	biological_process	0.60156	1	106	131	19402	ENSBTAG00000014920
GO:0030662	coated vesicle membrane	cellular_component	0.60171	1	106	119	19402	ENSBTAG00000007431
GO:0035770	ribonucleoprotein granule	cellular_component	0.60186	1	106	142	19402	ENSBTAG00000007388
GO:0071705	nitrogen compound transport	biological_process	0.60252	3	106	521	19402	ENSBTAG00000011209,ENSBTAG00000016515,ENSBTAG00000009997
GO:0015629	actin cytoskeleton	cellular_component	0.60388	3	106	397	19402	ENSBTAG00000007079,ENSBTAG00000019107,ENSBTAG00000021632
GO:0022891	substrate-specific transmembrane transporter activity	molecular_function	0.60753	6	106	918	19402	ENSBTAG00000001305,ENSBTAG00000017837,ENSBTAG00000016794,ENSBTAG00000036304,ENSBTAG00000032301,ENSBTAG00000009997
GO:0034332	adherens junction organization	biological_process	0.60868	1	106	95	19402	ENSBTAG00000016515
GO:0045185	maintenance of protein location	biological_process	0.60882	1	106	130	19402	ENSBTAG00000018073
GO:0001664	G-protein coupled receptor binding	molecular_function	0.60992	1	106	214	19402	ENSBTAG00000003476
GO:0006473	protein acetylation	biological_process	0.61039	1	106	172	19402	ENSBTAG00000026660
GO:0030017	sarcomere	cellular_component	0.61067	1	106	128	19402	ENSBTAG00000011500
GO:0043603	cellular amide metabolic process	biological_process	0.61139	1	106	138	19402	ENSBTAG00000002977
GO:0051494	negative regulation of cytoskeleton organization	biological_process	0.61204	1	106	114	19402	ENSBTAG00000020194
GO:0046983	protein dimerization activity	molecular_function	0.61209	6	106	1112	19402	ENSBTAG00000011209,ENSBTAG00000019498,ENSBTAG00000009997,ENSBTAG00000026660,ENSBTAG00000002977,ENSBTAG00000014064
GO:0022892	substrate-specific transporter activity	molecular_function	0.61269	7	106	1090	19402	ENSBTAG00000001305,ENSBTAG00000017837,ENSBTAG00000016794,ENSBTAG00000036304,ENSBTAG00000037526,ENSBTAG00000032301,ENSBTAG00000009997
GO:0050793	regulation of developmental process	biological_process	0.61413	12	106	1840	19402	ENSBTAG00000011245,ENSBTAG00000021699,ENSBTAG00000011338,ENSBTAG00000017549,ENSBTAG00000000570,ENSBTAG00000014920,ENSBTAG00000020921,ENSBTAG00000017537,ENSBTAG00000016515,ENSBTAG00000011847,ENSBTAG00000005043,ENSBTAG00000031777
GO:0006790	sulfur compound metabolic process	biological_process	0.61437	1	106	151	19402	ENSBTAG00000014051
GO:0019722	calcium-mediated signaling	biological_process	0.61467	1	106	145	19402	ENSBTAG00000011500
GO:0002440	production of molecular mediator of immune response	biological_process	0.6149	1	106	185	19402	ENSBTAG00000014051
GO:0002449	lymphocyte mediated immunity	biological_process	0.61492	1	106	214	19402	ENSBTAG00000007049
GO:0032984	macromolecular complex disassembly	biological_process	0.61623	1	106	139	19402	ENSBTAG00000020194
GO:0051056	regulation of small GTPase mediated signal transduction	biological_process	0.61663	2	106	221	19402	ENSBTAG00000017549,ENSBTAG00000019498
GO:0051017	actin filament bundle assembly	biological_process	0.61705	1	106	124	19402	ENSBTAG00000007079
GO:0007507	heart development	biological_process	0.61728	3	106	424	19402	ENSBTAG00000019892,ENSBTAG00000023891,ENSBTAG00000002977
GO:0051241	negative regulation of multicellular organismal process	biological_process	0.61761	2	106	341	19402	ENSBTAG00000011847,ENSBTAG00000012191
GO:0001649	osteoblast differentiation	biological_process	0.61808	1	106	139	19402	ENSBTAG00000021699
GO:0061572	actin filament bundle organization	biological_process	0.61861	1	106	126	19402	ENSBTAG00000007079
GO:0045927	positive regulation of growth	biological_process	0.61863	1	106	146	19402	ENSBTAG00000016515
GO:0016192	vesicle-mediated transport	biological_process	0.61889	7	106	1061	19402	ENSBTAG00000005711,ENSBTAG00000011209,ENSBTAG00000014255,ENSBTAG00000016208,ENSBTAG00000014051,ENSBTAG00000007049,ENSBTAG00000012099
GO:0001666	response to hypoxia	biological_process	0.61904	1	106	147	19402	ENSBTAG00000017537
GO:0048741	skeletal muscle fiber development	biological_process	0.62019	1	106	127	19402	ENSBTAG00000014575
GO:0051651	maintenance of location in cell	biological_process	0.62025	1	106	144	19402	ENSBTAG00000018073
GO:0036293	response to decreased oxygen levels	biological_process	0.62043	1	106	148	19402	ENSBTAG00000017537
GO:0051093	negative regulation of developmental process	biological_process	0.62064	4	106	659	19402	ENSBTAG00000011847,ENSBTAG00000016515,ENSBTAG00000021699,ENSBTAG00000014920
GO:0005770	late endosome	cellular_component	0.62065	1	106	152	19402	ENSBTAG00000005711
GO:0000793	condensed chromosome	cellular_component	0.6213	1	106	157	19402	ENSBTAG00000021582
GO:0042623	ATPase activity, coupled	molecular_function	0.62385	2	106	281	19402	ENSBTAG00000001305,ENSBTAG00000026070
GO:0044456	synapse part	cellular_component	0.62402	3	106	348	19402	ENSBTAG00000005711,ENSBTAG00000017837,ENSBTAG00000019498
GO:1901701	cellular response to oxygen-containing compound	biological_process	0.62501	4	106	638	19402	ENSBTAG00000020921,ENSBTAG00000016515,ENSBTAG00000000570,ENSBTAG00000009997
GO:0007423	sensory organ development	biological_process	0.62517	3	106	442	19402	ENSBTAG00000021699,ENSBTAG00000002977,ENSBTAG00000010866
GO:0038023	signaling receptor activity	molecular_function	0.62924	6	106	1860	19402	ENSBTAG00000014064,ENSBTAG00000000570,ENSBTAG00000021699,ENSBTAG00000017837,ENSBTAG00000011245,ENSBTAG00000014270
GO:0021953	central nervous system neuron differentiation	biological_process	0.63097	1	106	134	19402	ENSBTAG00000031777
GO:0002573	myeloid leukocyte differentiation	biological_process	0.63208	1	106	154	19402	ENSBTAG00000017549
GO:0015850	organic hydroxy compound transport	biological_process	0.63228	1	106	161	19402	ENSBTAG00000011209
GO:0012505	endomembrane system	cellular_component	0.63262	7	106	1189	19402	ENSBTAG00000017537,ENSBTAG00000017592,ENSBTAG00000015716,ENSBTAG00000014252,ENSBTAG00000021322,ENSBTAG00000013653,ENSBTAG00000005562
GO:0006469	negative regulation of protein kinase activity	biological_process	0.63354	1	106	166	19402	ENSBTAG00000037526
GO:0005506	iron ion binding	molecular_function	0.63408	1	106	198	19402	ENSBTAG00000017537
GO:0009887	organ morphogenesis	biological_process	0.63425	5	106	779	19402	ENSBTAG00000014064,ENSBTAG00000011847,ENSBTAG00000021699,ENSBTAG00000019892,ENSBTAG00000017165
GO:0043170	macromolecule metabolic process	biological_process	0.63448	44	106	8025	19402	ENSBTAG00000020194,ENSBTAG00000005043,ENSBTAG00000019498,ENSBTAG00000012191,ENSBTAG00000013004,ENSBTAG00000007431,ENSBTAG00000002997,ENSBTAG00000007321,ENSBTAG00000021799,ENSBTAG00000021699,ENSBTAG00000015716,ENSBTAG00000020638,ENSBTAG00000016515,ENSBTAG00000005700,ENSBTAG00000014064,ENSBTAG00000021582,ENSBTAG00000000570,ENSBTAG00000018073,ENSBTAG00000026660,ENSBTAG00000002977,ENSBTAG00000016761,…
GO:0050920	regulation of chemotaxis	biological_process	0.63473	1	106	154	19402	ENSBTAG00000014920
GO:0008406	gonad development	biological_process	0.63483	1	106	147	19402	ENSBTAG00000017549
GO:0044449	contractile fiber part	cellular_component	0.63517	1	106	138	19402	ENSBTAG00000011500
GO:0032388	positive regulation of intracellular transport	biological_process	0.63764	1	106	161	19402	ENSBTAG00000007431
GO:0030016	myofibril	cellular_component	0.63919	1	106	144	19402	ENSBTAG00000011500
GO:0048592	eye morphogenesis	biological_process	0.63994	1	106	124	19402	ENSBTAG00000021699
GO:0006605	protein targeting	biological_process	0.64022	2	106	356	19402	ENSBTAG00000007431,ENSBTAG00000014051
GO:0030278	regulation of ossification	biological_process	0.64067	1	106	149	19402	ENSBTAG00000021699
GO:0002460	adaptive immune response based on somatic recombination of immune receptors built from immunoglobulin superfamily domains	biological_process	0.64092	1	106	223	19402	ENSBTAG00000007049
GO:0000775	chromosome, centromeric region	cellular_component	0.64149	1	106	176	19402	ENSBTAG00000021582
GO:0045596	negative regulation of cell differentiation	biological_process	0.64365	3	106	515	19402	ENSBTAG00000014920,ENSBTAG00000021699,ENSBTAG00000016515
GO:0051146	striated muscle cell differentiation	biological_process	0.64368	2	106	297	19402	ENSBTAG00000014575,ENSBTAG00000011500
GO:0015980	energy derivation by oxidation of organic compounds	biological_process	0.6442	1	106	200	19402	ENSBTAG00000006227
GO:0045595	regulation of cell differentiation	biological_process	0.64462	8	106	1260	19402	ENSBTAG00000011338,ENSBTAG00000021699,ENSBTAG00000017549,ENSBTAG00000011245,ENSBTAG00000000570,ENSBTAG00000014920,ENSBTAG00000031777,ENSBTAG00000016515
GO:0032412	regulation of ion transmembrane transporter activity	biological_process	0.64513	1	106	130	19402	ENSBTAG00000011500
GO:0006606	protein import into nucleus	biological_process	0.646	1	106	153	19402	ENSBTAG00000014051
GO:0044744	protein targeting to nucleus	biological_process	0.646	1	106	153	19402	ENSBTAG00000014051
GO:0032868	response to insulin stimulus	biological_process	0.64622	1	106	158	19402	ENSBTAG00000020921
GO:0000226	microtubule cytoskeleton organization	biological_process	0.64693	3	106	485	19402	ENSBTAG00000039117,ENSBTAG00000020194,ENSBTAG00000016515
GO:0000982	RNA polymerase II core promoter proximal region sequence-specific DNA binding transcription factor activity	molecular_function	0.64853	2	106	389	19402	ENSBTAG00000005055,ENSBTAG00000021699
GO:0015031	protein transport	biological_process	0.6489	6	106	1109	19402	ENSBTAG00000011209,ENSBTAG00000018347,ENSBTAG00000007079,ENSBTAG00000021799,ENSBTAG00000014051,ENSBTAG00000007431
GO:0001894	tissue homeostasis	biological_process	0.64915	1	106	154	19402	ENSBTAG00000021799
GO:0035107	appendage morphogenesis	biological_process	0.64938	1	106	129	19402	ENSBTAG00000002977
GO:0035108	limb morphogenesis	biological_process	0.64938	1	106	129	19402	ENSBTAG00000002977
GO:0030027	lamellipodium	cellular_component	0.64965	1	106	119	19402	ENSBTAG00000017549
GO:0060047	heart contraction	biological_process	0.64971	1	106	145	19402	ENSBTAG00000011500
GO:0002520	immune system development	biological_process	0.64988	4	106	729	19402	ENSBTAG00000013653,ENSBTAG00000017549,ENSBTAG00000014051,ENSBTAG00000000570
GO:0031252	cell leading edge	cellular_component	0.65237	2	106	255	19402	ENSBTAG00000007079,ENSBTAG00000017549
GO:0016485	protein processing	biological_process	0.65243	1	106	153	19402	ENSBTAG00000002977
GO:0016705	oxidoreductase activity, acting on paired donors, with incorporation or reduction of molecular oxygen	molecular_function	0.65245	1	106	181	19402	ENSBTAG00000017537
GO:0051170	nuclear import	biological_process	0.65567	1	106	157	19402	ENSBTAG00000014051
GO:0002366	leukocyte activation involved in immune response	biological_process	0.65624	1	106	202	19402	ENSBTAG00000007079
GO:0071824	protein-DNA complex subunit organization	biological_process	0.6568	1	106	301	19402	ENSBTAG00000026660
GO:0032970	regulation of actin filament-based process	biological_process	0.65903	2	106	304	19402	ENSBTAG00000014920,ENSBTAG00000016515
GO:0043009	chordate embryonic development	biological_process	0.65999	3	106	516	19402	ENSBTAG00000014064,ENSBTAG00000002977,ENSBTAG00000014051
GO:0043292	contractile fiber	cellular_component	0.6618	1	106	155	19402	ENSBTAG00000011500
GO:0022898	regulation of transmembrane transporter activity	biological_process	0.66271	1	106	138	19402	ENSBTAG00000011500
GO:0045321	leukocyte activation	biological_process	0.66366	3	106	624	19402	ENSBTAG00000018347,ENSBTAG00000007079,ENSBTAG00000020921
GO:0001505	regulation of neurotransmitter levels	biological_process	0.66504	1	106	128	19402	ENSBTAG00000011209
GO:0008092	cytoskeletal protein binding	molecular_function	0.66534	6	106	819	19402	ENSBTAG00000020194,ENSBTAG00000001094,ENSBTAG00000005085,ENSBTAG00000007079,ENSBTAG00000011209,ENSBTAG00000019107
GO:0006836	neurotransmitter transport	biological_process	0.66603	1	106	131	19402	ENSBTAG00000011209
GO:0035023	regulation of Rho protein signal transduction	biological_process	0.66627	1	106	125	19402	ENSBTAG00000019498
GO:0030141	secretory granule	cellular_component	0.66639	1	106	218	19402	ENSBTAG00000002977
GO:0046982	protein heterodimerization activity	molecular_function	0.66678	2	106	461	19402	ENSBTAG00000026660,ENSBTAG00000019498
GO:0008202	steroid metabolic process	biological_process	0.66699	1	106	195	19402	ENSBTAG00000013653
GO:0045088	regulation of innate immune response	biological_process	0.66726	1	106	204	19402	ENSBTAG00000005055
GO:0071375	cellular response to peptide hormone stimulus	biological_process	0.66791	1	106	167	19402	ENSBTAG00000020921
GO:0010927	cellular component assembly involved in morphogenesis	biological_process	0.67117	1	106	147	19402	ENSBTAG00000011500
GO:0002263	cell activation involved in immune response	biological_process	0.673	1	106	206	19402	ENSBTAG00000007079
GO:0003015	heart process	biological_process	0.67314	1	106	152	19402	ENSBTAG00000011500
GO:0033673	negative regulation of kinase activity	biological_process	0.67485	1	106	182	19402	ENSBTAG00000037526
GO:1901698	response to nitrogen compound	biological_process	0.67567	3	106	533	19402	ENSBTAG00000020921,ENSBTAG00000017837,ENSBTAG00000011500
GO:0009792	embryo development ending in birth or egg hatching	biological_process	0.67588	3	106	530	19402	ENSBTAG00000014064,ENSBTAG00000014051,ENSBTAG00000002977
GO:0021543	pallium development	biological_process	0.67602	1	106	122	19402	ENSBTAG00000020194
GO:0048568	embryonic organ development	biological_process	0.67618	2	106	352	19402	ENSBTAG00000017549,ENSBTAG00000014064
GO:0032409	regulation of transporter activity	biological_process	0.67656	1	106	146	19402	ENSBTAG00000011500
GO:0045202	synapse	cellular_component	0.67685	4	106	494	19402	ENSBTAG00000017837,ENSBTAG00000005711,ENSBTAG00000014575,ENSBTAG00000019498
GO:0030041	actin filament polymerization	biological_process	0.67688	1	106	157	19402	ENSBTAG00000019107
GO:1901565	organonitrogen compound catabolic process	biological_process	0.67772	4	106	597	19402	ENSBTAG00000011245,ENSBTAG00000002977,ENSBTAG00000016515,ENSBTAG00000007431
GO:0019900	kinase binding	molecular_function	0.67812	3	106	504	19402	ENSBTAG00000020921,ENSBTAG00000012191,ENSBTAG00000012219
GO:0042277	peptide binding	molecular_function	0.67853	1	106	199	19402	ENSBTAG00000007431
GO:0048545	response to steroid hormone stimulus	biological_process	0.67993	1	106	187	19402	ENSBTAG00000021699
GO:1901136	carbohydrate derivative catabolic process	biological_process	0.68048	3	106	414	19402	ENSBTAG00000007431,ENSBTAG00000016515,ENSBTAG00000011245
GO:0043543	protein acylation	biological_process	0.6805	1	106	210	19402	ENSBTAG00000026660
GO:0005802	trans-Golgi network	cellular_component	0.6827	1	106	155	19402	ENSBTAG00000009513
GO:1901653	cellular response to peptide	biological_process	0.68391	1	106	176	19402	ENSBTAG00000020921
GO:0051495	positive regulation of cytoskeleton organization	biological_process	0.68521	1	106	177	19402	ENSBTAG00000039117
GO:0005261	cation channel activity	molecular_function	0.68524	2	106	270	19402	ENSBTAG00000036304,ENSBTAG00000009997
GO:0016772	transferase activity, transferring phosphorus-containing groups	molecular_function	0.68629	6	106	942	19402	ENSBTAG00000005055,ENSBTAG00000020921,ENSBTAG00000039245,ENSBTAG00000000570,ENSBTAG00000005700,ENSBTAG00000014064
GO:0090407	organophosphate biosynthetic process	biological_process	0.68658	2	106	404	19402	ENSBTAG00000002215,ENSBTAG00000039245
GO:0071822	protein complex subunit organization	biological_process	0.68808	8	106	1373	19402	ENSBTAG00000005711,ENSBTAG00000007079,ENSBTAG00000011209,ENSBTAG00000039117,ENSBTAG00000019107,ENSBTAG00000014051,ENSBTAG00000011500,ENSBTAG00000020194
GO:0050662	coenzyme binding	molecular_function	0.68927	1	106	181	19402	ENSBTAG00000006227
GO:0071103	DNA conformation change	biological_process	0.68958	1	106	310	19402	ENSBTAG00000021582
GO:0000377	RNA splicing, via transesterification reactions with bulged adenosine as nucleophile	biological_process	0.68963	1	106	236	19402	ENSBTAG00000007321
GO:0000398	mRNA splicing, via spliceosome	biological_process	0.68963	1	106	236	19402	ENSBTAG00000007321
GO:0042393	histone binding	molecular_function	0.68991	1	106	168	19402	ENSBTAG00000020921
GO:0048747	muscle fiber development	biological_process	0.69014	1	106	151	19402	ENSBTAG00000014575
GO:0051348	negative regulation of transferase activity	biological_process	0.6904	1	106	191	19402	ENSBTAG00000037526
GO:0051216	cartilage development	biological_process	0.69044	1	106	170	19402	ENSBTAG00000017165
GO:0015085	calcium ion transmembrane transporter activity	molecular_function	0.69047	1	106	111	19402	ENSBTAG00000001305
GO:0000375	RNA splicing, via transesterification reactions	biological_process	0.69066	1	106	237	19402	ENSBTAG00000007321
GO:0048736	appendage development	biological_process	0.69105	1	106	153	19402	ENSBTAG00000002977
GO:0060173	limb development	biological_process	0.69105	1	106	153	19402	ENSBTAG00000002977
GO:0007600	sensory perception	biological_process	0.69114	3	106	1319	19402	ENSBTAG00000007431,ENSBTAG00000001305,ENSBTAG00000036304
GO:0033218	amide binding	molecular_function	0.69193	1	106	206	19402	ENSBTAG00000007431
GO:0007264	small GTPase mediated signal transduction	biological_process	0.69239	3	106	436	19402	ENSBTAG00000017549,ENSBTAG00000015539,ENSBTAG00000019498
GO:0010741	negative regulation of intracellular protein kinase cascade	biological_process	0.69302	1	106	184	19402	ENSBTAG00000020638
GO:0045137	development of primary sexual characteristics	biological_process	0.69461	1	106	170	19402	ENSBTAG00000017549
GO:0042113	B cell activation	biological_process	0.69671	1	106	231	19402	ENSBTAG00000020921
GO:0043254	regulation of protein complex assembly	biological_process	0.69744	2	106	357	19402	ENSBTAG00000007079,ENSBTAG00000039117
GO:0050877	neurological system process	biological_process	0.69801	8	106	2017	19402	ENSBTAG00000001305,ENSBTAG00000011209,ENSBTAG00000036304,ENSBTAG00000007431,ENSBTAG00000017837,ENSBTAG00000020194,ENSBTAG00000019498,ENSBTAG00000016515
GO:0016482	cytoplasmic transport	biological_process	0.69824	4	106	752	19402	ENSBTAG00000014051,ENSBTAG00000011500,ENSBTAG00000007431,ENSBTAG00000015716
GO:0000981	sequence-specific DNA binding RNA polymerase II transcription factor activity	molecular_function	0.69879	3	106	650	19402	ENSBTAG00000005055,ENSBTAG00000013653,ENSBTAG00000021699
GO:0004872	receptor activity	molecular_function	0.69891	6	106	1939	19402	ENSBTAG00000000570,ENSBTAG00000014064,ENSBTAG00000014270,ENSBTAG00000011245,ENSBTAG00000021699,ENSBTAG00000017837
GO:0006796	phosphate-containing compound metabolic process	biological_process	0.69927	17	106	2713	19402	ENSBTAG00000007431,ENSBTAG00000039245,ENSBTAG00000002215,ENSBTAG00000012219,ENSBTAG00000017549,ENSBTAG00000020194,ENSBTAG00000004344,ENSBTAG00000010866,ENSBTAG00000014064,ENSBTAG00000000570,ENSBTAG00000011245,ENSBTAG00000037526,ENSBTAG00000005700,ENSBTAG00000016515,ENSBTAG00000014051,ENSBTAG00000020921,ENSBTAG00000005055
GO:0002696	positive regulation of leukocyte activation	biological_process	0.70272	1	106	222	19402	ENSBTAG00000018347
GO:0070661	leukocyte proliferation	biological_process	0.70419	1	106	243	19402	ENSBTAG00000017549
GO:0050795	regulation of behavior	biological_process	0.70487	1	106	191	19402	ENSBTAG00000014920
GO:0051020	GTPase binding	molecular_function	0.7051	2	106	285	19402	ENSBTAG00000016761,ENSBTAG00000007079
GO:0006814	sodium ion transport	biological_process	0.70591	1	106	155	19402	ENSBTAG00000020194
GO:1902105	regulation of leukocyte differentiation	biological_process	0.70642	1	106	199	19402	ENSBTAG00000017549
GO:0002443	leukocyte mediated immunity	biological_process	0.70763	1	106	266	19402	ENSBTAG00000007049
GO:0048839	inner ear development	biological_process	0.70944	1	106	157	19402	ENSBTAG00000010866
GO:0044463	cell projection part	cellular_component	0.70996	5	106	733	19402	ENSBTAG00000019498,ENSBTAG00000016761,ENSBTAG00000020194,ENSBTAG00000039117,ENSBTAG00000008102
GO:0007059	chromosome segregation	biological_process	0.71014	1	106	199	19402	ENSBTAG00000021582
GO:0010008	endosome membrane	cellular_component	0.71036	1	106	191	19402	ENSBTAG00000000570
GO:0050867	positive regulation of cell activation	biological_process	0.71145	1	106	227	19402	ENSBTAG00000018347
GO:0006936	muscle contraction	biological_process	0.71167	1	106	182	19402	ENSBTAG00000011500
GO:0070588	calcium ion transmembrane transport	biological_process	0.71187	1	106	122	19402	ENSBTAG00000001305
GO:0000977	RNA polymerase II regulatory region sequence-specific DNA binding	molecular_function	0.71232	3	106	647	19402	ENSBTAG00000005055,ENSBTAG00000013653,ENSBTAG00000021699
GO:0016567	protein ubiquitination	biological_process	0.71298	3	106	569	19402	ENSBTAG00000018073,ENSBTAG00000003476,ENSBTAG00000014051
GO:0016032	viral process	biological_process	0.71338	1	106	251	19402	ENSBTAG00000007049
GO:0007420	brain development	biological_process	0.71481	3	106	455	19402	ENSBTAG00000020194,ENSBTAG00000031777,ENSBTAG00000008102
GO:0043434	response to peptide hormone stimulus	biological_process	0.71553	1	106	198	19402	ENSBTAG00000020921
GO:0070011	peptidase activity, acting on L-amino acid peptides	molecular_function	0.71609	3	106	632	19402	ENSBTAG00000002977,ENSBTAG00000013476,ENSBTAG00000000648
[truncated: 392 more rows]
