# Supplementary material for: Interference With ACSL1 Gene in Bovine Adipocytes: Transcriptome Profiling of mRNA and lncRNA Related to Unsaturated Fatty Acid Synthesis
Source: Front Vet Sci. 2021 Dec 16;8:788316. doi: 10.3389/fvets.2021.788316 (PMC8716587; doi:10.3389/fvets.2021.788316)
Supplement: Supplementary File 6 — Cis-regulation of the lncRNAs target genes. [file Table_5.XLSX]

## Sheet: si_vs_NC.DEG_KEGG_pathway_enric
##Databases: KEGG PATHWAY
##Statistical test method: hypergeometric test / Fisher's exact test
##FDR correction method: Benjamini and Hochberg
#Term	Database	ID	Input number	Background number	P-Value	Corrected P-Value	Input	Hyperlink
PPAR signaling pathway	KEGG PATHWAY	bta03320	6	71	6.47995e-05	0.00725754	ENSBTAG00000021999|ENSBTAG00000039245|ENSBTAG00000017537|ENSBTAG00000004344|ENSBTAG00000004547|ENSBTAG00000037526	http://www.genome.jp/kegg-bin/show_pathway?bta03320/bta:540143%09red/bta:509459%09red/bta:281368%09red/bta:281759%09red/bta:537161%09red/bta:510507%09red
Rap1 signaling pathway	KEGG PATHWAY	bta04015	7	214	0.00374374	0.134558	ENSBTAG00000020921|ENSBTAG00000020194|ENSBTAG00000014051|ENSBTAG00000016515|ENSBTAG00000014064|ENSBTAG00000017549|ENSBTAG00000015539	http://www.genome.jp/kegg-bin/show_pathway?bta04015/bta:404193%09red/bta:282325%09red/bta:616742%09red/bta:519566%09red/bta:281885%09red/bta:282140%09red/bta:506924%09red
PI3K-Akt signaling pathway	KEGG PATHWAY	bta04151	9	346	0.00468987	0.134558	ENSBTAG00000019498|ENSBTAG00000014575|ENSBTAG00000009256|ENSBTAG00000020194|ENSBTAG00000014051|ENSBTAG00000016515|ENSBTAG00000014064|ENSBTAG00000017549|XLOC_000377	http://www.genome.jp/kegg-bin/show_pathway?bta04151/bta:511602%09red/bta:404193%09red/bta:616742%09red/bta:281885%09red/bta:100298789%09red/bta:508490%09red/bta:282882%09red/bta:282140%09red/bta:506924%09red
Ras signaling pathway	KEGG PATHWAY	bta04014	7	234	0.00597078	0.134558	ENSBTAG00000020921|ENSBTAG00000020194|ENSBTAG00000014051|ENSBTAG00000016515|ENSBTAG00000014064|ENSBTAG00000017549|ENSBTAG00000015539	http://www.genome.jp/kegg-bin/show_pathway?bta04014/bta:404193%09red/bta:282325%09red/bta:616742%09red/bta:519566%09red/bta:281885%09red/bta:282140%09red/bta:506924%09red
Axon guidance	KEGG PATHWAY	bta04360	5	124	0.00600705	0.134558	ENSBTAG00000016515|ENSBTAG00000014920|XLOC_073613|ENSBTAG00000011245|ENSBTAG00000014270	http://www.genome.jp/kegg-bin/show_pathway?bta04360/bta:518168%09red/bta:535644%09red/bta:524942%09red/bta:537176%09red/bta:616742%09red
Pathways in cancer	KEGG PATHWAY	bta05200	8	329	0.0108994	0.177401	ENSBTAG00000019498|ENSBTAG00000014575|XLOC_073613|ENSBTAG00000020921|ENSBTAG00000020194|ENSBTAG00000000570|ENSBTAG00000014064|ENSBTAG00000017549	http://www.genome.jp/kegg-bin/show_pathway?bta05200/bta:511602%09red/bta:404193%09red/bta:515924%09red/bta:508490%09red/bta:537176%09red/bta:282325%09red/bta:506924%09red/bta:281885%09red
Morphine addiction	KEGG PATHWAY	bta05032	4	93	0.0110876	0.177401	ENSBTAG00000015888|ENSBTAG00000011614|ENSBTAG00000020921|ENSBTAG00000017837	http://www.genome.jp/kegg-bin/show_pathway?bta05032/bta:100849042%09red/bta:522509%09red/bta:282325%09red/bta:282239%09red
HIF-1 signaling pathway	KEGG PATHWAY	bta04066	4	102	0.0149506	0.209308	ENSBTAG00000005043|ENSBTAG00000016761|ENSBTAG00000020921|ENSBTAG00000014051	http://www.genome.jp/kegg-bin/show_pathway?bta04066/bta:282140%09red/bta:521681%09red/bta:282092%09red/bta:282325%09red
Leukocyte transendothelial migration	KEGG PATHWAY	bta04670	4	119	0.0243442	0.29602	ENSBTAG00000009256|ENSBTAG00000005055|ENSBTAG00000020921|ENSBTAG00000016761	http://www.genome.jp/kegg-bin/show_pathway?bta04670/bta:521681%09red/bta:504782%09red/bta:282325%09red/bta:282882%09red
Arrhythmogenic right ventricular cardiomyopathy (ARVC)	KEGG PATHWAY	bta05412	3	69	0.0264303	0.29602	ENSBTAG00000009256|ENSBTAG00000019498|XLOC_067353	http://www.genome.jp/kegg-bin/show_pathway?bta05412/bta:282882%09red/bta:508490%09red/bta:785909%09red
Hypertrophic cardiomyopathy (HCM)	KEGG PATHWAY	bta05410	3	79	0.036817	0.374864	ENSBTAG00000009256|ENSBTAG00000019498|XLOC_067353	http://www.genome.jp/kegg-bin/show_pathway?bta05410/bta:282882%09red/bta:508490%09red/bta:785909%09red
ECM-receptor interaction	KEGG PATHWAY	bta04512	3	85	0.0439108	0.384673	ENSBTAG00000009256|ENSBTAG00000019498|ENSBTAG00000014575	http://www.genome.jp/kegg-bin/show_pathway?bta04512/bta:511602%09red/bta:508490%09red/bta:282882%09red
Dilated cardiomyopathy	KEGG PATHWAY	bta05414	3	86	0.0451547	0.384673	ENSBTAG00000009256|ENSBTAG00000019498|XLOC_067353	http://www.genome.jp/kegg-bin/show_pathway?bta05414/bta:282882%09red/bta:508490%09red/bta:785909%09red
Aldosterone-regulated sodium reabsorption	KEGG PATHWAY	bta04960	2	39	0.0514873	0.384673	ENSBTAG00000027182|ENSBTAG00000020921	http://www.genome.jp/kegg-bin/show_pathway?bta04960/bta:537614%09red/bta:282325%09red
Cell adhesion molecules (CAMs)	KEGG PATHWAY	bta04514	4	154	0.0529508	0.384673	ENSBTAG00000009256|ENSBTAG00000048075|XLOC_016917|ENSBTAG00000014906	http://www.genome.jp/kegg-bin/show_pathway?bta04514/bta:537808%09red/bta:101909176%09red/bta:526865%09red/bta:282882%09red
Hematopoietic cell lineage	KEGG PATHWAY	bta04640	3	94	0.0557246	0.384673	ENSBTAG00000009256|ENSBTAG00000019498|ENSBTAG00000017549	http://www.genome.jp/kegg-bin/show_pathway?bta04640/bta:508490%09red/bta:281885%09red/bta:282882%09red
Fatty acid degradation	KEGG PATHWAY	bta00071	2	42	0.0583878	0.384673	ENSBTAG00000021999|ENSBTAG00000004344	http://www.genome.jp/kegg-bin/show_pathway?bta00071/bta:509459%09red/bta:537161%09red
Fatty acid metabolism	KEGG PATHWAY	bta01212	2	47	0.0705427	0.438932	ENSBTAG00000021999|ENSBTAG00000004344	http://www.genome.jp/kegg-bin/show_pathway?bta01212/bta:509459%09red/bta:537161%09red
Glycerolipid metabolism	KEGG PATHWAY	bta00561	2	57	0.0969765	0.571651	ENSBTAG00000017592|ENSBTAG00000039245	http://www.genome.jp/kegg-bin/show_pathway?bta00561/bta:540143%09red/bta:519739%09red
Fatty acid biosynthesis	KEGG PATHWAY	bta00061	1	13	0.117612	0.61646	ENSBTAG00000004344	http://www.genome.jp/kegg-bin/show_pathway?bta00061/bta:537161%09red
Focal adhesion	KEGG PATHWAY	bta04510	4	206	0.118204	0.61646	ENSBTAG00000009256|ENSBTAG00000019498|ENSBTAG00000014575|ENSBTAG00000020921	http://www.genome.jp/kegg-bin/show_pathway?bta04510/bta:511602%09red/bta:282325%09red/bta:508490%09red/bta:282882%09red
Regulation of actin cytoskeleton	KEGG PATHWAY	bta04810	4	212	0.127305	0.61646	ENSBTAG00000009256|ENSBTAG00000019498|ENSBTAG00000014064|ENSBTAG00000020194	http://www.genome.jp/kegg-bin/show_pathway?bta04810/bta:404193%09red/bta:506924%09red/bta:508490%09red/bta:282882%09red
Adipocytokine signaling pathway	KEGG PATHWAY	bta04920	2	71	0.137686	0.61646	ENSBTAG00000021999|ENSBTAG00000004344	http://www.genome.jp/kegg-bin/show_pathway?bta04920/bta:509459%09red/bta:537161%09red
Leishmaniasis	KEGG PATHWAY	bta05140	2	72	0.140723	0.61646	ENSBTAG00000009256|ENSBTAG00000020921	http://www.genome.jp/kegg-bin/show_pathway?bta05140/bta:282325%09red/bta:282882%09red
Gastric acid secretion	KEGG PATHWAY	bta04971	2	74	0.146839	0.61646	ENSBTAG00000020921|ENSBTAG00000032301	http://www.genome.jp/kegg-bin/show_pathway?bta04971/bta:617196%09red/bta:282325%09red
Adrenergic signaling in cardiomyocytes	KEGG PATHWAY	bta04261	3	146	0.14758	0.61646	ENSBTAG00000001305|XLOC_067353|XLOC_000377	http://www.genome.jp/kegg-bin/show_pathway?bta04261/bta:100298789%09red/bta:613800%09red/bta:785909%09red
Primary bile acid biosynthesis	KEGG PATHWAY	bta00120	1	17	0.148611	0.61646	ENSBTAG00000017537	http://www.genome.jp/kegg-bin/show_pathway?bta00120/bta:510507%09red
2-Oxocarboxylic acid metabolism	KEGG PATHWAY	bta01210	1	19	0.163701	0.648072	ENSBTAG00000006227	http://www.genome.jp/kegg-bin/show_pathway?bta01210/bta:282446%09red
Protein digestion and absorption	KEGG PATHWAY	bta04974	2	83	0.174972	0.648072	ENSBTAG00000007049|ENSBTAG00000014575	http://www.genome.jp/kegg-bin/show_pathway?bta04974/bta:511602%09red/bta:521058%09red
Salivary secretion	KEGG PATHWAY	bta04970	2	84	0.178151	0.648072	ENSBTAG00000020921|ENSBTAG00000001305	http://www.genome.jp/kegg-bin/show_pathway?bta04970/bta:613800%09red/bta:282325%09red
Small cell lung cancer	KEGG PATHWAY	bta05222	2	87	0.187738	0.648072	ENSBTAG00000014575|ENSBTAG00000019498	http://www.genome.jp/kegg-bin/show_pathway?bta05222/bta:511602%09red/bta:508490%09red
GABAergic synapse	KEGG PATHWAY	bta04727	2	87	0.187738	0.648072	ENSBTAG00000020921|ENSBTAG00000017837	http://www.genome.jp/kegg-bin/show_pathway?bta04727/bta:282325%09red/bta:282239%09red
Dorso-ventral axis formation	KEGG PATHWAY	bta04320	1	23	0.193088	0.648072	ENSBTAG00000025021	http://www.genome.jp/kegg-bin/show_pathway?bta04320/bta:614741%09red
MAPK signaling pathway	KEGG PATHWAY	bta04010	4	259	0.207363	0.648072	ENSBTAG00000020921|ENSBTAG00000014064|ENSBTAG00000020194|XLOC_067353	http://www.genome.jp/kegg-bin/show_pathway?bta04010/bta:404193%09red/bta:506924%09red/bta:282325%09red/bta:785909%09red
Propanoate metabolism	KEGG PATHWAY	bta00640	1	25	0.207394	0.648072	ENSBTAG00000018694	http://www.genome.jp/kegg-bin/show_pathway?bta00640/bta:531552%09red
Pancreatic secretion	KEGG PATHWAY	bta04972	2	95	0.213618	0.648072	ENSBTAG00000020921|ENSBTAG00000001305	http://www.genome.jp/kegg-bin/show_pathway?bta04972/bta:613800%09red/bta:282325%09red
Melanogenesis	KEGG PATHWAY	bta04916	2	101	0.23324	0.648072	ENSBTAG00000020921|ENSBTAG00000017549	http://www.genome.jp/kegg-bin/show_pathway?bta04916/bta:281885%09red/bta:282325%09red
Thyroid cancer	KEGG PATHWAY	bta05216	1	30	0.242063	0.648072	ENSBTAG00000000570	http://www.genome.jp/kegg-bin/show_pathway?bta05216/bta:515924%09red
Other types of O-glycan biosynthesis	KEGG PATHWAY	bta00514	1	30	0.242063	0.648072	ENSBTAG00000015024	http://www.genome.jp/kegg-bin/show_pathway?bta00514/bta:617596%09red
Citrate cycle (TCA cycle)	KEGG PATHWAY	bta00020	1	30	0.242063	0.648072	ENSBTAG00000006227	http://www.genome.jp/kegg-bin/show_pathway?bta00020/bta:282446%09red
Retrograde endocannabinoid signaling	KEGG PATHWAY	bta04723	2	104	0.243094	0.648072	ENSBTAG00000020921|ENSBTAG00000017837	http://www.genome.jp/kegg-bin/show_pathway?bta04723/bta:282325%09red/bta:282239%09red
Mucin type O-Glycan biosynthesis	KEGG PATHWAY	bta00512	1	31	0.248813	0.648072	ENSBTAG00000005562	http://www.genome.jp/kegg-bin/show_pathway?bta00512/bta:532545%09red
Circadian rhythm	KEGG PATHWAY	bta04710	1	31	0.248813	0.648072	ENSBTAG00000021699	http://www.genome.jp/kegg-bin/show_pathway?bta04710/bta:528382%09red
Alanine, aspartate and glutamate metabolism	KEGG PATHWAY	bta00250	1	35	0.275222	0.672182	ENSBTAG00000002215	http://www.genome.jp/kegg-bin/show_pathway?bta00250/bta:530101%09red
Glutamatergic synapse	KEGG PATHWAY	bta04724	2	115	0.279316	0.672182	ENSBTAG00000044941|ENSBTAG00000020921	http://www.genome.jp/kegg-bin/show_pathway?bta04724/bta:538360%09red/bta:282325%09red
Serotonergic synapse	KEGG PATHWAY	bta04726	2	117	0.285899	0.672182	ENSBTAG00000020921|ENSBTAG00000017837	http://www.genome.jp/kegg-bin/show_pathway?bta04726/bta:282325%09red/bta:282239%09red
Amoebiasis	KEGG PATHWAY	bta05146	2	117	0.285899	0.672182	ENSBTAG00000014575|ENSBTAG00000020921	http://www.genome.jp/kegg-bin/show_pathway?bta05146/bta:511602%09red/bta:282325%09red
African trypanosomiasis	KEGG PATHWAY	bta05143	1	37	0.288078	0.672182	ENSBTAG00000020921	http://www.genome.jp/kegg-bin/show_pathway?bta05143/bta:282325%09red
AMPK signaling pathway	KEGG PATHWAY	bta04152	2	124	0.308878	0.701372	ENSBTAG00000021999|XLOC_000377	http://www.genome.jp/kegg-bin/show_pathway?bta04152/bta:100298789%09red/bta:509459%09red
Nicotine addiction	KEGG PATHWAY	bta05033	1	41	0.313112	0.701372	ENSBTAG00000017837	http://www.genome.jp/kegg-bin/show_pathway?bta05033/bta:282239%09red
Dopaminergic synapse	KEGG PATHWAY	bta04728	2	130	0.328459	0.701739	ENSBTAG00000020921|XLOC_000377	http://www.genome.jp/kegg-bin/show_pathway?bta04728/bta:100298789%09red/bta:282325%09red
Endocrine and other factor-regulated calcium reabsorption	KEGG PATHWAY	bta04961	1	44	0.331311	0.701739	ENSBTAG00000020921	http://www.genome.jp/kegg-bin/show_pathway?bta04961/bta:282325%09red
Basal transcription factors	KEGG PATHWAY	bta03022	1	47	0.34903	0.701739	ENSBTAG00000026660	http://www.genome.jp/kegg-bin/show_pathway?bta03022/bta:614227%09red
Wnt signaling pathway	KEGG PATHWAY	bta04310	2	138	0.354325	0.701739	XLOC_102980|ENSBTAG00000020921	http://www.genome.jp/kegg-bin/show_pathway?bta04310/bta:282325%09red/bta:282684%09red
Amino sugar and nucleotide sugar metabolism	KEGG PATHWAY	bta00520	1	48	0.354832	0.701739	ENSBTAG00000002215	http://www.genome.jp/kegg-bin/show_pathway?bta00520/bta:530101%09red
Sphingolipid metabolism	KEGG PATHWAY	bta00600	1	48	0.354832	0.701739	ENSBTAG00000014252	http://www.genome.jp/kegg-bin/show_pathway?bta00600/bta:100336940%09red
Hedgehog signaling pathway	KEGG PATHWAY	bta04340	1	51	0.37193	0.701739	XLOC_102980	http://www.genome.jp/kegg-bin/show_pathway?bta04340/bta:282684%09red
Non-small cell lung cancer	KEGG PATHWAY	bta05223	1	55	0.394029	0.701739	ENSBTAG00000020921	http://www.genome.jp/kegg-bin/show_pathway?bta05223/bta:282325%09red
Intestinal immune network for IgA production	KEGG PATHWAY	bta04672	1	56	0.399431	0.701739	ENSBTAG00000009256	http://www.genome.jp/kegg-bin/show_pathway?bta04672/bta:282882%09red
Oxytocin signaling pathway	KEGG PATHWAY	bta04921	2	153	0.401806	0.701739	ENSBTAG00000020921|XLOC_067353	http://www.genome.jp/kegg-bin/show_pathway?bta04921/bta:282325%09red/bta:785909%09red
Steroid hormone biosynthesis	KEGG PATHWAY	bta00140	1	57	0.404786	0.701739	ENSBTAG00000017537	http://www.genome.jp/kegg-bin/show_pathway?bta00140/bta:510507%09red
VEGF signaling pathway	KEGG PATHWAY	bta04370	1	58	0.410093	0.701739	ENSBTAG00000020921	http://www.genome.jp/kegg-bin/show_pathway?bta04370/bta:282325%09red
Long-term depression	KEGG PATHWAY	bta04730	1	60	0.420566	0.701739	ENSBTAG00000020921	http://www.genome.jp/kegg-bin/show_pathway?bta04730/bta:282325%09red
mTOR signaling pathway	KEGG PATHWAY	bta04150	1	61	0.425733	0.701739	ENSBTAG00000020921	http://www.genome.jp/kegg-bin/show_pathway?bta04150/bta:282325%09red
Phagosome	KEGG PATHWAY	bta04145	2	161	0.426459	0.701739	ENSBTAG00000004547|ENSBTAG00000016761	http://www.genome.jp/kegg-bin/show_pathway?bta04145/bta:521681%09red/bta:281368%09red
Cytosolic DNA-sensing pathway	KEGG PATHWAY	bta04623	1	62	0.430854	0.701739	ENSBTAG00000018347	http://www.genome.jp/kegg-bin/show_pathway?bta04623/bta:507054%09red
Glioma	KEGG PATHWAY	bta05214	1	64	0.44096	0.701739	ENSBTAG00000020921	http://www.genome.jp/kegg-bin/show_pathway?bta05214/bta:282325%09red
Long-term potentiation	KEGG PATHWAY	bta04720	1	66	0.450888	0.701739	ENSBTAG00000020921	http://www.genome.jp/kegg-bin/show_pathway?bta04720/bta:282325%09red
Colorectal cancer	KEGG PATHWAY	bta05210	1	66	0.450888	0.701739	XLOC_073613	http://www.genome.jp/kegg-bin/show_pathway?bta05210/bta:537176%09red
Amphetamine addiction	KEGG PATHWAY	bta05031	1	69	0.465451	0.701739	ENSBTAG00000020921	http://www.genome.jp/kegg-bin/show_pathway?bta05031/bta:282325%09red
Bile secretion	KEGG PATHWAY	bta04976	1	70	0.47022	0.701739	ENSBTAG00000017537	http://www.genome.jp/kegg-bin/show_pathway?bta04976/bta:510507%09red
Purine metabolism	KEGG PATHWAY	bta00230	2	176	0.471201	0.701739	ENSBTAG00000015888|ENSBTAG00000011614	http://www.genome.jp/kegg-bin/show_pathway?bta00230/bta:100849042%09red/bta:522509%09red
Melanoma	KEGG PATHWAY	bta05218	1	71	0.474946	0.701739	ENSBTAG00000020194	http://www.genome.jp/kegg-bin/show_pathway?bta05218/bta:506924%09red
Thyroid hormone synthesis	KEGG PATHWAY	bta04918	1	71	0.474946	0.701739	ENSBTAG00000020921	http://www.genome.jp/kegg-bin/show_pathway?bta04918/bta:282325%09red
p53 signaling pathway	KEGG PATHWAY	bta04115	1	71	0.474946	0.701739	ENSBTAG00000031252	http://www.genome.jp/kegg-bin/show_pathway?bta04115/bta:506713%09red
Biosynthesis of amino acids	KEGG PATHWAY	bta01230	1	75	0.493434	0.701739	ENSBTAG00000006227	http://www.genome.jp/kegg-bin/show_pathway?bta01230/bta:282446%09red
Neuroactive ligand-receptor interaction	KEGG PATHWAY	bta04080	3	295	0.495936	0.701739	ENSBTAG00000044941|ENSBTAG00000017837|ENSBTAG00000018073	http://www.genome.jp/kegg-bin/show_pathway?bta04080/bta:538360%09red/bta:281033%09red/bta:282239%09red
Calcium signaling pathway	KEGG PATHWAY	bta04020	2	188	0.505459	0.701739	ENSBTAG00000020921|ENSBTAG00000001305	http://www.genome.jp/kegg-bin/show_pathway?bta04020/bta:613800%09red/bta:282325%09red
Cardiac muscle contraction	KEGG PATHWAY	bta04260	1	79	0.511275	0.701739	XLOC_067353	http://www.genome.jp/kegg-bin/show_pathway?bta04260/bta:785909%09red
Peroxisome	KEGG PATHWAY	bta04146	1	80	0.515636	0.701739	ENSBTAG00000004344	http://www.genome.jp/kegg-bin/show_pathway?bta04146/bta:537161%09red
Phosphatidylinositol signaling system	KEGG PATHWAY	bta04070	1	81	0.519959	0.701739	ENSBTAG00000020921	http://www.genome.jp/kegg-bin/show_pathway?bta04070/bta:282325%09red
Insulin secretion	KEGG PATHWAY	bta04911	1	84	0.532698	0.701739	ENSBTAG00000020921	http://www.genome.jp/kegg-bin/show_pathway?bta04911/bta:282325%09red
cAMP signaling pathway	KEGG PATHWAY	bta04024	2	199	0.535577	0.701739	ENSBTAG00000001305|ENSBTAG00000036304	http://www.genome.jp/kegg-bin/show_pathway?bta04024/bta:613800%09red/bta:519225%09red
ErbB signaling pathway	KEGG PATHWAY	bta04012	1	85	0.536869	0.701739	ENSBTAG00000020921	http://www.genome.jp/kegg-bin/show_pathway?bta04012/bta:282325%09red
Proteoglycans in cancer	KEGG PATHWAY	bta05205	2	201	0.540917	0.701739	ENSBTAG00000020921|ENSBTAG00000020638	http://www.genome.jp/kegg-bin/show_pathway?bta05205/bta:282094%09red/bta:282325%09red
Fc gamma R-mediated phagocytosis	KEGG PATHWAY	bta04666	1	86	0.541003	0.701739	ENSBTAG00000020921	http://www.genome.jp/kegg-bin/show_pathway?bta04666/bta:282325%09red
Prostate cancer	KEGG PATHWAY	bta05215	1	87	0.545101	0.701739	ENSBTAG00000014064	http://www.genome.jp/kegg-bin/show_pathway?bta05215/bta:404193%09red
Gap junction	KEGG PATHWAY	bta04540	1	89	0.553187	0.704056	ENSBTAG00000020921	http://www.genome.jp/kegg-bin/show_pathway?bta04540/bta:282325%09red
Glycerophospholipid metabolism	KEGG PATHWAY	bta00564	1	91	0.561129	0.70614	ENSBTAG00000017592	http://www.genome.jp/kegg-bin/show_pathway?bta00564/bta:519739%09red
mRNA surveillance pathway	KEGG PATHWAY	bta03015	1	93	0.568931	0.708004	XLOC_000377	http://www.genome.jp/kegg-bin/show_pathway?bta03015/bta:100298789%09red
Endocytosis	KEGG PATHWAY	bta04144	2	217	0.582097	0.711107	ENSBTAG00000000570|ENSBTAG00000014064	http://www.genome.jp/kegg-bin/show_pathway?bta04144/bta:404193%09red/bta:515924%09red
Rheumatoid arthritis	KEGG PATHWAY	bta05323	1	97	0.584124	0.711107	ENSBTAG00000014051	http://www.genome.jp/kegg-bin/show_pathway?bta05323/bta:282140%09red
Circadian entrainment	KEGG PATHWAY	bta04713	1	99	0.591519	0.712367	ENSBTAG00000020921	http://www.genome.jp/kegg-bin/show_pathway?bta04713/bta:282325%09red
Carbon metabolism	KEGG PATHWAY	bta01200	1	104	0.609439	0.72261	ENSBTAG00000006227	http://www.genome.jp/kegg-bin/show_pathway?bta01200/bta:282446%09red
Inflammatory mediator regulation of TRP channels	KEGG PATHWAY	bta04750	1	105	0.612928	0.72261	ENSBTAG00000020921	http://www.genome.jp/kegg-bin/show_pathway?bta04750/bta:282325%09red
Thyroid hormone signaling pathway	KEGG PATHWAY	bta04919	1	112	0.636498	0.734925	ENSBTAG00000020921	http://www.genome.jp/kegg-bin/show_pathway?bta04919/bta:282325%09red
Cholinergic synapse	KEGG PATHWAY	bta04725	1	112	0.636498	0.734925	ENSBTAG00000020921	http://www.genome.jp/kegg-bin/show_pathway?bta04725/bta:282325%09red
MicroRNAs in cancer	KEGG PATHWAY	bta05206	2	247	0.651848	0.737675	ENSBTAG00000020921|ENSBTAG00000020638	http://www.genome.jp/kegg-bin/show_pathway?bta05206/bta:282094%09red/bta:282325%09red
Natural killer cell mediated cytotoxicity	KEGG PATHWAY	bta04650	1	117	0.652453	0.737675	ENSBTAG00000020921	http://www.genome.jp/kegg-bin/show_pathway?bta04650/bta:282325%09red
Vascular smooth muscle contraction	KEGG PATHWAY	bta04270	1	119	0.658638	0.737675	ENSBTAG00000020921	http://www.genome.jp/kegg-bin/show_pathway?bta04270/bta:282325%09red
Tight junction	KEGG PATHWAY	bta04530	1	132	0.696255	0.772085	ENSBTAG00000020921	http://www.genome.jp/kegg-bin/show_pathway?bta04530/bta:282325%09red
Osteoclast differentiation	KEGG PATHWAY	bta04380	1	135	0.704332	0.773385	ENSBTAG00000016761	http://www.genome.jp/kegg-bin/show_pathway?bta04380/bta:521681%09red
Signaling pathways regulating pluripotency of stem cells	KEGG PATHWAY	bta04550	1	139	0.714771	0.777226	ENSBTAG00000014064	http://www.genome.jp/kegg-bin/show_pathway?bta04550/bta:404193%09red
Hepatitis B	KEGG PATHWAY	bta05161	1	149	0.739289	0.796157	ENSBTAG00000020921	http://www.genome.jp/kegg-bin/show_pathway?bta05161/bta:282325%09red
cGMP-PKG signaling pathway	KEGG PATHWAY	bta04022	1	167	0.778253	0.821704	ENSBTAG00000001305	http://www.genome.jp/kegg-bin/show_pathway?bta04022/bta:613800%09red
Protein processing in endoplasmic reticulum	KEGG PATHWAY	bta04141	1	169	0.782207	0.821704	ENSBTAG00000015716	http://www.genome.jp/kegg-bin/show_pathway?bta04141/bta:100125317%09red
Metabolic pathways	KEGG PATHWAY	bta01100	9	1239	0.785021	0.821704	ENSBTAG00000002215|ENSBTAG00000018694|ENSBTAG00000014252|ENSBTAG00000017537|ENSBTAG00000006227|ENSBTAG00000017592|ENSBTAG00000005562|ENSBTAG00000004344|ENSBTAG00000039245	http://www.genome.jp/kegg-bin/show_pathway?bta01100/bta:540143%09red/bta:537161%09red/bta:100336940%09red/bta:532545%09red/bta:519739%09red/bta:531552%09red/bta:530101%09red/bta:510507%09red/bta:282446%09red
Influenza A	KEGG PATHWAY	bta05164	1	175	0.793654	0.823049	ENSBTAG00000018347	http://www.genome.jp/kegg-bin/show_pathway?bta05164/bta:507054%09red
Chemokine signaling pathway	KEGG PATHWAY	bta04062	1	188	0.816442	0.838913	ENSBTAG00000020921	http://www.genome.jp/kegg-bin/show_pathway?bta04062/bta:282325%09red
Huntington's disease	KEGG PATHWAY	bta05016	1	194	0.826097	0.841117	ENSBTAG00000016208	http://www.genome.jp/kegg-bin/show_pathway?bta05016/bta:281528%09red
Cytokine-cytokine receptor interaction	KEGG PATHWAY	bta04060	1	238	0.883038	0.890993	ENSBTAG00000017549	http://www.genome.jp/kegg-bin/show_pathway?bta04060/bta:281885%09red
HTLV-I infection	KEGG PATHWAY	bta05166	1	270	0.912387	0.912387	ENSBTAG00000018073	http://www.genome.jp/kegg-bin/show_pathway?bta05166/bta:281033%09red
--------------------
#Term	Database	ID	Input number	Background number	P-Value	Corrected P-Value	Input	Hyperlink
--------------------
#Term	Database	ID	Input number	Background number	P-Value	Corrected P-Value	Input	Hyperlink
--------------------
