# Supplementary material for: Interference With ACSL1 Gene in Bovine Adipocytes: Transcriptome Profiling of mRNA and lncRNA Related to Unsaturated Fatty Acid Synthesis
Source: Front Vet Sci. 2021 Dec 16;8:788316. doi: 10.3389/fvets.2021.788316 (PMC8716587; doi:10.3389/fvets.2021.788316)
Supplement: Supplementary File 7 — GO analysis of DELs cis-regulated target genes. [file Table_6.XLSX]

## Sheet: lncRNA_mRNA_co_location_results
lncRNA_ID	lncRNA_Gene_ID	lncRNA_Gene_Symbol	lncRNA_Status	lncRNA_Start	lncRNA_End	lncRNA_Strand	Gene_Id	Gene_Symbol	Gene_Start	Gene_End	Gene_Strand	Distance	Location
TCONS_00149243	XLOC_115297	XLOC_115297	Novel_lncRNA	15295493	15297489	-	ENSBTAG00000039493	ZNF177	15324726	15346774	+	27237	upstream
TCONS_00149243	XLOC_115297	XLOC_115297	Novel_lncRNA	15295493	15297489	-	ENSBTAG00000047414	--	15276650	15288535	+	6957	downstream
TCONS_00149243	XLOC_115297	XLOC_115297	Novel_lncRNA	15295493	15297489	-	ENSBTAG00000046139	--	15224286	15225234	+	70258	downstream
TCONS_00149243	XLOC_115297	XLOC_115297	Novel_lncRNA	15295493	15297489	-	ENSBTAG00000046249	--	15204471	15205428	+	90064	downstream
TCONS_00149243	XLOC_115297	XLOC_115297	Novel_lncRNA	15295493	15297489	-	ENSBTAG00000009071	ZNF699	15302197	15320851	-	4708	downstream
TCONS_00108699	XLOC_083551	XLOC_083551	Novel_lncRNA	41777458	41778465	+	ENSBTAG00000018707	LDB3	41657194	41713873	+	63584	downstream
TCONS_00108699	XLOC_083551	XLOC_083551	Novel_lncRNA	41777458	41778465	+	ENSBTAG00000000231	BMPR1A	41817914	41875990	+	39449	upstream
TCONS_00149246	ENSBTAG00000039493	ZNF177	Novel_lncRNA	15324538	15325595	-	ENSBTAG00000039493	ZNF177	15324726	15346774	+	-869	antisense
TCONS_00149246	ENSBTAG00000039493	ZNF177	Novel_lncRNA	15324538	15325595	-	ENSBTAG00000046265	--	15405808	15446823	+	80213	upstream
TCONS_00149246	ENSBTAG00000039493	ZNF177	Novel_lncRNA	15324538	15325595	-	ENSBTAG00000047414	--	15276650	15288535	+	36002	downstream
TCONS_00149246	ENSBTAG00000039493	ZNF177	Novel_lncRNA	15324538	15325595	-	ENSBTAG00000046139	--	15224286	15225234	+	99303	downstream
TCONS_00149246	ENSBTAG00000039493	ZNF177	Novel_lncRNA	15324538	15325595	-	ENSBTAG00000009071	ZNF699	15302197	15320851	-	3686	upstream
TCONS_00082555	XLOC_063790	XLOC_063790	Novel_lncRNA	60877199	60880423	+	XLOC_065495	XLOC_065495	60901157	60917546	-	20734	downstream
TCONS_00082555	XLOC_063790	XLOC_063790	Novel_lncRNA	60877199	60880423	+	ENSBTAG00000007043	SERPINA3	60956930	60986261	+	76507	upstream
TCONS_00082555	XLOC_063790	XLOC_063790	Novel_lncRNA	60877199	60880423	+	ENSBTAG00000024311	--	60886044	60886971	-	5621	downstream
TCONS_00082555	XLOC_063790	XLOC_063790	Novel_lncRNA	60877199	60880423	+	ENSBTAG00000047040	SERPINA3-3	60927757	60935160	+	47334	upstream
TCONS_00082555	XLOC_063790	XLOC_063790	Novel_lncRNA	60877199	60880423	+	ENSBTAG00000026917	SERPINA3-7	60956930	60964952	+	76507	upstream
TCONS_00149245	ENSBTAG00000039493	ZNF177	Novel_lncRNA	15324538	15325595	-	ENSBTAG00000039493	ZNF177	15324726	15346774	+	-869	antisense
TCONS_00149245	ENSBTAG00000039493	ZNF177	Novel_lncRNA	15324538	15325595	-	ENSBTAG00000046265	--	15405808	15446823	+	80213	upstream
TCONS_00149245	ENSBTAG00000039493	ZNF177	Novel_lncRNA	15324538	15325595	-	ENSBTAG00000047414	--	15276650	15288535	+	36002	downstream
TCONS_00149245	ENSBTAG00000039493	ZNF177	Novel_lncRNA	15324538	15325595	-	ENSBTAG00000046139	--	15224286	15225234	+	99303	downstream
TCONS_00149245	ENSBTAG00000039493	ZNF177	Novel_lncRNA	15324538	15325595	-	ENSBTAG00000009071	ZNF699	15302197	15320851	-	3686	upstream
TCONS_00044101	XLOC_034756	XLOC_034756	Novel_lncRNA	4110062	4111303	+	ENSBTAG00000010427	RASSF5	4144348	4218744	+	33045	upstream
TCONS_00044101	XLOC_034756	XLOC_034756	Novel_lncRNA	4110062	4111303	+	ENSBTAG00000010408	IKBKE	4113294	4134772	+	1991	upstream
TCONS_00044101	XLOC_034756	XLOC_034756	Novel_lncRNA	4110062	4111303	+	ENSBTAG00000001483	SRGAP2	4023322	4101731	+	8330	downstream
TCONS_00114433	XLOC_087839	XLOC_087839	Novel_lncRNA	9821753	9836304	+	ENSBTAG00000002068	TAGLN2	9878838	9886647	+	42534	upstream
TCONS_00114433	XLOC_087839	XLOC_087839	Novel_lncRNA	9821753	9836304	+	ENSBTAG00000002414	KCNJ10	9720671	9755813	+	65939	downstream
TCONS_00114433	XLOC_087839	XLOC_087839	Novel_lncRNA	9821753	9836304	+	ENSBTAG00000018487	CFAP45	9901067	9930295	+	64763	upstream
TCONS_00114433	XLOC_087839	XLOC_087839	Novel_lncRNA	9821753	9836304	+	ENSBTAG00000007241	SLAMF9	9848245	9851355	+	11941	upstream
TCONS_00114433	XLOC_087839	XLOC_087839	Novel_lncRNA	9821753	9836304	+	ENSBTAG00000002419	PIGM	9762000	9765432	+	56320	downstream
TCONS_00114433	XLOC_087839	XLOC_087839	Novel_lncRNA	9821753	9836304	+	ENSBTAG00000001481	IGSF9	9859944	9877224	+	23640	upstream
TCONS_00109654	XLOC_084317	XLOC_084317	Novel_lncRNA	25202550	25203983	-	ENSBTAG00000019028	STOX1	25268531	25328274	+	64548	upstream
TCONS_00109654	XLOC_084317	XLOC_084317	Novel_lncRNA	25202550	25203983	-	ENSBTAG00000033457	--	25207672	25221175	-	3689	downstream
TCONS_00109654	XLOC_084317	XLOC_084317	Novel_lncRNA	25202550	25203983	-	ENSBTAG00000037756	TET1	25073148	25191276	+	11273	downstream
TCONS_00109654	XLOC_084317	XLOC_084317	Novel_lncRNA	25202550	25203983	-	ENSBTAG00000047537	CCAR1	25228950	25249032	+	24967	upstream
TCONS_00044106	XLOC_034759	XLOC_034759	Novel_lncRNA	4245633	4274778	+	ENSBTAG00000038107	MAPKAPK2	4319153	4365926	+	44375	upstream
TCONS_00044106	XLOC_034759	XLOC_034759	Novel_lncRNA	4245633	4274778	+	ENSBTAG00000010427	RASSF5	4144348	4218744	+	26888	downstream
TCONS_00044106	XLOC_034759	XLOC_034759	Novel_lncRNA	4245633	4274778	+	ENSBTAG00000013294	DYRK3	4274966	4284961	+	188	upstream
TCONS_00044106	XLOC_034759	XLOC_034759	Novel_lncRNA	4245633	4274778	+	ENSBTAG00000010432	EIF2D	4221209	4242621	-	3011	upstream
TCONS_00022631	XLOC_017988	XLOC_017988	Novel_lncRNA	78694181	78695089	-	ENSBTAG00000011154	SDC1	78695353	78719306	+	264	upstream
TCONS_00022631	XLOC_017988	XLOC_017988	Novel_lncRNA	78694181	78695089	-	ENSBTAG00000011155	PUM2	78579475	78666984	+	27196	downstream
TCONS_00066070	XLOC_050926	XLOC_050926	Novel_lncRNA	14961346	15017537	-	XLOC_048525	XLOC_048525	14961323	15017530	+	-56185	antisense
TCONS_00066070	XLOC_050926	XLOC_050926	Novel_lncRNA	14961346	15017537	-	ENSBTAG00000019723	PEX12	15082270	15086488	+	64733	upstream
TCONS_00066070	XLOC_050926	XLOC_050926	Novel_lncRNA	14961346	15017537	-	ENSBTAG00000018519	GAS2L2	14939571	14946571	+	14774	downstream
TCONS_00066070	XLOC_050926	XLOC_050926	Novel_lncRNA	14961346	15017537	-	ENSBTAG00000018518	RASL10B	14950017	14956393	-	4952	upstream
TCONS_00066070	XLOC_050926	XLOC_050926	Novel_lncRNA	14961346	15017537	-	ENSBTAG00000006086	MMP28	14904919	14930074	+	31271	downstream
TCONS_00066070	XLOC_050926	XLOC_050926	Novel_lncRNA	14961346	15017537	-	ENSBTAG00000039206	SLFN14	15096674	15107873	+	79137	upstream
TCONS_00066070	XLOC_050926	XLOC_050926	Novel_lncRNA	14961346	15017537	-	ENSBTAG00000045621	C19H17orf50	14931962	14935460	-	25885	upstream
TCONS_00066070	XLOC_050926	XLOC_050926	Novel_lncRNA	14961346	15017537	-	ENSBTAG00000020316	AP2B1	15026369	15076211	-	8832	downstream
TCONS_00066070	XLOC_050926	XLOC_050926	Novel_lncRNA	14961346	15017537	-	ENSBTAG00000006916	TAF15	14858563	14890086	-	71259	upstream
TCONS_00127669	XLOC_098320	XLOC_098320	Novel_lncRNA	47232439	47238532	-	ENSBTAG00000021365	CDHR3	47319495	47372208	+	80963	upstream
TCONS_00127669	XLOC_098320	XLOC_098320	Novel_lncRNA	47232439	47238532	-	ENSBTAG00000002037	ATXN7L1	46974645	47228658	-	3780	upstream
TCONS_00108326	XLOC_083214	XLOC_083214	Novel_lncRNA	31351514	31358297	+	ENSBTAG00000014506	ZNF503	31317208	31320375	-	31138	upstream
TCONS_00166679	XLOC_129374	XLOC_129374	Novel_lncRNA	79613221	79613608	+	ENSBTAG00000045931	MAGT1	79554828	79602478	+	10742	downstream
TCONS_00166679	XLOC_129374	XLOC_129374	Novel_lncRNA	79613221	79613608	+	ENSBTAG00000047768	COX7B	79540624	79544590	-	68630	upstream
TCONS_00166679	XLOC_129374	XLOC_129374	Novel_lncRNA	79613221	79613608	+	ENSBTAG00000038434	ATRX	79634444	79917815	+	20836	upstream
TCONS_00022639	XLOC_017997	XLOC_017997	Novel_lncRNA	78912040	78913207	-	ENSBTAG00000015587	TTC32	78968979	78975466	+	55772	upstream
TCONS_00022639	XLOC_017997	XLOC_017997	Novel_lncRNA	78912040	78913207	-	ENSBTAG00000020894	LAPTM4A	78862494	78880461	+	31578	downstream
TCONS_00022639	XLOC_017997	XLOC_017997	Novel_lncRNA	78912040	78913207	-	ENSBTAG00000020893	MATN3	78889150	78907349	+	4690	downstream
TCONS_00121320	XLOC_093073	XLOC_093073	Novel_lncRNA	86555775	86563135	-	ENSBTAG00000000258	--	86490282	86519705	+	36069	downstream
TCONS_00121320	XLOC_093073	XLOC_093073	Novel_lncRNA	86555775	86563135	-	ENSBTAG00000010033	--	86609665	86640839	+	46530	upstream
TCONS_00121320	XLOC_093073	XLOC_093073	Novel_lncRNA	86555775	86563135	-	ENSBTAG00000013693	--	86526728	86547281	+	8493	downstream
TCONS_00121320	XLOC_093073	XLOC_093073	Novel_lncRNA	86555775	86563135	-	ENSBTAG00000030671	HOOK1	86650797	86718972	-	87662	downstream
TCONS_00083541	XLOC_064461	XLOC_064461	Novel_lncRNA	20036020	20039332	-	ENSBTAG00000001308	--	20084903	20193047	-	45571	downstream
TCONS_00083541	XLOC_064461	XLOC_064461	Novel_lncRNA	20036020	20039332	-	ENSBTAG00000047729	--	20082489	20103922	+	43157	upstream
TCONS_00083541	XLOC_064461	XLOC_064461	Novel_lncRNA	20036020	20039332	-	ENSBTAG00000045929	--	20128500	20132903	-	89168	downstream
TCONS_00083541	XLOC_064461	XLOC_064461	Novel_lncRNA	20036020	20039332	-	ENSBTAG00000014762	ISG20	20013718	20031094	+	4925	downstream
TCONS_00083541	XLOC_064461	XLOC_064461	Novel_lncRNA	20036020	20039332	-	ENSBTAG00000000967	DET1	19928625	19953516	-	82503	upstream
TCONS_00083541	XLOC_064461	XLOC_064461	Novel_lncRNA	20036020	20039332	-	ENSBTAG00000017632	AEN	20002741	20007367	+	28652	downstream
TCONS_00033022	XLOC_025959	XLOC_025959	Novel_lncRNA	64282029	64286388	-	ENSBTAG00000034077	ASIP	64234644	64239783	+	42245	downstream
TCONS_00033022	XLOC_025959	XLOC_025959	Novel_lncRNA	64282029	64286388	-	ENSBTAG00000046623	--	64372558	64372993	-	86170	downstream
TCONS_00033022	XLOC_025959	XLOC_025959	Novel_lncRNA	64282029	64286388	-	ENSBTAG00000018101	AHCY	64258559	64274274	-	7754	upstream
TCONS_00033022	XLOC_025959	XLOC_025959	Novel_lncRNA	64282029	64286388	-	ENSBTAG00000000308	ITCH	64357861	64462219	+	71473	upstream
TCONS_00017912	ENSBTAG00000001408	CNRIP1	Novel_lncRNA	66678383	66701724	+	ENSBTAG00000009658	PLEK	66762700	66788487	+	60976	upstream
TCONS_00017912	ENSBTAG00000001408	CNRIP1	Novel_lncRNA	66678383	66701724	+	ENSBTAG00000010619	PPP3R1	66582635	66642276	-	36106	upstream
TCONS_00017912	ENSBTAG00000001408	CNRIP1	Novel_lncRNA	66678383	66701724	+	ENSBTAG00000001408	CNRIP1	66679942	66704192	-	-21782	antisense
TCONS_00091234	XLOC_070244	XLOC_070244	Novel_lncRNA	30100745	30102713	+	ENSBTAG00000031871	NKAPL	30175392	30179010	-	72679	downstream
TCONS_00091234	XLOC_070244	XLOC_070244	Novel_lncRNA	30100745	30102713	+	ENSBTAG00000003575	ZKSCAN4	30186450	30193866	-	83737	downstream
TCONS_00091234	XLOC_070244	XLOC_070244	Novel_lncRNA	30100745	30102713	+	ENSBTAG00000031869	ZSCAN26	30161122	30171348	-	58409	downstream
TCONS_00091234	XLOC_070244	XLOC_070244	Novel_lncRNA	30100745	30102713	+	ENSBTAG00000008943	ZSCAN12	30079856	30091413	+	9331	downstream
TCONS_00091234	XLOC_070244	XLOC_070244	Novel_lncRNA	30100745	30102713	+	ENSBTAG00000046573	PGBD1	30134405	30156794	-	31692	downstream
TCONS_00091234	XLOC_070244	XLOC_070244	Novel_lncRNA	30100745	30102713	+	ENSBTAG00000038782	--	30061278	30061716	+	39028	downstream
TCONS_00091234	XLOC_070244	XLOC_070244	Novel_lncRNA	30100745	30102713	+	ENSBTAG00000037988	ZSCAN31	30115122	30124154	+	12409	upstream
TCONS_00054627	ENSBTAG00000019894	C17H22orf39	Novel_lncRNA	74713438	74715846	-	ENSBTAG00000008528	SLC25A1	74633474	74635952	-	77485	upstream
TCONS_00054627	ENSBTAG00000019894	C17H22orf39	Novel_lncRNA	74713438	74715846	-	ENSBTAG00000008320	2021-09-05	74807350	74810464	+	91504	upstream
TCONS_00054627	ENSBTAG00000019894	C17H22orf39	Novel_lncRNA	74713438	74715846	-	ENSBTAG00000019894	C17H22orf39	74711563	74715846	-	-2409	sense
TCONS_00054627	ENSBTAG00000019894	C17H22orf39	Novel_lncRNA	74713438	74715846	-	ENSBTAG00000039059	GP1BB	74811512	74812320	+	95666	upstream
TCONS_00054627	ENSBTAG00000019894	C17H22orf39	Novel_lncRNA	74713438	74715846	-	ENSBTAG00000019891	MRPL40	74708564	74711079	+	2358	downstream
TCONS_00054627	ENSBTAG00000019894	C17H22orf39	Novel_lncRNA	74713438	74715846	-	ENSBTAG00000004284	UFD1	74717682	74730989	-	1836	downstream
TCONS_00054627	ENSBTAG00000019894	C17H22orf39	Novel_lncRNA	74713438	74715846	-	ENSBTAG00000022020	CLDN5	74749249	74750524	-	33403	downstream
TCONS_00054627	ENSBTAG00000019894	C17H22orf39	Novel_lncRNA	74713438	74715846	-	ENSBTAG00000018534	ESS2	74613479	74620081	-	93356	upstream
TCONS_00054627	ENSBTAG00000019894	C17H22orf39	Novel_lncRNA	74713438	74715846	-	ENSBTAG00000047526	GSC2	74622500	74623699	-	89738	upstream
TCONS_00054627	ENSBTAG00000019894	C17H22orf39	Novel_lncRNA	74713438	74715846	-	ENSBTAG00000004286	CDC45	74731462	74747056	+	15616	upstream
TCONS_00054627	ENSBTAG00000019894	C17H22orf39	Novel_lncRNA	74713438	74715846	-	ENSBTAG00000019888	HIRA	74663543	74697337	-	16100	upstream
TCONS_00054626	ENSBTAG00000019894	C17H22orf39	Novel_lncRNA	74708476	74715846	-	ENSBTAG00000004284	UFD1	74717682	74730989	-	1836	downstream
TCONS_00054626	ENSBTAG00000019894	C17H22orf39	Novel_lncRNA	74708476	74715846	-	ENSBTAG00000008528	SLC25A1	74633474	74635952	-	72523	upstream
TCONS_00054626	ENSBTAG00000019894	C17H22orf39	Novel_lncRNA	74708476	74715846	-	ENSBTAG00000045955	TSSK1B	74607592	74609032	+	99443	downstream
TCONS_00054626	ENSBTAG00000019894	C17H22orf39	Novel_lncRNA	74708476	74715846	-	ENSBTAG00000008320	2021-09-05	74807350	74810464	+	91504	upstream
TCONS_00054626	ENSBTAG00000019894	C17H22orf39	Novel_lncRNA	74708476	74715846	-	ENSBTAG00000019894	C17H22orf39	74711563	74715846	-	-4283	sense
TCONS_00054626	ENSBTAG00000019894	C17H22orf39	Novel_lncRNA	74708476	74715846	-	ENSBTAG00000039059	GP1BB	74811512	74812320	+	95666	upstream
TCONS_00054626	ENSBTAG00000019894	C17H22orf39	Novel_lncRNA	74708476	74715846	-	ENSBTAG00000047526	GSC2	74622500	74623699	-	84776	upstream
TCONS_00054626	ENSBTAG00000019894	C17H22orf39	Novel_lncRNA	74708476	74715846	-	ENSBTAG00000048123	TSSK2	74612300	74613377	+	95098	downstream
TCONS_00054626	ENSBTAG00000019894	C17H22orf39	Novel_lncRNA	74708476	74715846	-	ENSBTAG00000022020	CLDN5	74749249	74750524	-	33403	downstream
TCONS_00054626	ENSBTAG00000019894	C17H22orf39	Novel_lncRNA	74708476	74715846	-	ENSBTAG00000018534	ESS2	74613479	74620081	-	88394	upstream
TCONS_00054626	ENSBTAG00000019894	C17H22orf39	Novel_lncRNA	74708476	74715846	-	ENSBTAG00000019891	MRPL40	74708564	74711079	+	-2515	antisense
TCONS_00054626	ENSBTAG00000019894	C17H22orf39	Novel_lncRNA	74708476	74715846	-	ENSBTAG00000004286	CDC45	74731462	74747056	+	15616	upstream
TCONS_00054626	ENSBTAG00000019894	C17H22orf39	Novel_lncRNA	74708476	74715846	-	ENSBTAG00000019888	HIRA	74663543	74697337	-	11138	upstream
TCONS_00123462	ENSBTAG00000013078	DNAH11	Novel_lncRNA	30796879	30839718	+	ENSBTAG00000013078	DNAH11	30420508	30799675	+	-2797	sense
TCONS_00123462	ENSBTAG00000013078	DNAH11	Novel_lncRNA	30796879	30839718	+	ENSBTAG00000004976	CDCA7L	30796234	30839424	-	-42546	antisense
TCONS_00005231	XLOC_004293	XLOC_004293	Novel_lncRNA	44816807	44835480	-	XLOC_000999	XLOC_000999	44815029	44835571	+	-18674	antisense
TCONS_00005231	XLOC_004293	XLOC_004293	Novel_lncRNA	44816807	44835480	-	ENSBTAG00000004061	PP2D1	44755393	44770677	-	46129	upstream
TCONS_00005231	XLOC_004293	XLOC_004293	Novel_lncRNA	44816807	44835480	-	ENSBTAG00000046385	RAB5A	44747455	44754528	+	62278	downstream
TCONS_00005231	XLOC_004293	XLOC_004293	Novel_lncRNA	44816807	44835480	-	ENSBTAG00000000746	KAT2B	44857814	44928998	+	22334	upstream
TCONS_00018235	ENSBTAG00000021143	DNMT3A	Novel_lncRNA	73965275	74031436	+	ENSBTAG00000007897	POMC	74109409	74116893	+	77973	upstream
TCONS_00018235	ENSBTAG00000021143	DNMT3A	Novel_lncRNA	73965275	74031436	+	ENSBTAG00000021143	DNMT3A	74030424	74059688	+	-1012	sense
TCONS_00018235	ENSBTAG00000021143	DNMT3A	Novel_lncRNA	73965275	74031436	+	ENSBTAG00000007888	EFR3B	74122694	74174099	-	91258	downstream
TCONS_00018235	ENSBTAG00000021143	DNMT3A	Novel_lncRNA	73965275	74031436	+	ENSBTAG00000021072	DTNB	73724473	73935363	+	29911	downstream
TCONS_00033446	ENSBTAG00000005184	TP53TG5	Novel_lncRNA	74429553	74443706	-	ENSBTAG00000014345	--	74526198	74535935	-	82492	downstream
TCONS_00033446	ENSBTAG00000005184	TP53TG5	Novel_lncRNA	74429553	74443706	-	ENSBTAG00000037942	--	74496557	74498471	-	52851	downstream
TCONS_00033446	ENSBTAG00000005184	TP53TG5	Novel_lncRNA	74429553	74443706	-	ENSBTAG00000005186	DBNDD2	74458056	74462461	+	14350	upstream
TCONS_00033446	ENSBTAG00000005184	TP53TG5	Novel_lncRNA	74429553	74443706	-	ENSBTAG00000005184	TP53TG5	74440208	74443091	-	-2883	sense
TCONS_00033446	ENSBTAG00000005184	TP53TG5	Novel_lncRNA	74429553	74443706	-	ENSBTAG00000004148	SLPI	74337276	74339570	-	89982	upstream
TCONS_00033446	ENSBTAG00000005184	TP53TG5	Novel_lncRNA	74429553	74443706	-	ENSBTAG00000005181	SYS1	74429934	74433440	+	-3506	antisense
TCONS_00033446	ENSBTAG00000005184	TP53TG5	Novel_lncRNA	74429553	74443706	-	ENSBTAG00000015127	SDC4	74393119	74412880	-	16672	upstream
TCONS_00033446	ENSBTAG00000005184	TP53TG5	Novel_lncRNA	74429553	74443706	-	ENSBTAG00000011283	RBPJL	74370921	74381016	+	48536	downstream
TCONS_00033446	ENSBTAG00000005184	TP53TG5	Novel_lncRNA	74429553	74443706	-	ENSBTAG00000016127	SPINT3	74484051	74486972	-	40345	downstream
TCONS_00033446	ENSBTAG00000005184	TP53TG5	Novel_lncRNA	74429553	74443706	-	ENSBTAG00000011279	MATN4	74358169	74372227	-	57325	upstream
TCONS_00033446	ENSBTAG00000005184	TP53TG5	Novel_lncRNA	74429553	74443706	-	ENSBTAG00000016122	PIGT	74468625	74480363	+	24919	upstream
TCONS_00033446	ENSBTAG00000005184	TP53TG5	Novel_lncRNA	74429553	74443706	-	ENSBTAG00000046614	--	74507151	74517896	+	63445	upstream
TCONS_00073572	XLOC_056507	XLOC_056507	Novel_lncRNA	17626259	17681082	-	ENSBTAG00000001861	SESTD1	17708889	17730680	+	27807	upstream
TCONS_00062873	XLOC_048715	XLOC_048715	Novel_lncRNA	20819500	20825898	+	ENSBTAG00000015976	PHF12	20835679	20875590	-	9781	downstream
TCONS_00062873	XLOC_048715	XLOC_048715	Novel_lncRNA	20819500	20825898	+	ENSBTAG00000047717	FAM222B	20734087	20786818	-	32681	upstream
TCONS_00062873	XLOC_048715	XLOC_048715	Novel_lncRNA	20819500	20825898	+	ENSBTAG00000015639	ERAL1	20792194	20796711	+	22788	downstream
TCONS_00062873	XLOC_048715	XLOC_048715	Novel_lncRNA	20819500	20825898	+	ENSBTAG00000010073	FLOT2	20810486	20815216	-	4283	upstream
TCONS_00062873	XLOC_048715	XLOC_048715	Novel_lncRNA	20819500	20825898	+	ENSBTAG00000015535	NEK8	20711305	20721692	+	97807	downstream
TCONS_00062873	XLOC_048715	XLOC_048715	Novel_lncRNA	20819500	20825898	+	ENSBTAG00000038990	TRAF4	20723150	20729229	+	90270	downstream
TCONS_00062873	XLOC_048715	XLOC_048715	Novel_lncRNA	20819500	20825898	+	ENSBTAG00000015979	SEZ6	20879076	20927187	-	53178	downstream
TCONS_00062873	XLOC_048715	XLOC_048715	Novel_lncRNA	20819500	20825898	+	ENSBTAG00000013501	DHRS13	20828076	20832961	-	2178	downstream
TCONS_00106756	XLOC_081946	XLOC_081946	Novel_lncRNA	26127907	26158723	-	ENSBTAG00000009245	PPP2CB	26041258	26064654	-	63252	upstream
TCONS_00106756	XLOC_081946	XLOC_081946	Novel_lncRNA	26127907	26158723	-	ENSBTAG00000017083	TEX15	26078604	26094196	-	33710	upstream
TCONS_00093461	XLOC_071980	XLOC_071980	Novel_lncRNA	28679957	28682707	-	ENSBTAG00000032247	PPP1R11	28707263	28710379	-	24556	downstream
TCONS_00093461	XLOC_071980	XLOC_071980	Novel_lncRNA	28679957	28682707	-	ENSBTAG00000007530	TRIM10	28613832	28622421	+	57535	downstream
TCONS_00093461	XLOC_071980	XLOC_071980	Novel_lncRNA	28679957	28682707	-	ENSBTAG00000007532	TRIM15	28600595	28610740	-	69216	upstream
TCONS_00093461	XLOC_071980	XLOC_071980	Novel_lncRNA	28679957	28682707	-	ENSBTAG00000037381	TRIM40	28626338	28638869	-	41087	upstream
TCONS_00093461	XLOC_071980	XLOC_071980	Novel_lncRNA	28679957	28682707	-	ENSBTAG00000031792	ZNRD1	28714469	28717896	-	31762	downstream
TCONS_00093461	XLOC_071980	XLOC_071980	Novel_lncRNA	28679957	28682707	-	ENSBTAG00000017836	ZFP57	28735959	28739682	+	53252	upstream
TCONS_00093461	XLOC_071980	XLOC_071980	Novel_lncRNA	28679957	28682707	-	ENSBTAG00000004490	TRIM31	28665989	28676508	+	3486	downstream
TCONS_00093461	XLOC_071980	XLOC_071980	Novel_lncRNA	28679957	28682707	-	ENSBTAG00000017239	GABBR1	28775533	28803895	+	92826	upstream
TCONS_00093461	XLOC_071980	XLOC_071980	Novel_lncRNA	28679957	28682707	-	ENSBTAG00000017818	MOG	28739330	28750908	-	56623	downstream
TCONS_00018757	XLOC_015007	XLOC_015007	Novel_lncRNA	87488545	87489128	+	ENSBTAG00000008216	RRM2	87466580	87473817	-	14727	upstream
TCONS_00018757	XLOC_015007	XLOC_015007	Novel_lncRNA	87488545	87489128	+	ENSBTAG00000007485	GRHL1	87565730	87616670	-	76602	downstream
TCONS_00018757	XLOC_015007	XLOC_015007	Novel_lncRNA	87488545	87489128	+	ENSBTAG00000046218	KLF11	87525613	87536326	-	36485	downstream
TCONS_00061413	XLOC_047692	XLOC_047692	Novel_lncRNA	58239938	58242538	-	ENSBTAG00000006954	ZNF432	58151317	58157607	+	82330	downstream
TCONS_00061413	XLOC_047692	XLOC_047692	Novel_lncRNA	58239938	58242538	-	ENSBTAG00000003541	ZNF614	58180499	58183055	+	56882	downstream
TCONS_00061413	XLOC_047692	XLOC_047692	Novel_lncRNA	58239938	58242538	-	ENSBTAG00000038487	ZNF613	58130464	58141877	+	98060	downstream
TCONS_00061413	XLOC_047692	XLOC_047692	Novel_lncRNA	58239938	58242538	-	ENSBTAG00000037906	--	58194881	58209666	+	30271	downstream
TCONS_00061413	XLOC_047692	XLOC_047692	Novel_lncRNA	58239938	58242538	-	ENSBTAG00000010046	ZNF350	58212121	58220103	+	19834	downstream
TCONS_00083441	XLOC_064373	XLOC_064373	Novel_lncRNA	10749583	10776392	-	ENSBTAG00000018007	NR2F2	10793103	10806663	-	16711	downstream
TCONS_00119812	XLOC_091878	XLOC_091878	Novel_lncRNA	29766406	29771119	-	ENSBTAG00000019617	PTPN22	29666148	29722631	+	43774	downstream
TCONS_00119812	XLOC_091878	XLOC_091878	Novel_lncRNA	29766406	29771119	-	ENSBTAG00000019615	PHTF1	29771658	29843496	+	539	upstream
TCONS_00119812	XLOC_091878	XLOC_091878	Novel_lncRNA	29766406	29771119	-	ENSBTAG00000031940	RSBN1	29725838	29765019	+	1386	downstream
TCONS_00119812	XLOC_091878	XLOC_091878	Novel_lncRNA	29766406	29771119	-	ENSBTAG00000019611	MAGI3	29849954	30117829	-	78835	downstream
TCONS_00111630	XLOC_085843	XLOC_085843	Novel_lncRNA	43749024	43750781	+	ENSBTAG00000007058	--	43752916	43757930	-	2135	downstream
TCONS_00111630	XLOC_085843	XLOC_085843	Novel_lncRNA	43749024	43750781	+	XLOC_085838	XLOC_085838	43717385	43728965	+	20058	downstream
TCONS_00111630	XLOC_085843	XLOC_085843	Novel_lncRNA	43749024	43750781	+	ENSBTAG00000009736	CDC42BPG	43678394	43696730	-	52293	upstream
TCONS_00111630	XLOC_085843	XLOC_085843	Novel_lncRNA	43749024	43750781	+	ENSBTAG00000002238	ARL2	43845377	43853177	+	94596	upstream
TCONS_00111630	XLOC_085843	XLOC_085843	Novel_lncRNA	43749024	43750781	+	ENSBTAG00000002095	MEN1	43661746	43668039	-	80984	upstream
TCONS_00111630	XLOC_085843	XLOC_085843	Novel_lncRNA	43749024	43750781	+	ENSBTAG00000011467	BATF2	43825076	43830937	-	74295	downstream
TCONS_00111630	XLOC_085843	XLOC_085843	Novel_lncRNA	43749024	43750781	+	ENSBTAG00000007063	GPHA2	43774444	43775105	-	23663	downstream
TCONS_00111630	XLOC_085843	XLOC_085843	Novel_lncRNA	43749024	43750781	+	ENSBTAG00000007061	PPP2R5B	43765387	43774236	+	14606	upstream
TCONS_00111630	XLOC_085843	XLOC_085843	Novel_lncRNA	43749024	43750781	+	ENSBTAG00000007361	EHD1	43704112	43708218	-	40805	upstream
TCONS_00111630	XLOC_085843	XLOC_085843	Novel_lncRNA	43749024	43750781	+	ENSBTAG00000001037	MAP4K2	43648613	43661350	-	87673	upstream
TCONS_00111630	XLOC_085843	XLOC_085843	Novel_lncRNA	43749024	43750781	+	ENSBTAG00000032178	MAJIN	43777686	43802953	-	26905	downstream
TCONS_00040771	XLOC_032165	XLOC_032165	Novel_lncRNA	67641606	67649039	+	ENSBTAG00000021029	PRR5L	67661944	67741048	+	12905	upstream
TCONS_00040771	XLOC_032165	XLOC_032165	Novel_lncRNA	67641606	67649039	+	ENSBTAG00000019045	COMMD9	67563702	67576723	-	64882	upstream
TCONS_00003882	ENSBTAG00000021253	PRDM15	Novel_lncRNA	143619672	143636845	+	ENSBTAG00000021259	C2CD2	143645290	143706949	-	8445	downstream
TCONS_00003882	ENSBTAG00000021253	PRDM15	Novel_lncRNA	143619672	143636845	+	ENSBTAG00000021251	RIPK4	143509231	143535444	-	84227	upstream
TCONS_00003882	ENSBTAG00000021253	PRDM15	Novel_lncRNA	143619672	143636845	+	ENSBTAG00000021253	PRDM15	143569075	143621182	-	-1511	antisense
TCONS_00152164	XLOC_117569	XLOC_117569	Novel_lncRNA	95209369	95450460	-	ENSBTAG00000017599	NR2F1	95454539	95464057	+	4079	upstream
TCONS_00170294	ENSBTAG00000007499	HNRNPH2	Novel_lncRNA	55234920	55240951	-	ENSBTAG00000007499	HNRNPH2	55234947	55241418	+	-6004	antisense
TCONS_00170294	ENSBTAG00000007499	HNRNPH2	Novel_lncRNA	55234920	55240951	-	ENSBTAG00000026141	--	55319416	55323805	+	78465	upstream
TCONS_00170294	ENSBTAG00000007499	HNRNPH2	Novel_lncRNA	55234920	55240951	-	ENSBTAG00000001979	TAF7L	55127018	55144665	-	90254	upstream
TCONS_00170294	ENSBTAG00000007499	HNRNPH2	Novel_lncRNA	55234920	55240951	-	ENSBTAG00000019256	GLA	55224013	55234673	-	246	upstream
TCONS_00170294	ENSBTAG00000007499	HNRNPH2	Novel_lncRNA	55234920	55240951	-	ENSBTAG00000022292	TIMM8A	55167866	55170570	-	64349	upstream
TCONS_00170294	ENSBTAG00000007499	HNRNPH2	Novel_lncRNA	55234920	55240951	-	ENSBTAG00000019253	RPL36A	55209957	55213506	+	21413	downstream
TCONS_00170294	ENSBTAG00000007499	HNRNPH2	Novel_lncRNA	55234920	55240951	-	ENSBTAG00000019250	BTK	55171774	55205681	-	29238	upstream
TCONS_00037045	XLOC_029131	XLOC_029131	Novel_lncRNA	22638041	22639394	-	ENSBTAG00000017492	PCMTD1	22669362	22717576	-	29968	downstream
TCONS_00170299	ENSBTAG00000026139	ARMCX1	Novel_lncRNA	55366680	55369531	-	ENSBTAG00000026141	--	55319416	55323805	+	42874	downstream
TCONS_00170299	ENSBTAG00000026139	ARMCX1	Novel_lncRNA	55366680	55369531	-	ENSBTAG00000038204	--	55346313	55347499	-	19180	upstream
TCONS_00170299	ENSBTAG00000026139	ARMCX1	Novel_lncRNA	55366680	55369531	-	ENSBTAG00000037996	ARMCX3	55421777	55426607	+	52246	upstream
TCONS_00170299	ENSBTAG00000026139	ARMCX1	Novel_lncRNA	55366680	55369531	-	ENSBTAG00000026139	ARMCX1	55368950	55370786	+	-581	antisense
TCONS_00170299	ENSBTAG00000026139	ARMCX1	Novel_lncRNA	55366680	55369531	-	ENSBTAG00000019417	ARMCX2	55447560	55451996	-	78029	downstream
TCONS_00170299	ENSBTAG00000026139	ARMCX1	Novel_lncRNA	55366680	55369531	-	ENSBTAG00000040043	ARMCX6	55413912	55415816	-	44381	downstream
TCONS_00015043	ENSBTAG00000012900	TMEM229B	Novel_lncRNA	79699729	79713922	-	ENSBTAG00000016309	ATP6V1D	79584174	79599910	-	99818	upstream
TCONS_00015043	ENSBTAG00000012900	TMEM229B	Novel_lncRNA	79699729	79713922	-	ENSBTAG00000018297	PLEKHH1	79765956	79808955	+	52034	upstream
TCONS_00015043	ENSBTAG00000012900	TMEM229B	Novel_lncRNA	79699729	79713922	-	ENSBTAG00000018299	PIGH	79811039	79819485	-	97117	downstream
TCONS_00015043	ENSBTAG00000012900	TMEM229B	Novel_lncRNA	79699729	79713922	-	ENSBTAG00000016311	EIF2S1	79600114	79620580	+	79148	downstream
TCONS_00015043	ENSBTAG00000012900	TMEM229B	Novel_lncRNA	79699729	79713922	-	ENSBTAG00000012900	TMEM229B	79690915	79713922	-	-14194	sense
TCONS_00015043	ENSBTAG00000012900	TMEM229B	Novel_lncRNA	79699729	79713922	-	ENSBTAG00000016255	PLEK2	79623478	79644198	-	55530	upstream
TCONS_00005787	ENSBTAG00000015898	RABL3	Novel_lncRNA	65991425	66037857	-	ENSBTAG00000015898	RABL3	65992474	66037857	-	-45383	sense
TCONS_00005787	ENSBTAG00000015898	RABL3	Novel_lncRNA	65991425	66037857	-	ENSBTAG00000015892	NDUFB4	65922481	65928617	+	62807	downstream
TCONS_00005787	ENSBTAG00000015898	RABL3	Novel_lncRNA	65991425	66037857	-	ENSBTAG00000015895	HGD	65942079	65984708	-	6716	upstream
TCONS_00005787	ENSBTAG00000015898	RABL3	Novel_lncRNA	65991425	66037857	-	ENSBTAG00000016848	GTF2E1	66042805	66070880	+	4948	upstream
TCONS_00065508	XLOC_050547	XLOC_050547	Novel_lncRNA	59099058	59178666	+	ENSBTAG00000018837	SLC39A11	58779398	59071795	+	27262	downstream
TCONS_00115351	XLOC_088490	XLOC_088490	Novel_lncRNA	22223436	22231370	+	ENSBTAG00000046242	--	22310553	22311489	-	79183	downstream
TCONS_00055466	ENSBTAG00000012102	TCF25	Novel_lncRNA	14753066	14755098	+	ENSBTAG00000039014	DEF8	14775249	14787642	+	20151	upstream
TCONS_00055466	ENSBTAG00000012102	TCF25	Novel_lncRNA	14753066	14755098	+	ENSBTAG00000012102	TCF25	14741936	14753901	+	-836	sense
TCONS_00055466	ENSBTAG00000012102	TCF25	Novel_lncRNA	14753066	14755098	+	ENSBTAG00000040356	SPIRE2	14694451	14723123	+	29942	downstream
TCONS_00055466	ENSBTAG00000012102	TCF25	Novel_lncRNA	14753066	14755098	+	ENSBTAG00000038051	--	14794750	14815225	+	39652	upstream
TCONS_00055466	ENSBTAG00000012102	TCF25	Novel_lncRNA	14753066	14755098	+	XLOC_046012	XLOC_046012	14731163	14737841	-	15224	upstream
TCONS_00055466	ENSBTAG00000012102	TCF25	Novel_lncRNA	14753066	14755098	+	ENSBTAG00000001906	FANCA	14649533	14686976	-	66089	upstream
TCONS_00055466	ENSBTAG00000012102	TCF25	Novel_lncRNA	14753066	14755098	+	ENSBTAG00000023730	TUBB3	14761259	14769914	+	6161	upstream
TCONS_00055466	ENSBTAG00000012102	TCF25	Novel_lncRNA	14753066	14755098	+	ENSBTAG00000020318	DBNDD1	14816919	14824814	-	61821	downstream
TCONS_00055466	ENSBTAG00000012102	TCF25	Novel_lncRNA	14753066	14755098	+	ENSBTAG00000007096	GAS8	14830326	14849201	+	75228	upstream
TCONS_00055466	ENSBTAG00000012102	TCF25	Novel_lncRNA	14753066	14755098	+	ENSBTAG00000023731	MC1R	14757331	14759082	+	2233	upstream
TCONS_00055461	XLOC_043605	XLOC_043605	Novel_lncRNA	14728953	14738248	+	ENSBTAG00000039014	DEF8	14775249	14787642	+	37001	upstream
TCONS_00055461	XLOC_043605	XLOC_043605	Novel_lncRNA	14728953	14738248	+	ENSBTAG00000012102	TCF25	14741936	14753901	+	3688	upstream
TCONS_00055461	XLOC_043605	XLOC_043605	Novel_lncRNA	14728953	14738248	+	ENSBTAG00000020318	DBNDD1	14816919	14824814	-	78671	downstream
TCONS_00055461	XLOC_043605	XLOC_043605	Novel_lncRNA	14728953	14738248	+	ENSBTAG00000040356	SPIRE2	14694451	14723123	+	5829	downstream
TCONS_00055461	XLOC_043605	XLOC_043605	Novel_lncRNA	14728953	14738248	+	ENSBTAG00000038051	--	14794750	14815225	+	56502	upstream
TCONS_00055461	XLOC_043605	XLOC_043605	Novel_lncRNA	14728953	14738248	+	XLOC_046012	XLOC_046012	14731163	14737841	-	-6678	antisense
TCONS_00055461	XLOC_043605	XLOC_043605	Novel_lncRNA	14728953	14738248	+	ENSBTAG00000001906	FANCA	14649533	14686976	-	41976	upstream
TCONS_00055461	XLOC_043605	XLOC_043605	Novel_lncRNA	14728953	14738248	+	ENSBTAG00000023730	TUBB3	14761259	14769914	+	23011	upstream
TCONS_00055461	XLOC_043605	XLOC_043605	Novel_lncRNA	14728953	14738248	+	ENSBTAG00000001904	ZNF276	14635301	14649693	+	79259	downstream
TCONS_00055461	XLOC_043605	XLOC_043605	Novel_lncRNA	14728953	14738248	+	ENSBTAG00000007096	GAS8	14830326	14849201	+	92078	upstream
TCONS_00055461	XLOC_043605	XLOC_043605	Novel_lncRNA	14728953	14738248	+	ENSBTAG00000023731	MC1R	14757331	14759082	+	19083	upstream
TCONS_00055461	XLOC_043605	XLOC_043605	Novel_lncRNA	14728953	14738248	+	ENSBTAG00000021165	VPS9D1	14625179	14634572	-	94380	upstream
TCONS_00153416	ENSBTAG00000018667	RCL1	Novel_lncRNA	39977070	39994949	+	ENSBTAG00000046486	--	39981322	40111016	-	-13627	antisense
TCONS_00153416	ENSBTAG00000018667	RCL1	Novel_lncRNA	39977070	39994949	+	ENSBTAG00000018667	RCL1	39930089	39994840	-	-17771	antisense
TCONS_00153416	ENSBTAG00000018667	RCL1	Novel_lncRNA	39977070	39994949	+	ENSBTAG00000017147	AK3	40047896	40069800	+	52947	upstream
TCONS_00153416	ENSBTAG00000018667	RCL1	Novel_lncRNA	39977070	39994949	+	ENSBTAG00000017137	CDC37L1	40073250	40092028	-	78301	downstream
TCONS_00015284	ENSBTAG00000002843	ACOT4	Novel_lncRNA	85374925	85432352	-	ENSBTAG00000002842	HEATR4	85310598	85350659	-	24265	upstream
TCONS_00015284	ENSBTAG00000002843	ACOT4	Novel_lncRNA	85374925	85432352	-	ENSBTAG00000002843	ACOT4	85375285	85380533	+	-5248	antisense
TCONS_00015284	ENSBTAG00000002843	ACOT4	Novel_lncRNA	85374925	85432352	-	ENSBTAG00000046814	ACOT2	85358157	85365337	+	9587	downstream
TCONS_00015284	ENSBTAG00000002843	ACOT4	Novel_lncRNA	85374925	85432352	-	ENSBTAG00000025372	RIOX1	85324927	85327431	+	47493	downstream
TCONS_00015284	ENSBTAG00000002843	ACOT4	Novel_lncRNA	85374925	85432352	-	ENSBTAG00000010270	--	85431809	85434976	+	-543	antisense
TCONS_00015284	ENSBTAG00000002843	ACOT4	Novel_lncRNA	85374925	85432352	-	ENSBTAG00000009788	--	85444424	85449397	+	12072	upstream
TCONS_00015284	ENSBTAG00000002843	ACOT4	Novel_lncRNA	85374925	85432352	-	XLOC_009610	XLOC_009610	85407299	85422628	+	-15329	antisense
TCONS_00015284	ENSBTAG00000002843	ACOT4	Novel_lncRNA	85374925	85432352	-	ENSBTAG00000009271	PNMA1	85511320	85513973	-	78968	downstream
TCONS_00015284	ENSBTAG00000002843	ACOT4	Novel_lncRNA	85374925	85432352	-	ENSBTAG00000015930	DNAL1	85467721	85504542	+	35369	upstream
TCONS_00015284	ENSBTAG00000002843	ACOT4	Novel_lncRNA	85374925	85432352	-	ENSBTAG00000009272	ELMSAN1	85517889	85536667	-	85537	downstream
TCONS_00015284	ENSBTAG00000002843	ACOT4	Novel_lncRNA	85374925	85432352	-	ENSBTAG00000009783	--	85463045	85463552	-	30693	downstream
TCONS_00099146	XLOC_076232	XLOC_076232	Novel_lncRNA	38288910	38290033	+	XLOC_077830	XLOC_077830	38288898	38300599	-	-1124	antisense
TCONS_00099146	XLOC_076232	XLOC_076232	Novel_lncRNA	38288910	38290033	+	ENSBTAG00000019181	BAIAP2L1	38227395	38280018	+	8891	downstream
TCONS_00099146	XLOC_076232	XLOC_076232	Novel_lncRNA	38288910	38290033	+	ENSBTAG00000046010	BHLHA15	38342492	38343056	-	52459	downstream
TCONS_00099146	XLOC_076232	XLOC_076232	Novel_lncRNA	38288910	38290033	+	ENSBTAG00000022825	BRI3	38281391	38287463	-	1446	upstream
TCONS_00099146	XLOC_076232	XLOC_076232	Novel_lncRNA	38288910	38290033	+	ENSBTAG00000004135	LMTK2	38348133	38395453	-	58100	downstream
TCONS_00099146	XLOC_076232	XLOC_076232	Novel_lncRNA	38288910	38290033	+	XLOC_076236	XLOC_076236	38329787	38340047	+	39754	upstream
TCONS_00099145	XLOC_076232	XLOC_076232	Novel_lncRNA	38288899	38300466	+	XLOC_077830	XLOC_077830	38288898	38300599	-	-11568	antisense
TCONS_00099145	XLOC_076232	XLOC_076232	Novel_lncRNA	38288899	38300466	+	ENSBTAG00000019181	BAIAP2L1	38227395	38280018	+	8880	downstream
TCONS_00099145	XLOC_076232	XLOC_076232	Novel_lncRNA	38288899	38300466	+	ENSBTAG00000046010	BHLHA15	38342492	38343056	-	42026	downstream
TCONS_00099145	XLOC_076232	XLOC_076232	Novel_lncRNA	38288899	38300466	+	ENSBTAG00000022825	BRI3	38281391	38287463	-	1435	upstream
TCONS_00099145	XLOC_076232	XLOC_076232	Novel_lncRNA	38288899	38300466	+	ENSBTAG00000004135	LMTK2	38348133	38395453	-	47667	downstream
TCONS_00099145	XLOC_076232	XLOC_076232	Novel_lncRNA	38288899	38300466	+	XLOC_076236	XLOC_076236	38329787	38340047	+	29321	upstream
TCONS_00061415	XLOC_047692	XLOC_047692	Novel_lncRNA	58240999	58242538	-	ENSBTAG00000006954	ZNF432	58151317	58157607	+	83391	downstream
TCONS_00061415	XLOC_047692	XLOC_047692	Novel_lncRNA	58240999	58242538	-	ENSBTAG00000003541	ZNF614	58180499	58183055	+	57943	downstream
TCONS_00061415	XLOC_047692	XLOC_047692	Novel_lncRNA	58240999	58242538	-	ENSBTAG00000038487	ZNF613	58130464	58141877	+	99121	downstream
TCONS_00061415	XLOC_047692	XLOC_047692	Novel_lncRNA	58240999	58242538	-	ENSBTAG00000037906	--	58194881	58209666	+	31332	downstream
TCONS_00061415	XLOC_047692	XLOC_047692	Novel_lncRNA	58240999	58242538	-	ENSBTAG00000010046	ZNF350	58212121	58220103	+	20895	downstream
TCONS_00140973	ENSBTAG00000011354	NUDT9	Novel_lncRNA	104099623	104107034	+	ENSBTAG00000006307	HSD17B11	104006455	104056137	-	43485	upstream
TCONS_00140973	ENSBTAG00000011354	NUDT9	Novel_lncRNA	104099623	104107034	+	ENSBTAG00000004094	SPARCL1	104149823	104202396	-	42789	downstream
TCONS_00140973	ENSBTAG00000011354	NUDT9	Novel_lncRNA	104099623	104107034	+	ENSBTAG00000011354	NUDT9	104099622	104136963	+	-7412	sense
TCONS_00133586	ENSBTAG00000002539	TRIOBP	Novel_lncRNA	110034867	110041696	+	ENSBTAG00000008857	GALR3	110136655	110138547	+	94959	upstream
TCONS_00133586	ENSBTAG00000002539	TRIOBP	Novel_lncRNA	110034867	110041696	+	ENSBTAG00000021615	LGALS2	109933972	109940236	-	94630	upstream
TCONS_00133586	ENSBTAG00000002539	TRIOBP	Novel_lncRNA	110034867	110041696	+	ENSBTAG00000015089	LGALS1	110014542	110017878	+	16988	downstream
TCONS_00133586	ENSBTAG00000002539	TRIOBP	Novel_lncRNA	110034867	110041696	+	ENSBTAG00000038439	H1F0	110122672	110124878	+	80976	upstream
TCONS_00133586	ENSBTAG00000002539	TRIOBP	Novel_lncRNA	110034867	110041696	+	ENSBTAG00000015092	NOL12	110021364	110026384	+	8482	downstream
TCONS_00133586	ENSBTAG00000002539	TRIOBP	Novel_lncRNA	110034867	110041696	+	ENSBTAG00000006464	GGA1	109960752	109979896	+	54970	downstream
TCONS_00133586	ENSBTAG00000002539	TRIOBP	Novel_lncRNA	110034867	110041696	+	ENSBTAG00000008434	GCAT	110125414	110132060	+	83718	upstream
TCONS_00133586	ENSBTAG00000002539	TRIOBP	Novel_lncRNA	110034867	110041696	+	ENSBTAG00000002539	TRIOBP	110040662	110092020	+	-1034	sense
TCONS_00133586	ENSBTAG00000002539	TRIOBP	Novel_lncRNA	110034867	110041696	+	ENSBTAG00000030257	SH3BP1	109985807	109998234	+	36632	downstream
TCONS_00133586	ENSBTAG00000002539	TRIOBP	Novel_lncRNA	110034867	110041696	+	ENSBTAG00000030255	PDXP	110000367	110006138	+	28728	downstream
TCONS_00035959	XLOC_028338	XLOC_028338	Novel_lncRNA	76178282	76198553	+	ENSBTAG00000015271	RIPK2	76230689	76269294	-	32136	downstream
TCONS_00035959	XLOC_028338	XLOC_028338	Novel_lncRNA	76178282	76198553	+	ENSBTAG00000013225	NBN	76083359	76138972	+	39309	downstream
TCONS_00035959	XLOC_028338	XLOC_028338	Novel_lncRNA	76178282	76198553	+	ENSBTAG00000013678	OSGIN2	76149587	76178108	-	173	upstream
TCONS_00170563	ENSBTAG00000015670	PAK3	Novel_lncRNA	64376906	64404689	-	ENSBTAG00000015670	PAK3	64404548	64659083	+	-141	antisense
TCONS_00019295	XLOC_015392	XLOC_015392	Novel_lncRNA	99927387	99969693	+	ENSBTAG00000015437	NTMT1	100042201	100049863	+	72508	upstream
TCONS_00019295	XLOC_015392	XLOC_015392	Novel_lncRNA	99927387	99969693	+	ENSBTAG00000008973	ASB6	100052125	100057352	-	82432	downstream
TCONS_00019295	XLOC_015392	XLOC_015392	Novel_lncRNA	99927387	99969693	+	ENSBTAG00000038183	--	100050815	100051802	-	81122	downstream
TCONS_00019295	XLOC_015392	XLOC_015392	Novel_lncRNA	99927387	99969693	+	ENSBTAG00000019513	C11H9orf50	100030766	100038242	-	61073	downstream
TCONS_00019294	XLOC_015392	XLOC_015392	Novel_lncRNA	99927364	99975077	+	ENSBTAG00000015437	NTMT1	100042201	100049863	+	67124	upstream
TCONS_00019294	XLOC_015392	XLOC_015392	Novel_lncRNA	99927364	99975077	+	ENSBTAG00000008973	ASB6	100052125	100057352	-	77048	downstream
TCONS_00019294	XLOC_015392	XLOC_015392	Novel_lncRNA	99927364	99975077	+	ENSBTAG00000038183	--	100050815	100051802	-	75738	downstream
TCONS_00019294	XLOC_015392	XLOC_015392	Novel_lncRNA	99927364	99975077	+	ENSBTAG00000019513	C11H9orf50	100030766	100038242	-	55689	downstream
TCONS_00019293	XLOC_015392	XLOC_015392	Novel_lncRNA	99927323	99975077	+	ENSBTAG00000015437	NTMT1	100042201	100049863	+	67124	upstream
TCONS_00019293	XLOC_015392	XLOC_015392	Novel_lncRNA	99927323	99975077	+	ENSBTAG00000008973	ASB6	100052125	100057352	-	77048	downstream
TCONS_00019293	XLOC_015392	XLOC_015392	Novel_lncRNA	99927323	99975077	+	ENSBTAG00000038183	--	100050815	100051802	-	75738	downstream
TCONS_00019293	XLOC_015392	XLOC_015392	Novel_lncRNA	99927323	99975077	+	ENSBTAG00000019513	C11H9orf50	100030766	100038242	-	55689	downstream
TCONS_00061484	XLOC_047752	XLOC_047752	Novel_lncRNA	59103563	59109759	-	XLOC_045232	XLOC_045232	59078315	59110631	+	-6197	antisense
TCONS_00061484	XLOC_047752	XLOC_047752	Novel_lncRNA	59103563	59109759	-	ENSBTAG00000045571	--	59167479	59168680	-	57720	downstream
TCONS_00061484	XLOC_047752	XLOC_047752	Novel_lncRNA	59103563	59109759	-	ENSBTAG00000037440	--	59195355	59229063	+	85596	upstream
TCONS_00061484	XLOC_047752	XLOC_047752	Novel_lncRNA	59103563	59109759	-	ENSBTAG00000011926	--	58994579	59004703	+	98859	downstream
TCONS_00061484	XLOC_047752	XLOC_047752	Novel_lncRNA	59103563	59109759	-	ENSBTAG00000033604	--	59050674	59050995	-	52567	upstream
TCONS_00061484	XLOC_047752	XLOC_047752	Novel_lncRNA	59103563	59109759	-	XLOC_047754	XLOC_047754	59121220	59145882	-	11461	downstream
TCONS_00110909	ENSBTAG00000020268	RSF1	Novel_lncRNA	18250513	18285091	+	ENSBTAG00000017298	AAMDC	18250501	18284062	-	-33550	antisense
TCONS_00110909	ENSBTAG00000020268	RSF1	Novel_lncRNA	18250513	18285091	+	ENSBTAG00000020268	RSF1	18284511	18426104	+	-580	sense
TCONS_00110909	ENSBTAG00000020268	RSF1	Novel_lncRNA	18250513	18285091	+	ENSBTAG00000010505	INTS4	18136839	18245033	+	5479	downstream
TCONS_00008304	XLOC_006774	XLOC_006774	Novel_lncRNA	154657941	154669393	-	ENSBTAG00000024815	ANKRD28	154443132	154568336	-	89604	upstream
TCONS_00034428	XLOC_027046	XLOC_027046	Novel_lncRNA	16666307	16667378	+	ENSBTAG00000009072	ZNF572	16759638	16763916	-	92260	downstream
TCONS_00034428	XLOC_027046	XLOC_027046	Novel_lncRNA	16666307	16667378	+	ENSBTAG00000009394	NSMCE2	16424534	16619178	-	47128	upstream
TCONS_00034428	XLOC_027046	XLOC_027046	Novel_lncRNA	16666307	16667378	+	ENSBTAG00000005498	SQLE	16723392	16745626	-	56014	downstream
TCONS_00034428	XLOC_027046	XLOC_027046	Novel_lncRNA	16666307	16667378	+	ENSBTAG00000010275	WASHC5	16670957	16719342	+	3579	upstream
TCONS_00029829	XLOC_023516	XLOC_023516	Novel_lncRNA	58585890	58646917	+	ENSBTAG00000013574	ANKRD60	58663304	58673817	+	16387	upstream
TCONS_00029829	XLOC_023516	XLOC_023516	Novel_lncRNA	58585890	58646917	+	ENSBTAG00000018053	RAB22A	58537700	58585721	-	168	upstream
TCONS_00029829	XLOC_023516	XLOC_023516	Novel_lncRNA	58585890	58646917	+	ENSBTAG00000017424	VAPB	58463227	58510710	-	75179	upstream
TCONS_00029829	XLOC_023516	XLOC_023516	Novel_lncRNA	58585890	58646917	+	ENSBTAG00000016926	C13H20orf85	58709491	58725285	-	62574	downstream
TCONS_00029828	XLOC_023516	XLOC_023516	Novel_lncRNA	58585886	58587787	+	ENSBTAG00000013574	ANKRD60	58663304	58673817	+	75517	upstream
TCONS_00029828	XLOC_023516	XLOC_023516	Novel_lncRNA	58585886	58587787	+	ENSBTAG00000018053	RAB22A	58537700	58585721	-	164	upstream
TCONS_00029828	XLOC_023516	XLOC_023516	Novel_lncRNA	58585886	58587787	+	ENSBTAG00000017424	VAPB	58463227	58510710	-	75175	upstream
TCONS_00076266	XLOC_058691	XLOC_058691	Novel_lncRNA	122333360	122339923	-	ENSBTAG00000039121	PTP4A2	122350143	122359897	+	10220	upstream
TCONS_00076266	XLOC_058691	XLOC_058691	Novel_lncRNA	122333360	122339923	-	ENSBTAG00000012497	KHDRBS1	122233942	122257545	-	75814	upstream
TCONS_00076266	XLOC_058691	XLOC_058691	Novel_lncRNA	122333360	122339923	-	XLOC_055273	XLOC_055273	122258008	122270443	+	62916	downstream
TCONS_00076266	XLOC_058691	XLOC_058691	Novel_lncRNA	122333360	122339923	-	ENSBTAG00000015715	SPOCD1	122436871	122468429	+	96948	upstream
TCONS_00033736	XLOC_026527	XLOC_026527	Novel_lncRNA	79392287	79393883	-	ENSBTAG00000038929	BCAS4	79479043	79536892	+	85160	upstream
TCONS_00033736	XLOC_026527	XLOC_026527	Novel_lncRNA	79392287	79393883	-	ENSBTAG00000006616	PTPN1	79263517	79324185	+	68101	downstream
TCONS_00033736	XLOC_026527	XLOC_026527	Novel_lncRNA	79392287	79393883	-	ENSBTAG00000021601	PARD6B	79433477	79448501	+	39594	upstream
TCONS_00033736	XLOC_026527	XLOC_026527	Novel_lncRNA	79392287	79393883	-	ENSBTAG00000012297	RIPOR3	79329172	79355665	-	36621	upstream
TCONS_00169900	XLOC_132042	XLOC_132042	Novel_lncRNA	40349367	40352164	-	ENSBTAG00000020127	TKTL1	40263163	40291627	+	57739	downstream
TCONS_00169900	XLOC_132042	XLOC_132042	Novel_lncRNA	40349367	40352164	-	ENSBTAG00000022314	EMD	40341310	40343613	+	5753	downstream
TCONS_00169900	XLOC_132042	XLOC_132042	Novel_lncRNA	40349367	40352164	-	ENSBTAG00000033032	FAM50A	40417744	40423500	+	65580	upstream
TCONS_00169900	XLOC_132042	XLOC_132042	Novel_lncRNA	40349367	40352164	-	ENSBTAG00000008552	PLXNA3	40441195	40449872	-	89031	downstream
TCONS_00169900	XLOC_132042	XLOC_132042	Novel_lncRNA	40349367	40352164	-	ENSBTAG00000012117	ATP6AP1	40402700	40410481	+	50536	upstream
TCONS_00169900	XLOC_132042	XLOC_132042	Novel_lncRNA	40349367	40352164	-	ENSBTAG00000012125	GDI1	40411178	40416941	+	59014	upstream
TCONS_00169900	XLOC_132042	XLOC_132042	Novel_lncRNA	40349367	40352164	-	ENSBTAG00000007456	TAZ	40379110	40387392	+	26946	upstream
TCONS_00169900	XLOC_132042	XLOC_132042	Novel_lncRNA	40349367	40352164	-	XLOC_128585	XLOC_128585	40431309	40438095	+	79145	upstream
TCONS_00169900	XLOC_132042	XLOC_132042	Novel_lncRNA	40349367	40352164	-	ENSBTAG00000011190	FLNA	40310756	40332714	-	16652	upstream
TCONS_00169900	XLOC_132042	XLOC_132042	Novel_lncRNA	40349367	40352164	-	ENSBTAG00000007454	RPL10	40364801	40367164	+	12637	upstream
TCONS_00169900	XLOC_132042	XLOC_132042	Novel_lncRNA	40349367	40352164	-	ENSBTAG00000007455	DNASE1L1	40368987	40371659	-	16823	downstream
TCONS_00169900	XLOC_132042	XLOC_132042	Novel_lncRNA	40349367	40352164	-	ENSBTAG00000020300	TEX28	40247365	40254767	-	94761	upstream
TCONS_00091125	XLOC_070168	XLOC_070168	Novel_lncRNA	28710481	28711170	+	ENSBTAG00000032247	PPP1R11	28707263	28710379	-	101	upstream
TCONS_00091125	XLOC_070168	XLOC_070168	Novel_lncRNA	28710481	28711170	+	ENSBTAG00000007530	TRIM10	28613832	28622421	+	88059	downstream
TCONS_00091125	XLOC_070168	XLOC_070168	Novel_lncRNA	28710481	28711170	+	ENSBTAG00000007532	TRIM15	28600595	28610740	-	99740	upstream
TCONS_00091125	XLOC_070168	XLOC_070168	Novel_lncRNA	28710481	28711170	+	ENSBTAG00000037381	TRIM40	28626338	28638869	-	71611	upstream
TCONS_00091125	XLOC_070168	XLOC_070168	Novel_lncRNA	28710481	28711170	+	ENSBTAG00000031792	ZNRD1	28714469	28717896	-	3299	downstream
TCONS_00091125	XLOC_070168	XLOC_070168	Novel_lncRNA	28710481	28711170	+	ENSBTAG00000017836	ZFP57	28735959	28739682	+	24789	upstream
TCONS_00091125	XLOC_070168	XLOC_070168	Novel_lncRNA	28710481	28711170	+	ENSBTAG00000004490	TRIM31	28665989	28676508	+	34010	downstream
TCONS_00091125	XLOC_070168	XLOC_070168	Novel_lncRNA	28710481	28711170	+	ENSBTAG00000017239	GABBR1	28775533	28803895	+	64363	upstream
TCONS_00091125	XLOC_070168	XLOC_070168	Novel_lncRNA	28710481	28711170	+	ENSBTAG00000017818	MOG	28739330	28750908	-	28160	downstream
TCONS_00083804	XLOC_064652	XLOC_064652	Novel_lncRNA	26762605	26771539	-	ENSBTAG00000047587	--	26811824	26837752	+	40285	upstream
TCONS_00063342	ENSBTAG00000047756	CNTROB	Novel_lncRNA	28228385	28230719	+	ENSBTAG00000014377	CHD3	28185821	28206741	+	21643	downstream
TCONS_00063342	ENSBTAG00000047756	CNTROB	Novel_lncRNA	28228385	28230719	+	ENSBTAG00000047214	TRAPPC1	28221789	28223283	-	5101	upstream
TCONS_00063342	ENSBTAG00000047756	CNTROB	Novel_lncRNA	28228385	28230719	+	ENSBTAG00000014693	TMEM88	28156791	28157769	+	70615	downstream
TCONS_00063342	ENSBTAG00000047756	CNTROB	Novel_lncRNA	28228385	28230719	+	ENSBTAG00000014695	NAA38	28158381	28159607	-	68777	upstream
TCONS_00063342	ENSBTAG00000047756	CNTROB	Novel_lncRNA	28228385	28230719	+	ENSBTAG00000014696	CYB5D1	28159799	28161241	+	67143	downstream
TCONS_00063342	ENSBTAG00000047756	CNTROB	Novel_lncRNA	28228385	28230719	+	ENSBTAG00000048062	KDM6B	28147258	28155406	+	72978	downstream
TCONS_00063342	ENSBTAG00000047756	CNTROB	Novel_lncRNA	28228385	28230719	+	ENSBTAG00000012475	ALOX12B	28329830	28341331	-	99111	downstream
TCONS_00063342	ENSBTAG00000047756	CNTROB	Novel_lncRNA	28228385	28230719	+	ENSBTAG00000008605	DNAH2	28027091	28134582	+	93802	downstream
TCONS_00063342	ENSBTAG00000047756	CNTROB	Novel_lncRNA	28228385	28230719	+	ENSBTAG00000008773	GUCY2D	28274098	28288583	+	43379	upstream
TCONS_00063342	ENSBTAG00000047756	CNTROB	Novel_lncRNA	28228385	28230719	+	ENSBTAG00000008779	ALOX15B	28306790	28315515	+	76071	upstream
TCONS_00063342	ENSBTAG00000047756	CNTROB	Novel_lncRNA	28228385	28230719	+	ENSBTAG00000014940	KCNAB3	28214104	28220774	-	7610	upstream
TCONS_00063342	ENSBTAG00000047756	CNTROB	Novel_lncRNA	28228385	28230719	+	ENSBTAG00000047756	CNTROB	28224424	28238427	+	-2335	sense
TCONS_00024074	XLOC_019052	XLOC_019052	Novel_lncRNA	12200031	12202133	+	ENSBTAG00000013879	DGKH	12293694	12405237	+	91561	upstream
TCONS_00083801	XLOC_064649	XLOC_064649	Novel_lncRNA	26750614	26773436	-	ENSBTAG00000047587	--	26811824	26837752	+	38388	upstream
TCONS_00005168	XLOC_004246	XLOC_004246	Novel_lncRNA	42640013	42654894	-	ENSBTAG00000014889	DCBLD2	42743865	42802957	-	88971	downstream
TCONS_00005168	XLOC_004246	XLOC_004246	Novel_lncRNA	42640013	42654894	-	ENSBTAG00000023666	--	42566822	42571545	+	68467	downstream
TCONS_00005168	XLOC_004246	XLOC_004246	Novel_lncRNA	42640013	42654894	-	ENSBTAG00000004471	ST3GAL6	42678532	42742169	+	23638	upstream
TCONS_00155552	ENSBTAG00000018445	GRIN3A	Novel_lncRNA	92942513	92945931	+	ENSBTAG00000018445	GRIN3A	92945057	93145524	-	-874	antisense
TCONS_00155552	ENSBTAG00000018445	GRIN3A	Novel_lncRNA	92942513	92945931	+	ENSBTAG00000009516	RNF20	92911254	92935750	+	6762	downstream
TCONS_00155552	ENSBTAG00000018445	GRIN3A	Novel_lncRNA	92942513	92945931	+	ENSBTAG00000015358	ALDOB	92773691	92865307	-	77205	upstream
TCONS_00155552	ENSBTAG00000018445	GRIN3A	Novel_lncRNA	92942513	92945931	+	ENSBTAG00000020844	TMEM246	92824739	92865294	-	77218	upstream
TCONS_00155552	ENSBTAG00000018445	GRIN3A	Novel_lncRNA	92942513	92945931	+	XLOC_123344	XLOC_123344	92894000	92911081	-	31431	upstream
TCONS_00110761	ENSBTAG00000011636	DDIAS	Novel_lncRNA	12804769	12811923	+	ENSBTAG00000002417	RAB30	12658759	12754007	+	50761	downstream
TCONS_00110761	ENSBTAG00000011636	DDIAS	Novel_lncRNA	12804769	12811923	+	ENSBTAG00000011636	DDIAS	12798998	12819990	-	-7155	antisense
TCONS_00110761	ENSBTAG00000011636	DDIAS	Novel_lncRNA	12804769	12811923	+	ENSBTAG00000033731	PRCP	12820129	12908442	+	8206	upstream
TCONS_00001518	XLOC_001276	XLOC_001276	Novel_lncRNA	57516097	57528172	+	ENSBTAG00000019332	SLC9C1	57360422	57501871	-	14225	upstream
TCONS_00001518	XLOC_001276	XLOC_001276	Novel_lncRNA	57516097	57528172	+	ENSBTAG00000033319	CD200	57568529	57591076	+	40357	upstream
TCONS_00163028	XLOC_126445	XLOC_126445	Novel_lncRNA	28486079	28490739	-	ENSBTAG00000046232	--	28544215	28544698	+	53476	upstream
TCONS_00120696	XLOC_092586	XLOC_092586	Novel_lncRNA	58636683	58648821	-	ENSBTAG00000021051	ZNHIT6	58564021	58625809	+	10873	downstream
TCONS_00120696	XLOC_092586	XLOC_092586	Novel_lncRNA	58636683	58648821	-	ENSBTAG00000009844	CYR61	58678778	58681686	-	29957	downstream
TCONS_00120696	XLOC_092586	XLOC_092586	Novel_lncRNA	58636683	58648821	-	XLOC_089428	XLOC_089428	58681908	58807662	+	33087	upstream
TCONS_00068989	XLOC_052930	XLOC_052930	Novel_lncRNA	59099029	59236026	-	ENSBTAG00000018837	SLC39A11	58779398	59071795	+	27233	downstream
TCONS_00134773	ENSBTAG00000004484	CEP83	Novel_lncRNA	24292537	24380989	-	ENSBTAG00000004484	CEP83	24226911	24374720	-	-82184	sense
TCONS_00134773	ENSBTAG00000004484	CEP83	Novel_lncRNA	24292537	24380989	-	ENSBTAG00000014375	TMCC3	24466599	24537335	-	85610	downstream
TCONS_00134773	ENSBTAG00000004484	CEP83	Novel_lncRNA	24292537	24380989	-	ENSBTAG00000011245	PLXNC1	24072281	24224562	+	67974	downstream
TCONS_00040334	ENSBTAG00000002907	C2CD3	Novel_lncRNA	54253096	54261568	+	ENSBTAG00000003692	UCP2	54196169	54202633	-	50462	upstream
TCONS_00040334	ENSBTAG00000002907	C2CD3	Novel_lncRNA	54253096	54261568	+	ENSBTAG00000003679	PAAF1	54131055	54171357	+	81738	downstream
TCONS_00040334	ENSBTAG00000002907	C2CD3	Novel_lncRNA	54253096	54261568	+	ENSBTAG00000002907	C2CD3	54227839	54357467	-	-8473	antisense
TCONS_00040334	ENSBTAG00000002907	C2CD3	Novel_lncRNA	54253096	54261568	+	ENSBTAG00000003682	DNAJB13	54180360	54192907	+	60188	downstream
TCONS_00040334	ENSBTAG00000002907	C2CD3	Novel_lncRNA	54253096	54261568	+	ENSBTAG00000005259	UCP3	54213565	54224051	-	29044	upstream
TCONS_00040334	ENSBTAG00000002907	C2CD3	Novel_lncRNA	54253096	54261568	+	ENSBTAG00000027612	PPME1	54357946	54406879	+	96378	upstream
TCONS_00120697	XLOC_092586	XLOC_092586	Novel_lncRNA	58640067	58650269	-	ENSBTAG00000021051	ZNHIT6	58564021	58625809	+	14257	downstream
TCONS_00120697	XLOC_092586	XLOC_092586	Novel_lncRNA	58640067	58650269	-	ENSBTAG00000009844	CYR61	58678778	58681686	-	28509	downstream
TCONS_00120697	XLOC_092586	XLOC_092586	Novel_lncRNA	58640067	58650269	-	XLOC_089428	XLOC_089428	58681908	58807662	+	31639	upstream
TCONS_00040333	ENSBTAG00000002907	C2CD3	Novel_lncRNA	54231854	54261568	+	ENSBTAG00000003692	UCP2	54196169	54202633	-	29220	upstream
TCONS_00040333	ENSBTAG00000002907	C2CD3	Novel_lncRNA	54231854	54261568	+	ENSBTAG00000003679	PAAF1	54131055	54171357	+	60496	downstream
TCONS_00040333	ENSBTAG00000002907	C2CD3	Novel_lncRNA	54231854	54261568	+	ENSBTAG00000002907	C2CD3	54227839	54357467	-	-29715	antisense
TCONS_00040333	ENSBTAG00000002907	C2CD3	Novel_lncRNA	54231854	54261568	+	ENSBTAG00000003682	DNAJB13	54180360	54192907	+	38946	downstream
TCONS_00040333	ENSBTAG00000002907	C2CD3	Novel_lncRNA	54231854	54261568	+	ENSBTAG00000005259	UCP3	54213565	54224051	-	7802	upstream
TCONS_00040333	ENSBTAG00000002907	C2CD3	Novel_lncRNA	54231854	54261568	+	ENSBTAG00000027612	PPME1	54357946	54406879	+	96378	upstream
TCONS_00134774	ENSBTAG00000004484	CEP83	Novel_lncRNA	24334095	24374939	-	ENSBTAG00000004484	CEP83	24226911	24374720	-	-40626	sense
TCONS_00134774	ENSBTAG00000004484	CEP83	Novel_lncRNA	24334095	24374939	-	ENSBTAG00000014375	TMCC3	24466599	24537335	-	91660	downstream
TCONS_00000461	XLOC_000415	XLOC_000415	Novel_lncRNA	7938	10828	-	ENSBTAG00000047418	SLC25A6	1866	6353	+	1584	downstream
TCONS_00021203	XLOC_016823	XLOC_016823	Novel_lncRNA	29416425	29418113	-	ENSBTAG00000032558	TTC7A	29247948	29368844	+	47580	downstream
TCONS_00021203	XLOC_016823	XLOC_016823	Novel_lncRNA	29416425	29418113	-	ENSBTAG00000001575	CALM2	29424995	29432052	-	6882	downstream
TCONS_00057535	ENSBTAG00000009872	SPHK2	Novel_lncRNA	55721619	55727995	+	ENSBTAG00000045498	SULT2B1	55660401	55697135	+	24483	downstream
TCONS_00057535	ENSBTAG00000009872	SPHK2	Novel_lncRNA	55721619	55727995	+	ENSBTAG00000044132	NTN5	55745677	55751319	-	17682	downstream
TCONS_00057535	ENSBTAG00000009872	SPHK2	Novel_lncRNA	55721619	55727995	+	ENSBTAG00000009872	SPHK2	55714369	55721629	+	-11	sense
TCONS_00057535	ENSBTAG00000009872	SPHK2	Novel_lncRNA	55721619	55727995	+	ENSBTAG00000011619	RASIP1	55810632	55824241	-	82637	downstream
TCONS_00057535	ENSBTAG00000009872	SPHK2	Novel_lncRNA	55721619	55727995	+	ENSBTAG00000011621	IZUMO1	55824921	55827887	-	96926	downstream
TCONS_00057535	ENSBTAG00000009872	SPHK2	Novel_lncRNA	55721619	55727995	+	ENSBTAG00000011617	MAMSTR	55803983	55809104	-	75988	downstream
TCONS_00057535	ENSBTAG00000009872	SPHK2	Novel_lncRNA	55721619	55727995	+	ENSBTAG00000021557	FUT2	55786903	55787938	+	58908	upstream
TCONS_00057535	ENSBTAG00000009872	SPHK2	Novel_lncRNA	55721619	55727995	+	ENSBTAG00000048127	SPACA4	55701225	55701975	+	19643	downstream
TCONS_00057535	ENSBTAG00000009872	SPHK2	Novel_lncRNA	55721619	55727995	+	ENSBTAG00000046291	FAM83E	55697573	55707567	-	14051	upstream
TCONS_00057535	ENSBTAG00000009872	SPHK2	Novel_lncRNA	55721619	55727995	+	ENSBTAG00000014514	SEC1	55753308	55764157	+	25313	upstream
TCONS_00057535	ENSBTAG00000009872	SPHK2	Novel_lncRNA	55721619	55727995	+	ENSBTAG00000012016	LMTK3	55609441	55624795	-	96823	upstream
TCONS_00057535	ENSBTAG00000009872	SPHK2	Novel_lncRNA	55721619	55727995	+	ENSBTAG00000006757	CA11	55730209	55736474	-	2214	downstream
TCONS_00057535	ENSBTAG00000009872	SPHK2	Novel_lncRNA	55721619	55727995	+	ENSBTAG00000015388	RPL18	55710192	55713956	-	7662	upstream
TCONS_00057535	ENSBTAG00000009872	SPHK2	Novel_lncRNA	55721619	55727995	+	ENSBTAG00000006754	DBP	55722335	55729578	-	-5660	antisense
TCONS_00138665	ENSBTAG00000003594	RIBC2	Novel_lncRNA	116556312	116564443	-	ENSBTAG00000024132	SMC1B	116464170	116545914	-	10397	upstream
TCONS_00138665	ENSBTAG00000003594	RIBC2	Novel_lncRNA	116556312	116564443	-	ENSBTAG00000012088	FBLN1	116616199	116695692	+	51756	upstream
TCONS_00138665	ENSBTAG00000003594	RIBC2	Novel_lncRNA	116556312	116564443	-	ENSBTAG00000010590	FAM118A	116447251	116460623	+	95688	downstream
TCONS_00138665	ENSBTAG00000003594	RIBC2	Novel_lncRNA	116556312	116564443	-	ENSBTAG00000003594	RIBC2	116546018	116556849	+	-538	antisense
TCONS_00061735	XLOC_047886	XLOC_047886	Novel_lncRNA	62531406	62535825	-	ENSBTAG00000008932	SHISA7	62515044	62521682	+	9723	downstream
TCONS_00061735	XLOC_047886	XLOC_047886	Novel_lncRNA	62531406	62535825	-	ENSBTAG00000023343	RPL28	62547219	62549950	-	11394	downstream
TCONS_00061735	XLOC_047886	XLOC_047886	Novel_lncRNA	62531406	62535825	-	ENSBTAG00000007200	COX6B2	62573343	62574837	+	37518	upstream
TCONS_00061735	XLOC_047886	XLOC_047886	Novel_lncRNA	62531406	62535825	-	ENSBTAG00000019051	NAT14	62472029	62474435	-	56970	upstream
TCONS_00061735	XLOC_047886	XLOC_047886	Novel_lncRNA	62531406	62535825	-	ENSBTAG00000009211	UBE2S	62537350	62541236	+	1525	upstream
TCONS_00061735	XLOC_047886	XLOC_047886	Novel_lncRNA	62531406	62535825	-	ENSBTAG00000038034	ZNF628	62475321	62481823	-	49582	upstream
TCONS_00061735	XLOC_047886	XLOC_047886	Novel_lncRNA	62531406	62535825	-	ENSBTAG00000015950	ISOC2	62502066	62508467	+	22938	downstream
TCONS_00061735	XLOC_047886	XLOC_047886	Novel_lncRNA	62531406	62535825	-	ENSBTAG00000030885	SSC5D	62447619	62471100	-	60305	upstream
TCONS_00061735	XLOC_047886	XLOC_047886	Novel_lncRNA	62531406	62535825	-	ENSBTAG00000022813	TMEM150B	62608570	62615876	+	72745	upstream
TCONS_00061735	XLOC_047886	XLOC_047886	Novel_lncRNA	62531406	62535825	-	ENSBTAG00000021057	TMEM190	62555137	62556184	-	19312	downstream
TCONS_00061735	XLOC_047886	XLOC_047886	Novel_lncRNA	62531406	62535825	-	ENSBTAG00000014087	KMT5C	62580693	62587280	-	44868	downstream
TCONS_00061735	XLOC_047886	XLOC_047886	Novel_lncRNA	62531406	62535825	-	ENSBTAG00000015226	BRSK1	62616006	62638443	-	80181	downstream
TCONS_00061735	XLOC_047886	XLOC_047886	Novel_lncRNA	62531406	62535825	-	ENSBTAG00000006121	SBK2	62435401	62438857	+	92548	downstream
TCONS_00061735	XLOC_047886	XLOC_047886	Novel_lncRNA	62531406	62535825	-	ENSBTAG00000047400	IL11	62561914	62564977	+	26089	upstream
TCONS_00061735	XLOC_047886	XLOC_047886	Novel_lncRNA	62531406	62535825	-	ENSBTAG00000044157	--	62566953	62570145	+	31128	upstream
TCONS_00088712	ENSBTAG00000003165	ADAMTS9	Novel_lncRNA	36776381	36879665	-	ENSBTAG00000008534	--	36684970	36686398	-	89982	upstream
TCONS_00088712	ENSBTAG00000003165	ADAMTS9	Novel_lncRNA	36776381	36879665	-	ENSBTAG00000003165	ADAMTS9	36876909	37037695	+	-2756	antisense
TCONS_00120310	ENSBTAG00000021537	RWDD3	Novel_lncRNA	48398098	48410727	-	ENSBTAG00000021537	RWDD3	48398160	48410727	-	-12567	sense
TCONS_00120310	ENSBTAG00000021537	RWDD3	Novel_lncRNA	48398098	48410727	-	ENSBTAG00000044125	--	48451879	48493897	-	41152	downstream
TCONS_00160623	ENSBTAG00000019410	CEP57L1	Novel_lncRNA	41492297	41554238	+	ENSBTAG00000019410	CEP57L1	41469870	41554001	-	-61705	antisense
TCONS_00160623	ENSBTAG00000019410	CEP57L1	Novel_lncRNA	41492297	41554238	+	ENSBTAG00000003015	SESN1	41555160	41690067	+	922	upstream
TCONS_00136953	ENSBTAG00000008074	C1QTNF6	Novel_lncRNA	75996959	75999914	-	ENSBTAG00000008074	C1QTNF6	75992621	75999893	-	-2935	sense
TCONS_00136953	ENSBTAG00000008074	C1QTNF6	Novel_lncRNA	75996959	75999914	-	ENSBTAG00000032152	TMPRSS6	75870207	75903553	-	93405	upstream
TCONS_00136953	ENSBTAG00000008074	C1QTNF6	Novel_lncRNA	75996959	75999914	-	ENSBTAG00000011043	RAC2	76033362	76050218	-	33448	downstream
TCONS_00136953	ENSBTAG00000008074	C1QTNF6	Novel_lncRNA	75996959	75999914	-	ENSBTAG00000014237	CYTH4	76080308	76111131	+	80394	upstream
TCONS_00136953	ENSBTAG00000008074	C1QTNF6	Novel_lncRNA	75996959	75999914	-	ENSBTAG00000016345	IL2RB	75927871	75939915	-	57043	upstream
TCONS_00136953	ENSBTAG00000008074	C1QTNF6	Novel_lncRNA	75996959	75999914	-	ENSBTAG00000008910	SSTR3	76012700	76013957	-	12786	downstream
TCONS_00092021	ENSBTAG00000006379	BPHL	Novel_lncRNA	50401940	50404037	+	ENSBTAG00000006378	RIPK1	50420990	50446719	-	16953	downstream
TCONS_00092021	ENSBTAG00000006379	BPHL	Novel_lncRNA	50401940	50404037	+	ENSBTAG00000006379	BPHL	50394683	50417050	-	-2098	antisense
TCONS_00092021	ENSBTAG00000006379	BPHL	Novel_lncRNA	50401940	50404037	+	ENSBTAG00000045888	--	50406550	50408215	+	2513	upstream
TCONS_00092021	ENSBTAG00000006379	BPHL	Novel_lncRNA	50401940	50404037	+	ENSBTAG00000004093	TUBB2B	50354842	50357631	+	44308	downstream
TCONS_00092021	ENSBTAG00000006379	BPHL	Novel_lncRNA	50401940	50404037	+	ENSBTAG00000010943	SLC22A23	50234184	50323825	+	78114	downstream
TCONS_00092021	ENSBTAG00000006379	BPHL	Novel_lncRNA	50401940	50404037	+	ENSBTAG00000046886	TUBB2A	50390116	50394279	+	7852	downstream
TCONS_00092021	ENSBTAG00000006379	BPHL	Novel_lncRNA	50401940	50404037	+	ENSBTAG00000000786	NQO2	50487433	50498284	-	83396	downstream
TCONS_00092021	ENSBTAG00000006379	BPHL	Novel_lncRNA	50401940	50404037	+	ENSBTAG00000031249	PSMG4	50327385	50331704	-	70235	upstream
TCONS_00056854	XLOC_044580	XLOC_044580	Novel_lncRNA	48940850	48941649	+	ENSBTAG00000046295	CCER2	48891578	48894035	-	46814	upstream
TCONS_00056854	XLOC_044580	XLOC_044580	Novel_lncRNA	48940850	48941649	+	ENSBTAG00000001775	RINL	48851896	48860406	-	80443	upstream
TCONS_00056854	XLOC_044580	XLOC_044580	Novel_lncRNA	48940850	48941649	+	ENSBTAG00000001776	SIRT2	48860730	48880567	-	60282	upstream
TCONS_00056854	XLOC_044580	XLOC_044580	Novel_lncRNA	48940850	48941649	+	ENSBTAG00000001780	SARS2	48896563	48905610	-	35258	upstream
TCONS_00056854	XLOC_044580	XLOC_044580	Novel_lncRNA	48940850	48941649	+	ENSBTAG00000001782	MRPS12	48905797	48907691	+	33158	downstream
TCONS_00056854	XLOC_044580	XLOC_044580	Novel_lncRNA	48940850	48941649	+	ENSBTAG00000001783	FBXO17	48909649	48919627	-	21222	upstream
TCONS_00056854	XLOC_044580	XLOC_044580	Novel_lncRNA	48940850	48941649	+	ENSBTAG00000001778	NFKBIB	48880854	48891485	+	49364	downstream
TCONS_00166453	ENSBTAG00000016221	AMOT	Novel_lncRNA	68650342	68675528	+	ENSBTAG00000016221	AMOT	68598670	68657930	-	-7589	antisense
TCONS_00066291	ENSBTAG00000033298	LYRM9	Novel_lncRNA	20014789	20030248	-	ENSBTAG00000006894	NOS2	19758763	19956549	-	58239	upstream
TCONS_00066291	ENSBTAG00000033298	LYRM9	Novel_lncRNA	20014789	20030248	-	ENSBTAG00000033298	LYRM9	20014788	20030248	-	-15460	sense
TCONS_00066291	ENSBTAG00000033298	LYRM9	Novel_lncRNA	20014789	20030248	-	ENSBTAG00000001836	ULBP11	19937601	19947884	-	66904	upstream
TCONS_00066291	ENSBTAG00000033298	LYRM9	Novel_lncRNA	20014789	20030248	-	ENSBTAG00000007238	--	19950583	19952293	+	62495	downstream
TCONS_00066291	ENSBTAG00000033298	LYRM9	Novel_lncRNA	20014789	20030248	-	ENSBTAG00000023970	--	19919499	19921026	+	93762	downstream
TCONS_00092027	ENSBTAG00000006378	RIPK1	Novel_lncRNA	50446537	50453565	+	ENSBTAG00000017949	--	50550186	50568522	-	96621	downstream
TCONS_00092027	ENSBTAG00000006378	RIPK1	Novel_lncRNA	50446537	50453565	+	ENSBTAG00000006378	RIPK1	50420990	50446719	-	-183	antisense
TCONS_00092027	ENSBTAG00000006378	RIPK1	Novel_lncRNA	50446537	50453565	+	ENSBTAG00000006379	BPHL	50394683	50417050	-	29486	upstream
TCONS_00092027	ENSBTAG00000006378	RIPK1	Novel_lncRNA	50446537	50453565	+	ENSBTAG00000045888	--	50406550	50408215	+	38321	downstream
TCONS_00092027	ENSBTAG00000006378	RIPK1	Novel_lncRNA	50446537	50453565	+	ENSBTAG00000004093	TUBB2B	50354842	50357631	+	88905	downstream
TCONS_00092027	ENSBTAG00000006378	RIPK1	Novel_lncRNA	50446537	50453565	+	ENSBTAG00000046886	TUBB2A	50390116	50394279	+	52449	downstream
TCONS_00092027	ENSBTAG00000006378	RIPK1	Novel_lncRNA	50446537	50453565	+	ENSBTAG00000000786	NQO2	50487433	50498284	-	33868	downstream
TCONS_00092027	ENSBTAG00000006378	RIPK1	Novel_lncRNA	50446537	50453565	+	ENSBTAG00000017483	--	50515221	50529891	-	61656	downstream
TCONS_00066292	ENSBTAG00000033298	LYRM9	Novel_lncRNA	20014789	20030248	-	ENSBTAG00000006894	NOS2	19758763	19956549	-	58239	upstream
TCONS_00066292	ENSBTAG00000033298	LYRM9	Novel_lncRNA	20014789	20030248	-	ENSBTAG00000033298	LYRM9	20014788	20030248	-	-15460	sense
TCONS_00066292	ENSBTAG00000033298	LYRM9	Novel_lncRNA	20014789	20030248	-	ENSBTAG00000001836	ULBP11	19937601	19947884	-	66904	upstream
TCONS_00066292	ENSBTAG00000033298	LYRM9	Novel_lncRNA	20014789	20030248	-	ENSBTAG00000007238	--	19950583	19952293	+	62495	downstream
TCONS_00066292	ENSBTAG00000033298	LYRM9	Novel_lncRNA	20014789	20030248	-	ENSBTAG00000023970	--	19919499	19921026	+	93762	downstream
TCONS_00068529	ENSBTAG00000019104	FAAP100	Novel_lncRNA	51833754	51834815	-	ENSBTAG00000030200	ARL16	51746396	51748740	+	85013	downstream
TCONS_00068529	ENSBTAG00000019104	FAAP100	Novel_lncRNA	51833754	51834815	-	ENSBTAG00000000411	HGS	51733072	51746201	-	87552	upstream
TCONS_00068529	ENSBTAG00000019104	FAAP100	Novel_lncRNA	51833754	51834815	-	ENSBTAG00000040573	TSPAN10	51771253	51775213	-	58540	upstream
TCONS_00068529	ENSBTAG00000019104	FAAP100	Novel_lncRNA	51833754	51834815	-	ENSBTAG00000000354	PDE6G	51768183	51769908	+	63845	downstream
TCONS_00068529	ENSBTAG00000019104	FAAP100	Novel_lncRNA	51833754	51834815	-	ENSBTAG00000000355	OXLD1	51763603	51765917	+	67836	downstream
TCONS_00068529	ENSBTAG00000019104	FAAP100	Novel_lncRNA	51833754	51834815	-	ENSBTAG00000000356	CCDC137	51757840	51763491	-	70262	upstream
TCONS_00068529	ENSBTAG00000019104	FAAP100	Novel_lncRNA	51833754	51834815	-	ENSBTAG00000024932	FSCN2	51845405	51851192	-	10590	downstream
TCONS_00068529	ENSBTAG00000019104	FAAP100	Novel_lncRNA	51833754	51834815	-	ENSBTAG00000016776	BAHCC1	51911292	51945652	-	76477	downstream
TCONS_00068529	ENSBTAG00000019104	FAAP100	Novel_lncRNA	51833754	51834815	-	ENSBTAG00000006189	ACTG1	51868428	51871276	+	33613	upstream
TCONS_00068529	ENSBTAG00000019104	FAAP100	Novel_lncRNA	51833754	51834815	-	ENSBTAG00000019105	NPLOC4	51781190	51829647	+	4106	downstream
TCONS_00068529	ENSBTAG00000019104	FAAP100	Novel_lncRNA	51833754	51834815	-	ENSBTAG00000019104	FAAP100	51833820	51842965	+	-995	antisense
TCONS_00069581	XLOC_053370	XLOC_053370	Novel_lncRNA	19510797	19516142	+	ENSBTAG00000009897	AGPS	19340959	19433177	-	77619	upstream
TCONS_00054848	ENSBTAG00000017752	DYNLRB2	Novel_lncRNA	7356788	7366900	+	ENSBTAG00000017752	DYNLRB2	7356787	7366900	+	-10113	sense
TCONS_00054848	ENSBTAG00000017752	DYNLRB2	Novel_lncRNA	7356788	7366900	+	ENSBTAG00000017112	CDYL2	7421961	7474074	-	55061	downstream
TCONS_00110340	XLOC_084841	XLOC_084841	Novel_lncRNA	46217424	46224716	-	ENSBTAG00000012393	AGT	46147259	46156093	+	61330	downstream
TCONS_00110340	XLOC_084841	XLOC_084841	Novel_lncRNA	46217424	46224716	-	ENSBTAG00000020314	COG2	46162159	46204502	-	12921	upstream
TCONS_00110340	XLOC_084841	XLOC_084841	Novel_lncRNA	46217424	46224716	-	XLOC_084848	XLOC_084848	46294801	46298769	-	70085	downstream
TCONS_00026068	ENSBTAG00000006647	RCBTB2	Novel_lncRNA	18319274	18361999	-	ENSBTAG00000006645	LPAR6	18282156	18284006	-	35267	upstream
TCONS_00026068	ENSBTAG00000006647	RCBTB2	Novel_lncRNA	18319274	18361999	-	ENSBTAG00000006647	RCBTB2	18319334	18349305	-	-29971	sense
TCONS_00026068	ENSBTAG00000006647	RCBTB2	Novel_lncRNA	18319274	18361999	-	ENSBTAG00000006640	RB1	18196464	18316589	+	2684	downstream
TCONS_00079756	XLOC_061539	XLOC_061539	Novel_lncRNA	24484022	24499792	-	ENSBTAG00000027924	SNX18	24570226	24596518	-	70434	downstream
TCONS_00079756	XLOC_061539	XLOC_061539	Novel_lncRNA	24484022	24499792	-	ENSBTAG00000004920	--	24442439	24442887	+	41134	downstream
TCONS_00154863	ENSBTAG00000005247	FRMD3	Novel_lncRNA	77725054	77834485	+	ENSBTAG00000005247	FRMD3	77785286	77910313	-	-49199	antisense
TCONS_00093793	XLOC_072246	XLOC_072246	Novel_lncRNA	36232901	36234810	-	ENSBTAG00000046556	SOX4	36291393	36440312	-	56583	downstream
TCONS_00167289	XLOC_129832	XLOC_129832	Novel_lncRNA	95969411	95992255	+	ENSBTAG00000017783	TSPYL2	95957460	95964356	+	5054	downstream
TCONS_00167289	XLOC_129832	XLOC_129832	Novel_lncRNA	95969411	95992255	+	ENSBTAG00000007493	--	96027032	96028213	+	34777	upstream
TCONS_00167289	XLOC_129832	XLOC_129832	Novel_lncRNA	95969411	95992255	+	ENSBTAG00000017767	GPR173	95933519	95953706	+	15704	downstream
TCONS_00167289	XLOC_129832	XLOC_129832	Novel_lncRNA	95969411	95992255	+	ENSBTAG00000014945	IQSEC2	96082196	96158317	-	89941	downstream
TCONS_00167289	XLOC_129832	XLOC_129832	Novel_lncRNA	95969411	95992255	+	ENSBTAG00000014943	KDM5C	96041771	96072571	-	49516	downstream
TCONS_00068674	XLOC_052718	XLOC_052718	Novel_lncRNA	53258859	53270714	-	ENSBTAG00000003192	TBC1D16	53181378	53245548	+	13414	downstream
TCONS_00068674	XLOC_052718	XLOC_052718	Novel_lncRNA	53258859	53270714	-	ENSBTAG00000009782	CBX4	53318968	53342554	+	48254	upstream
TCONS_00068674	XLOC_052718	XLOC_052718	Novel_lncRNA	53258859	53270714	-	ENSBTAG00000009107	CBX8	53360153	53361992	+	89439	upstream
TCONS_00048301	ENSBTAG00000020839	MEGF6	Novel_lncRNA	50766001	50771816	-	ENSBTAG00000020837	ARHGEF16	50811141	50834864	-	39325	downstream
TCONS_00048301	ENSBTAG00000020839	MEGF6	Novel_lncRNA	50766001	50771816	-	ENSBTAG00000015857	TPRG1L	50687997	50690794	-	75206	upstream
TCONS_00048301	ENSBTAG00000020839	MEGF6	Novel_lncRNA	50766001	50771816	-	ENSBTAG00000018965	PRDM16	50847257	50898579	-	75441	downstream
TCONS_00048301	ENSBTAG00000020839	MEGF6	Novel_lncRNA	50766001	50771816	-	ENSBTAG00000015859	WRAP73	50674471	50686441	+	79559	downstream
TCONS_00048301	ENSBTAG00000020839	MEGF6	Novel_lncRNA	50766001	50771816	-	ENSBTAG00000020839	MEGF6	50705000	50803757	+	-5816	antisense
TCONS_00006257	ENSBTAG00000001697	TRA2B	Novel_lncRNA	81878668	81885529	-	ENSBTAG00000011305	--	81844685	81864300	-	14367	upstream
TCONS_00006257	ENSBTAG00000001697	TRA2B	Novel_lncRNA	81878668	81885529	-	ENSBTAG00000001697	TRA2B	81878690	81898384	+	-6839	antisense
TCONS_00006257	ENSBTAG00000001697	TRA2B	Novel_lncRNA	81878668	81885529	-	ENSBTAG00000014915	ETV5	81725702	81784999	+	93668	downstream
TCONS_00006257	ENSBTAG00000001697	TRA2B	Novel_lncRNA	81878668	81885529	-	ENSBTAG00000047841	--	81854672	81855114	+	23553	downstream
TCONS_00007899	ENSBTAG00000019589	CFAP410	Novel_lncRNA	145801880	145813440	-	ENSBTAG00000010658	PFKL	145770057	145797205	+	4674	downstream
TCONS_00007899	ENSBTAG00000019589	CFAP410	Novel_lncRNA	145801880	145813440	-	ENSBTAG00000023393	AIRE	145749450	145760199	+	41680	downstream
TCONS_00007899	ENSBTAG00000019589	CFAP410	Novel_lncRNA	145801880	145813440	-	ENSBTAG00000014882	--	145703697	145718149	-	83730	upstream
TCONS_00007899	ENSBTAG00000019589	CFAP410	Novel_lncRNA	145801880	145813440	-	ENSBTAG00000037662	--	145901590	145902232	-	88150	downstream
TCONS_00007899	ENSBTAG00000019589	CFAP410	Novel_lncRNA	145801880	145813440	-	ENSBTAG00000017882	LRRC3	145885349	145887681	+	71909	upstream
TCONS_00007899	ENSBTAG00000019589	CFAP410	Novel_lncRNA	145801880	145813440	-	ENSBTAG00000019589	CFAP410	145801879	145813313	-	-11434	sense
TCONS_00007899	ENSBTAG00000019589	CFAP410	Novel_lncRNA	145801880	145813440	-	ENSBTAG00000021901	TRPM2	145830609	145871792	+	17169	upstream
TCONS_00072794	ENSBTAG00000009251	SZRD1	Novel_lncRNA	136324975	136337878	+	ENSBTAG00000008510	FBXO42	136362254	136444097	+	24376	upstream
TCONS_00072794	ENSBTAG00000009251	SZRD1	Novel_lncRNA	136324975	136337878	+	XLOC_059186	XLOC_059186	136338199	136345911	-	321	downstream
TCONS_00072794	ENSBTAG00000009251	SZRD1	Novel_lncRNA	136324975	136337878	+	ENSBTAG00000047837	--	136338528	136351001	+	650	upstream
TCONS_00072794	ENSBTAG00000009251	SZRD1	Novel_lncRNA	136324975	136337878	+	ENSBTAG00000009251	SZRD1	136317924	136337845	-	-12871	antisense
TCONS_00072794	ENSBTAG00000009251	SZRD1	Novel_lncRNA	136324975	136337878	+	ENSBTAG00000013282	NECAP2	136252383	136266397	-	58577	upstream
TCONS_00072794	ENSBTAG00000009251	SZRD1	Novel_lncRNA	136324975	136337878	+	ENSBTAG00000003822	CROCC	136193742	136239981	-	84993	upstream
TCONS_00072794	ENSBTAG00000009251	SZRD1	Novel_lncRNA	136324975	136337878	+	ENSBTAG00000013281	SPATA21	136276528	136314563	+	10411	downstream
TCONS_00016560	XLOC_013160	XLOC_013160	Novel_lncRNA	19781065	19788885	+	ENSBTAG00000013923	QPCT	19815844	19846493	+	26959	upstream
TCONS_00016560	XLOC_013160	XLOC_013160	Novel_lncRNA	19781065	19788885	+	ENSBTAG00000039770	CEBPZ	19659021	19683088	-	97976	upstream
TCONS_00016560	XLOC_013160	XLOC_013160	Novel_lncRNA	19781065	19788885	+	ENSBTAG00000001113	NDUFAF7	19683130	19699850	+	81214	downstream
TCONS_00016560	XLOC_013160	XLOC_013160	Novel_lncRNA	19781065	19788885	+	ENSBTAG00000001114	PRKD3	19704350	19780728	-	336	upstream
TCONS_00023208	ENSBTAG00000025612	URM1	Novel_lncRNA	98975128	98979143	-	ENSBTAG00000025612	URM1	98978449	98995209	+	-694	antisense
TCONS_00023208	ENSBTAG00000025612	URM1	Novel_lncRNA	98975128	98979143	-	ENSBTAG00000030608	SWI5	98895392	98902043	+	73084	downstream
TCONS_00023208	ENSBTAG00000025612	URM1	Novel_lncRNA	98975128	98979143	-	ENSBTAG00000011317	GOLGA2	98879337	98895204	-	79923	upstream
TCONS_00023208	ENSBTAG00000025612	URM1	Novel_lncRNA	98975128	98979143	-	ENSBTAG00000011307	DNM1	98834513	98877986	+	97141	downstream
TCONS_00023208	ENSBTAG00000025612	URM1	Novel_lncRNA	98975128	98979143	-	ENSBTAG00000038139	CERCAM	99019927	99029485	+	40784	upstream
TCONS_00023208	ENSBTAG00000025612	URM1	Novel_lncRNA	98975128	98979143	-	ENSBTAG00000004664	COQ4	98931356	98945011	+	30116	downstream
TCONS_00023208	ENSBTAG00000025612	URM1	Novel_lncRNA	98975128	98979143	-	ENSBTAG00000015436	SLC27A4	98957839	98971732	+	3395	downstream
TCONS_00023208	ENSBTAG00000025612	URM1	Novel_lncRNA	98975128	98979143	-	ENSBTAG00000030567	ODF2	99047691	99074785	+	68548	upstream
TCONS_00023208	ENSBTAG00000025612	URM1	Novel_lncRNA	98975128	98979143	-	ENSBTAG00000030566	GLE1	99077977	99103590	+	98834	upstream
TCONS_00023208	ENSBTAG00000025612	URM1	Novel_lncRNA	98975128	98979143	-	ENSBTAG00000004663	TRUB2	98919235	98930920	-	44207	upstream
TCONS_00000206	XLOC_000183	XLOC_000183	Novel_lncRNA	55	3014	-	ENSBTAG00000047958	DPP7	3534	6470	-	520	downstream
TCONS_00000206	XLOC_000183	XLOC_000183	Novel_lncRNA	55	3014	-	XLOC_000180	XLOC_000180	52	2033	+	-1979	antisense
TCONS_00128554	XLOC_099086	XLOC_099086	Novel_lncRNA	77222913	77224664	-	ENSBTAG00000008090	CCM2	77250090	77301198	-	25426	downstream
TCONS_00128554	XLOC_099086	XLOC_099086	Novel_lncRNA	77222913	77224664	-	ENSBTAG00000008093	NACAD	77239818	77248648	+	15154	upstream
TCONS_00128554	XLOC_099086	XLOC_099086	Novel_lncRNA	77222913	77224664	-	ENSBTAG00000006377	MYO1G	77317208	77333095	+	92544	upstream
TCONS_00128554	XLOC_099086	XLOC_099086	Novel_lncRNA	77222913	77224664	-	ENSBTAG00000010504	TBRG4	77224763	77231980	+	99	upstream
TCONS_00128554	XLOC_099086	XLOC_099086	Novel_lncRNA	77222913	77224664	-	ENSBTAG00000046334	--	77211427	77213183	+	9729	downstream
TCONS_00128554	XLOC_099086	XLOC_099086	Novel_lncRNA	77222913	77224664	-	ENSBTAG00000020704	RAMP3	77171036	77193849	-	29063	upstream
TCONS_00019603	XLOC_015617	XLOC_015617	Novel_lncRNA	104853772	104856307	+	ENSBTAG00000010582	BRD3	104860031	104880077	-	3724	downstream
TCONS_00019603	XLOC_015617	XLOC_015617	Novel_lncRNA	104853772	104856307	+	ENSBTAG00000047031	WDR5	104929236	104939742	+	72929	upstream
TCONS_00110169	XLOC_084630	XLOC_084630	Novel_lncRNA	41362805	41419716	-	ENSBTAG00000012213	WAPL	41492639	41565133	-	72923	downstream
TCONS_00110168	XLOC_084630	XLOC_084630	Novel_lncRNA	41362805	41418544	-	ENSBTAG00000012213	WAPL	41492639	41565133	-	74095	downstream
TCONS_00162351	ENSBTAG00000000918	ERMARD	Novel_lncRNA	105155817	105157156	+	ENSBTAG00000000916	TCTE3	105105496	105128175	-	27641	upstream
TCONS_00162351	ENSBTAG00000000918	ERMARD	Novel_lncRNA	105155817	105157156	+	ENSBTAG00000003925	C9H6orf120	105073005	105075610	+	80206	downstream
TCONS_00162351	ENSBTAG00000000918	ERMARD	Novel_lncRNA	105155817	105157156	+	ENSBTAG00000003929	PHF10	105074686	105089466	-	66350	upstream
TCONS_00162351	ENSBTAG00000000918	ERMARD	Novel_lncRNA	105155817	105157156	+	ENSBTAG00000000918	ERMARD	105128746	105157156	+	-1340	sense
TCONS_00162351	ENSBTAG00000000918	ERMARD	Novel_lncRNA	105155817	105157156	+	ENSBTAG00000009620	WDR27	104927414	105066196	-	89620	upstream
TCONS_00062765	ENSBTAG00000011829	NF1	Novel_lncRNA	19240366	19241273	+	ENSBTAG00000011829	NF1	18972930	19240417	-	-52	antisense
TCONS_00105834	ENSBTAG00000023146	ADAM32	Novel_lncRNA	34015296	34069750	+	ENSBTAG00000023146	ADAM32	33900714	34069888	+	-54455	sense
TCONS_00105834	ENSBTAG00000023146	ADAM32	Novel_lncRNA	34015296	34069750	+	ENSBTAG00000040445	--	34081809	34208585	+	12059	upstream
TCONS_00139849	XLOC_107949	XLOC_107949	Novel_lncRNA	45886391	45915054	+	ENSBTAG00000021940	CCDC149	45940146	46057441	-	25092	downstream
TCONS_00139849	XLOC_107949	XLOC_107949	Novel_lncRNA	45886391	45915054	+	ENSBTAG00000013980	SOD3	45927553	45930819	+	12499	upstream
TCONS_00118373	ENSBTAG00000024534	POU2F1	Novel_lncRNA	1381953	1531431	-	ENSBTAG00000012700	CD247	1230987	1314962	+	66990	downstream
TCONS_00118373	ENSBTAG00000024534	POU2F1	Novel_lncRNA	1381953	1531431	-	ENSBTAG00000024534	POU2F1	1328185	1415265	-	-33313	sense
TCONS_00057409	XLOC_044947	XLOC_044947	Novel_lncRNA	54686199	54686933	+	ENSBTAG00000014117	CCDC9	54707620	54718292	+	20687	upstream
TCONS_00057409	XLOC_044947	XLOC_044947	Novel_lncRNA	54686199	54686933	+	ENSBTAG00000020872	C5AR1	54753333	54767002	+	66400	upstream
TCONS_00057409	XLOC_044947	XLOC_044947	Novel_lncRNA	54686199	54686933	+	ENSBTAG00000002676	SAE1	54608485	54670718	+	15480	downstream
TCONS_00057409	XLOC_044947	XLOC_044947	Novel_lncRNA	54686199	54686933	+	ENSBTAG00000037735	C5AR2	54777174	54781917	+	90241	upstream
TCONS_00057409	XLOC_044947	XLOC_044947	Novel_lncRNA	54686199	54686933	+	ENSBTAG00000009286	ZC3H4	54552425	54588113	-	98085	upstream
TCONS_00021375	XLOC_016972	XLOC_016972	Novel_lncRNA	37705574	37707523	-	ENSBTAG00000000295	CLHC1	37787988	37822911	-	80465	downstream
TCONS_00021375	XLOC_016972	XLOC_016972	Novel_lncRNA	37705574	37707523	-	ENSBTAG00000011104	RTN4	37575269	37649696	-	56031	upstream
TCONS_00155485	XLOC_120246	XLOC_120246	Novel_lncRNA	91752503	91801691	+	ENSBTAG00000021991	TMEFF1	91818659	91914721	+	16968	upstream
TCONS_00155485	XLOC_120246	XLOC_120246	Novel_lncRNA	91752503	91801691	+	ENSBTAG00000021235	--	91723875	91734504	+	17998	downstream
TCONS_00155485	XLOC_120246	XLOC_120246	Novel_lncRNA	91752503	91801691	+	ENSBTAG00000025756	FBXW12	91639208	91673045	+	79457	downstream
TCONS_00155487	XLOC_120246	XLOC_120246	Novel_lncRNA	91752564	91755191	+	ENSBTAG00000021991	TMEFF1	91818659	91914721	+	63468	upstream
TCONS_00155487	XLOC_120246	XLOC_120246	Novel_lncRNA	91752564	91755191	+	ENSBTAG00000021235	--	91723875	91734504	+	18059	downstream
TCONS_00155487	XLOC_120246	XLOC_120246	Novel_lncRNA	91752564	91755191	+	ENSBTAG00000025756	FBXW12	91639208	91673045	+	79518	downstream
TCONS_00155486	XLOC_120246	XLOC_120246	Novel_lncRNA	91752555	91755191	+	ENSBTAG00000021991	TMEFF1	91818659	91914721	+	63468	upstream
TCONS_00155486	XLOC_120246	XLOC_120246	Novel_lncRNA	91752555	91755191	+	ENSBTAG00000021235	--	91723875	91734504	+	18050	downstream
TCONS_00155486	XLOC_120246	XLOC_120246	Novel_lncRNA	91752555	91755191	+	ENSBTAG00000025756	FBXW12	91639208	91673045	+	79509	downstream
TCONS_00160671	ENSBTAG00000021859	PDSS2	Novel_lncRNA	43359223	43368686	+	ENSBTAG00000021859	PDSS2	43099803	43363802	+	-4580	sense
TCONS_00160671	ENSBTAG00000021859	PDSS2	Novel_lncRNA	43359223	43368686	+	ENSBTAG00000045655	--	43459248	43460942	-	90562	downstream
TCONS_00160671	ENSBTAG00000021859	PDSS2	Novel_lncRNA	43359223	43368686	+	ENSBTAG00000021398	C9H6orf203	43435673	43446267	-	66987	downstream
TCONS_00160671	ENSBTAG00000021859	PDSS2	Novel_lncRNA	43359223	43368686	+	ENSBTAG00000012534	BEND3	43409749	43424091	+	41063	upstream
TCONS_00172525	ENSBTAG00000017020	S100G	Novel_lncRNA	134073910	134155809	-	ENSBTAG00000017020	S100G	134101038	134104560	-	-3522	sense
TCONS_00172525	ENSBTAG00000017020	S100G	Novel_lncRNA	134073910	134155809	-	ENSBTAG00000017017	CTPS2	134046107	134155813	+	-81900	antisense
TCONS_00172525	ENSBTAG00000017020	S100G	Novel_lncRNA	134073910	134155809	-	ENSBTAG00000001768	TXLNG	133943267	133984291	-	89618	upstream
TCONS_00172525	ENSBTAG00000017020	S100G	Novel_lncRNA	134073910	134155809	-	ENSBTAG00000003316	SYAP1	134023362	134039236	-	34673	upstream
TCONS_00076516	ENSBTAG00000046672	ZDHHC18	Novel_lncRNA	126959878	126964887	-	ENSBTAG00000009796	PIGV	126983129	126992474	-	18242	downstream
TCONS_00076516	ENSBTAG00000046672	ZDHHC18	Novel_lncRNA	126959878	126964887	-	ENSBTAG00000001024	ARID1A	127000105	127066994	-	35218	downstream
TCONS_00076516	ENSBTAG00000046672	ZDHHC18	Novel_lncRNA	126959878	126964887	-	ENSBTAG00000009223	SFN	126929534	126930878	-	28999	upstream
TCONS_00076516	ENSBTAG00000046672	ZDHHC18	Novel_lncRNA	126959878	126964887	-	ENSBTAG00000014849	GPATCH3	126904070	126910834	+	49043	downstream
TCONS_00076516	ENSBTAG00000046672	ZDHHC18	Novel_lncRNA	126959878	126964887	-	ENSBTAG00000014848	NR0B2	126892709	126894458	+	65419	downstream
TCONS_00076516	ENSBTAG00000046672	ZDHHC18	Novel_lncRNA	126959878	126964887	-	ENSBTAG00000004416	NUDC	126860367	126873806	-	86071	upstream
TCONS_00076516	ENSBTAG00000046672	ZDHHC18	Novel_lncRNA	126959878	126964887	-	ENSBTAG00000014850	GPN2	126911036	126920480	+	39397	downstream
TCONS_00076516	ENSBTAG00000046672	ZDHHC18	Novel_lncRNA	126959878	126964887	-	ENSBTAG00000046672	ZDHHC18	126937973	126964887	-	-5010	sense
TCONS_00021379	XLOC_016976	XLOC_016976	Novel_lncRNA	37733599	37733974	-	ENSBTAG00000000295	CLHC1	37787988	37822911	-	54014	downstream
TCONS_00021379	XLOC_016976	XLOC_016976	Novel_lncRNA	37733599	37733974	-	ENSBTAG00000015473	RPS27A	37823445	37825428	+	89471	upstream
TCONS_00021379	XLOC_016976	XLOC_016976	Novel_lncRNA	37733599	37733974	-	ENSBTAG00000011104	RTN4	37575269	37649696	-	84056	upstream
TCONS_00021379	XLOC_016976	XLOC_016976	Novel_lncRNA	37733599	37733974	-	ENSBTAG00000015481	MTIF2	37826328	37848931	-	92354	downstream
TCONS_00024405	ENSBTAG00000018829	SPRYD7	Novel_lncRNA	19510451	19532584	+	ENSBTAG00000008176	KCNRG	19557640	19563107	+	25056	upstream
TCONS_00024405	ENSBTAG00000018829	SPRYD7	Novel_lncRNA	19510451	19532584	+	ENSBTAG00000018829	SPRYD7	19493437	19511216	-	-766	antisense
TCONS_00024405	ENSBTAG00000018829	SPRYD7	Novel_lncRNA	19510451	19532584	+	ENSBTAG00000008173	TRIM13	19543052	19556013	+	10468	upstream
TCONS_00104053	ENSBTAG00000003989	GSTO1	Novel_lncRNA	25069658	25099001	-	ENSBTAG00000040290	GSTO2	25103429	25119670	+	4428	upstream
TCONS_00104053	ENSBTAG00000003989	GSTO1	Novel_lncRNA	25069658	25099001	-	ENSBTAG00000003990	ITPRIP	25130962	25154923	-	31961	downstream
TCONS_00104053	ENSBTAG00000003989	GSTO1	Novel_lncRNA	25069658	25099001	-	ENSBTAG00000007243	CFAP58	25185700	25286776	+	86699	upstream
TCONS_00104053	ENSBTAG00000003989	GSTO1	Novel_lncRNA	25069658	25099001	-	ENSBTAG00000003989	GSTO1	25088447	25097722	+	-9275	antisense
TCONS_00104053	ENSBTAG00000003989	GSTO1	Novel_lncRNA	25069658	25099001	-	ENSBTAG00000038540	--	25060218	25073503	+	-3846	antisense
TCONS_00104053	ENSBTAG00000003989	GSTO1	Novel_lncRNA	25069658	25099001	-	ENSBTAG00000014574	CFAP43	24953966	25055692	-	13965	upstream
TCONS_00130720	XLOC_100822	XLOC_100822	Novel_lncRNA	26238546	26241327	+	ENSBTAG00000009238	HOXC6	26161891	26163475	-	75070	upstream
TCONS_00130720	XLOC_100822	XLOC_100822	Novel_lncRNA	26238546	26241327	+	ENSBTAG00000003304	HOXC4	26136685	26138815	-	99730	upstream
TCONS_00130720	XLOC_100822	XLOC_100822	Novel_lncRNA	26238546	26241327	+	ENSBTAG00000012149	HOXC8	26180270	26182515	-	56030	upstream
TCONS_00130720	XLOC_100822	XLOC_100822	Novel_lncRNA	26238546	26241327	+	ENSBTAG00000009634	HOXC5	26157430	26158878	-	79667	upstream
TCONS_00130720	XLOC_100822	XLOC_100822	Novel_lncRNA	26238546	26241327	+	ENSBTAG00000003278	HOXC10	26202175	26206357	-	32188	upstream
TCONS_00130720	XLOC_100822	XLOC_100822	Novel_lncRNA	26238546	26241327	+	ENSBTAG00000006879	HOXC11	26215736	26218209	-	20336	upstream
TCONS_00130720	XLOC_100822	XLOC_100822	Novel_lncRNA	26238546	26241327	+	ENSBTAG00000000924	HOXC12	26234885	26236477	-	2068	upstream
TCONS_00130720	XLOC_100822	XLOC_100822	Novel_lncRNA	26238546	26241327	+	ENSBTAG00000000923	HOXC13	26245921	26252315	-	4594	downstream
TCONS_00130720	XLOC_100822	XLOC_100822	Novel_lncRNA	26238546	26241327	+	ENSBTAG00000005606	HOXC9	26188848	26191440	-	47105	upstream
TCONS_00119565	XLOC_091676	XLOC_091676	Novel_lncRNA	22656450	22657512	-	ENSBTAG00000010841	FMO5	22571921	22615024	+	41425	downstream
TCONS_00119565	XLOC_091676	XLOC_091676	Novel_lncRNA	22656450	22657512	-	ENSBTAG00000014387	PRKAB2	22635093	22646401	+	10048	downstream
TCONS_00048012	XLOC_037821	XLOC_037821	Novel_lncRNA	46440540	46451022	-	ENSBTAG00000014602	CAMTA1	46468327	46566127	-	17305	downstream
TCONS_00048012	XLOC_037821	XLOC_037821	Novel_lncRNA	46440540	46451022	-	ENSBTAG00000014726	VAMP3	46455182	46464710	-	4160	downstream
TCONS_00026667	ENSBTAG00000014406	LATS2	Novel_lncRNA	35919285	35927810	-	ENSBTAG00000014406	LATS2	35919545	35942309	+	-8265	antisense
TCONS_00026667	ENSBTAG00000014406	LATS2	Novel_lncRNA	35919285	35927810	-	ENSBTAG00000018631	SAP18	35860635	35868470	-	50814	upstream
TCONS_00026667	ENSBTAG00000014406	LATS2	Novel_lncRNA	35919285	35927810	-	ENSBTAG00000003315	MRPL57	35840399	35841483	-	77801	upstream
TCONS_00026667	ENSBTAG00000014406	LATS2	Novel_lncRNA	35919285	35927810	-	ENSBTAG00000006177	ZDHHC20	35781298	35837108	+	82176	downstream
TCONS_00026667	ENSBTAG00000014406	LATS2	Novel_lncRNA	35919285	35927810	-	ENSBTAG00000003314	SKA3	35841562	35854986	+	64298	downstream
TCONS_00026667	ENSBTAG00000014406	LATS2	Novel_lncRNA	35919285	35927810	-	ENSBTAG00000003710	XPO4	35958356	36046871	+	30546	upstream
TCONS_00092159	ENSBTAG00000043990	KHDRBS2	Novel_lncRNA	777029	864562	-	ENSBTAG00000043990	KHDRBS2	184672	864355	-	-87327	sense
TCONS_00048016	XLOC_037821	XLOC_037821	Novel_lncRNA	46448516	46451053	-	ENSBTAG00000014602	CAMTA1	46468327	46566127	-	17274	downstream
TCONS_00048016	XLOC_037821	XLOC_037821	Novel_lncRNA	46448516	46451053	-	ENSBTAG00000014726	VAMP3	46455182	46464710	-	4129	downstream
TCONS_00098630	ENSBTAG00000008446	TYW1	Novel_lncRNA	28753902	28783465	+	ENSBTAG00000008446	TYW1	28638037	28780415	+	-26514	sense
TCONS_00098631	ENSBTAG00000008446	TYW1	Novel_lncRNA	28771892	28783465	+	ENSBTAG00000008446	TYW1	28638037	28780415	+	-8524	sense
TCONS_00065506	XLOC_050547	XLOC_050547	Novel_lncRNA	59099014	59261987	+	ENSBTAG00000018837	SLC39A11	58779398	59071795	+	27218	downstream
TCONS_00006766	XLOC_005482	XLOC_005482	Novel_lncRNA	100049814	100109410	-	ENSBTAG00000018727	GOLIM4	100158666	100240882	+	49256	upstream
TCONS_00101242	ENSBTAG00000011818	COL26A1	Novel_lncRNA	35944070	36156054	-	ENSBTAG00000047767	--	36120182	36130679	+	-10497	antisense
TCONS_00101242	ENSBTAG00000011818	COL26A1	Novel_lncRNA	35944070	36156054	-	ENSBTAG00000007900	FIS1	36034988	36038644	+	-3656	antisense
TCONS_00101242	ENSBTAG00000011818	COL26A1	Novel_lncRNA	35944070	36156054	-	ENSBTAG00000047808	--	35930031	35940138	+	3931	downstream
TCONS_00101242	ENSBTAG00000011818	COL26A1	Novel_lncRNA	35944070	36156054	-	ENSBTAG00000009868	VGF	36174073	36176834	-	18019	downstream
TCONS_00101242	ENSBTAG00000011818	COL26A1	Novel_lncRNA	35944070	36156054	-	ENSBTAG00000014465	SERPINE1	36198559	36206859	-	42505	downstream
TCONS_00101242	ENSBTAG00000011818	COL26A1	Novel_lncRNA	35944070	36156054	-	ENSBTAG00000014343	IFT22	35987214	35992174	+	-4960	antisense
TCONS_00101242	ENSBTAG00000011818	COL26A1	Novel_lncRNA	35944070	36156054	-	ENSBTAG00000000343	ZNHIT1	36050527	36056887	-	-6360	sense
TCONS_00101242	ENSBTAG00000011818	COL26A1	Novel_lncRNA	35944070	36156054	-	ENSBTAG00000000342	PLOD3	36057471	36065405	+	-7934	antisense
TCONS_00101242	ENSBTAG00000011818	COL26A1	Novel_lncRNA	35944070	36156054	-	ENSBTAG00000014468	AP1S1	36180838	36185662	-	24784	downstream
TCONS_00101242	ENSBTAG00000011818	COL26A1	Novel_lncRNA	35944070	36156054	-	ENSBTAG00000012038	TRIM56	36233861	36236129	-	77807	downstream
TCONS_00101242	ENSBTAG00000011818	COL26A1	Novel_lncRNA	35944070	36156054	-	ENSBTAG00000000345	CLDN15	36040354	36045878	+	-5524	antisense
TCONS_00101242	ENSBTAG00000011818	COL26A1	Novel_lncRNA	35944070	36156054	-	ENSBTAG00000020157	--	36084996	36088161	+	-3165	antisense
TCONS_00101242	ENSBTAG00000011818	COL26A1	Novel_lncRNA	35944070	36156054	-	ENSBTAG00000011818	COL26A1	35776552	35960746	-	-16677	sense
TCONS_00101243	ENSBTAG00000011818	COL26A1	Novel_lncRNA	35945506	36167079	-	ENSBTAG00000047767	--	36120182	36130679	+	-10497	antisense
TCONS_00101243	ENSBTAG00000011818	COL26A1	Novel_lncRNA	35945506	36167079	-	ENSBTAG00000007900	FIS1	36034988	36038644	+	-3656	antisense
TCONS_00101243	ENSBTAG00000011818	COL26A1	Novel_lncRNA	35945506	36167079	-	ENSBTAG00000047808	--	35930031	35940138	+	5367	downstream
TCONS_00101243	ENSBTAG00000011818	COL26A1	Novel_lncRNA	35945506	36167079	-	ENSBTAG00000047125	--	36264621	36276673	-	97542	downstream
TCONS_00101243	ENSBTAG00000011818	COL26A1	Novel_lncRNA	35945506	36167079	-	ENSBTAG00000009868	VGF	36174073	36176834	-	6994	downstream
TCONS_00101243	ENSBTAG00000011818	COL26A1	Novel_lncRNA	35945506	36167079	-	ENSBTAG00000014465	SERPINE1	36198559	36206859	-	31480	downstream
TCONS_00101243	ENSBTAG00000011818	COL26A1	Novel_lncRNA	35945506	36167079	-	ENSBTAG00000014343	IFT22	35987214	35992174	+	-4960	antisense
TCONS_00101243	ENSBTAG00000011818	COL26A1	Novel_lncRNA	35945506	36167079	-	ENSBTAG00000000343	ZNHIT1	36050527	36056887	-	-6360	sense
TCONS_00101243	ENSBTAG00000011818	COL26A1	Novel_lncRNA	35945506	36167079	-	ENSBTAG00000000342	PLOD3	36057471	36065405	+	-7934	antisense
TCONS_00101243	ENSBTAG00000011818	COL26A1	Novel_lncRNA	35945506	36167079	-	ENSBTAG00000014468	AP1S1	36180838	36185662	-	13759	downstream
TCONS_00101243	ENSBTAG00000011818	COL26A1	Novel_lncRNA	35945506	36167079	-	ENSBTAG00000012038	TRIM56	36233861	36236129	-	66782	downstream
TCONS_00101243	ENSBTAG00000011818	COL26A1	Novel_lncRNA	35945506	36167079	-	ENSBTAG00000000345	CLDN15	36040354	36045878	+	-5524	antisense
TCONS_00101243	ENSBTAG00000011818	COL26A1	Novel_lncRNA	35945506	36167079	-	ENSBTAG00000020157	--	36084996	36088161	+	-3165	antisense
TCONS_00101243	ENSBTAG00000011818	COL26A1	Novel_lncRNA	35945506	36167079	-	ENSBTAG00000011818	COL26A1	35776552	35960746	-	-15241	sense
TCONS_00071055	ENSBTAG00000021201	FAM126B	Novel_lncRNA	90020567	90025525	+	ENSBTAG00000012763	--	90089712	90090737	-	64187	downstream
TCONS_00071055	ENSBTAG00000021201	FAM126B	Novel_lncRNA	90020567	90025525	+	ENSBTAG00000005416	PPIL3	89936348	89943891	-	76675	upstream
TCONS_00071055	ENSBTAG00000021201	FAM126B	Novel_lncRNA	90020567	90025525	+	ENSBTAG00000005408	CLK1	89920585	89927819	-	92747	upstream
TCONS_00071055	ENSBTAG00000021201	FAM126B	Novel_lncRNA	90020567	90025525	+	ENSBTAG00000018282	NIF3L1	89948474	89963535	+	57031	downstream
TCONS_00071055	ENSBTAG00000021201	FAM126B	Novel_lncRNA	90020567	90025525	+	ENSBTAG00000031473	ORC2	89967560	90005390	-	15176	upstream
TCONS_00071055	ENSBTAG00000021201	FAM126B	Novel_lncRNA	90020567	90025525	+	ENSBTAG00000012760	NDUFB3	90077969	90088465	+	52444	upstream
TCONS_00071055	ENSBTAG00000021201	FAM126B	Novel_lncRNA	90020567	90025525	+	ENSBTAG00000021201	FAM126B	90020666	90077608	-	-4859	antisense
TCONS_00073969	XLOC_056765	XLOC_056765	Novel_lncRNA	24475232	24489034	-	ENSBTAG00000015217	DLX1	24502928	24506672	-	13894	downstream
TCONS_00073969	XLOC_056765	XLOC_056765	Novel_lncRNA	24475232	24489034	-	ENSBTAG00000005741	DLX2	24489073	24491347	+	39	upstream
TCONS_00073969	XLOC_056765	XLOC_056765	Novel_lncRNA	24475232	24489034	-	ENSBTAG00000019075	METAP1D	24512077	24590687	-	23043	downstream
TCONS_00079599	XLOC_061405	XLOC_061405	Novel_lncRNA	18455556	18503515	-	ENSBTAG00000017026	DEPDC1B	18563738	18654726	+	60223	upstream
TCONS_00079599	XLOC_061405	XLOC_061405	Novel_lncRNA	18455556	18503515	-	ENSBTAG00000021607	NDUFAF2	18200879	18371920	-	83635	upstream
TCONS_00079599	XLOC_061405	XLOC_061405	Novel_lncRNA	18455556	18503515	-	ENSBTAG00000021606	ERCC8	18372122	18423094	+	32461	downstream
TCONS_00079599	XLOC_061405	XLOC_061405	Novel_lncRNA	18455556	18503515	-	ENSBTAG00000007704	ELOVL7	18516520	18532377	+	13005	upstream
TCONS_00064293	ENSBTAG00000010125	STAT5B	Novel_lncRNA	42984149	43023263	+	ENSBTAG00000001195	KCNH4	42922698	42938502	-	45646	upstream
TCONS_00064293	ENSBTAG00000010125	STAT5B	Novel_lncRNA	42984149	43023263	+	ENSBTAG00000006982	RAB5C	42898001	42903081	-	81067	upstream
TCONS_00064293	ENSBTAG00000010125	STAT5B	Novel_lncRNA	42984149	43023263	+	ENSBTAG00000000666	GHDC	42946039	42949784	-	34364	upstream
TCONS_00064293	ENSBTAG00000010125	STAT5B	Novel_lncRNA	42984149	43023263	+	ENSBTAG00000009496	STAT5A	43033596	43054075	+	10333	upstream
TCONS_00064293	ENSBTAG00000010125	STAT5B	Novel_lncRNA	42984149	43023263	+	ENSBTAG00000046580	DHX58	42877796	42888179	-	95969	upstream
TCONS_00064293	ENSBTAG00000010125	STAT5B	Novel_lncRNA	42984149	43023263	+	ENSBTAG00000021523	STAT3	43056659	43132624	-	33396	downstream
TCONS_00064293	ENSBTAG00000010125	STAT5B	Novel_lncRNA	42984149	43023263	+	ENSBTAG00000010125	STAT5B	42960225	42996671	-	-12523	antisense
TCONS_00064293	ENSBTAG00000010125	STAT5B	Novel_lncRNA	42984149	43023263	+	ENSBTAG00000044019	KAT2A	42888853	42895399	-	88749	upstream
TCONS_00064293	ENSBTAG00000010125	STAT5B	Novel_lncRNA	42984149	43023263	+	ENSBTAG00000024979	HSPB9	42896708	42897222	+	86926	downstream
TCONS_00064293	ENSBTAG00000010125	STAT5B	Novel_lncRNA	42984149	43023263	+	ENSBTAG00000000665	HCRT	42941041	42942287	-	41861	upstream
TCONS_00068075	ENSBTAG00000004036	GJC1	Novel_lncRNA	45071474	45187086	-	ENSBTAG00000005693	CCDC43	45052979	45062313	-	9160	upstream
TCONS_00068075	ENSBTAG00000004036	GJC1	Novel_lncRNA	45071474	45187086	-	ENSBTAG00000013532	FAM187A	45239327	45240593	+	52241	upstream
TCONS_00068075	ENSBTAG00000004036	GJC1	Novel_lncRNA	45071474	45187086	-	ENSBTAG00000005696	DBF4B	45074946	45103998	+	-29052	antisense
TCONS_00068075	ENSBTAG00000004036	GJC1	Novel_lncRNA	45071474	45187086	-	ENSBTAG00000013526	EFTUD2	45197097	45233617	-	10011	downstream
TCONS_00068075	ENSBTAG00000004036	GJC1	Novel_lncRNA	45071474	45187086	-	ENSBTAG00000008088	KIF18B	45259543	45281127	-	72457	downstream
TCONS_00068075	ENSBTAG00000004036	GJC1	Novel_lncRNA	45071474	45187086	-	ENSBTAG00000004036	GJC1	45154678	45186611	-	-31933	sense
TCONS_00068075	ENSBTAG00000004036	GJC1	Novel_lncRNA	45071474	45187086	-	ENSBTAG00000001735	ADAM11	45113920	45131794	+	-17874	antisense
TCONS_00068075	ENSBTAG00000004036	GJC1	Novel_lncRNA	45071474	45187086	-	ENSBTAG00000013529	CCDC103	45233933	45237988	+	46847	upstream
TCONS_00068075	ENSBTAG00000004036	GJC1	Novel_lncRNA	45071474	45187086	-	ENSBTAG00000016736	HIGD1B	45194103	45196727	+	7017	upstream
TCONS_00068075	ENSBTAG00000004036	GJC1	Novel_lncRNA	45071474	45187086	-	ENSBTAG00000013534	GFAP	45241324	45250609	-	54238	downstream
TCONS_00068075	ENSBTAG00000004036	GJC1	Novel_lncRNA	45071474	45187086	-	ENSBTAG00000039485	MEIOC	45036708	45050178	+	21295	downstream
TCONS_00068074	ENSBTAG00000005696	DBF4B	Novel_lncRNA	45071474	45075037	-	ENSBTAG00000004036	GJC1	45154678	45186611	-	79641	downstream
TCONS_00068074	ENSBTAG00000005696	DBF4B	Novel_lncRNA	45071474	45075037	-	ENSBTAG00000039485	MEIOC	45036708	45050178	+	21295	downstream
TCONS_00068074	ENSBTAG00000005696	DBF4B	Novel_lncRNA	45071474	45075037	-	ENSBTAG00000001735	ADAM11	45113920	45131794	+	38883	upstream
TCONS_00068074	ENSBTAG00000005696	DBF4B	Novel_lncRNA	45071474	45075037	-	ENSBTAG00000005696	DBF4B	45074946	45103998	+	-91	antisense
TCONS_00068074	ENSBTAG00000005696	DBF4B	Novel_lncRNA	45071474	45075037	-	ENSBTAG00000005693	CCDC43	45052979	45062313	-	9160	upstream
TCONS_00028174	XLOC_022311	XLOC_022311	Novel_lncRNA	13096243	13096710	+	ENSBTAG00000008937	CELF2	12934867	13000042	-	96200	upstream
TCONS_00028175	XLOC_022311	XLOC_022311	Novel_lncRNA	13096243	13248617	+	ENSBTAG00000008937	CELF2	12934867	13000042	-	96200	upstream
TCONS_00070266	ENSBTAG00000003650	NR4A2	Novel_lncRNA	39999517	40000870	+	ENSBTAG00000003650	NR4A2	39999716	40017015	+	-1154	sense
TCONS_00070266	ENSBTAG00000003650	NR4A2	Novel_lncRNA	39999517	40000870	+	ENSBTAG00000009770	GPD2	39765205	39912916	-	86600	upstream
TCONS_00096874	XLOC_074746	XLOC_074746	Novel_lncRNA	49685756	49702130	-	XLOC_073541	XLOC_073541	49670579	49702715	+	-16375	antisense
TCONS_00096874	XLOC_074746	XLOC_074746	Novel_lncRNA	49685756	49702130	-	ENSBTAG00000021334	C24H18orf32	49610403	49615823	-	69932	upstream
TCONS_00096874	XLOC_074746	XLOC_074746	Novel_lncRNA	49685756	49702130	-	ENSBTAG00000000024	DYM	49193605	49590504	-	95251	upstream
TCONS_00096874	XLOC_074746	XLOC_074746	Novel_lncRNA	49685756	49702130	-	ENSBTAG00000022902	RPL17	49617410	49621972	-	63783	upstream
TCONS_00145937	XLOC_112681	XLOC_112681	Novel_lncRNA	34161079	34172157	+	ENSBTAG00000046914	--	34103728	34117120	-	43958	upstream
TCONS_00145937	XLOC_112681	XLOC_112681	Novel_lncRNA	34161079	34172157	+	ENSBTAG00000047190	--	34126022	34127202	-	33876	upstream
TCONS_00130531	XLOC_100696	XLOC_100696	Novel_lncRNA	22931600	22933042	+	ENSBTAG00000000421	EEA1	22806702	22884689	-	46910	upstream
TCONS_00110017	XLOC_084583	XLOC_084583	Novel_lncRNA	34902635	34972890	-	ENSBTAG00000019313	ZMIZ1	35032454	35142181	+	59564	upstream
TCONS_00123469	XLOC_094795	XLOC_094795	Novel_lncRNA	31643811	31651197	+	ENSBTAG00000033806	--	31693513	31694260	+	42316	upstream
TCONS_00123469	XLOC_094795	XLOC_094795	Novel_lncRNA	31643811	31651197	+	ENSBTAG00000004575	FAM126A	31742335	31791212	-	91138	downstream
TCONS_00123469	XLOC_094795	XLOC_094795	Novel_lncRNA	31643811	31651197	+	ENSBTAG00000014921	IL6	31578310	31582667	+	61143	downstream
TCONS_00142421	ENSBTAG00000015265	TIGD2	Novel_lncRNA	37110776	37120514	-	ENSBTAG00000033346	--	37159363	37187478	+	38849	upstream
TCONS_00142421	ENSBTAG00000015265	TIGD2	Novel_lncRNA	37110776	37120514	-	ENSBTAG00000015265	TIGD2	37117549	37119127	-	-1578	sense
TCONS_00131891	ENSBTAG00000009543	ESYT1	Novel_lncRNA	57493643	57518142	+	ENSBTAG00000011762	ANKRD52	57399589	57411330	+	82312	downstream
TCONS_00131891	ENSBTAG00000009543	ESYT1	Novel_lncRNA	57493643	57518142	+	ENSBTAG00000014697	SMARCC2	57467336	57484118	+	9524	downstream
TCONS_00131891	ENSBTAG00000009543	ESYT1	Novel_lncRNA	57493643	57518142	+	ENSBTAG00000010799	MYL6	57486016	57489133	-	4509	upstream
TCONS_00131891	ENSBTAG00000009543	ESYT1	Novel_lncRNA	57493643	57518142	+	ENSBTAG00000009543	ESYT1	57504093	57518152	-	-14049	antisense
TCONS_00131891	ENSBTAG00000009543	ESYT1	Novel_lncRNA	57493643	57518142	+	ENSBTAG00000004367	COQ10A	57390327	57393708	-	99934	upstream
TCONS_00131891	ENSBTAG00000009543	ESYT1	Novel_lncRNA	57493643	57518142	+	ENSBTAG00000026754	RNF41	57428177	57454003	+	39639	downstream
TCONS_00131891	ENSBTAG00000009543	ESYT1	Novel_lncRNA	57493643	57518142	+	ENSBTAG00000002798	NABP2	57421811	57427939	-	65703	upstream
TCONS_00131891	ENSBTAG00000009543	ESYT1	Novel_lncRNA	57493643	57518142	+	ENSBTAG00000002799	SLC39A5	57416304	57421636	-	72006	upstream
TCONS_00131891	ENSBTAG00000009543	ESYT1	Novel_lncRNA	57493643	57518142	+	ENSBTAG00000009542	ZC3H10	57522061	57527396	-	3919	downstream
TCONS_00131891	ENSBTAG00000009543	ESYT1	Novel_lncRNA	57493643	57518142	+	ENSBTAG00000031217	MYL6B	57489468	57492173	-	1469	upstream
TCONS_00131891	ENSBTAG00000009543	ESYT1	Novel_lncRNA	57493643	57518142	+	ENSBTAG00000010444	ERBB3	57539932	57560884	-	21790	downstream
TCONS_00131891	ENSBTAG00000009543	ESYT1	Novel_lncRNA	57493643	57518142	+	ENSBTAG00000012636	IKZF4	57616540	57626816	-	98398	downstream
TCONS_00131891	ENSBTAG00000009543	ESYT1	Novel_lncRNA	57493643	57518142	+	ENSBTAG00000038896	RPS26	57603810	57606599	-	85668	downstream
TCONS_00131891	ENSBTAG00000009543	ESYT1	Novel_lncRNA	57493643	57518142	+	ENSBTAG00000010451	PA2G4	57532244	57538950	-	14102	downstream
TCONS_00133071	XLOC_102581	XLOC_102581	Novel_lncRNA	100511411	100512525	+	ENSBTAG00000006851	--	100570906	100588613	+	58381	upstream
TCONS_00133071	XLOC_102581	XLOC_102581	Novel_lncRNA	100511411	100512525	+	ENSBTAG00000046742	CLEC2A	100479658	100484421	+	26989	downstream
TCONS_00133071	XLOC_102581	XLOC_102581	Novel_lncRNA	100511411	100512525	+	ENSBTAG00000046980	KLRF2	100487079	100502771	-	8639	upstream
TCONS_00108207	XLOC_083109	XLOC_083109	Novel_lncRNA	29873660	29876327	+	ENSBTAG00000012657	ZSWIM8	29853675	29867636	+	6023	downstream
TCONS_00108207	XLOC_083109	XLOC_083109	Novel_lncRNA	29873660	29876327	+	ENSBTAG00000012654	CHCHD1	29850370	29851646	+	22013	downstream
TCONS_00108207	XLOC_083109	XLOC_083109	Novel_lncRNA	29873660	29876327	+	ENSBTAG00000002792	FUT11	29833270	29841130	+	32529	downstream
TCONS_00108207	XLOC_083109	XLOC_083109	Novel_lncRNA	29873660	29876327	+	ENSBTAG00000005947	PLAU	29964982	29971029	+	88655	upstream
TCONS_00108207	XLOC_083109	XLOC_083109	Novel_lncRNA	29873660	29876327	+	ENSBTAG00000002791	SEC24C	29812281	29832215	+	41444	downstream
TCONS_00108207	XLOC_083109	XLOC_083109	Novel_lncRNA	29873660	29876327	+	ENSBTAG00000012667	CAMK2G	29878539	29930559	-	2212	downstream
TCONS_00108207	XLOC_083109	XLOC_083109	Novel_lncRNA	29873660	29876327	+	ENSBTAG00000012664	NDST2	29867758	29873397	-	262	upstream
TCONS_00108207	XLOC_083109	XLOC_083109	Novel_lncRNA	29873660	29876327	+	ENSBTAG00000033008	MYOZ1	29780786	29798613	-	75046	upstream
TCONS_00108207	XLOC_083109	XLOC_083109	Novel_lncRNA	29873660	29876327	+	ENSBTAG00000021132	SYNPO2L	29799036	29805747	-	67912	upstream
TCONS_00108206	XLOC_083109	XLOC_083109	Novel_lncRNA	29873650	29876327	+	ENSBTAG00000012657	ZSWIM8	29853675	29867636	+	6013	downstream
TCONS_00108206	XLOC_083109	XLOC_083109	Novel_lncRNA	29873650	29876327	+	ENSBTAG00000012654	CHCHD1	29850370	29851646	+	22003	downstream
TCONS_00108206	XLOC_083109	XLOC_083109	Novel_lncRNA	29873650	29876327	+	ENSBTAG00000002792	FUT11	29833270	29841130	+	32519	downstream
TCONS_00108206	XLOC_083109	XLOC_083109	Novel_lncRNA	29873650	29876327	+	ENSBTAG00000005947	PLAU	29964982	29971029	+	88655	upstream
TCONS_00108206	XLOC_083109	XLOC_083109	Novel_lncRNA	29873650	29876327	+	ENSBTAG00000002791	SEC24C	29812281	29832215	+	41434	downstream
TCONS_00108206	XLOC_083109	XLOC_083109	Novel_lncRNA	29873650	29876327	+	ENSBTAG00000012667	CAMK2G	29878539	29930559	-	2212	downstream
TCONS_00108206	XLOC_083109	XLOC_083109	Novel_lncRNA	29873650	29876327	+	ENSBTAG00000012664	NDST2	29867758	29873397	-	252	upstream
TCONS_00108206	XLOC_083109	XLOC_083109	Novel_lncRNA	29873650	29876327	+	ENSBTAG00000033008	MYOZ1	29780786	29798613	-	75036	upstream
TCONS_00108206	XLOC_083109	XLOC_083109	Novel_lncRNA	29873650	29876327	+	ENSBTAG00000021132	SYNPO2L	29799036	29805747	-	67902	upstream
TCONS_00093170	XLOC_071813	XLOC_071813	Novel_lncRNA	24791054	24798397	-	ENSBTAG00000006546	GSTA2	24823642	24837430	-	25245	downstream
TCONS_00093170	XLOC_071813	XLOC_071813	Novel_lncRNA	24791054	24798397	-	ENSBTAG00000037949	GSTA5	24894758	24916117	-	96361	downstream
TCONS_00093170	XLOC_071813	XLOC_071813	Novel_lncRNA	24791054	24798397	-	ENSBTAG00000021516	GSTA1	24875607	24890466	-	77210	downstream
TCONS_00093170	XLOC_071813	XLOC_071813	Novel_lncRNA	24791054	24798397	-	ENSBTAG00000009112	TRAM2	24637968	24702830	-	88223	upstream
TCONS_00093170	XLOC_071813	XLOC_071813	Novel_lncRNA	24791054	24798397	-	ENSBTAG00000025485	--	24851501	24872822	-	53104	downstream
TCONS_00093170	XLOC_071813	XLOC_071813	Novel_lncRNA	24791054	24798397	-	ENSBTAG00000005206	TMEM14A	24803729	24814237	+	5332	upstream
TCONS_00136196	ENSBTAG00000016508	CTDSP2	Novel_lncRNA	55959874	55964886	-	ENSBTAG00000016508	CTDSP2	55959927	55980357	+	-4959	antisense
TCONS_00136196	ENSBTAG00000016508	CTDSP2	Novel_lncRNA	55959874	55964886	-	ENSBTAG00000016904	2021-03-09	56032638	56035777	-	67752	downstream
TCONS_00136196	ENSBTAG00000016508	CTDSP2	Novel_lncRNA	55959874	55964886	-	ENSBTAG00000016910	EEF1AKMT3	56011339	56018873	-	46453	downstream
TCONS_00136196	ENSBTAG00000016508	CTDSP2	Novel_lncRNA	55959874	55964886	-	ENSBTAG00000016913	AVIL	55986060	56002079	+	21174	upstream
TCONS_00136196	ENSBTAG00000016508	CTDSP2	Novel_lncRNA	55959874	55964886	-	ENSBTAG00000016912	TSFM	56003066	56011109	-	38180	downstream
TCONS_00136196	ENSBTAG00000016508	CTDSP2	Novel_lncRNA	55959874	55964886	-	ENSBTAG00000016906	CYP27B1	56024277	56029202	+	59391	upstream
TCONS_00136196	ENSBTAG00000016508	CTDSP2	Novel_lncRNA	55959874	55964886	-	ENSBTAG00000007160	CDK4	56039290	56042258	+	74404	upstream
TCONS_00136196	ENSBTAG00000016508	CTDSP2	Novel_lncRNA	55959874	55964886	-	ENSBTAG00000017543	ATP23	55842228	55864827	-	95046	upstream
TCONS_00136196	ENSBTAG00000016508	CTDSP2	Novel_lncRNA	55959874	55964886	-	ENSBTAG00000007158	TSPAN31	56042458	56045159	-	77572	downstream
TCONS_00136196	ENSBTAG00000016508	CTDSP2	Novel_lncRNA	55959874	55964886	-	ENSBTAG00000007156	AGAP2	56051445	56062903	+	86559	upstream
TCONS_00136196	ENSBTAG00000016508	CTDSP2	Novel_lncRNA	55959874	55964886	-	ENSBTAG00000016908	METTL1	56019429	56023032	+	54543	upstream
TCONS_00117916	XLOC_090428	XLOC_090428	Novel_lncRNA	111547954	111579453	+	ENSBTAG00000005717	GJB5	111524191	111525013	-	22940	upstream
TCONS_00117916	XLOC_090428	XLOC_090428	Novel_lncRNA	111547954	111579453	+	ENSBTAG00000013881	GJA4	111481701	111482589	-	65364	upstream
TCONS_00117916	XLOC_090428	XLOC_090428	Novel_lncRNA	111547954	111579453	+	ENSBTAG00000005719	GJB4	111519877	111522551	-	25402	upstream
TCONS_00117916	XLOC_090428	XLOC_090428	Novel_lncRNA	111547954	111579453	+	ENSBTAG00000012584	GJB3	111493038	111498704	-	49249	upstream
TCONS_00102919	XLOC_078898	XLOC_078898	Novel_lncRNA	38091123	38163037	+	ENSBTAG00000011401	PDZD8	37939959	38021120	-	70002	upstream
TCONS_00102919	XLOC_078898	XLOC_078898	Novel_lncRNA	38091123	38163037	+	ENSBTAG00000003027	EMX2	38163824	38170070	+	787	upstream
TCONS_00102918	XLOC_078898	XLOC_078898	Novel_lncRNA	38054270	38163037	+	ENSBTAG00000011401	PDZD8	37939959	38021120	-	33149	upstream
TCONS_00102918	XLOC_078898	XLOC_078898	Novel_lncRNA	38054270	38163037	+	ENSBTAG00000003027	EMX2	38163824	38170070	+	787	upstream
TCONS_00151533	ENSBTAG00000004896	ABLIM3	Novel_lncRNA	62630117	62633034	-	ENSBTAG00000004896	ABLIM3	62502506	62637900	+	-2918	antisense
TCONS_00151533	ENSBTAG00000004896	ABLIM3	Novel_lncRNA	62630117	62633034	-	ENSBTAG00000019948	AFAP1L1	62661627	62736415	+	28593	upstream
TCONS_00000681	XLOC_000590	XLOC_000590	Novel_lncRNA	5679340	5719378	+	ENSBTAG00000034854	GRIK1	5745202	5915273	+	25824	upstream
TCONS_00063127	XLOC_048888	XLOC_048888	Novel_lncRNA	25526211	25528329	+	ENSBTAG00000016175	SPNS3	25530010	25589282	+	1681	upstream
TCONS_00063127	XLOC_048888	XLOC_048888	Novel_lncRNA	25526211	25528329	+	ENSBTAG00000014433	UBE2G1	25409137	25496726	-	29484	upstream
TCONS_00063127	XLOC_048888	XLOC_048888	Novel_lncRNA	25526211	25528329	+	ENSBTAG00000007429	SPNS2	25623821	25634931	+	95492	upstream
TCONS_00100225	ENSBTAG00000013052	SDR42E2	Novel_lncRNA	20071876	20076928	-	ENSBTAG00000013052	SDR42E2	20058141	20076660	+	-4785	antisense
TCONS_00100225	ENSBTAG00000013052	SDR42E2	Novel_lncRNA	20071876	20076928	-	ENSBTAG00000017662	EEF2K	20115007	20165902	+	38079	upstream
TCONS_00100225	ENSBTAG00000013052	SDR42E2	Novel_lncRNA	20071876	20076928	-	ENSBTAG00000008188	MOSMO	19975918	19981315	+	90560	downstream
TCONS_00100225	ENSBTAG00000013052	SDR42E2	Novel_lncRNA	20071876	20076928	-	ENSBTAG00000016244	VWA3A	19992452	20049454	+	22421	downstream
TCONS_00086385	ENSBTAG00000016533	FOXP1	Novel_lncRNA	30411677	30486686	+	ENSBTAG00000016533	FOXP1	30411676	30803681	+	-75010	sense
TCONS_00086384	ENSBTAG00000016533	FOXP1	Novel_lncRNA	30411677	30486686	+	ENSBTAG00000016533	FOXP1	30411676	30803681	+	-75010	sense
TCONS_00087701	ENSBTAG00000006789	FGD5	Novel_lncRNA	58147923	58148212	+	ENSBTAG00000006789	FGD5	58037232	58148743	-	-290	antisense
TCONS_00087701	ENSBTAG00000006789	FGD5	Novel_lncRNA	58147923	58148212	+	ENSBTAG00000040133	C22H3orf20	58202079	58253054	-	53867	downstream
TCONS_00146290	ENSBTAG00000000717	PLPP2	Novel_lncRNA	44591336	44601397	+	ENSBTAG00000019767	MIER2	44606512	44622229	-	5115	downstream
TCONS_00146290	ENSBTAG00000000717	PLPP2	Novel_lncRNA	44591336	44601397	+	ENSBTAG00000046115	--	44521353	44522295	+	69040	downstream
TCONS_00146290	ENSBTAG00000000717	PLPP2	Novel_lncRNA	44591336	44601397	+	ENSBTAG00000000717	PLPP2	44591315	44601348	-	-10013	antisense
TCONS_00146290	ENSBTAG00000000717	PLPP2	Novel_lncRNA	44591336	44601397	+	ENSBTAG00000045623	--	44490471	44491549	+	99786	downstream
TCONS_00146290	ENSBTAG00000000717	PLPP2	Novel_lncRNA	44591336	44601397	+	ENSBTAG00000040485	THEG	44639890	44650050	-	38493	downstream
TCONS_00160844	ENSBTAG00000005729	FBXL4	Novel_lncRNA	51554282	51557417	+	ENSBTAG00000024773	--	51596536	51601433	-	39119	downstream
TCONS_00160844	ENSBTAG00000005729	FBXL4	Novel_lncRNA	51554282	51557417	+	ENSBTAG00000005729	FBXL4	51485364	51560823	+	-3136	sense
TCONS_00097275	ENSBTAG00000002467	FAM173A	Novel_lncRNA	617943	621007	+	ENSBTAG00000038330	--	556859	558249	-	59693	upstream
TCONS_00097275	ENSBTAG00000002467	FAM173A	Novel_lncRNA	617943	621007	+	ENSBTAG00000033672	JMJD8	560781	562400	-	55542	upstream
TCONS_00097275	ENSBTAG00000002467	FAM173A	Novel_lncRNA	617943	621007	+	ENSBTAG00000033677	WDR90	584210	598822	+	19120	downstream
TCONS_00097275	ENSBTAG00000002467	FAM173A	Novel_lncRNA	617943	621007	+	ENSBTAG00000002470	CCDC78	620321	623768	-	-686	antisense
TCONS_00097275	ENSBTAG00000002467	FAM173A	Novel_lncRNA	617943	621007	+	ENSBTAG00000033580	MSLNL	653104	660655	-	32097	downstream
TCONS_00097275	ENSBTAG00000002467	FAM173A	Novel_lncRNA	617943	621007	+	ENSBTAG00000007880	RAB40C	517558	539514	+	78428	downstream
TCONS_00097275	ENSBTAG00000002467	FAM173A	Novel_lncRNA	617943	621007	+	ENSBTAG00000019136	STUB1	558377	560734	+	57208	downstream
TCONS_00097275	ENSBTAG00000002467	FAM173A	Novel_lncRNA	617943	621007	+	ENSBTAG00000045857	MCRIP2	578684	583777	+	34165	downstream
TCONS_00097275	ENSBTAG00000002467	FAM173A	Novel_lncRNA	617943	621007	+	ENSBTAG00000017284	RHBDL1	555009	556679	+	61263	downstream
TCONS_00097275	ENSBTAG00000002467	FAM173A	Novel_lncRNA	617943	621007	+	ENSBTAG00000000177	MSLN	649252	652835	+	28245	upstream
TCONS_00097275	ENSBTAG00000002467	FAM173A	Novel_lncRNA	617943	621007	+	ENSBTAG00000033526	GNG13	676664	677047	-	55657	downstream
TCONS_00097275	ENSBTAG00000002467	FAM173A	Novel_lncRNA	617943	621007	+	ENSBTAG00000002467	FAM173A	618417	619923	+	-1506	sense
TCONS_00097275	ENSBTAG00000002467	FAM173A	Novel_lncRNA	617943	621007	+	ENSBTAG00000000179	RPUSD1	665057	668257	-	44050	downstream
TCONS_00097275	ENSBTAG00000002467	FAM173A	Novel_lncRNA	617943	621007	+	ENSBTAG00000004551	RHOT2	547439	552281	-	65661	upstream
TCONS_00097275	ENSBTAG00000002467	FAM173A	Novel_lncRNA	617943	621007	+	ENSBTAG00000002735	METTL26	543805	545583	-	72359	upstream
TCONS_00097275	ENSBTAG00000002467	FAM173A	Novel_lncRNA	617943	621007	+	ENSBTAG00000002737	WFIKKN1	540853	543387	+	74555	downstream
TCONS_00097275	ENSBTAG00000002467	FAM173A	Novel_lncRNA	617943	621007	+	ENSBTAG00000020198	METRN	613233	615345	+	2597	downstream
TCONS_00097275	ENSBTAG00000002467	FAM173A	Novel_lncRNA	617943	621007	+	ENSBTAG00000019006	WDR24	562573	567722	-	50220	upstream
TCONS_00097275	ENSBTAG00000002467	FAM173A	Novel_lncRNA	617943	621007	+	ENSBTAG00000019743	CHTF18	668528	676616	+	47521	upstream
TCONS_00097275	ENSBTAG00000002467	FAM173A	Novel_lncRNA	617943	621007	+	ENSBTAG00000002484	CIAO3	627455	633977	-	6448	downstream
TCONS_00097275	ENSBTAG00000002467	FAM173A	Novel_lncRNA	617943	621007	+	ENSBTAG00000019008	FBXL16	569057	605515	-	12427	upstream
TCONS_00097275	ENSBTAG00000002467	FAM173A	Novel_lncRNA	617943	621007	+	ENSBTAG00000002481	HAGHL	624817	627214	+	3810	upstream
TCONS_00068183	XLOC_052381	XLOC_052381	Novel_lncRNA	47173169	47181932	-	ENSBTAG00000045837	--	47118376	47118757	-	54411	upstream
TCONS_00068183	XLOC_052381	XLOC_052381	Novel_lncRNA	47173169	47181932	-	ENSBTAG00000001621	--	47043849	47097593	+	75575	downstream
TCONS_00102688	XLOC_078715	XLOC_078715	Novel_lncRNA	28458113	28553803	+	ENSBTAG00000007948	SORCS1	27810197	28389391	-	68721	upstream
TCONS_00102688	XLOC_078715	XLOC_078715	Novel_lncRNA	28458113	28553803	+	XLOC_079823	XLOC_079823	28401092	28553810	-	-95691	antisense
TCONS_00075422	XLOC_058028	XLOC_058028	Novel_lncRNA	95463696	95465446	-	ENSBTAG00000016193	FASTKD2	95499477	95519762	+	34031	upstream
TCONS_00075422	XLOC_058028	XLOC_058028	Novel_lncRNA	95463696	95465446	-	ENSBTAG00000016192	MDH1B	95475473	95499166	-	10027	downstream
TCONS_00075422	XLOC_058028	XLOC_058028	Novel_lncRNA	95463696	95465446	-	ENSBTAG00000046454	DYTN	95376523	95431378	-	32317	upstream
TCONS_00120658	XLOC_092553	XLOC_092553	Novel_lncRNA	57292921	57328209	-	ENSBTAG00000012502	--	57337985	57338852	-	9776	downstream
TCONS_00120658	XLOC_092553	XLOC_092553	Novel_lncRNA	57292921	57328209	-	ENSBTAG00000031171	SH3GLB1	57411163	57457439	-	82954	downstream
TCONS_00063626	XLOC_049198	XLOC_049198	Novel_lncRNA	34539010	34540607	+	ENSBTAG00000021113	ALDH3A1	34483123	34489156	+	49853	downstream
TCONS_00063626	XLOC_049198	XLOC_049198	Novel_lncRNA	34539010	34540607	+	ENSBTAG00000016544	SLC47A1	34589773	34619450	-	49166	downstream
TCONS_00063626	XLOC_049198	XLOC_049198	Novel_lncRNA	34539010	34540607	+	ENSBTAG00000030977	ULK2	34405538	34463318	+	75691	downstream
TCONS_00063626	XLOC_049198	XLOC_049198	Novel_lncRNA	34539010	34540607	+	ENSBTAG00000039161	ALDH3A2	34522834	34538828	-	181	upstream
TCONS_00063626	XLOC_049198	XLOC_049198	Novel_lncRNA	34539010	34540607	+	ENSBTAG00000038548	SLC47A2	34503723	34521108	+	17901	downstream
TCONS_00101799	XLOC_078077	XLOC_078077	Novel_lncRNA	8833536	8841760	+	ENSBTAG00000011748	SGMS1	8735911	8775858	-	57677	upstream
TCONS_00160181	XLOC_124092	XLOC_124092	Novel_lncRNA	28485848	28492767	+	ENSBTAG00000046232	--	28544215	28544698	+	51448	upstream
TCONS_00073816	ENSBTAG00000021636	GPR155	Novel_lncRNA	22355251	22359406	-	ENSBTAG00000038620	CIR1	22432845	22474248	+	73439	upstream
TCONS_00073816	ENSBTAG00000021636	GPR155	Novel_lncRNA	22355251	22359406	-	ENSBTAG00000012966	SCRN3	22400873	22432815	-	41467	downstream
TCONS_00073816	ENSBTAG00000021636	GPR155	Novel_lncRNA	22355251	22359406	-	ENSBTAG00000001585	WIPF1	22253661	22294719	+	60531	downstream
TCONS_00073816	ENSBTAG00000021636	GPR155	Novel_lncRNA	22355251	22359406	-	ENSBTAG00000021636	GPR155	22359362	22394217	+	-44	antisense
TCONS_00009498	XLOC_007756	XLOC_007756	Novel_lncRNA	21709903	21717001	+	ENSBTAG00000011349	CDH24	21640078	21648058	+	61844	downstream
TCONS_00009498	XLOC_007756	XLOC_007756	Novel_lncRNA	21709903	21717001	+	ENSBTAG00000038333	RBM23	21761719	21771723	+	44718	upstream
TCONS_00009498	XLOC_007756	XLOC_007756	Novel_lncRNA	21709903	21717001	+	ENSBTAG00000010890	PRMT5	21752765	21760473	+	35764	upstream
TCONS_00009498	XLOC_007756	XLOC_007756	Novel_lncRNA	21709903	21717001	+	ENSBTAG00000012728	PSMB11	21652616	21653790	-	56112	upstream
TCONS_00009498	XLOC_007756	XLOC_007756	Novel_lncRNA	21709903	21717001	+	ENSBTAG00000011571	ACIN1	21598910	21637359	+	72543	downstream
TCONS_00009498	XLOC_007756	XLOC_007756	Novel_lncRNA	21709903	21717001	+	ENSBTAG00000012726	PSMB5	21658160	21663680	+	46222	downstream
TCONS_00009498	XLOC_007756	XLOC_007756	Novel_lncRNA	21709903	21717001	+	ENSBTAG00000012724	AJUBA	21699228	21708079	+	1823	downstream
TCONS_00009498	XLOC_007756	XLOC_007756	Novel_lncRNA	21709903	21717001	+	ENSBTAG00000012725	C10H14orf93	21678736	21695268	+	14634	downstream
TCONS_00009498	XLOC_007756	XLOC_007756	Novel_lncRNA	21709903	21717001	+	ENSBTAG00000012723	HAUS4	21725593	21732994	+	8592	upstream
TCONS_00009498	XLOC_007756	XLOC_007756	Novel_lncRNA	21709903	21717001	+	ENSBTAG00000016381	REM2	21779557	21783181	-	62556	downstream
TCONS_00009498	XLOC_007756	XLOC_007756	Novel_lncRNA	21709903	21717001	+	ENSBTAG00000016378	LRP10	21786856	21792534	-	69855	downstream
TCONS_00009498	XLOC_007756	XLOC_007756	Novel_lncRNA	21709903	21717001	+	ENSBTAG00000014822	MRPL52	21816259	21821165	-	99258	downstream
TCONS_00009498	XLOC_007756	XLOC_007756	Novel_lncRNA	21709903	21717001	+	ENSBTAG00000014824	MMP14	21806053	21814533	-	89052	downstream
TCONS_00159678	XLOC_123678	XLOC_123678	Novel_lncRNA	112684576	112754181	-	ENSBTAG00000038375	STOM	112646068	112680926	-	3649	upstream
TCONS_00159678	XLOC_123678	XLOC_123678	Novel_lncRNA	112684576	112754181	-	ENSBTAG00000038489	DCDC2C	112796600	112836172	-	42419	downstream
TCONS_00159678	XLOC_123678	XLOC_123678	Novel_lncRNA	112684576	112754181	-	ENSBTAG00000019915	GSN	112578065	112639758	+	44817	downstream
TCONS_00159678	XLOC_123678	XLOC_123678	Novel_lncRNA	112684576	112754181	-	ENSBTAG00000013838	ALLC	112837178	112860706	-	82997	downstream
TCONS_00073813	XLOC_056689	XLOC_056689	Novel_lncRNA	22338989	22355978	-	ENSBTAG00000038620	CIR1	22432845	22474248	+	76867	upstream
TCONS_00073813	XLOC_056689	XLOC_056689	Novel_lncRNA	22338989	22355978	-	ENSBTAG00000012966	SCRN3	22400873	22432815	-	44895	downstream
TCONS_00073813	XLOC_056689	XLOC_056689	Novel_lncRNA	22338989	22355978	-	ENSBTAG00000001585	WIPF1	22253661	22294719	+	44269	downstream
TCONS_00073813	XLOC_056689	XLOC_056689	Novel_lncRNA	22338989	22355978	-	ENSBTAG00000021636	GPR155	22359362	22394217	+	3384	upstream
TCONS_00111984	XLOC_086065	XLOC_086065	Novel_lncRNA	46054764	46055414	+	ENSBTAG00000021777	DOC2G	46114977	46119340	-	59563	downstream
TCONS_00111984	XLOC_086065	XLOC_086065	Novel_lncRNA	46054764	46055414	+	ENSBTAG00000009175	RPS6KB2	45965768	45971982	+	82781	downstream
TCONS_00111984	XLOC_086065	XLOC_086065	Novel_lncRNA	46054764	46055414	+	ENSBTAG00000022209	CABP2	46042200	46046958	-	7805	upstream
TCONS_00111984	XLOC_086065	XLOC_086065	Novel_lncRNA	46054764	46055414	+	ENSBTAG00000021776	NDUFV1	46108280	46114242	+	52866	upstream
TCONS_00111984	XLOC_086065	XLOC_086065	Novel_lncRNA	46054764	46055414	+	ENSBTAG00000010478	AIP	46012078	46018138	+	36625	downstream
TCONS_00111984	XLOC_086065	XLOC_086065	Novel_lncRNA	46054764	46055414	+	ENSBTAG00000017690	CARNS1	45957523	45964322	+	90441	downstream
TCONS_00111984	XLOC_086065	XLOC_086065	Novel_lncRNA	46054764	46055414	+	ENSBTAG00000010482	PITPNM1	46018811	46031257	-	23506	upstream
TCONS_00111984	XLOC_086065	XLOC_086065	Novel_lncRNA	46054764	46055414	+	ENSBTAG00000003548	GSTP1	46087141	46090005	+	31727	upstream
TCONS_00111984	XLOC_086065	XLOC_086065	Novel_lncRNA	46054764	46055414	+	ENSBTAG00000012054	ALDH3B2	46143362	46150095	-	87948	downstream
TCONS_00111984	XLOC_086065	XLOC_086065	Novel_lncRNA	46054764	46055414	+	ENSBTAG00000046728	GPR152	45985246	45986608	-	68155	upstream
TCONS_00111984	XLOC_086065	XLOC_086065	Novel_lncRNA	46054764	46055414	+	ENSBTAG00000002121	CDK2AP2	46033673	46035477	-	19286	upstream
TCONS_00111984	XLOC_086065	XLOC_086065	Novel_lncRNA	46054764	46055414	+	ENSBTAG00000004786	TMEM134	45997537	46002434	-	52329	upstream
TCONS_00111984	XLOC_086065	XLOC_086065	Novel_lncRNA	46054764	46055414	+	ENSBTAG00000004785	CABP4	45988624	45992117	+	62646	downstream
TCONS_00111984	XLOC_086065	XLOC_086065	Novel_lncRNA	46054764	46055414	+	ENSBTAG00000011816	TBX10	46127734	46131248	-	72320	downstream
TCONS_00111984	XLOC_086065	XLOC_086065	Novel_lncRNA	46054764	46055414	+	ENSBTAG00000004783	CORO1B	45974635	45980142	-	74621	upstream
TCONS_00111984	XLOC_086065	XLOC_086065	Novel_lncRNA	46054764	46055414	+	ENSBTAG00000004782	PTPRCAP	45972076	45974235	-	80528	upstream
TCONS_00111984	XLOC_086065	XLOC_086065	Novel_lncRNA	46054764	46055414	+	ENSBTAG00000038054	--	46080001	46081847	+	24587	upstream
TCONS_00111984	XLOC_086065	XLOC_086065	Novel_lncRNA	46054764	46055414	+	ENSBTAG00000011809	NUDT8	46123751	46126289	-	68337	downstream
TCONS_00026803	ENSBTAG00000019895	PIBF1	Novel_lncRNA	47863845	47874393	-	ENSBTAG00000019895	PIBF1	47837818	48053497	+	-10549	antisense
TCONS_00026803	ENSBTAG00000019895	PIBF1	Novel_lncRNA	47863845	47874393	-	ENSBTAG00000019886	BORA	47782114	47809879	+	53965	downstream
TCONS_00026803	ENSBTAG00000019895	PIBF1	Novel_lncRNA	47863845	47874393	-	ENSBTAG00000025028	MZT1	47768048	47781910	-	81934	upstream
TCONS_00026803	ENSBTAG00000019895	PIBF1	Novel_lncRNA	47863845	47874393	-	ENSBTAG00000019889	DIS3	47812800	47837465	-	26379	upstream
TCONS_00009650	XLOC_007858	XLOC_007858	Novel_lncRNA	26080361	26084864	+	ENSBTAG00000006613	METTL17	26175322	26180969	-	90458	downstream
TCONS_00009650	XLOC_007858	XLOC_007858	Novel_lncRNA	26080361	26084864	+	ENSBTAG00000046189	RNASE13	26126016	26126478	+	41152	upstream
TCONS_00009650	XLOC_007858	XLOC_007858	Novel_lncRNA	26080361	26084864	+	ENSBTAG00000046482	--	26113953	26114424	-	29089	downstream
TCONS_00009650	XLOC_007858	XLOC_007858	Novel_lncRNA	26080361	26084864	+	ENSBTAG00000032908	TMEM253	26042929	26045753	-	34607	upstream
TCONS_00009650	XLOC_007858	XLOC_007858	Novel_lncRNA	26080361	26084864	+	ENSBTAG00000013401	ARHGEF40	26058170	26087518	-	-4504	antisense
TCONS_00009650	XLOC_007858	XLOC_007858	Novel_lncRNA	26080361	26084864	+	ENSBTAG00000011396	HNRNPC	25936104	25980839	+	99521	downstream
TCONS_00009650	XLOC_007858	XLOC_007858	Novel_lncRNA	26080361	26084864	+	ENSBTAG00000018919	OR5AU1	26005890	26006826	+	73534	downstream
TCONS_00009650	XLOC_007858	XLOC_007858	Novel_lncRNA	26080361	26084864	+	ENSBTAG00000000843	NDRG2	26134841	26142255	+	49977	upstream
TCONS_00009650	XLOC_007858	XLOC_007858	Novel_lncRNA	26080361	26084864	+	ENSBTAG00000000328	TPPP2	26128307	26130477	-	43443	downstream
TCONS_00009650	XLOC_007858	XLOC_007858	Novel_lncRNA	26080361	26084864	+	ENSBTAG00000000936	SLC39A2	26150710	26153125	-	65846	downstream
TCONS_00009650	XLOC_007858	XLOC_007858	Novel_lncRNA	26080361	26084864	+	ENSBTAG00000021008	ZNF219	26053956	26056906	+	23454	downstream
TCONS_00009659	XLOC_007857	XLOC_007857	Novel_lncRNA	26097145	26111438	+	ENSBTAG00000006613	METTL17	26175322	26180969	-	63884	downstream
TCONS_00009659	XLOC_007857	XLOC_007857	Novel_lncRNA	26097145	26111438	+	ENSBTAG00000046189	RNASE13	26126016	26126478	+	14578	upstream
TCONS_00009659	XLOC_007857	XLOC_007857	Novel_lncRNA	26097145	26111438	+	ENSBTAG00000046482	--	26113953	26114424	-	2515	downstream
TCONS_00009659	XLOC_007857	XLOC_007857	Novel_lncRNA	26097145	26111438	+	ENSBTAG00000032908	TMEM253	26042929	26045753	-	51391	upstream
TCONS_00009659	XLOC_007857	XLOC_007857	Novel_lncRNA	26097145	26111438	+	ENSBTAG00000021008	ZNF219	26053956	26056906	+	40238	downstream
TCONS_00009659	XLOC_007857	XLOC_007857	Novel_lncRNA	26097145	26111438	+	ENSBTAG00000018919	OR5AU1	26005890	26006826	+	90318	downstream
TCONS_00009659	XLOC_007857	XLOC_007857	Novel_lncRNA	26097145	26111438	+	ENSBTAG00000000843	NDRG2	26134841	26142255	+	23403	upstream
TCONS_00009659	XLOC_007857	XLOC_007857	Novel_lncRNA	26097145	26111438	+	ENSBTAG00000000328	TPPP2	26128307	26130477	-	16869	downstream
TCONS_00009659	XLOC_007857	XLOC_007857	Novel_lncRNA	26097145	26111438	+	ENSBTAG00000000936	SLC39A2	26150710	26153125	-	39272	downstream
TCONS_00009659	XLOC_007857	XLOC_007857	Novel_lncRNA	26097145	26111438	+	ENSBTAG00000013401	ARHGEF40	26058170	26087518	-	9626	upstream
TCONS_00061236	ENSBTAG00000003457	ATF5	Novel_lncRNA	56729187	56730227	-	ENSBTAG00000005763	AKT1S1	56672751	56680246	-	48940	upstream
TCONS_00061236	ENSBTAG00000003457	ATF5	Novel_lncRNA	56729187	56730227	-	ENSBTAG00000005367	VRK3	56748765	56784317	-	18538	downstream
TCONS_00061236	ENSBTAG00000003457	ATF5	Novel_lncRNA	56729187	56730227	-	ENSBTAG00000005766	IL4I1	56691666	56725849	-	3337	upstream
TCONS_00061236	ENSBTAG00000003457	ATF5	Novel_lncRNA	56729187	56730227	-	ENSBTAG00000003457	ATF5	56725591	56729591	+	-405	antisense
TCONS_00061236	ENSBTAG00000003457	ATF5	Novel_lncRNA	56729187	56730227	-	ENSBTAG00000008518	MED25	56632967	56646924	+	82262	downstream
TCONS_00061236	ENSBTAG00000003457	ATF5	Novel_lncRNA	56729187	56730227	-	ENSBTAG00000016997	--	56740608	56746100	+	10381	upstream
TCONS_00061236	ENSBTAG00000003457	ATF5	Novel_lncRNA	56729187	56730227	-	ENSBTAG00000044113	IZUMO2	56811616	56830129	-	81389	downstream
TCONS_00061236	ENSBTAG00000003457	ATF5	Novel_lncRNA	56729187	56730227	-	ENSBTAG00000001834	PNKP	56666459	56671418	-	57768	upstream
TCONS_00061236	ENSBTAG00000003457	ATF5	Novel_lncRNA	56729187	56730227	-	ENSBTAG00000030578	PTOV1	56658489	56666065	+	63121	downstream
TCONS_00061236	ENSBTAG00000003457	ATF5	Novel_lncRNA	56729187	56730227	-	ENSBTAG00000047035	TBC1D17	56681332	56691335	+	37851	downstream
TCONS_00061236	ENSBTAG00000003457	ATF5	Novel_lncRNA	56729187	56730227	-	ENSBTAG00000012064	ZNF473	56790636	56796623	+	60409	upstream
TCONS_00046413	XLOC_036532	XLOC_036532	Novel_lncRNA	72597338	72603154	+	ENSBTAG00000010016	SPATA45	72622939	72635365	+	19785	upstream
TCONS_00046413	XLOC_036532	XLOC_036532	Novel_lncRNA	72597338	72603154	+	ENSBTAG00000024443	TATDN3	72650160	72664647	-	47006	downstream
TCONS_00046413	XLOC_036532	XLOC_036532	Novel_lncRNA	72597338	72603154	+	ENSBTAG00000015974	FLVCR1	72570591	72596973	-	364	upstream
TCONS_00046413	XLOC_036532	XLOC_036532	Novel_lncRNA	72597338	72603154	+	ENSBTAG00000011340	NSL1	72664763	72701047	+	61609	upstream
TCONS_00046413	XLOC_036532	XLOC_036532	Novel_lncRNA	72597338	72603154	+	ENSBTAG00000003701	VASH2	72494426	72531856	-	65481	upstream
TCONS_00111631	XLOC_085844	XLOC_085844	Novel_lncRNA	43751094	43751977	+	ENSBTAG00000007058	--	43752916	43757930	-	939	downstream
TCONS_00111631	XLOC_085844	XLOC_085844	Novel_lncRNA	43751094	43751977	+	XLOC_085838	XLOC_085838	43717385	43728965	+	22128	downstream
TCONS_00111631	XLOC_085844	XLOC_085844	Novel_lncRNA	43751094	43751977	+	ENSBTAG00000009736	CDC42BPG	43678394	43696730	-	54363	upstream
TCONS_00111631	XLOC_085844	XLOC_085844	Novel_lncRNA	43751094	43751977	+	ENSBTAG00000002238	ARL2	43845377	43853177	+	93400	upstream
TCONS_00111631	XLOC_085844	XLOC_085844	Novel_lncRNA	43751094	43751977	+	ENSBTAG00000002095	MEN1	43661746	43668039	-	83054	upstream
TCONS_00111631	XLOC_085844	XLOC_085844	Novel_lncRNA	43751094	43751977	+	ENSBTAG00000011467	BATF2	43825076	43830937	-	73099	downstream
TCONS_00111631	XLOC_085844	XLOC_085844	Novel_lncRNA	43751094	43751977	+	ENSBTAG00000007063	GPHA2	43774444	43775105	-	22467	downstream
TCONS_00111631	XLOC_085844	XLOC_085844	Novel_lncRNA	43751094	43751977	+	ENSBTAG00000007061	PPP2R5B	43765387	43774236	+	13410	upstream
TCONS_00111631	XLOC_085844	XLOC_085844	Novel_lncRNA	43751094	43751977	+	ENSBTAG00000007361	EHD1	43704112	43708218	-	42875	upstream
TCONS_00111631	XLOC_085844	XLOC_085844	Novel_lncRNA	43751094	43751977	+	ENSBTAG00000001037	MAP4K2	43648613	43661350	-	89743	upstream
TCONS_00111631	XLOC_085844	XLOC_085844	Novel_lncRNA	43751094	43751977	+	ENSBTAG00000032178	MAJIN	43777686	43802953	-	25709	downstream
TCONS_00105127	ENSBTAG00000008682	TLR3	Novel_lncRNA	15242221	15244477	+	ENSBTAG00000008682	TLR3	15232458	15243399	+	-1179	sense
TCONS_00105127	ENSBTAG00000008682	TLR3	Novel_lncRNA	15242221	15244477	+	ENSBTAG00000021263	CYP4V2	15306992	15323391	+	62515	upstream
TCONS_00105127	ENSBTAG00000008682	TLR3	Novel_lncRNA	15242221	15244477	+	ENSBTAG00000034393	FAM149A	15259439	15300915	+	14962	upstream
TCONS_00105127	ENSBTAG00000008682	TLR3	Novel_lncRNA	15242221	15244477	+	ENSBTAG00000009501	KLKB1	15326025	15346759	+	81548	upstream
TCONS_00050622	ENSBTAG00000040336	ZNF268	Novel_lncRNA	45191289	45196902	+	ENSBTAG00000038806	ZNF891	45140913	45151805	-	39483	upstream
TCONS_00050622	ENSBTAG00000040336	ZNF268	Novel_lncRNA	45191289	45196902	+	ENSBTAG00000039316	--	45221484	45223845	+	24582	upstream
TCONS_00050622	ENSBTAG00000040336	ZNF268	Novel_lncRNA	45191289	45196902	+	ENSBTAG00000040072	ZNF140	45107092	45116312	+	74976	downstream
TCONS_00050622	ENSBTAG00000040336	ZNF268	Novel_lncRNA	45191289	45196902	+	ENSBTAG00000040336	ZNF268	45191288	45218103	+	-5614	sense
TCONS_00050622	ENSBTAG00000040336	ZNF268	Novel_lncRNA	45191289	45196902	+	ENSBTAG00000026626	ANHX	45281418	45296082	-	84516	downstream
TCONS_00050622	ENSBTAG00000040336	ZNF268	Novel_lncRNA	45191289	45196902	+	ENSBTAG00000039242	ZNF10	45155078	45163447	+	27841	downstream
TCONS_00050622	ENSBTAG00000040336	ZNF268	Novel_lncRNA	45191289	45196902	+	ENSBTAG00000006753	MBD3L1	45254529	45256157	+	57627	upstream
TCONS_00115992	ENSBTAG00000019027	SLC30A7	Novel_lncRNA	42477942	42506157	+	ENSBTAG00000019029	DPH5	42408613	42448917	+	29691	downstream
TCONS_00115992	ENSBTAG00000019027	SLC30A7	Novel_lncRNA	42477942	42506157	+	ENSBTAG00000019026	EXTL2	42560282	42578055	+	54125	upstream
TCONS_00115992	ENSBTAG00000019027	SLC30A7	Novel_lncRNA	42477942	42506157	+	ENSBTAG00000019027	SLC30A7	42465566	42559234	-	-28216	antisense
TCONS_00122492	XLOC_093951	XLOC_093951	Novel_lncRNA	118172792	118180133	-	ENSBTAG00000015973	TRAF3IP1	118273222	118334789	+	93089	upstream
TCONS_00122492	XLOC_093951	XLOC_093951	Novel_lncRNA	118172792	118180133	-	ENSBTAG00000009870	HES6	118182615	118184696	-	2482	downstream
TCONS_00122492	XLOC_093951	XLOC_093951	Novel_lncRNA	118172792	118180133	-	ENSBTAG00000045685	--	118208053	118223089	+	27920	upstream
TCONS_00122492	XLOC_093951	XLOC_093951	Novel_lncRNA	118172792	118180133	-	ENSBTAG00000017826	SCLY	118043315	118073266	+	99525	downstream
TCONS_00122492	XLOC_093951	XLOC_093951	Novel_lncRNA	118172792	118180133	-	ENSBTAG00000030208	ERFE	118122669	118131088	+	41703	downstream
TCONS_00122492	XLOC_093951	XLOC_093951	Novel_lncRNA	118172792	118180133	-	ENSBTAG00000010164	ESPNL	118074854	118096926	+	75865	downstream
TCONS_00122492	XLOC_093951	XLOC_093951	Novel_lncRNA	118172792	118180133	-	ENSBTAG00000010176	ILKAP	118134025	118158557	-	14234	upstream
TCONS_00122492	XLOC_093951	XLOC_093951	Novel_lncRNA	118172792	118180133	-	ENSBTAG00000001879	PER2	118191440	118206600	-	11307	downstream
TCONS_00122492	XLOC_093951	XLOC_093951	Novel_lncRNA	118172792	118180133	-	XLOC_093965	XLOC_093965	118268025	118272935	-	87892	downstream
TCONS_00117451	ENSBTAG00000017656	ST3GAL3	Novel_lncRNA	102702392	102723615	+	ENSBTAG00000008690	SLC6A9	102623729	102655397	+	48083	downstream
TCONS_00117451	ENSBTAG00000017656	ST3GAL3	Novel_lncRNA	102702392	102723615	+	ENSBTAG00000040060	ARTN	102712153	102713309	-	-1156	antisense
TCONS_00117451	ENSBTAG00000017656	ST3GAL3	Novel_lncRNA	102702392	102723615	+	ENSBTAG00000018889	ATP6V0B	102670948	102674697	-	27694	upstream
TCONS_00117451	ENSBTAG00000017656	ST3GAL3	Novel_lncRNA	102702392	102723615	+	ENSBTAG00000018888	DPH2	102676688	102680240	-	22151	upstream
TCONS_00117451	ENSBTAG00000017656	ST3GAL3	Novel_lncRNA	102702392	102723615	+	ENSBTAG00000011888	CCDC24	102655360	102659082	-	43391	upstream
TCONS_00117451	ENSBTAG00000017656	ST3GAL3	Novel_lncRNA	102702392	102723615	+	ENSBTAG00000011879	B4GALT2	102659804	102669946	-	32445	upstream
TCONS_00117451	ENSBTAG00000017656	ST3GAL3	Novel_lncRNA	102702392	102723615	+	ENSBTAG00000017656	ST3GAL3	102718270	102744545	-	-5345	antisense
TCONS_00117451	ENSBTAG00000017656	ST3GAL3	Novel_lncRNA	102702392	102723615	+	ENSBTAG00000018887	IPO13	102682316	102701941	-	450	upstream
TCONS_00117270	XLOC_089974	XLOC_089974	Novel_lncRNA	99603678	99606799	+	ENSBTAG00000005029	TAL1	99610186	99618464	+	3387	upstream
TCONS_00117270	XLOC_089974	XLOC_089974	Novel_lncRNA	99603678	99606799	+	ENSBTAG00000019956	CMPK1	99484968	99521190	-	82487	upstream
TCONS_00117270	XLOC_089974	XLOC_089974	Novel_lncRNA	99603678	99606799	+	ENSBTAG00000015647	CYP4X1	99666160	99714764	-	59361	downstream
TCONS_00117270	XLOC_089974	XLOC_089974	Novel_lncRNA	99603678	99606799	+	ENSBTAG00000017844	STIL	99537144	99587496	+	16181	downstream
TCONS_00117270	XLOC_089974	XLOC_089974	Novel_lncRNA	99603678	99606799	+	ENSBTAG00000002555	PDZK1IP1	99641130	99646599	+	34331	upstream
TCONS_00118499	XLOC_090904	XLOC_090904	Novel_lncRNA	6072225	6078075	-	ENSBTAG00000007247	NUF2	6033720	6072026	-	198	upstream
TCONS_00058430	XLOC_045520	XLOC_045520	Novel_lncRNA	65772681	65777481	+	ENSBTAG00000015989	RPS5	65845924	65851516	+	68443	upstream
TCONS_00058430	XLOC_045520	XLOC_045520	Novel_lncRNA	65772681	65777481	+	ENSBTAG00000009735	A1BG	65826617	65830778	-	49136	downstream
TCONS_00058430	XLOC_045520	XLOC_045520	Novel_lncRNA	65772681	65777481	+	ENSBTAG00000037882	ZNF584	65866462	65872294	+	88981	upstream
TCONS_00058430	XLOC_045520	XLOC_045520	Novel_lncRNA	65772681	65777481	+	ENSBTAG00000003462	ZNF135	65676641	65689192	+	83488	downstream
TCONS_00058430	XLOC_045520	XLOC_045520	Novel_lncRNA	65772681	65777481	+	ENSBTAG00000003465	ZNF329	65700278	65701523	-	71157	upstream
TCONS_00058430	XLOC_045520	XLOC_045520	Novel_lncRNA	65772681	65777481	+	ENSBTAG00000047405	--	65798024	65798861	+	20543	upstream
TCONS_00058430	XLOC_045520	XLOC_045520	Novel_lncRNA	65772681	65777481	+	ENSBTAG00000013353	ZNF274	65732472	65755773	+	16907	downstream
TCONS_00058430	XLOC_045520	XLOC_045520	Novel_lncRNA	65772681	65777481	+	ENSBTAG00000025023	ZNF8	65787331	65794000	+	9850	upstream
TCONS_00056727	ENSBTAG00000038869	ZNF383	Novel_lncRNA	47532287	47537851	+	ENSBTAG00000038869	ZNF383	47513086	47545032	+	-5565	sense
TCONS_00056727	ENSBTAG00000038869	ZNF383	Novel_lncRNA	47532287	47537851	+	ENSBTAG00000040063	--	47466373	47473766	-	58520	upstream
TCONS_00056727	ENSBTAG00000038869	ZNF383	Novel_lncRNA	47532287	47537851	+	ENSBTAG00000039075	ZNF527	47582088	47594485	+	44237	upstream
TCONS_00056727	ENSBTAG00000038869	ZNF383	Novel_lncRNA	47532287	47537851	+	ENSBTAG00000047219	ZNF793	47431024	47437065	-	95221	upstream
TCONS_00056727	ENSBTAG00000038869	ZNF383	Novel_lncRNA	47532287	47537851	+	ENSBTAG00000004939	ZNF569	47619375	47630372	-	81524	downstream
TCONS_00056724	ENSBTAG00000038869	ZNF383	Novel_lncRNA	47532271	47537851	+	ENSBTAG00000038869	ZNF383	47513086	47545032	+	-5581	sense
TCONS_00056724	ENSBTAG00000038869	ZNF383	Novel_lncRNA	47532271	47537851	+	ENSBTAG00000040063	--	47466373	47473766	-	58504	upstream
TCONS_00056724	ENSBTAG00000038869	ZNF383	Novel_lncRNA	47532271	47537851	+	ENSBTAG00000039075	ZNF527	47582088	47594485	+	44237	upstream
TCONS_00056724	ENSBTAG00000038869	ZNF383	Novel_lncRNA	47532271	47537851	+	ENSBTAG00000047219	ZNF793	47431024	47437065	-	95205	upstream
TCONS_00056724	ENSBTAG00000038869	ZNF383	Novel_lncRNA	47532271	47537851	+	ENSBTAG00000004939	ZNF569	47619375	47630372	-	81524	downstream
TCONS_00056725	ENSBTAG00000038869	ZNF383	Novel_lncRNA	47532271	47537851	+	ENSBTAG00000038869	ZNF383	47513086	47545032	+	-5581	sense
TCONS_00056725	ENSBTAG00000038869	ZNF383	Novel_lncRNA	47532271	47537851	+	ENSBTAG00000040063	--	47466373	47473766	-	58504	upstream
TCONS_00056725	ENSBTAG00000038869	ZNF383	Novel_lncRNA	47532271	47537851	+	ENSBTAG00000039075	ZNF527	47582088	47594485	+	44237	upstream
TCONS_00056725	ENSBTAG00000038869	ZNF383	Novel_lncRNA	47532271	47537851	+	ENSBTAG00000047219	ZNF793	47431024	47437065	-	95205	upstream
TCONS_00056725	ENSBTAG00000038869	ZNF383	Novel_lncRNA	47532271	47537851	+	ENSBTAG00000004939	ZNF569	47619375	47630372	-	81524	downstream
TCONS_00052843	XLOC_041639	XLOC_041639	Novel_lncRNA	16939481	17212119	-	XLOC_039458	XLOC_039458	16939480	17221338	+	-272639	antisense
TCONS_00052843	XLOC_041639	XLOC_041639	Novel_lncRNA	16939481	17212119	-	ENSBTAG00000000297	ZNF330	16835047	16854199	-	85281	upstream
TCONS_00056728	ENSBTAG00000038869	ZNF383	Novel_lncRNA	47532287	47537851	+	ENSBTAG00000038869	ZNF383	47513086	47545032	+	-5565	sense
TCONS_00056728	ENSBTAG00000038869	ZNF383	Novel_lncRNA	47532287	47537851	+	ENSBTAG00000040063	--	47466373	47473766	-	58520	upstream
TCONS_00056728	ENSBTAG00000038869	ZNF383	Novel_lncRNA	47532287	47537851	+	ENSBTAG00000039075	ZNF527	47582088	47594485	+	44237	upstream
TCONS_00056728	ENSBTAG00000038869	ZNF383	Novel_lncRNA	47532287	47537851	+	ENSBTAG00000047219	ZNF793	47431024	47437065	-	95221	upstream
TCONS_00056728	ENSBTAG00000038869	ZNF383	Novel_lncRNA	47532287	47537851	+	ENSBTAG00000004939	ZNF569	47619375	47630372	-	81524	downstream
TCONS_00141416	XLOC_109162	XLOC_109162	Novel_lncRNA	119454094	119457285	+	ENSBTAG00000047613	HTRA3	119387683	119418513	+	35580	downstream
TCONS_00141416	XLOC_109162	XLOC_109162	Novel_lncRNA	119454094	119457285	+	ENSBTAG00000047876	SH3TC1	119323445	119356880	+	97213	downstream
TCONS_00169729	XLOC_131932	XLOC_131932	Novel_lncRNA	36640259	36641044	-	ENSBTAG00000047971	--	36572544	36577772	-	62486	upstream
TCONS_00004262	XLOC_003469	XLOC_003469	Novel_lncRNA	154657935	154669400	+	ENSBTAG00000024815	ANKRD28	154443132	154568336	-	89598	upstream
TCONS_00007576	XLOC_006160	XLOC_006160	Novel_lncRNA	134405287	134456095	-	ENSBTAG00000023416	PPP2R3A	134223426	134394973	-	10313	upstream
TCONS_00079158	XLOC_061058	XLOC_061058	Novel_lncRNA	4100238	4101155	-	ENSBTAG00000009019	SH3PXD2B	4010452	4094221	-	6016	upstream
TCONS_00134070	XLOC_103285	XLOC_103285	Novel_lncRNA	118073573	118078675	+	ENSBTAG00000046654	CERK	118023266	118036020	-	37552	upstream
TCONS_00134070	XLOC_103285	XLOC_103285	Novel_lncRNA	118073573	118078675	+	ENSBTAG00000021803	GRAMD4	117975281	118012354	+	61218	downstream
TCONS_00134070	XLOC_103285	XLOC_103285	Novel_lncRNA	118073573	118078675	+	ENSBTAG00000012291	TBC1D22A	118086467	118343833	+	7792	upstream
TCONS_00053710	ENSBTAG00000003092	ANAPC5	Novel_lncRNA	56105290	56118435	-	ENSBTAG00000010815	CAMKK2	56136320	56168032	+	17885	upstream
TCONS_00053710	ENSBTAG00000003092	ANAPC5	Novel_lncRNA	56105290	56118435	-	ENSBTAG00000010812	P2RX4	56173048	56189197	-	54613	downstream
TCONS_00053710	ENSBTAG00000003092	ANAPC5	Novel_lncRNA	56105290	56118435	-	ENSBTAG00000002315	RNF34	56021829	56042534	-	62755	upstream
TCONS_00053710	ENSBTAG00000003092	ANAPC5	Novel_lncRNA	56105290	56118435	-	ENSBTAG00000003092	ANAPC5	56075318	56110403	+	-5114	antisense
TCONS_00053710	ENSBTAG00000003092	ANAPC5	Novel_lncRNA	56105290	56118435	-	ENSBTAG00000008948	P2RX7	56217943	56275072	-	99508	downstream
TCONS_00053710	ENSBTAG00000003092	ANAPC5	Novel_lncRNA	56105290	56118435	-	ENSBTAG00000002328	KDM2B	55899387	56017498	+	87791	downstream
TCONS_00006854	ENSBTAG00000046104	B3GALNT1	Novel_lncRNA	107209179	107213396	-	ENSBTAG00000001274	PPM1L	107241226	107576086	-	27830	downstream
TCONS_00006854	ENSBTAG00000046104	B3GALNT1	Novel_lncRNA	107209179	107213396	-	ENSBTAG00000046104	B3GALNT1	107212960	107213956	+	-436	antisense
TCONS_00104398	XLOC_080029	XLOC_080029	Novel_lncRNA	38110406	38153557	-	ENSBTAG00000011401	PDZD8	37939959	38021120	-	89285	upstream
TCONS_00104398	XLOC_080029	XLOC_080029	Novel_lncRNA	38110406	38153557	-	ENSBTAG00000003027	EMX2	38163824	38170070	+	10267	upstream
TCONS_00058346	XLOC_045475	XLOC_045475	Novel_lncRNA	65255186	65256297	+	ENSBTAG00000003447	--	65291984	65319947	+	35687	upstream
TCONS_00058346	XLOC_045475	XLOC_045475	Novel_lncRNA	65255186	65256297	+	ENSBTAG00000038635	--	65105110	65160002	-	95183	upstream
TCONS_00058346	XLOC_045475	XLOC_045475	Novel_lncRNA	65255186	65256297	+	XLOC_048075	XLOC_048075	65343661	65379017	-	87364	downstream
TCONS_00058346	XLOC_045475	XLOC_045475	Novel_lncRNA	65255186	65256297	+	XLOC_045475	XLOC_045475	65255160	65264829	+	-1112	sense
TCONS_00058346	XLOC_045475	XLOC_045475	Novel_lncRNA	65255186	65256297	+	ENSBTAG00000015866	--	65220783	65224810	-	30375	upstream
TCONS_00058346	XLOC_045475	XLOC_045475	Novel_lncRNA	65255186	65256297	+	ENSBTAG00000038947	ZSCAN4	65278552	65280012	+	22255	upstream
TCONS_00058346	XLOC_045475	XLOC_045475	Novel_lncRNA	65255186	65256297	+	ENSBTAG00000040169	--	65197725	65211381	+	43804	downstream
TCONS_00058346	XLOC_045475	XLOC_045475	Novel_lncRNA	65255186	65256297	+	XLOC_048061	XLOC_048061	65164500	65172849	-	82336	upstream
TCONS_00113599	XLOC_087273	XLOC_087273	Novel_lncRNA	44745926	44753017	-	ENSBTAG00000021456	MUS81	44644884	44650618	+	95309	downstream
TCONS_00113599	XLOC_087273	XLOC_087273	Novel_lncRNA	44745926	44753017	-	ENSBTAG00000021457	EFEMP2	44650627	44657896	-	88029	upstream
TCONS_00113599	XLOC_087273	XLOC_087273	Novel_lncRNA	44745926	44753017	-	ENSBTAG00000031875	BANF1	44759485	44761429	+	6468	upstream
TCONS_00113599	XLOC_087273	XLOC_087273	Novel_lncRNA	44745926	44753017	-	ENSBTAG00000002772	GAL3ST3	44790175	44800852	-	37158	downstream
TCONS_00113599	XLOC_087273	XLOC_087273	Novel_lncRNA	44745926	44753017	-	ENSBTAG00000046587	--	44770864	44771529	-	17847	downstream
TCONS_00113599	XLOC_087273	XLOC_087273	Novel_lncRNA	44745926	44753017	-	ENSBTAG00000003093	TSGA10IP	44716271	44725594	+	20331	downstream
TCONS_00113599	XLOC_087273	XLOC_087273	Novel_lncRNA	44745926	44753017	-	ENSBTAG00000020773	CTSW	44661697	44665098	+	80827	downstream
TCONS_00113599	XLOC_087273	XLOC_087273	Novel_lncRNA	44745926	44753017	-	ENSBTAG00000002778	SF3B2	44803790	44817398	+	50773	upstream
TCONS_00113599	XLOC_087273	XLOC_087273	Novel_lncRNA	44745926	44753017	-	ENSBTAG00000020775	FIBP	44665293	44669337	-	76588	upstream
TCONS_00113599	XLOC_087273	XLOC_087273	Novel_lncRNA	44745926	44753017	-	ENSBTAG00000005382	CCDC85B	44671367	44672651	+	73274	downstream
TCONS_00113599	XLOC_087273	XLOC_087273	Novel_lncRNA	44745926	44753017	-	ENSBTAG00000014718	CST6	44766935	44768173	+	13918	upstream
TCONS_00113599	XLOC_087273	XLOC_087273	Novel_lncRNA	44745926	44753017	-	ENSBTAG00000020186	EIF1AD	44756083	44759164	-	3066	downstream
TCONS_00113599	XLOC_087273	XLOC_087273	Novel_lncRNA	44745926	44753017	-	ENSBTAG00000006199	DRAP1	44694170	44696295	+	49630	downstream
TCONS_00113599	XLOC_087273	XLOC_087273	Novel_lncRNA	44745926	44753017	-	ENSBTAG00000003094	SART1	44726691	44741763	+	4162	downstream
TCONS_00113599	XLOC_087273	XLOC_087273	Novel_lncRNA	44745926	44753017	-	ENSBTAG00000014720	CATSPER1	44772898	44779138	-	19881	downstream
TCONS_00113599	XLOC_087273	XLOC_087273	Novel_lncRNA	44745926	44753017	-	ENSBTAG00000006194	FOSL1	44673878	44679325	-	66600	upstream
TCONS_00113599	XLOC_087273	XLOC_087273	Novel_lncRNA	44745926	44753017	-	ENSBTAG00000006195	C29H11orf68	44691681	44693901	-	52024	upstream
TCONS_00140771	ENSBTAG00000039245	GK2	Novel_lncRNA	95876174	95914755	+	ENSBTAG00000013149	NAA11	95805272	95805962	-	70211	upstream
TCONS_00140771	ENSBTAG00000039245	GK2	Novel_lncRNA	95876174	95914755	+	ENSBTAG00000039245	GK2	95882917	95884576	-	-1659	antisense
TCONS_00140771	ENSBTAG00000039245	GK2	Novel_lncRNA	95876174	95914755	+	ENSBTAG00000032034	--	95908623	95908893	-	-270	antisense
TCONS_00015989	ENSBTAG00000006744	TMEM131	Novel_lncRNA	3159902	3266230	+	ENSBTAG00000006744	TMEM131	3081933	3160004	-	-103	antisense
TCONS_00126161	XLOC_096995	XLOC_096995	Novel_lncRNA	119468249	119469219	+	ENSBTAG00000004958	--	119522031	119565916	-	52812	downstream
TCONS_00126161	XLOC_096995	XLOC_096995	Novel_lncRNA	119468249	119469219	+	ENSBTAG00000000771	DNAJB6	119431677	119447704	+	20544	downstream
TCONS_00015984	XLOC_012735	XLOC_012735	Novel_lncRNA	2996900	3001239	+	ENSBTAG00000006744	TMEM131	3081933	3160004	-	80694	downstream
TCONS_00015984	XLOC_012735	XLOC_012735	Novel_lncRNA	2996900	3001239	+	ENSBTAG00000005892	ZAP70	3016324	3056118	+	15085	upstream
TCONS_00015984	XLOC_012735	XLOC_012735	Novel_lncRNA	2996900	3001239	+	ENSBTAG00000006019	FAM178B	2798821	2907015	-	89884	upstream
TCONS_00015984	XLOC_012735	XLOC_012735	Novel_lncRNA	2996900	3001239	+	ENSBTAG00000048041	ACTR1B	2929638	2943356	-	53543	upstream
TCONS_00015984	XLOC_012735	XLOC_012735	Novel_lncRNA	2996900	3001239	+	ENSBTAG00000018542	COX5B	2916016	2918064	-	78835	upstream
TCONS_00135638	ENSBTAG00000043962	SLC2A13	Novel_lncRNA	41062338	41158104	-	ENSBTAG00000043962	SLC2A13	41062651	41559936	+	-95453	antisense
TCONS_00015981	XLOC_012732	XLOC_012732	Novel_lncRNA	2943608	2976437	+	ENSBTAG00000005892	ZAP70	3016324	3056118	+	39887	upstream
TCONS_00015981	XLOC_012732	XLOC_012732	Novel_lncRNA	2943608	2976437	+	ENSBTAG00000006019	FAM178B	2798821	2907015	-	36592	upstream
TCONS_00015981	XLOC_012732	XLOC_012732	Novel_lncRNA	2943608	2976437	+	ENSBTAG00000048041	ACTR1B	2929638	2943356	-	251	upstream
TCONS_00015981	XLOC_012732	XLOC_012732	Novel_lncRNA	2943608	2976437	+	ENSBTAG00000018542	COX5B	2916016	2918064	-	25543	upstream
TCONS_00065923	XLOC_050818	XLOC_050818	Novel_lncRNA	11458913	11463446	-	ENSBTAG00000012068	BRIP1	11495502	11669266	+	32056	upstream
TCONS_00065923	XLOC_050818	XLOC_050818	Novel_lncRNA	11458913	11463446	-	ENSBTAG00000011721	MED13	11288859	11379955	+	78957	downstream
TCONS_00065923	XLOC_050818	XLOC_050818	Novel_lncRNA	11458913	11463446	-	ENSBTAG00000047313	--	11490262	11492611	+	26816	upstream
TCONS_00065923	XLOC_050818	XLOC_050818	Novel_lncRNA	11458913	11463446	-	ENSBTAG00000012070	INTS2	11401821	11455023	+	3889	downstream
TCONS_00095815	XLOC_073878	XLOC_073878	Novel_lncRNA	2666581	2670103	-	ENSBTAG00000017517	ZNF236	2597950	2656107	-	10473	upstream
TCONS_00095815	XLOC_073878	XLOC_073878	Novel_lncRNA	2666581	2670103	-	ENSBTAG00000022890	MBP	2558225	2590450	+	76130	downstream
TCONS_00167226	XLOC_129777	XLOC_129777	Novel_lncRNA	94739543	94935719	+	ENSBTAG00000047547	--	94701433	94701912	+	37630	downstream
TCONS_00167227	XLOC_129778	XLOC_129778	Novel_lncRNA	94760959	94805341	+	ENSBTAG00000047547	--	94701433	94701912	+	59046	downstream
TCONS_00095732	XLOC_073820	XLOC_073820	Novel_lncRNA	62641389	62673044	+	ENSBTAG00000001102	SERPINB10	62615490	62638833	+	2555	downstream
TCONS_00095732	XLOC_073820	XLOC_073820	Novel_lncRNA	62641389	62673044	+	ENSBTAG00000023198	SERPINB2	62591412	62609170	+	32218	downstream
TCONS_00039417	ENSBTAG00000006817	CBL	Novel_lncRNA	30331127	30358723	+	ENSBTAG00000040569	NLRX1	30278099	30296544	+	34582	downstream
TCONS_00039417	ENSBTAG00000006817	CBL	Novel_lncRNA	30331127	30358723	+	ENSBTAG00000012507	PDZD3	30297041	30302445	+	28681	downstream
TCONS_00039417	ENSBTAG00000006817	CBL	Novel_lncRNA	30331127	30358723	+	ENSBTAG00000017794	CCDC153	30302981	30307214	-	23912	upstream
TCONS_00039417	ENSBTAG00000006817	CBL	Novel_lncRNA	30331127	30358723	+	ENSBTAG00000012562	RNF26	30444351	30445653	+	85628	upstream
TCONS_00039417	ENSBTAG00000006817	CBL	Novel_lncRNA	30331127	30358723	+	ENSBTAG00000009748	MFRP	30450601	30455935	-	91878	downstream
TCONS_00039417	ENSBTAG00000006817	CBL	Novel_lncRNA	30331127	30358723	+	ENSBTAG00000006817	CBL	30314910	30406073	+	-27597	sense
TCONS_00039417	ENSBTAG00000006817	CBL	Novel_lncRNA	30331127	30358723	+	ENSBTAG00000015015	HINFP	30228671	30237437	+	93689	downstream
TCONS_00039417	ENSBTAG00000006817	CBL	Novel_lncRNA	30331127	30358723	+	ENSBTAG00000011800	ABCG4	30257753	30272204	+	58922	downstream
TCONS_00039417	ENSBTAG00000006817	CBL	Novel_lncRNA	30331127	30358723	+	ENSBTAG00000027766	C1QTNF5	30448398	30450337	-	89675	downstream
TCONS_00039417	ENSBTAG00000006817	CBL	Novel_lncRNA	30331127	30358723	+	ENSBTAG00000006835	MCAM	30414473	30422213	-	55750	downstream
TCONS_00028794	ENSBTAG00000020053	ZEB1	Novel_lncRNA	34257874	34306430	+	ENSBTAG00000020053	ZEB1	34063174	34261299	-	-3426	antisense
TCONS_00114169	XLOC_087650	XLOC_087650	Novel_lncRNA	808207	812482	+	ENSBTAG00000020969	DCAF6	587033	768209	-	39997	upstream
TCONS_00114169	XLOC_087650	XLOC_087650	Novel_lncRNA	808207	812482	+	ENSBTAG00000020968	MPC2	768306	799012	+	9194	downstream
TCONS_00114169	XLOC_087650	XLOC_087650	Novel_lncRNA	808207	812482	+	ENSBTAG00000001052	ADCY10	825293	905484	+	12811	upstream
TCONS_00167228	XLOC_129779	XLOC_129779	Novel_lncRNA	94761808	94765665	+	ENSBTAG00000047547	--	94701433	94701912	+	59895	downstream
TCONS_00167229	XLOC_129779	XLOC_129779	Novel_lncRNA	94761820	94805684	+	ENSBTAG00000047547	--	94701433	94701912	+	59907	downstream
TCONS_00061832	XLOC_047960	XLOC_047960	Novel_lncRNA	63938122	63941238	-	ENSBTAG00000030348	ZNF582	63941395	63990193	+	157	upstream
TCONS_00061832	XLOC_047960	XLOC_047960	Novel_lncRNA	63938122	63941238	-	ENSBTAG00000046101	--	64014664	64032839	-	73426	downstream
TCONS_00061832	XLOC_047960	XLOC_047960	Novel_lncRNA	63938122	63941238	-	ENSBTAG00000037881	--	63915226	63915565	-	22556	upstream
TCONS_00061832	XLOC_047960	XLOC_047960	Novel_lncRNA	63938122	63941238	-	ENSBTAG00000000801	ZNF583	63903403	63910967	-	27154	upstream
TCONS_00061832	XLOC_047960	XLOC_047960	Novel_lncRNA	63938122	63941238	-	ENSBTAG00000000803	ZNF667	63871805	63894090	+	44779	downstream
TCONS_00061832	XLOC_047960	XLOC_047960	Novel_lncRNA	63938122	63941238	-	ENSBTAG00000046947	--	63922823	63923147	+	14974	downstream
TCONS_00061833	ENSBTAG00000030348	ZNF582	Novel_lncRNA	63941411	63944938	-	ENSBTAG00000030348	ZNF582	63941395	63990193	+	-3528	antisense
TCONS_00061833	ENSBTAG00000030348	ZNF582	Novel_lncRNA	63941411	63944938	-	ENSBTAG00000046101	--	64014664	64032839	-	69726	downstream
TCONS_00061833	ENSBTAG00000030348	ZNF582	Novel_lncRNA	63941411	63944938	-	ENSBTAG00000037881	--	63915226	63915565	-	25845	upstream
TCONS_00061833	ENSBTAG00000030348	ZNF582	Novel_lncRNA	63941411	63944938	-	ENSBTAG00000000801	ZNF583	63903403	63910967	-	30443	upstream
TCONS_00061833	ENSBTAG00000030348	ZNF582	Novel_lncRNA	63941411	63944938	-	ENSBTAG00000000803	ZNF667	63871805	63894090	+	48068	downstream
TCONS_00061833	ENSBTAG00000030348	ZNF582	Novel_lncRNA	63941411	63944938	-	ENSBTAG00000046947	--	63922823	63923147	+	18263	downstream
TCONS_00061834	ENSBTAG00000030348	ZNF582	Novel_lncRNA	63951462	63966374	-	ENSBTAG00000030348	ZNF582	63941395	63990193	+	-14913	antisense
TCONS_00061834	ENSBTAG00000030348	ZNF582	Novel_lncRNA	63951462	63966374	-	ENSBTAG00000046101	--	64014664	64032839	-	48290	downstream
TCONS_00061834	ENSBTAG00000030348	ZNF582	Novel_lncRNA	63951462	63966374	-	ENSBTAG00000037881	--	63915226	63915565	-	35896	upstream
TCONS_00061834	ENSBTAG00000030348	ZNF582	Novel_lncRNA	63951462	63966374	-	ENSBTAG00000000801	ZNF583	63903403	63910967	-	40494	upstream
TCONS_00061834	ENSBTAG00000030348	ZNF582	Novel_lncRNA	63951462	63966374	-	ENSBTAG00000000803	ZNF667	63871805	63894090	+	58119	downstream
TCONS_00061834	ENSBTAG00000030348	ZNF582	Novel_lncRNA	63951462	63966374	-	ENSBTAG00000002055	ZFP28	64049537	64077509	-	83163	downstream
TCONS_00061834	ENSBTAG00000030348	ZNF582	Novel_lncRNA	63951462	63966374	-	ENSBTAG00000046947	--	63922823	63923147	+	28314	downstream
TCONS_00034897	ENSBTAG00000004720	SULF1	Novel_lncRNA	35547122	35616974	+	ENSBTAG00000037399	--	35568650	35569172	+	-522	sense
TCONS_00034897	ENSBTAG00000004720	SULF1	Novel_lncRNA	35547122	35616974	+	ENSBTAG00000032881	SLCO5A1	35583262	35727312	-	-33712	antisense
TCONS_00034897	ENSBTAG00000004720	SULF1	Novel_lncRNA	35547122	35616974	+	ENSBTAG00000004720	SULF1	35476251	35558292	+	-11171	sense
TCONS_00053156	XLOC_041896	XLOC_041896	Novel_lncRNA	35363485	35406481	-	ENSBTAG00000016147	CETN4	35347483	35351627	+	11857	downstream
TCONS_00053156	XLOC_041896	XLOC_041896	Novel_lncRNA	35363485	35406481	-	ENSBTAG00000012368	IL21	35462668	35469800	+	56187	upstream
TCONS_00053156	XLOC_041896	XLOC_041896	Novel_lncRNA	35363485	35406481	-	ENSBTAG00000007564	BBS12	35334853	35336980	-	26504	upstream
TCONS_00061399	XLOC_047692	XLOC_047692	Novel_lncRNA	58224845	58242538	-	ENSBTAG00000006954	ZNF432	58151317	58157607	+	67237	downstream
TCONS_00061399	XLOC_047692	XLOC_047692	Novel_lncRNA	58224845	58242538	-	ENSBTAG00000003541	ZNF614	58180499	58183055	+	41789	downstream
TCONS_00061399	XLOC_047692	XLOC_047692	Novel_lncRNA	58224845	58242538	-	ENSBTAG00000038487	ZNF613	58130464	58141877	+	82967	downstream
TCONS_00061399	XLOC_047692	XLOC_047692	Novel_lncRNA	58224845	58242538	-	ENSBTAG00000037906	--	58194881	58209666	+	15178	downstream
TCONS_00061399	XLOC_047692	XLOC_047692	Novel_lncRNA	58224845	58242538	-	ENSBTAG00000010046	ZNF350	58212121	58220103	+	4741	downstream
TCONS_00042342	XLOC_033380	XLOC_033380	Novel_lncRNA	34857077	34868727	-	ENSBTAG00000001410	GRAMD1B	34577487	34759076	+	98000	downstream
TCONS_00042342	XLOC_033380	XLOC_033380	Novel_lncRNA	34857077	34868727	-	ENSBTAG00000016684	ZNF202	34848616	34853735	-	3341	upstream
TCONS_00042342	XLOC_033380	XLOC_033380	Novel_lncRNA	34857077	34868727	-	ENSBTAG00000008804	SAAL1	34930814	34964084	+	62087	upstream
TCONS_00042342	XLOC_033380	XLOC_033380	Novel_lncRNA	34857077	34868727	-	ENSBTAG00000016768	SCN3B	34769328	34791462	-	65614	upstream
TCONS_00021692	XLOC_017222	XLOC_017222	Novel_lncRNA	49277576	49282492	-	ENSBTAG00000018291	C11H2orf68	49230912	49236832	+	40743	downstream
TCONS_00021692	XLOC_017222	XLOC_017222	Novel_lncRNA	49277576	49282492	-	ENSBTAG00000018285	VAMP5	49249762	49258304	-	19271	upstream
TCONS_00021692	XLOC_017222	XLOC_017222	Novel_lncRNA	49277576	49282492	-	ENSBTAG00000010691	USP39	49190709	49227244	-	50331	upstream
TCONS_00021692	XLOC_017222	XLOC_017222	Novel_lncRNA	49277576	49282492	-	ENSBTAG00000018286	RNF181	49244484	49246356	-	31219	upstream
TCONS_00021692	XLOC_017222	XLOC_017222	Novel_lncRNA	49277576	49282492	-	ENSBTAG00000020873	MAT2A	49298516	49305175	-	16024	downstream
TCONS_00021692	XLOC_017222	XLOC_017222	Novel_lncRNA	49277576	49282492	-	ENSBTAG00000023997	VAMP8	49260840	49264015	-	13560	upstream
TCONS_00021692	XLOC_017222	XLOC_017222	Novel_lncRNA	49277576	49282492	-	ENSBTAG00000018289	TMEM150A	49239504	49244103	+	33472	downstream
TCONS_00021692	XLOC_017222	XLOC_017222	Novel_lncRNA	49277576	49282492	-	ENSBTAG00000038477	GGCX	49282690	49296194	+	198	upstream
TCONS_00133255	ENSBTAG00000034385	GPR162	Novel_lncRNA	103990710	103992141	+	ENSBTAG00000011111	COPS7A	104080892	104087147	-	88751	downstream
TCONS_00133255	ENSBTAG00000034385	GPR162	Novel_lncRNA	103990710	103992141	+	ENSBTAG00000014931	MLF2	104058658	104063530	+	66517	upstream
TCONS_00133255	ENSBTAG00000034385	GPR162	Novel_lncRNA	103990710	103992141	+	ENSBTAG00000003255	CD4	103995315	104017746	-	3174	downstream
TCONS_00133255	ENSBTAG00000034385	GPR162	Novel_lncRNA	103990710	103992141	+	ENSBTAG00000019780	USP5	103946732	103960262	-	30447	upstream
TCONS_00133255	ENSBTAG00000034385	GPR162	Novel_lncRNA	103990710	103992141	+	ENSBTAG00000003598	P3H3	103972417	103985413	-	5296	upstream
TCONS_00133255	ENSBTAG00000034385	GPR162	Novel_lncRNA	103990710	103992141	+	ENSBTAG00000016043	GNB3	103964865	103971313	-	19396	upstream
TCONS_00133255	ENSBTAG00000034385	GPR162	Novel_lncRNA	103990710	103992141	+	ENSBTAG00000034385	GPR162	103987751	103993598	-	-1432	antisense
TCONS_00133255	ENSBTAG00000034385	GPR162	Novel_lncRNA	103990710	103992141	+	ENSBTAG00000011274	ENO2	103899877	103906801	-	83908	upstream
TCONS_00133255	ENSBTAG00000034385	GPR162	Novel_lncRNA	103990710	103992141	+	ENSBTAG00000019783	SPSB2	103939885	103942299	+	48410	downstream
TCONS_00133255	ENSBTAG00000034385	GPR162	Novel_lncRNA	103990710	103992141	+	ENSBTAG00000019782	TPI1	103942402	103945759	-	44950	upstream
TCONS_00133255	ENSBTAG00000034385	GPR162	Novel_lncRNA	103990710	103992141	+	ENSBTAG00000011273	LRRC23	103908371	103915853	-	74856	upstream
TCONS_00133255	ENSBTAG00000034385	GPR162	Novel_lncRNA	103990710	103992141	+	ENSBTAG00000018451	PTMS	104039251	104040499	-	47110	downstream
TCONS_00133255	ENSBTAG00000034385	GPR162	Novel_lncRNA	103990710	103992141	+	ENSBTAG00000034295	LAG3	104029018	104036158	-	36877	downstream
TCONS_00133255	ENSBTAG00000034385	GPR162	Novel_lncRNA	103990710	103992141	+	ENSBTAG00000019777	CDCA3	103961031	103963273	+	27436	downstream
TCONS_00094432	XLOC_072752	XLOC_072752	Novel_lncRNA	3752591	3754961	+	ENSBTAG00000000422	TSHZ1	3674812	3678046	-	74544	upstream
TCONS_00094432	XLOC_072752	XLOC_072752	Novel_lncRNA	3752591	3754961	+	ENSBTAG00000001724	ZADH2	3761517	3762444	+	6556	upstream
TCONS_00094432	XLOC_072752	XLOC_072752	Novel_lncRNA	3752591	3754961	+	ENSBTAG00000022887	ZNF407	3841028	4197665	-	86067	downstream
TCONS_00081383	ENSBTAG00000004645	ADAMTSL3	Novel_lncRNA	24578898	24644278	+	ENSBTAG00000003414	SAXO2	24521616	24539888	+	39009	downstream
TCONS_00081383	ENSBTAG00000004645	ADAMTSL3	Novel_lncRNA	24578898	24644278	+	ENSBTAG00000003410	EFL1	24407755	24520671	-	58226	upstream
TCONS_00081383	ENSBTAG00000004645	ADAMTSL3	Novel_lncRNA	24578898	24644278	+	ENSBTAG00000004645	ADAMTSL3	24596915	24836070	-	-47363	antisense
TCONS_00018009	ENSBTAG00000005014	LCLAT1	Novel_lncRNA	69313652	69398823	+	ENSBTAG00000005014	LCLAT1	69204180	69321396	-	-7745	antisense
TCONS_00000418	ENSBTAG00000035144	PLCXD1	Novel_lncRNA	20	10177	-	ENSBTAG00000035144	PLCXD1	1941	8662	+	-6721	antisense
TCONS_00035765	XLOC_028166	XLOC_028166	Novel_lncRNA	72829160	72833458	+	ENSBTAG00000013405	FAM92A	72882725	72908112	-	49267	downstream
TCONS_00035765	XLOC_028166	XLOC_028166	Novel_lncRNA	72829160	72833458	+	ENSBTAG00000013408	RBM12B	72874864	72877819	+	41406	upstream
TCONS_00035765	XLOC_028166	XLOC_028166	Novel_lncRNA	72829160	72833458	+	XLOC_030286	XLOC_030286	72819783	72833333	-	-4174	antisense
TCONS_00035765	XLOC_028166	XLOC_028166	Novel_lncRNA	72829160	72833458	+	ENSBTAG00000044190	--	72788486	72816854	-	12305	upstream
TCONS_00113133	XLOC_086983	XLOC_086983	Novel_lncRNA	39064786	39094317	-	ENSBTAG00000039045	--	38966854	38973520	-	91265	upstream
TCONS_00113133	XLOC_086983	XLOC_086983	Novel_lncRNA	39064786	39094317	-	ENSBTAG00000036172	PAG20	39004038	39013165	-	51620	upstream
TCONS_00113133	XLOC_086983	XLOC_086983	Novel_lncRNA	39064786	39094317	-	ENSBTAG00000047758	--	39110429	39115394	-	16112	downstream
TCONS_00113133	XLOC_086983	XLOC_086983	Novel_lncRNA	39064786	39094317	-	ENSBTAG00000037908	PAG1	39180300	39189626	-	85983	downstream
TCONS_00113133	XLOC_086983	XLOC_086983	Novel_lncRNA	39064786	39094317	-	ENSBTAG00000040340	PAG21	39049998	39059075	-	5710	upstream
TCONS_00108646	XLOC_083504	XLOC_083504	Novel_lncRNA	39753934	39933353	+	ENSBTAG00000017611	CCSER2	39625033	39741893	+	12040	downstream
TCONS_00107294	XLOC_082393	XLOC_082393	Novel_lncRNA	595017	596765	+	ENSBTAG00000010180	URB2	596926	623066	+	161	upstream
TCONS_00107294	XLOC_082393	XLOC_082393	Novel_lncRNA	595017	596765	+	ENSBTAG00000017053	ABCB10	492422	525181	-	69835	upstream
TCONS_00107294	XLOC_082393	XLOC_082393	Novel_lncRNA	595017	596765	+	ENSBTAG00000034225	--	566182	584480	-	10536	upstream
TCONS_00165245	XLOC_128234	XLOC_128234	Novel_lncRNA	14516832	14529199	+	XLOC_128236	XLOC_128236	14554819	14574117	+	25620	upstream
TCONS_00088156	ENSBTAG00000018057	ZNF621	Novel_lncRNA	13369805	13415148	-	ENSBTAG00000002038	RPL14	13336572	13339983	+	29821	downstream
TCONS_00088156	ENSBTAG00000018057	ZNF621	Novel_lncRNA	13369805	13415148	-	ENSBTAG00000011702	ENTPD3	13271525	13302316	+	67488	downstream
TCONS_00088156	ENSBTAG00000018057	ZNF621	Novel_lncRNA	13369805	13415148	-	ENSBTAG00000018057	ZNF621	13346708	13416401	+	-45344	antisense
TCONS_00037942	ENSBTAG00000021240	DCSTAMP	Novel_lncRNA	62215055	62295278	-	ENSBTAG00000011516	LRP12	62215197	62305653	+	-80081	antisense
TCONS_00037942	ENSBTAG00000021240	DCSTAMP	Novel_lncRNA	62215055	62295278	-	ENSBTAG00000021240	DCSTAMP	62247264	62451661	-	-48014	sense
TCONS_00037942	ENSBTAG00000021240	DCSTAMP	Novel_lncRNA	62215055	62295278	-	ENSBTAG00000021887	DPYS	62328131	62418497	+	32853	upstream
TCONS_00076995	XLOC_059206	XLOC_059206	Novel_lncRNA	136670887	136686795	-	ENSBTAG00000034674	--	136618333	136630339	-	40547	upstream
TCONS_00076995	XLOC_059206	XLOC_059206	Novel_lncRNA	136670887	136686795	-	ENSBTAG00000010940	HSPB7	136635159	136637353	+	33533	downstream
TCONS_00076995	XLOC_059206	XLOC_059206	Novel_lncRNA	136670887	136686795	-	ENSBTAG00000034680	FAM131C	136610243	136617316	+	53570	downstream
TCONS_00076995	XLOC_059206	XLOC_059206	Novel_lncRNA	136670887	136686795	-	ENSBTAG00000010938	SRARP	136647773	136650918	-	19968	upstream
TCONS_00076994	XLOC_059206	XLOC_059206	Novel_lncRNA	136670887	136686628	-	ENSBTAG00000034674	--	136618333	136630339	-	40547	upstream
TCONS_00076994	XLOC_059206	XLOC_059206	Novel_lncRNA	136670887	136686628	-	ENSBTAG00000010940	HSPB7	136635159	136637353	+	33533	downstream
TCONS_00076994	XLOC_059206	XLOC_059206	Novel_lncRNA	136670887	136686628	-	ENSBTAG00000034680	FAM131C	136610243	136617316	+	53570	downstream
TCONS_00076994	XLOC_059206	XLOC_059206	Novel_lncRNA	136670887	136686628	-	ENSBTAG00000010938	SRARP	136647773	136650918	-	19968	upstream
TCONS_00006213	XLOC_005063	XLOC_005063	Novel_lncRNA	80593038	80594730	-	ENSBTAG00000012467	MASP1	80596923	80649363	+	2193	upstream
TCONS_00006213	XLOC_005063	XLOC_005063	Novel_lncRNA	80593038	80594730	-	ENSBTAG00000032265	RTP4	80502600	80506904	-	86133	upstream
TCONS_00006213	XLOC_005063	XLOC_005063	Novel_lncRNA	80593038	80594730	-	ENSBTAG00000012706	RTP1	80673150	80675983	-	78420	downstream
TCONS_00009275	ENSBTAG00000025814	TMEM202	Novel_lncRNA	19110115	19159193	+	ENSBTAG00000005753	PARP6	18999276	19022108	-	88006	upstream
TCONS_00009275	ENSBTAG00000025814	TMEM202	Novel_lncRNA	19110115	19159193	+	ENSBTAG00000014092	CELF6	19039467	19068075	-	42039	upstream
TCONS_00009275	ENSBTAG00000025814	TMEM202	Novel_lncRNA	19110115	19159193	+	ENSBTAG00000006708	ARIH1	19197513	19300694	+	38320	upstream
TCONS_00009275	ENSBTAG00000025814	TMEM202	Novel_lncRNA	19110115	19159193	+	ENSBTAG00000025814	TMEM202	19143083	19158799	+	-15716	sense
TCONS_00009275	ENSBTAG00000025814	TMEM202	Novel_lncRNA	19110115	19159193	+	ENSBTAG00000012981	HEXA	19092343	19126422	-	-16308	antisense
TCONS_00009276	ENSBTAG00000012981	HEXA	Novel_lncRNA	19111598	19127506	+	ENSBTAG00000005753	PARP6	18999276	19022108	-	89489	upstream
TCONS_00009276	ENSBTAG00000012981	HEXA	Novel_lncRNA	19111598	19127506	+	ENSBTAG00000014092	CELF6	19039467	19068075	-	43522	upstream
TCONS_00009276	ENSBTAG00000012981	HEXA	Novel_lncRNA	19111598	19127506	+	ENSBTAG00000006708	ARIH1	19197513	19300694	+	70007	upstream
TCONS_00009276	ENSBTAG00000012981	HEXA	Novel_lncRNA	19111598	19127506	+	ENSBTAG00000025814	TMEM202	19143083	19158799	+	15577	upstream
TCONS_00009276	ENSBTAG00000012981	HEXA	Novel_lncRNA	19111598	19127506	+	ENSBTAG00000012981	HEXA	19092343	19126422	-	-14825	antisense
TCONS_00009277	ENSBTAG00000025814	TMEM202	Novel_lncRNA	19126493	19159193	+	ENSBTAG00000014092	CELF6	19039467	19068075	-	58417	upstream
TCONS_00009277	ENSBTAG00000025814	TMEM202	Novel_lncRNA	19126493	19159193	+	ENSBTAG00000006708	ARIH1	19197513	19300694	+	38320	upstream
TCONS_00009277	ENSBTAG00000025814	TMEM202	Novel_lncRNA	19126493	19159193	+	ENSBTAG00000025814	TMEM202	19143083	19158799	+	-15716	sense
TCONS_00009277	ENSBTAG00000025814	TMEM202	Novel_lncRNA	19126493	19159193	+	ENSBTAG00000012981	HEXA	19092343	19126422	-	70	upstream
TCONS_00114089	XLOC_087601	XLOC_087601	Novel_lncRNA	50878255	50879525	-	ENSBTAG00000010336	TALDO1	50856121	50863486	-	14768	upstream
TCONS_00114089	XLOC_087601	XLOC_087601	Novel_lncRNA	50878255	50879525	-	ENSBTAG00000045915	--	50791816	50794320	+	83934	downstream
TCONS_00114089	XLOC_087601	XLOC_087601	Novel_lncRNA	50878255	50879525	-	ENSBTAG00000022147	EPS8L2	50933805	50949800	-	54280	downstream
TCONS_00114089	XLOC_087601	XLOC_087601	Novel_lncRNA	50878255	50879525	-	ENSBTAG00000046359	PHRF1	50907381	50930296	-	27856	downstream
TCONS_00114089	XLOC_087601	XLOC_087601	Novel_lncRNA	50878255	50879525	-	ENSBTAG00000011249	MOB2	50963917	51016954	+	84392	upstream
TCONS_00114089	XLOC_087601	XLOC_087601	Novel_lncRNA	50878255	50879525	-	ENSBTAG00000001229	SLC25A22	50835592	50839686	+	38568	downstream
TCONS_00114089	XLOC_087601	XLOC_087601	Novel_lncRNA	50878255	50879525	-	ENSBTAG00000001228	CEND1	50840060	50843011	+	35243	downstream
TCONS_00114089	XLOC_087601	XLOC_087601	Novel_lncRNA	50878255	50879525	-	ENSBTAG00000047680	IRF7	50903718	50906820	+	24193	upstream
TCONS_00114089	XLOC_087601	XLOC_087601	Novel_lncRNA	50878255	50879525	-	ENSBTAG00000019634	PIDD1	50774017	50779315	+	98939	downstream
TCONS_00114089	XLOC_087601	XLOC_087601	Novel_lncRNA	50878255	50879525	-	ENSBTAG00000010348	GATD1	50849496	50854698	+	23556	downstream
TCONS_00114089	XLOC_087601	XLOC_087601	Novel_lncRNA	50878255	50879525	-	ENSBTAG00000047914	CDHR5	50896191	50902677	+	16666	upstream
TCONS_00114089	XLOC_087601	XLOC_087601	Novel_lncRNA	50878255	50879525	-	ENSBTAG00000030999	DUSP8	50887354	50951170	+	7829	upstream
TCONS_00061397	XLOC_047692	XLOC_047692	Novel_lncRNA	58224845	58239835	-	ENSBTAG00000006954	ZNF432	58151317	58157607	+	67237	downstream
TCONS_00061397	XLOC_047692	XLOC_047692	Novel_lncRNA	58224845	58239835	-	ENSBTAG00000003541	ZNF614	58180499	58183055	+	41789	downstream
TCONS_00061397	XLOC_047692	XLOC_047692	Novel_lncRNA	58224845	58239835	-	ENSBTAG00000038487	ZNF613	58130464	58141877	+	82967	downstream
TCONS_00061397	XLOC_047692	XLOC_047692	Novel_lncRNA	58224845	58239835	-	ENSBTAG00000037906	--	58194881	58209666	+	15178	downstream
TCONS_00061397	XLOC_047692	XLOC_047692	Novel_lncRNA	58224845	58239835	-	ENSBTAG00000010046	ZNF350	58212121	58220103	+	4741	downstream
TCONS_00023308	XLOC_018498	XLOC_018498	Novel_lncRNA	99938450	99970136	-	ENSBTAG00000015437	NTMT1	100042201	100049863	+	72065	upstream
TCONS_00023308	XLOC_018498	XLOC_018498	Novel_lncRNA	99938450	99970136	-	ENSBTAG00000008973	ASB6	100052125	100057352	-	81989	downstream
TCONS_00023308	XLOC_018498	XLOC_018498	Novel_lncRNA	99938450	99970136	-	ENSBTAG00000038183	--	100050815	100051802	-	80679	downstream
TCONS_00023308	XLOC_018498	XLOC_018498	Novel_lncRNA	99938450	99970136	-	ENSBTAG00000019513	C11H9orf50	100030766	100038242	-	60630	downstream
TCONS_00023309	XLOC_018498	XLOC_018498	Novel_lncRNA	99938450	99974940	-	ENSBTAG00000015437	NTMT1	100042201	100049863	+	67261	upstream
TCONS_00023309	XLOC_018498	XLOC_018498	Novel_lncRNA	99938450	99974940	-	ENSBTAG00000008973	ASB6	100052125	100057352	-	77185	downstream
TCONS_00023309	XLOC_018498	XLOC_018498	Novel_lncRNA	99938450	99974940	-	ENSBTAG00000038183	--	100050815	100051802	-	75875	downstream
TCONS_00023309	XLOC_018498	XLOC_018498	Novel_lncRNA	99938450	99974940	-	ENSBTAG00000019513	C11H9orf50	100030766	100038242	-	55826	downstream
TCONS_00120699	XLOC_092586	XLOC_092586	Novel_lncRNA	58644331	58650269	-	ENSBTAG00000021051	ZNHIT6	58564021	58625809	+	18521	downstream
TCONS_00120699	XLOC_092586	XLOC_092586	Novel_lncRNA	58644331	58650269	-	ENSBTAG00000009844	CYR61	58678778	58681686	-	28509	downstream
TCONS_00120699	XLOC_092586	XLOC_092586	Novel_lncRNA	58644331	58650269	-	XLOC_089428	XLOC_089428	58681908	58807662	+	31639	upstream
TCONS_00114943	XLOC_088175	XLOC_088175	Novel_lncRNA	17865564	17866120	+	ENSBTAG00000013507	--	17796521	17798340	-	67223	upstream
TCONS_00114943	XLOC_088175	XLOC_088175	Novel_lncRNA	17865564	17866120	+	ENSBTAG00000017827	IVL	17882973	17884629	-	16853	downstream
TCONS_00114943	XLOC_088175	XLOC_088175	Novel_lncRNA	17865564	17866120	+	ENSBTAG00000005437	SMCP	17907654	17912860	-	41534	downstream
TCONS_00054445	ENSBTAG00000001005	ZNF280B	Novel_lncRNA	72994641	73005501	-	ENSBTAG00000046083	ZNF280A	73020121	73021815	-	14620	downstream
TCONS_00054445	ENSBTAG00000001005	ZNF280B	Novel_lncRNA	72994641	73005501	-	ENSBTAG00000033890	--	73034039	73036903	-	28538	downstream
TCONS_00054445	ENSBTAG00000001005	ZNF280B	Novel_lncRNA	72994641	73005501	-	ENSBTAG00000001005	ZNF280B	73002287	73010751	-	-3214	sense
TCONS_00054445	ENSBTAG00000001005	ZNF280B	Novel_lncRNA	72994641	73005501	-	ENSBTAG00000031160	IGLL1	72826679	73152862	+	-10861	antisense
TCONS_00089540	XLOC_069040	XLOC_069040	Novel_lncRNA	54096024	54100815	-	ENSBTAG00000003501	SACM1L	54199065	54252163	-	98250	downstream
TCONS_00089540	XLOC_069040	XLOC_069040	Novel_lncRNA	54096024	54100815	-	ENSBTAG00000015698	FYCO1	53951028	54026241	+	69782	downstream
TCONS_00089540	XLOC_069040	XLOC_069040	Novel_lncRNA	54096024	54100815	-	ENSBTAG00000031348	CCR9	54041057	54057181	-	38842	upstream
TCONS_00089540	XLOC_069040	XLOC_069040	Novel_lncRNA	54096024	54100815	-	ENSBTAG00000015708	CXCR6	53998566	54003908	-	92115	upstream
TCONS_00089540	XLOC_069040	XLOC_069040	Novel_lncRNA	54096024	54100815	-	ENSBTAG00000001484	LZTFL1	54104729	54115435	+	3914	upstream
TCONS_00089540	XLOC_069040	XLOC_069040	Novel_lncRNA	54096024	54100815	-	ENSBTAG00000031340	SLC6A20	54136283	54195167	+	35468	upstream
TCONS_00123205	XLOC_094540	XLOC_094540	Novel_lncRNA	26602191	26684483	+	ENSBTAG00000033954	PRPS1L1	26540376	26541499	-	60691	upstream
TCONS_00095694	XLOC_073788	XLOC_073788	Novel_lncRNA	61430817	61432810	+	XLOC_073788	XLOC_073788	61390880	61443561	+	-1994	sense
TCONS_00084718	ENSBTAG00000032130	CATSPER2	Novel_lncRNA	55920190	55923974	-	ENSBTAG00000017196	PDIA3	55924229	55946434	+	255	upstream
TCONS_00084718	ENSBTAG00000032130	CATSPER2	Novel_lncRNA	55920190	55923974	-	ENSBTAG00000014001	MAP1A	55810060	55829462	+	90727	downstream
TCONS_00084718	ENSBTAG00000032130	CATSPER2	Novel_lncRNA	55920190	55923974	-	ENSBTAG00000007502	CKMT1A	55877336	55882400	+	37789	downstream
TCONS_00084718	ENSBTAG00000032130	CATSPER2	Novel_lncRNA	55920190	55923974	-	ENSBTAG00000007503	STRC	55882605	55899913	-	20276	upstream
TCONS_00084718	ENSBTAG00000032130	CATSPER2	Novel_lncRNA	55920190	55923974	-	ENSBTAG00000014005	PPIP5K1	55831893	55866344	-	53845	upstream
TCONS_00084718	ENSBTAG00000032130	CATSPER2	Novel_lncRNA	55920190	55923974	-	ENSBTAG00000017215	WDR76	55990782	56041778	+	66808	upstream
TCONS_00084718	ENSBTAG00000032130	CATSPER2	Novel_lncRNA	55920190	55923974	-	ENSBTAG00000032130	CATSPER2	55906679	55924768	-	-3785	sense
TCONS_00084718	ENSBTAG00000032130	CATSPER2	Novel_lncRNA	55920190	55923974	-	ENSBTAG00000032132	ELL3	55947481	55950835	-	23507	downstream
TCONS_00084718	ENSBTAG00000032130	CATSPER2	Novel_lncRNA	55920190	55923974	-	ENSBTAG00000047694	SERF2	55966631	55968362	+	42657	upstream
TCONS_00084718	ENSBTAG00000032130	CATSPER2	Novel_lncRNA	55920190	55923974	-	ENSBTAG00000017213	MFAP1	55977101	55988466	-	53127	downstream
TCONS_00084718	ENSBTAG00000032130	CATSPER2	Novel_lncRNA	55920190	55923974	-	ENSBTAG00000017212	HYPK	55974567	55975823	+	50593	upstream
TCONS_00084718	ENSBTAG00000032130	CATSPER2	Novel_lncRNA	55920190	55923974	-	ENSBTAG00000017211	SERINC4	55969323	55973988	-	45349	downstream
TCONS_00084719	ENSBTAG00000032130	CATSPER2	Novel_lncRNA	55920190	55946691	-	ENSBTAG00000017196	PDIA3	55924229	55946434	+	-22205	antisense
TCONS_00084719	ENSBTAG00000032130	CATSPER2	Novel_lncRNA	55920190	55946691	-	ENSBTAG00000014001	MAP1A	55810060	55829462	+	90727	downstream
TCONS_00084719	ENSBTAG00000032130	CATSPER2	Novel_lncRNA	55920190	55946691	-	ENSBTAG00000007502	CKMT1A	55877336	55882400	+	37789	downstream
TCONS_00084719	ENSBTAG00000032130	CATSPER2	Novel_lncRNA	55920190	55946691	-	ENSBTAG00000007503	STRC	55882605	55899913	-	20276	upstream
TCONS_00084719	ENSBTAG00000032130	CATSPER2	Novel_lncRNA	55920190	55946691	-	ENSBTAG00000014005	PPIP5K1	55831893	55866344	-	53845	upstream
TCONS_00084719	ENSBTAG00000032130	CATSPER2	Novel_lncRNA	55920190	55946691	-	ENSBTAG00000017215	WDR76	55990782	56041778	+	44091	upstream
TCONS_00084719	ENSBTAG00000032130	CATSPER2	Novel_lncRNA	55920190	55946691	-	ENSBTAG00000032130	CATSPER2	55906679	55924768	-	-4579	sense
TCONS_00084719	ENSBTAG00000032130	CATSPER2	Novel_lncRNA	55920190	55946691	-	ENSBTAG00000032132	ELL3	55947481	55950835	-	790	downstream
TCONS_00084719	ENSBTAG00000032130	CATSPER2	Novel_lncRNA	55920190	55946691	-	ENSBTAG00000047694	SERF2	55966631	55968362	+	19940	upstream
TCONS_00084719	ENSBTAG00000032130	CATSPER2	Novel_lncRNA	55920190	55946691	-	ENSBTAG00000017213	MFAP1	55977101	55988466	-	30410	downstream
TCONS_00084719	ENSBTAG00000032130	CATSPER2	Novel_lncRNA	55920190	55946691	-	ENSBTAG00000017212	HYPK	55974567	55975823	+	27876	upstream
TCONS_00084719	ENSBTAG00000032130	CATSPER2	Novel_lncRNA	55920190	55946691	-	ENSBTAG00000017211	SERINC4	55969323	55973988	-	22632	downstream
TCONS_00105346	XLOC_080792	XLOC_080792	Novel_lncRNA	20062666	20146738	+	ENSBTAG00000022767	--	20233577	20234153	-	86839	downstream
TCONS_00105346	XLOC_080792	XLOC_080792	Novel_lncRNA	20062666	20146738	+	ENSBTAG00000002885	MSR1	19976213	20056927	+	5738	downstream
TCONS_00103408	ENSBTAG00000007049	MBL2	Novel_lncRNA	6267258	6427352	-	ENSBTAG00000007049	MBL2	6344780	6348912	+	-4132	antisense
TCONS_00103527	XLOC_079384	XLOC_079384	Novel_lncRNA	11346087	11383554	-	ENSBTAG00000005708	KIF20B	11383695	11467709	+	141	upstream
TCONS_00103527	XLOC_079384	XLOC_079384	Novel_lncRNA	11346087	11383554	-	ENSBTAG00000010442	PANK1	11280206	11335233	-	10853	upstream
TCONS_00161803	XLOC_125420	XLOC_125420	Novel_lncRNA	89307895	89315401	+	ENSBTAG00000009846	MTHFD1L	89136755	89267192	+	40702	downstream
TCONS_00017167	ENSBTAG00000033801	VRK2	Novel_lncRNA	40574895	40629567	+	ENSBTAG00000005870	FANCL	40656143	40744419	-	26576	downstream
TCONS_00017167	ENSBTAG00000033801	VRK2	Novel_lncRNA	40574895	40629567	+	ENSBTAG00000033801	VRK2	40548043	40650666	+	-54673	sense
TCONS_00039702	ENSBTAG00000011905	RRAS2	Novel_lncRNA	38874881	38936820	+	ENSBTAG00000011905	RRAS2	38900250	38977399	+	-36570	sense
TCONS_00039702	ENSBTAG00000011905	RRAS2	Novel_lncRNA	38874881	38936820	+	ENSBTAG00000009150	SPON1	38991043	39309268	-	54223	downstream
TCONS_00039702	ENSBTAG00000011905	RRAS2	Novel_lncRNA	38874881	38936820	+	ENSBTAG00000006556	COPB1	38765049	38800769	+	74111	downstream
TCONS_00017161	ENSBTAG00000033801	VRK2	Novel_lncRNA	40547943	40554544	+	ENSBTAG00000033801	VRK2	40548043	40650666	+	-6501	sense
TCONS_00166844	XLOC_129499	XLOC_129499	Novel_lncRNA	84374137	84382753	+	XLOC_133066	XLOC_133066	84358742	84384760	-	-8617	antisense
TCONS_00166844	XLOC_129499	XLOC_129499	Novel_lncRNA	84374137	84382753	+	ENSBTAG00000014798	CXCR3	84354014	84356815	+	17321	downstream
TCONS_00166844	XLOC_129499	XLOC_129499	Novel_lncRNA	84374137	84382753	+	ENSBTAG00000000902	OGT	84387998	84429228	-	5245	downstream
TCONS_00080167	XLOC_061908	XLOC_061908	Novel_lncRNA	37074803	37081932	-	ENSBTAG00000033095	WDR70	36707139	36993695	-	81107	upstream
TCONS_00080167	XLOC_061908	XLOC_061908	Novel_lncRNA	37074803	37081932	-	ENSBTAG00000002458	NUP155	36999198	37048887	+	25915	downstream
TCONS_00080167	XLOC_061908	XLOC_061908	Novel_lncRNA	37074803	37081932	-	ENSBTAG00000000586	--	37092891	37174619	+	10959	upstream
TCONS_00034635	XLOC_027224	XLOC_027224	Novel_lncRNA	23187123	23189660	+	ENSBTAG00000016159	NPBWR1	23263814	23264810	+	74154	upstream
TCONS_00034635	XLOC_027224	XLOC_027224	Novel_lncRNA	23187123	23189660	+	ENSBTAG00000000878	RB1CC1	23147991	23177073	-	10049	upstream
TCONS_00168331	ENSBTAG00000009477	PIR	Novel_lncRNA	135257227	135275805	+	ENSBTAG00000009476	VEGFD	135366418	135410968	+	90613	upstream
TCONS_00168331	ENSBTAG00000009477	PIR	Novel_lncRNA	135257227	135275805	+	ENSBTAG00000000377	BMX	135201709	135238777	-	18449	upstream
TCONS_00168331	ENSBTAG00000009477	PIR	Novel_lncRNA	135257227	135275805	+	ENSBTAG00000009477	PIR	135257226	135366022	+	-18579	sense
TCONS_00168331	ENSBTAG00000009477	PIR	Novel_lncRNA	135257227	135275805	+	ENSBTAG00000034402	ACE2	135148995	135198057	+	59169	downstream
TCONS_00085403	XLOC_065926	XLOC_065926	Novel_lncRNA	3053003	3175966	+	ENSBTAG00000022751	--	2807582	2978687	+	74315	downstream
TCONS_00024595	XLOC_019473	XLOC_019473	Novel_lncRNA	23987557	24009568	+	ENSBTAG00000009405	TRPC4	24049604	24194475	+	40036	upstream
TCONS_00085401	XLOC_065926	XLOC_065926	Novel_lncRNA	3052310	3175966	+	ENSBTAG00000022751	--	2807582	2978687	+	73622	downstream
TCONS_00034633	XLOC_027223	XLOC_027223	Novel_lncRNA	23107536	23115970	+	ENSBTAG00000026306	--	23067158	23068103	-	39432	upstream
TCONS_00034633	XLOC_027223	XLOC_027223	Novel_lncRNA	23107536	23115970	+	ENSBTAG00000000878	RB1CC1	23147991	23177073	-	32021	downstream
TCONS_00135090	XLOC_104079	XLOC_104079	Novel_lncRNA	28845147	28846924	-	ENSBTAG00000016362	POU6F1	28743169	28758751	+	86395	downstream
TCONS_00135090	XLOC_104079	XLOC_104079	Novel_lncRNA	28845147	28846924	-	ENSBTAG00000010928	CSRNP2	28857807	28860739	-	10883	downstream
TCONS_00135090	XLOC_104079	XLOC_104079	Novel_lncRNA	28845147	28846924	-	ENSBTAG00000019312	TFCP2	28773624	28827419	+	17727	downstream
TCONS_00135090	XLOC_104079	XLOC_104079	Novel_lncRNA	28845147	28846924	-	ENSBTAG00000010924	LETMD1	28847111	28854786	+	187	upstream
TCONS_00135090	XLOC_104079	XLOC_104079	Novel_lncRNA	28845147	28846924	-	ENSBTAG00000032914	SLC11A2	28887966	28914607	+	41042	upstream
TCONS_00072231	XLOC_055433	XLOC_055433	Novel_lncRNA	125641349	125644574	+	ENSBTAG00000002678	MED18	125653306	125658882	-	8732	downstream
TCONS_00072231	XLOC_055433	XLOC_055433	Novel_lncRNA	125641349	125644574	+	ENSBTAG00000006342	ATP5IF1	125727884	125730128	-	83310	downstream
TCONS_00072231	XLOC_055433	XLOC_055433	Novel_lncRNA	125641349	125644574	+	ENSBTAG00000003676	--	125600539	125600953	+	40395	downstream
TCONS_00072231	XLOC_055433	XLOC_055433	Novel_lncRNA	125641349	125644574	+	ENSBTAG00000002727	PHACTR4	125507619	125558651	-	82697	upstream
TCONS_00072231	XLOC_055433	XLOC_055433	Novel_lncRNA	125641349	125644574	+	ENSBTAG00000018385	DNAJC8	125733244	125757519	+	88670	upstream
TCONS_00072231	XLOC_055433	XLOC_055433	Novel_lncRNA	125641349	125644574	+	ENSBTAG00000002363	SESN2	125698159	125714128	-	53585	downstream
TCONS_00121421	XLOC_093151	XLOC_093151	Novel_lncRNA	92910724	92913250	-	ENSBTAG00000019198	LRRC42	92809553	92830529	-	80194	upstream
TCONS_00121421	XLOC_093151	XLOC_093151	Novel_lncRNA	92910724	92913250	-	ENSBTAG00000007112	HSPB11	92831379	92864702	+	46021	downstream
TCONS_00121421	XLOC_093151	XLOC_093151	Novel_lncRNA	92910724	92913250	-	ENSBTAG00000010814	--	92898616	92898991	-	11732	upstream
TCONS_00121421	XLOC_093151	XLOC_093151	Novel_lncRNA	92910724	92913250	-	ENSBTAG00000006625	NDC1	92963164	93020572	+	49914	upstream
TCONS_00124091	XLOC_095382	XLOC_095382	Novel_lncRNA	43926966	43946895	+	ENSBTAG00000003825	PTPN12	43834353	43884954	-	42011	upstream
TCONS_00014126	ENSBTAG00000019390	CA12	Novel_lncRNA	46705818	46750036	-	ENSBTAG00000010641	APH1B	46788193	46828932	-	38157	downstream
TCONS_00014126	ENSBTAG00000019390	CA12	Novel_lncRNA	46705818	46750036	-	ENSBTAG00000019390	CA12	46749739	46768704	+	-297	antisense
TCONS_00014126	ENSBTAG00000019390	CA12	Novel_lncRNA	46705818	46750036	-	ENSBTAG00000011146	RAB8B	46837291	46907334	-	87255	downstream
TCONS_00119439	ENSBTAG00000008367	LIX1L	Novel_lncRNA	21523598	21525230	-	ENSBTAG00000008372	PEX11B	21560998	21566572	+	35768	upstream
TCONS_00119439	ENSBTAG00000008367	LIX1L	Novel_lncRNA	21523598	21525230	-	ENSBTAG00000008373	ITGA10	21567425	21583051	+	42195	upstream
TCONS_00119439	ENSBTAG00000008367	LIX1L	Novel_lncRNA	21523598	21525230	-	ENSBTAG00000013910	POLR3GL	21502102	21516918	-	6679	upstream
TCONS_00119439	ENSBTAG00000008367	LIX1L	Novel_lncRNA	21523598	21525230	-	ENSBTAG00000008365	ANKRD34A	21519978	21521463	+	2134	downstream
TCONS_00119439	ENSBTAG00000008367	LIX1L	Novel_lncRNA	21523598	21525230	-	ENSBTAG00000021634	PIAS3	21612695	21622086	+	87465	upstream
TCONS_00119439	ENSBTAG00000008367	LIX1L	Novel_lncRNA	21523598	21525230	-	ENSBTAG00000008367	LIX1L	21523747	21550017	+	-1483	antisense
TCONS_00119439	ENSBTAG00000008367	LIX1L	Novel_lncRNA	21523598	21525230	-	ENSBTAG00000021635	NUDT17	21619323	21624613	-	94093	downstream
TCONS_00119439	ENSBTAG00000008367	LIX1L	Novel_lncRNA	21523598	21525230	-	ENSBTAG00000008369	RBM8A	21553391	21555392	+	28161	upstream
TCONS_00119439	ENSBTAG00000008367	LIX1L	Novel_lncRNA	21523598	21525230	-	ENSBTAG00000021823	HJV	21470720	21474444	+	49153	downstream
TCONS_00119439	ENSBTAG00000008367	LIX1L	Novel_lncRNA	21523598	21525230	-	ENSBTAG00000008370	--	21555817	21560289	-	30587	downstream
TCONS_00119439	ENSBTAG00000008367	LIX1L	Novel_lncRNA	21523598	21525230	-	ENSBTAG00000020060	TXNIP	21489096	21493251	+	30346	downstream
TCONS_00119439	ENSBTAG00000008367	LIX1L	Novel_lncRNA	21523598	21525230	-	ENSBTAG00000038844	ANKRD35	21588493	21605094	+	63263	upstream
TCONS_00059365	ENSBTAG00000005702	CNGB1	Novel_lncRNA	25933024	25943641	-	ENSBTAG00000012919	MMP15	26021949	26043124	+	78308	upstream
TCONS_00059365	ENSBTAG00000005702	CNGB1	Novel_lncRNA	25933024	25943641	-	ENSBTAG00000045572	ZNF319	25984797	25986558	-	41156	downstream
TCONS_00059365	ENSBTAG00000005702	CNGB1	Novel_lncRNA	25933024	25943641	-	ENSBTAG00000015758	USB1	25989855	26005157	+	46214	upstream
TCONS_00059365	ENSBTAG00000005702	CNGB1	Novel_lncRNA	25933024	25943641	-	ENSBTAG00000012785	TEPP	25970367	25977551	+	26726	upstream
TCONS_00059365	ENSBTAG00000005702	CNGB1	Novel_lncRNA	25933024	25943641	-	ENSBTAG00000005702	CNGB1	25894540	25963429	-	-10618	sense
TCONS_00059365	ENSBTAG00000005702	CNGB1	Novel_lncRNA	25933024	25943641	-	ENSBTAG00000007181	KIFC3	25804881	25834760	-	98263	upstream
TCONS_00091336	ENSBTAG00000031747	HMGN4	Novel_lncRNA	31319986	31328348	+	ENSBTAG00000010852	BTN2A2	31343550	31373121	-	15202	downstream
TCONS_00091336	ENSBTAG00000031747	HMGN4	Novel_lncRNA	31319986	31328348	+	ENSBTAG00000010784	ABT1	31278370	31281323	-	38662	upstream
TCONS_00091336	ENSBTAG00000031747	HMGN4	Novel_lncRNA	31319986	31328348	+	ENSBTAG00000031753	BTN1A1	31361714	31367294	+	33366	upstream
TCONS_00091336	ENSBTAG00000031747	HMGN4	Novel_lncRNA	31319986	31328348	+	ENSBTAG00000031747	HMGN4	31322595	31330574	-	-5753	antisense
TCONS_00091336	ENSBTAG00000031747	HMGN4	Novel_lncRNA	31319986	31328348	+	ENSBTAG00000027547	--	31250285	31252079	+	67906	downstream
TCONS_00091336	ENSBTAG00000031747	HMGN4	Novel_lncRNA	31319986	31328348	+	ENSBTAG00000037597	--	31235364	31236309	+	83676	downstream
TCONS_00009316	XLOC_007662	XLOC_007662	Novel_lncRNA	20328388	20334682	+	ENSBTAG00000019734	CD276	20341749	20354153	+	7067	upstream
TCONS_00009316	XLOC_007662	XLOC_007662	Novel_lncRNA	20328388	20334682	+	ENSBTAG00000025803	INSYN1	20379754	20392155	-	45072	downstream
TCONS_00009316	XLOC_007662	XLOC_007662	Novel_lncRNA	20328388	20334682	+	ENSBTAG00000008218	NPTN	20207482	20270508	-	57879	upstream
TCONS_00156125	XLOC_120743	XLOC_120743	Novel_lncRNA	112769747	112770273	+	ENSBTAG00000038375	STOM	112646068	112680926	-	88820	upstream
TCONS_00156125	XLOC_120743	XLOC_120743	Novel_lncRNA	112769747	112770273	+	ENSBTAG00000038489	DCDC2C	112796600	112836172	-	26327	downstream
TCONS_00156125	XLOC_120743	XLOC_120743	Novel_lncRNA	112769747	112770273	+	ENSBTAG00000013838	ALLC	112837178	112860706	-	66905	downstream
TCONS_00156125	XLOC_120743	XLOC_120743	Novel_lncRNA	112769747	112770273	+	ENSBTAG00000016225	COLEC11	112869670	112892968	-	99397	downstream
TCONS_00044590	XLOC_035162	XLOC_035162	Novel_lncRNA	31368117	31375461	+	ENSBTAG00000011508	H3F3C	31417941	31421544	+	42480	upstream
TCONS_00044590	XLOC_035162	XLOC_035162	Novel_lncRNA	31368117	31375461	+	ENSBTAG00000000511	CNST	31456107	31552138	-	80646	downstream
TCONS_00044590	XLOC_035162	XLOC_035162	Novel_lncRNA	31368117	31375461	+	ENSBTAG00000003804	SCCPDH	31338404	31368006	-	110	upstream
TCONS_00001670	XLOC_001391	XLOC_001391	Novel_lncRNA	58384154	58394619	+	ENSBTAG00000013909	BOC	58428031	58464999	+	33412	upstream
TCONS_00001670	XLOC_001391	XLOC_001391	Novel_lncRNA	58384154	58394619	+	ENSBTAG00000013920	--	58469278	58575453	-	74659	downstream
TCONS_00001671	XLOC_001391	XLOC_001391	Novel_lncRNA	58384155	58392425	+	ENSBTAG00000013909	BOC	58428031	58464999	+	35606	upstream
TCONS_00001671	XLOC_001391	XLOC_001391	Novel_lncRNA	58384155	58392425	+	ENSBTAG00000013920	--	58469278	58575453	-	76853	downstream
TCONS_00071420	ENSBTAG00000010413	TMEM169	Novel_lncRNA	104590339	104638062	+	ENSBTAG00000010413	TMEM169	104589104	104650274	+	-47724	sense
TCONS_00071420	ENSBTAG00000010413	TMEM169	Novel_lncRNA	104590339	104638062	+	ENSBTAG00000013215	MREG	104492354	104560643	-	29695	upstream
TCONS_00071420	ENSBTAG00000010413	TMEM169	Novel_lncRNA	104590339	104638062	+	ENSBTAG00000010426	XRCC5	104656258	104744436	+	18196	upstream
TCONS_00071420	ENSBTAG00000010413	TMEM169	Novel_lncRNA	104590339	104638062	+	ENSBTAG00000006821	PECR	104590477	104638012	-	-47535	antisense
TCONS_00059566	XLOC_046395	XLOC_046395	Novel_lncRNA	34013313	34016691	-	XLOC_046391	XLOC_046391	33962916	33976264	-	37048	upstream
TCONS_00022588	XLOC_017949	XLOC_017949	Novel_lncRNA	75669424	75819314	-	ENSBTAG00000021969	KLHL29	75290643	75623195	-	46228	upstream
TCONS_00063572	ENSBTAG00000013271	NCOR1	Novel_lncRNA	33945404	33960718	+	ENSBTAG00000013273	PIGL	33888403	33930428	-	14975	upstream
TCONS_00063572	ENSBTAG00000013271	NCOR1	Novel_lncRNA	33945404	33960718	+	ENSBTAG00000013274	CENPV	33878365	33886577	+	58826	downstream
TCONS_00063572	ENSBTAG00000013271	NCOR1	Novel_lncRNA	33945404	33960718	+	ENSBTAG00000017246	UBB	33853787	33855685	-	89718	upstream
TCONS_00063572	ENSBTAG00000013271	NCOR1	Novel_lncRNA	33945404	33960718	+	ENSBTAG00000013271	NCOR1	33945403	34043863	+	-15315	sense
TCONS_00063572	ENSBTAG00000013271	NCOR1	Novel_lncRNA	33945404	33960718	+	ENSBTAG00000013270	TTC19	34045471	34074639	-	84753	downstream
TCONS_00104886	XLOC_080399	XLOC_080399	Novel_lncRNA	7086783	7088734	+	ENSBTAG00000014737	VEGFC	6999635	7084866	-	1916	upstream
TCONS_00098937	XLOC_076092	XLOC_076092	Novel_lncRNA	35130099	35130499	+	ENSBTAG00000020524	UPK3BL1	35034016	35039183	+	90915	downstream
TCONS_00098937	XLOC_076092	XLOC_076092	Novel_lncRNA	35130099	35130499	+	ENSBTAG00000009691	SH2B2	35192686	35204610	-	62187	downstream
TCONS_00098937	XLOC_076092	XLOC_076092	Novel_lncRNA	35130099	35130499	+	ENSBTAG00000014742	LRWD1	35096146	35102361	-	27737	upstream
TCONS_00098937	XLOC_076092	XLOC_076092	Novel_lncRNA	35130099	35130499	+	ENSBTAG00000047266	--	35186321	35186681	-	55822	downstream
TCONS_00098937	XLOC_076092	XLOC_076092	Novel_lncRNA	35130099	35130499	+	ENSBTAG00000005446	POLR2J	35091299	35095676	+	34422	downstream
TCONS_00098937	XLOC_076092	XLOC_076092	Novel_lncRNA	35130099	35130499	+	ENSBTAG00000004106	PRKRIP1	35147771	35173861	-	17272	downstream
TCONS_00098937	XLOC_076092	XLOC_076092	Novel_lncRNA	35130099	35130499	+	ENSBTAG00000005448	--	35064383	35086718	+	43380	downstream
TCONS_00098937	XLOC_076092	XLOC_076092	Novel_lncRNA	35130099	35130499	+	ENSBTAG00000012050	ORAI2	35114123	35126594	-	3504	upstream
TCONS_00098937	XLOC_076092	XLOC_076092	Novel_lncRNA	35130099	35130499	+	ENSBTAG00000003617	ALKBH4	35102454	35109898	+	20200	downstream
TCONS_00146051	ENSBTAG00000015192	FAM193B	Novel_lncRNA	40394970	40409164	+	ENSBTAG00000039886	--	40445994	40448313	-	36830	downstream
TCONS_00146051	ENSBTAG00000015192	FAM193B	Novel_lncRNA	40394970	40409164	+	ENSBTAG00000001767	B4GALT7	40482364	40490836	+	73200	upstream
TCONS_00146051	ENSBTAG00000015192	FAM193B	Novel_lncRNA	40394970	40409164	+	ENSBTAG00000015192	FAM193B	40378359	40409143	-	-14174	antisense
TCONS_00146051	ENSBTAG00000015192	FAM193B	Novel_lncRNA	40394970	40409164	+	ENSBTAG00000046034	--	40467798	40469181	-	58634	downstream
TCONS_00146051	ENSBTAG00000015192	FAM193B	Novel_lncRNA	40394970	40409164	+	ENSBTAG00000007343	PDLIM7	40333460	40353545	-	41424	upstream
TCONS_00146051	ENSBTAG00000015192	FAM193B	Novel_lncRNA	40394970	40409164	+	ENSBTAG00000001394	TMED9	40475154	40479104	+	65990	upstream
TCONS_00146051	ENSBTAG00000015192	FAM193B	Novel_lncRNA	40394970	40409164	+	ENSBTAG00000025401	DOK3	40362435	40367515	-	27454	upstream
TCONS_00146051	ENSBTAG00000015192	FAM193B	Novel_lncRNA	40394970	40409164	+	ENSBTAG00000011398	PRR7	40310285	40311313	+	83656	downstream
TCONS_00146051	ENSBTAG00000015192	FAM193B	Novel_lncRNA	40394970	40409164	+	ENSBTAG00000043994	GRK6	40282468	40296228	+	98741	downstream
TCONS_00146051	ENSBTAG00000015192	FAM193B	Novel_lncRNA	40394970	40409164	+	ENSBTAG00000015187	DDX41	40369422	40374999	-	19970	upstream
TCONS_00146051	ENSBTAG00000015192	FAM193B	Novel_lncRNA	40394970	40409164	+	ENSBTAG00000011400	DBN1	40312120	40325975	-	68994	upstream
TCONS_00135980	XLOC_104831	XLOC_104831	Novel_lncRNA	46754189	46766640	-	ENSBTAG00000009939	CAND1	46719649	46753948	-	240	upstream
TCONS_00027033	XLOC_021356	XLOC_021356	Novel_lncRNA	66223614	66225752	-	ENSBTAG00000008708	GPC5	66292488	67324791	+	66736	upstream
TCONS_00033386	XLOC_026252	XLOC_026252	Novel_lncRNA	73411890	73415166	-	ENSBTAG00000020030	FITM2	73467644	73473671	-	52478	downstream
TCONS_00033386	XLOC_026252	XLOC_026252	Novel_lncRNA	73411890	73415166	-	ENSBTAG00000002593	GDAP1L1	73436660	73461337	+	21494	upstream
TCONS_00033386	XLOC_026252	XLOC_026252	Novel_lncRNA	73411890	73415166	-	ENSBTAG00000013220	R3HDML	73491404	73501669	+	76238	upstream
TCONS_00033386	XLOC_026252	XLOC_026252	Novel_lncRNA	73411890	73415166	-	ENSBTAG00000023002	JPH2	73303265	73375173	-	36716	upstream
TCONS_00033386	XLOC_026252	XLOC_026252	Novel_lncRNA	73411890	73415166	-	ENSBTAG00000016873	OSER1	73391553	73401614	-	10275	upstream
TCONS_00157987	ENSBTAG00000007761	ZBTB5	Novel_lncRNA	61964505	61981732	-	ENSBTAG00000007761	ZBTB5	61954946	61981732	-	-17228	sense
TCONS_00157987	ENSBTAG00000007761	ZBTB5	Novel_lncRNA	61964505	61981732	-	ENSBTAG00000019299	GRHPR	61942615	61951512	+	12992	downstream
TCONS_00157987	ENSBTAG00000007761	ZBTB5	Novel_lncRNA	61964505	61981732	-	ENSBTAG00000032777	TOMM5	62079194	62082501	-	97462	downstream
TCONS_00157987	ENSBTAG00000007761	ZBTB5	Novel_lncRNA	61964505	61981732	-	ENSBTAG00000012243	POLR1E	61998302	62014122	+	16570	upstream
TCONS_00157987	ENSBTAG00000007761	ZBTB5	Novel_lncRNA	61964505	61981732	-	ENSBTAG00000012262	FBXO10	62021938	62044730	-	40206	downstream
TCONS_00157987	ENSBTAG00000007761	ZBTB5	Novel_lncRNA	61964505	61981732	-	ENSBTAG00000025859	ZCCHC7	61611660	61875340	+	89164	downstream
TCONS_00117256	XLOC_089963	XLOC_089963	Novel_lncRNA	99442055	99455499	+	ENSBTAG00000045643	FOXD2	99427365	99429471	-	12583	upstream
TCONS_00117256	XLOC_089963	XLOC_089963	Novel_lncRNA	99442055	99455499	+	ENSBTAG00000017844	STIL	99537144	99587496	+	81645	upstream
TCONS_00117256	XLOC_089963	XLOC_089963	Novel_lncRNA	99442055	99455499	+	ENSBTAG00000019956	CMPK1	99484968	99521190	-	29469	downstream
TCONS_00135147	ENSBTAG00000017395	CERS5	Novel_lncRNA	29933733	29937281	-	ENSBTAG00000012342	LIMA1	29804688	29898282	+	35450	downstream
TCONS_00135147	ENSBTAG00000017395	CERS5	Novel_lncRNA	29933733	29937281	-	ENSBTAG00000000808	COX14	29952086	29956382	-	14805	downstream
TCONS_00135147	ENSBTAG00000017395	CERS5	Novel_lncRNA	29933733	29937281	-	ENSBTAG00000017395	CERS5	29905580	29935323	+	-1591	antisense
TCONS_00135147	ENSBTAG00000017395	CERS5	Novel_lncRNA	29933733	29937281	-	ENSBTAG00000000970	ASIC1	29981932	30005379	-	44651	downstream
TCONS_00135147	ENSBTAG00000017395	CERS5	Novel_lncRNA	29933733	29937281	-	ENSBTAG00000016296	GPD1	29958500	29964085	-	21219	downstream
TCONS_00135147	ENSBTAG00000017395	CERS5	Novel_lncRNA	29933733	29937281	-	ENSBTAG00000037935	SMARCD1	29968852	29979487	-	31571	downstream
TCONS_00147506	XLOC_113888	XLOC_113888	Novel_lncRNA	73021456	73022306	+	ENSBTAG00000009103	UBLCP1	72960643	72980667	+	40788	downstream
TCONS_00147506	XLOC_113888	XLOC_113888	Novel_lncRNA	73021456	73022306	+	ENSBTAG00000004741	IL12B	73006706	73017100	-	4355	upstream
TCONS_00083944	XLOC_064757	XLOC_064757	Novel_lncRNA	31026533	31033266	-	ENSBTAG00000006231	ACSBG1	31081076	31140268	-	47810	downstream
TCONS_00083944	XLOC_064757	XLOC_064757	Novel_lncRNA	31026533	31033266	-	ENSBTAG00000047166	SH2D7	30998213	31006059	+	20473	downstream
TCONS_00083944	XLOC_064757	XLOC_064757	Novel_lncRNA	31026533	31033266	-	ENSBTAG00000010981	CIB2	31017715	31023825	+	2707	downstream
TCONS_00083944	XLOC_064757	XLOC_064757	Novel_lncRNA	31026533	31033266	-	ENSBTAG00000006227	IDH3A	31063698	31079936	+	30432	upstream
TCONS_00083944	XLOC_064757	XLOC_064757	Novel_lncRNA	31026533	31033266	-	ENSBTAG00000012022	TBC1D2B	30902154	30968114	-	58418	upstream
TCONS_00164750	ENSBTAG00000011593	QKI	Novel_lncRNA	100424981	100502534	-	ENSBTAG00000011593	QKI	100370036	100480357	+	-55377	antisense
TCONS_00162438	ENSBTAG00000027049	SDHAF4	Novel_lncRNA	9895222	9903505	-	ENSBTAG00000035076	--	9904567	9904899	-	1062	downstream
TCONS_00162438	ENSBTAG00000027049	SDHAF4	Novel_lncRNA	9895222	9903505	-	ENSBTAG00000027049	SDHAF4	9903137	9933669	+	-368	antisense
TCONS_00162438	ENSBTAG00000027049	SDHAF4	Novel_lncRNA	9895222	9903505	-	ENSBTAG00000002171	FAM135A	9816086	9892709	+	2512	downstream
TCONS_00052716	XLOC_041525	XLOC_041525	Novel_lncRNA	10607521	10610380	-	ENSBTAG00000010381	PRMT9	10610494	10643133	+	114	upstream
TCONS_00052716	XLOC_041525	XLOC_041525	Novel_lncRNA	10607521	10610380	-	ENSBTAG00000010376	TMEM184C	10643736	10672839	-	33356	downstream
TCONS_00052716	XLOC_041525	XLOC_041525	Novel_lncRNA	10607521	10610380	-	ENSBTAG00000002531	ARHGAP10	10182663	10560361	-	47159	upstream
TCONS_00085245	ENSBTAG00000007187	INF2	Novel_lncRNA	70815302	70828148	-	ENSBTAG00000022775	C21H14orf180	70707407	70715785	+	99516	downstream
TCONS_00085245	ENSBTAG00000007187	INF2	Novel_lncRNA	70815302	70828148	-	ENSBTAG00000005038	ZBTB42	70903808	70905041	+	75660	upstream
TCONS_00085245	ENSBTAG00000007187	INF2	Novel_lncRNA	70815302	70828148	-	ENSBTAG00000007187	INF2	70827524	70839732	+	-624	antisense
TCONS_00085245	ENSBTAG00000007187	INF2	Novel_lncRNA	70815302	70828148	-	ENSBTAG00000017622	SIVA1	70870026	70874415	+	41878	upstream
TCONS_00085245	ENSBTAG00000007187	INF2	Novel_lncRNA	70815302	70828148	-	ENSBTAG00000017616	ADSSL1	70845970	70861972	+	17822	upstream
TCONS_00085245	ENSBTAG00000007187	INF2	Novel_lncRNA	70815302	70828148	-	ENSBTAG00000004802	CEP170B	70919569	70983506	+	91421	upstream
TCONS_00085245	ENSBTAG00000007187	INF2	Novel_lncRNA	70815302	70828148	-	ENSBTAG00000006673	TMEM179	70717760	70727303	-	87998	upstream
TCONS_00085245	ENSBTAG00000007187	INF2	Novel_lncRNA	70815302	70828148	-	ENSBTAG00000017636	AKT1	70878137	70895537	-	49989	downstream
TCONS_00162437	XLOC_125924	XLOC_125924	Novel_lncRNA	9895222	9899249	-	ENSBTAG00000035076	--	9904567	9904899	-	5318	downstream
TCONS_00162437	XLOC_125924	XLOC_125924	Novel_lncRNA	9895222	9899249	-	ENSBTAG00000027049	SDHAF4	9903137	9933669	+	3888	upstream
TCONS_00162437	XLOC_125924	XLOC_125924	Novel_lncRNA	9895222	9899249	-	ENSBTAG00000002171	FAM135A	9816086	9892709	+	2512	downstream
TCONS_00112882	ENSBTAG00000022382	TMEM218	Novel_lncRNA	28897035	28918088	-	ENSBTAG00000016704	SLC37A2	28865146	28892893	+	4141	downstream
TCONS_00112882	ENSBTAG00000022382	TMEM218	Novel_lncRNA	28897035	28918088	-	ENSBTAG00000022382	TMEM218	28903055	28918088	-	-15033	sense
TCONS_00112882	ENSBTAG00000022382	TMEM218	Novel_lncRNA	28897035	28918088	-	ENSBTAG00000003985	CCDC15	28788283	28837160	+	59874	downstream
TCONS_00112883	ENSBTAG00000022382	TMEM218	Novel_lncRNA	28900517	28918088	-	ENSBTAG00000016704	SLC37A2	28865146	28892893	+	7623	downstream
TCONS_00112883	ENSBTAG00000022382	TMEM218	Novel_lncRNA	28900517	28918088	-	ENSBTAG00000022382	TMEM218	28903055	28918088	-	-15033	sense
TCONS_00112883	ENSBTAG00000022382	TMEM218	Novel_lncRNA	28900517	28918088	-	ENSBTAG00000003985	CCDC15	28788283	28837160	+	63356	downstream
TCONS_00162433	XLOC_125920	XLOC_125920	Novel_lncRNA	9426148	9427975	-	ENSBTAG00000020991	--	9432344	9507395	+	4369	upstream
TCONS_00162433	XLOC_125920	XLOC_125920	Novel_lncRNA	9426148	9427975	-	ENSBTAG00000035054	COL9A1	9517339	9608712	-	89364	downstream
TCONS_00146052	ENSBTAG00000015192	FAM193B	Novel_lncRNA	40407887	40409164	+	ENSBTAG00000039886	--	40445994	40448313	-	36830	downstream
TCONS_00146052	ENSBTAG00000015192	FAM193B	Novel_lncRNA	40407887	40409164	+	ENSBTAG00000001767	B4GALT7	40482364	40490836	+	73200	upstream
TCONS_00146052	ENSBTAG00000015192	FAM193B	Novel_lncRNA	40407887	40409164	+	ENSBTAG00000015192	FAM193B	40378359	40409143	-	-1257	antisense
TCONS_00146052	ENSBTAG00000015192	FAM193B	Novel_lncRNA	40407887	40409164	+	ENSBTAG00000046034	--	40467798	40469181	-	58634	downstream
TCONS_00146052	ENSBTAG00000015192	FAM193B	Novel_lncRNA	40407887	40409164	+	ENSBTAG00000007343	PDLIM7	40333460	40353545	-	54341	upstream
TCONS_00146052	ENSBTAG00000015192	FAM193B	Novel_lncRNA	40407887	40409164	+	ENSBTAG00000001394	TMED9	40475154	40479104	+	65990	upstream
TCONS_00146052	ENSBTAG00000015192	FAM193B	Novel_lncRNA	40407887	40409164	+	ENSBTAG00000015187	DDX41	40369422	40374999	-	32887	upstream
TCONS_00146052	ENSBTAG00000015192	FAM193B	Novel_lncRNA	40407887	40409164	+	ENSBTAG00000011398	PRR7	40310285	40311313	+	96573	downstream
TCONS_00146052	ENSBTAG00000015192	FAM193B	Novel_lncRNA	40407887	40409164	+	ENSBTAG00000025401	DOK3	40362435	40367515	-	40371	upstream
TCONS_00146052	ENSBTAG00000015192	FAM193B	Novel_lncRNA	40407887	40409164	+	ENSBTAG00000011400	DBN1	40312120	40325975	-	81911	upstream
TCONS_00170384	XLOC_132460	XLOC_132460	Novel_lncRNA	58569936	58598916	-	ENSBTAG00000004008	FAM199X	58613666	58638203	+	14750	upstream
TCONS_00170384	XLOC_132460	XLOC_132460	Novel_lncRNA	58569936	58598916	-	ENSBTAG00000048051	--	58514389	58516607	-	53328	upstream
TCONS_00170384	XLOC_132460	XLOC_132460	Novel_lncRNA	58569936	58598916	-	ENSBTAG00000000441	SLC25A53	58542824	58551785	-	18150	upstream
TCONS_00170384	XLOC_132460	XLOC_132460	Novel_lncRNA	58569936	58598916	-	ENSBTAG00000040363	--	58503871	58505529	+	64406	downstream
TCONS_00117438	XLOC_090080	XLOC_090080	Novel_lncRNA	102619516	102621218	+	ENSBTAG00000008690	SLC6A9	102623729	102655397	+	2511	upstream
TCONS_00117438	XLOC_090080	XLOC_090080	Novel_lncRNA	102619516	102621218	+	ENSBTAG00000047871	--	102526630	102541169	-	78346	upstream
TCONS_00117438	XLOC_090080	XLOC_090080	Novel_lncRNA	102619516	102621218	+	ENSBTAG00000040060	ARTN	102712153	102713309	-	90935	downstream
TCONS_00117438	XLOC_090080	XLOC_090080	Novel_lncRNA	102619516	102621218	+	ENSBTAG00000018889	ATP6V0B	102670948	102674697	-	49730	downstream
TCONS_00117438	XLOC_090080	XLOC_090080	Novel_lncRNA	102619516	102621218	+	ENSBTAG00000018888	DPH2	102676688	102680240	-	55470	downstream
TCONS_00117438	XLOC_090080	XLOC_090080	Novel_lncRNA	102619516	102621218	+	ENSBTAG00000011888	CCDC24	102655360	102659082	-	34142	downstream
TCONS_00117438	XLOC_090080	XLOC_090080	Novel_lncRNA	102619516	102621218	+	ENSBTAG00000005143	--	102575256	102576762	+	42753	downstream
TCONS_00117438	XLOC_090080	XLOC_090080	Novel_lncRNA	102619516	102621218	+	ENSBTAG00000011879	B4GALT2	102659804	102669946	-	38586	downstream
TCONS_00117438	XLOC_090080	XLOC_090080	Novel_lncRNA	102619516	102621218	+	ENSBTAG00000017656	ST3GAL3	102718270	102744545	-	97052	downstream
TCONS_00117438	XLOC_090080	XLOC_090080	Novel_lncRNA	102619516	102621218	+	ENSBTAG00000018887	IPO13	102682316	102701941	-	61098	downstream
TCONS_00056293	ENSBTAG00000019884	PKD1L3	Novel_lncRNA	39218345	39231212	+	ENSBTAG00000006353	TXNL4B	39163672	39171071	+	47273	downstream
TCONS_00056293	ENSBTAG00000019884	PKD1L3	Novel_lncRNA	39218345	39231212	+	ENSBTAG00000006354	HP	39173134	39179293	-	39051	upstream
TCONS_00056293	ENSBTAG00000019884	PKD1L3	Novel_lncRNA	39218345	39231212	+	ENSBTAG00000019887	--	39204697	39218132	-	212	upstream
TCONS_00056293	ENSBTAG00000019884	PKD1L3	Novel_lncRNA	39218345	39231212	+	ENSBTAG00000019884	PKD1L3	39221304	39300130	+	-9908	sense
TCONS_00056293	ENSBTAG00000019884	PKD1L3	Novel_lncRNA	39218345	39231212	+	ENSBTAG00000013265	DHX38	39146105	39161155	-	57189	upstream
TCONS_00056293	ENSBTAG00000019884	PKD1L3	Novel_lncRNA	39218345	39231212	+	ENSBTAG00000013266	PMFBP1	39097784	39143822	+	74522	downstream
TCONS_00056293	ENSBTAG00000019884	PKD1L3	Novel_lncRNA	39218345	39231212	+	ENSBTAG00000046908	DHODH	39212759	39215055	+	3289	downstream
TCONS_00056293	ENSBTAG00000019884	PKD1L3	Novel_lncRNA	39218345	39231212	+	ENSBTAG00000019883	IST1	39300560	39339579	-	69348	downstream
TCONS_00112406	ENSBTAG00000001902	CEP295	Novel_lncRNA	1116651	1121294	-	ENSBTAG00000001902	CEP295	1067599	1121206	-	-4556	sense
TCONS_00112406	ENSBTAG00000001902	CEP295	Novel_lncRNA	1116651	1121294	-	ENSBTAG00000003545	TAF1D	1056626	1062580	+	54070	downstream
TCONS_00112406	ENSBTAG00000001902	CEP295	Novel_lncRNA	1116651	1121294	-	ENSBTAG00000003552	MED17	990200	1019330	-	97320	upstream
TCONS_00112406	ENSBTAG00000001902	CEP295	Novel_lncRNA	1116651	1121294	-	ENSBTAG00000003550	C29H11orf54	1032167	1056464	-	60186	upstream
TCONS_00108682	XLOC_083540	XLOC_083540	Novel_lncRNA	41362866	41419760	+	ENSBTAG00000012213	WAPL	41492639	41565133	-	72879	downstream
TCONS_00128342	ENSBTAG00000040082	HOXA10	Novel_lncRNA	69307918	69335738	-	ENSBTAG00000008138	HOXA2	69394240	69396203	+	58502	upstream
TCONS_00128342	ENSBTAG00000040082	HOXA10	Novel_lncRNA	69307918	69335738	-	ENSBTAG00000008139	HOXA3	69357160	69389905	+	21422	upstream
TCONS_00128342	ENSBTAG00000040082	HOXA10	Novel_lncRNA	69307918	69335738	-	ENSBTAG00000001063	HOXA4	69366546	69368811	+	30808	upstream
TCONS_00128342	ENSBTAG00000040082	HOXA10	Novel_lncRNA	69307918	69335738	-	ENSBTAG00000011476	HOXA9	69331791	69334928	+	-3137	antisense
TCONS_00128342	ENSBTAG00000040082	HOXA10	Novel_lncRNA	69307918	69335738	-	ENSBTAG00000001455	HOXA7	69340737	69342484	+	4999	upstream
TCONS_00128342	ENSBTAG00000040082	HOXA10	Novel_lncRNA	69307918	69335738	-	ENSBTAG00000013263	HOXA1	69401000	69402503	+	65262	upstream
TCONS_00128342	ENSBTAG00000040082	HOXA10	Novel_lncRNA	69307918	69335738	-	ENSBTAG00000014738	HOXA11	69311986	69314613	+	-2627	antisense
TCONS_00128342	ENSBTAG00000040082	HOXA10	Novel_lncRNA	69307918	69335738	-	ENSBTAG00000020919	EVX1	69252419	69255793	-	52124	upstream
TCONS_00128342	ENSBTAG00000040082	HOXA10	Novel_lncRNA	69307918	69335738	-	ENSBTAG00000040082	HOXA10	69322974	69326738	+	-3764	antisense
TCONS_00128342	ENSBTAG00000040082	HOXA10	Novel_lncRNA	69307918	69335738	-	ENSBTAG00000024341	HOXA6	69349547	69354521	+	13809	upstream
TCONS_00128342	ENSBTAG00000040082	HOXA10	Novel_lncRNA	69307918	69335738	-	ENSBTAG00000014735	HOXA13	69297274	69298937	+	8980	downstream
TCONS_00128342	ENSBTAG00000040082	HOXA10	Novel_lncRNA	69307918	69335738	-	ENSBTAG00000012211	HOXA5	69353605	69356273	+	17867	upstream
TCONS_00045525	ENSBTAG00000016728	PLEKHG5	Novel_lncRNA	47718897	47720405	+	ENSBTAG00000016728	PLEKHG5	47719087	47751042	+	-1318	sense
TCONS_00045525	ENSBTAG00000016728	PLEKHG5	Novel_lncRNA	47718897	47720405	+	ENSBTAG00000008350	KLHL21	47645899	47659012	+	59884	downstream
TCONS_00045525	ENSBTAG00000016728	PLEKHG5	Novel_lncRNA	47718897	47720405	+	ENSBTAG00000021210	HES2	47798008	47800497	+	77603	upstream
TCONS_00045525	ENSBTAG00000016728	PLEKHG5	Novel_lncRNA	47718897	47720405	+	ENSBTAG00000016733	NOL9	47678490	47693841	+	25055	downstream
TCONS_00045525	ENSBTAG00000016728	PLEKHG5	Novel_lncRNA	47718897	47720405	+	ENSBTAG00000016735	ZBTB48	47660993	47669099	-	49797	upstream
TCONS_00045525	ENSBTAG00000016728	PLEKHG5	Novel_lncRNA	47718897	47720405	+	ENSBTAG00000016734	TAS1R1	47669654	47677534	-	41362	upstream
TCONS_00045525	ENSBTAG00000016728	PLEKHG5	Novel_lncRNA	47718897	47720405	+	ENSBTAG00000011217	DNAJC11	47552970	47623294	+	95602	downstream
TCONS_00045525	ENSBTAG00000016728	PLEKHG5	Novel_lncRNA	47718897	47720405	+	ENSBTAG00000015384	PHF13	47632252	47635715	-	83181	upstream
TCONS_00045525	ENSBTAG00000016728	PLEKHG5	Novel_lncRNA	47718897	47720405	+	ENSBTAG00000011214	THAP3	47623670	47629295	-	89601	upstream
TCONS_00045525	ENSBTAG00000016728	PLEKHG5	Novel_lncRNA	47718897	47720405	+	ENSBTAG00000006515	ESPN	47757076	47791502	-	36671	downstream
TCONS_00045525	ENSBTAG00000016728	PLEKHG5	Novel_lncRNA	47718897	47720405	+	ENSBTAG00000006519	TNFRSF25	47751956	47756269	+	31551	upstream
TCONS_00058420	XLOC_045517	XLOC_045517	Novel_lncRNA	65715146	65718512	+	ENSBTAG00000003456	ZNF606	65645366	65667374	-	47771	upstream
TCONS_00058420	XLOC_045517	XLOC_045517	Novel_lncRNA	65715146	65718512	+	ENSBTAG00000003462	ZNF135	65676641	65689192	+	25953	downstream
TCONS_00058420	XLOC_045517	XLOC_045517	Novel_lncRNA	65715146	65718512	+	ENSBTAG00000027787	--	65621141	65621509	+	93636	downstream
TCONS_00058420	XLOC_045517	XLOC_045517	Novel_lncRNA	65715146	65718512	+	ENSBTAG00000003465	ZNF329	65700278	65701523	-	13622	upstream
TCONS_00058420	XLOC_045517	XLOC_045517	Novel_lncRNA	65715146	65718512	+	ENSBTAG00000047405	--	65798024	65798861	+	79512	upstream
TCONS_00058420	XLOC_045517	XLOC_045517	Novel_lncRNA	65715146	65718512	+	ENSBTAG00000013353	ZNF274	65732472	65755773	+	13960	upstream
TCONS_00058420	XLOC_045517	XLOC_045517	Novel_lncRNA	65715146	65718512	+	ENSBTAG00000025023	ZNF8	65787331	65794000	+	68819	upstream
TCONS_00128341	ENSBTAG00000040082	HOXA10	Novel_lncRNA	69307918	69335738	-	ENSBTAG00000008138	HOXA2	69394240	69396203	+	58502	upstream
TCONS_00128341	ENSBTAG00000040082	HOXA10	Novel_lncRNA	69307918	69335738	-	ENSBTAG00000008139	HOXA3	69357160	69389905	+	21422	upstream
TCONS_00128341	ENSBTAG00000040082	HOXA10	Novel_lncRNA	69307918	69335738	-	ENSBTAG00000001063	HOXA4	69366546	69368811	+	30808	upstream
TCONS_00128341	ENSBTAG00000040082	HOXA10	Novel_lncRNA	69307918	69335738	-	ENSBTAG00000011476	HOXA9	69331791	69334928	+	-3137	antisense
TCONS_00128341	ENSBTAG00000040082	HOXA10	Novel_lncRNA	69307918	69335738	-	ENSBTAG00000001455	HOXA7	69340737	69342484	+	4999	upstream
TCONS_00128341	ENSBTAG00000040082	HOXA10	Novel_lncRNA	69307918	69335738	-	ENSBTAG00000013263	HOXA1	69401000	69402503	+	65262	upstream
TCONS_00128341	ENSBTAG00000040082	HOXA10	Novel_lncRNA	69307918	69335738	-	ENSBTAG00000014738	HOXA11	69311986	69314613	+	-2627	antisense
TCONS_00128341	ENSBTAG00000040082	HOXA10	Novel_lncRNA	69307918	69335738	-	ENSBTAG00000020919	EVX1	69252419	69255793	-	52124	upstream
TCONS_00128341	ENSBTAG00000040082	HOXA10	Novel_lncRNA	69307918	69335738	-	ENSBTAG00000040082	HOXA10	69322974	69326738	+	-3764	antisense
TCONS_00128341	ENSBTAG00000040082	HOXA10	Novel_lncRNA	69307918	69335738	-	ENSBTAG00000024341	HOXA6	69349547	69354521	+	13809	upstream
TCONS_00128341	ENSBTAG00000040082	HOXA10	Novel_lncRNA	69307918	69335738	-	ENSBTAG00000014735	HOXA13	69297274	69298937	+	8980	downstream
TCONS_00128341	ENSBTAG00000040082	HOXA10	Novel_lncRNA	69307918	69335738	-	ENSBTAG00000012211	HOXA5	69353605	69356273	+	17867	upstream
TCONS_00128347	ENSBTAG00000011476	HOXA9	Novel_lncRNA	69330364	69335738	-	ENSBTAG00000008138	HOXA2	69394240	69396203	+	58502	upstream
TCONS_00128347	ENSBTAG00000011476	HOXA9	Novel_lncRNA	69330364	69335738	-	ENSBTAG00000008139	HOXA3	69357160	69389905	+	21422	upstream
TCONS_00128347	ENSBTAG00000011476	HOXA9	Novel_lncRNA	69330364	69335738	-	ENSBTAG00000001063	HOXA4	69366546	69368811	+	30808	upstream
TCONS_00128347	ENSBTAG00000011476	HOXA9	Novel_lncRNA	69330364	69335738	-	ENSBTAG00000011476	HOXA9	69331791	69334928	+	-3137	antisense
TCONS_00128347	ENSBTAG00000011476	HOXA9	Novel_lncRNA	69330364	69335738	-	ENSBTAG00000001455	HOXA7	69340737	69342484	+	4999	upstream
TCONS_00128347	ENSBTAG00000011476	HOXA9	Novel_lncRNA	69330364	69335738	-	ENSBTAG00000013263	HOXA1	69401000	69402503	+	65262	upstream
TCONS_00128347	ENSBTAG00000011476	HOXA9	Novel_lncRNA	69330364	69335738	-	ENSBTAG00000014738	HOXA11	69311986	69314613	+	15750	downstream
TCONS_00128347	ENSBTAG00000011476	HOXA9	Novel_lncRNA	69330364	69335738	-	ENSBTAG00000020919	EVX1	69252419	69255793	-	74570	upstream
TCONS_00128347	ENSBTAG00000011476	HOXA9	Novel_lncRNA	69330364	69335738	-	ENSBTAG00000014735	HOXA13	69297274	69298937	+	31426	downstream
TCONS_00128347	ENSBTAG00000011476	HOXA9	Novel_lncRNA	69330364	69335738	-	ENSBTAG00000024341	HOXA6	69349547	69354521	+	13809	upstream
TCONS_00128347	ENSBTAG00000011476	HOXA9	Novel_lncRNA	69330364	69335738	-	ENSBTAG00000040082	HOXA10	69322974	69326738	+	3625	downstream
TCONS_00128347	ENSBTAG00000011476	HOXA9	Novel_lncRNA	69330364	69335738	-	ENSBTAG00000012211	HOXA5	69353605	69356273	+	17867	upstream
TCONS_00014231	XLOC_011371	XLOC_011371	Novel_lncRNA	49850790	49859889	-	ENSBTAG00000005328	ICE2	49766410	49829338	+	21451	downstream
TCONS_00014231	XLOC_011371	XLOC_011371	Novel_lncRNA	49850790	49859889	-	ENSBTAG00000009615	ANXA2	49860061	49904536	+	172	upstream
TCONS_00014231	XLOC_011371	XLOC_011371	Novel_lncRNA	49850790	49859889	-	ENSBTAG00000015904	RORA	48949617	49750993	+	99796	downstream
TCONS_00022642	XLOC_018000	XLOC_018000	Novel_lncRNA	78953287	78957344	-	ENSBTAG00000015587	TTC32	78968979	78975466	+	11635	upstream
TCONS_00022642	XLOC_018000	XLOC_018000	Novel_lncRNA	78953287	78957344	-	ENSBTAG00000020894	LAPTM4A	78862494	78880461	+	72825	downstream
TCONS_00022642	XLOC_018000	XLOC_018000	Novel_lncRNA	78953287	78957344	-	ENSBTAG00000020893	MATN3	78889150	78907349	+	45937	downstream
TCONS_00128348	ENSBTAG00000011476	HOXA9	Novel_lncRNA	69330364	69335738	-	ENSBTAG00000008138	HOXA2	69394240	69396203	+	58502	upstream
TCONS_00128348	ENSBTAG00000011476	HOXA9	Novel_lncRNA	69330364	69335738	-	ENSBTAG00000008139	HOXA3	69357160	69389905	+	21422	upstream
TCONS_00128348	ENSBTAG00000011476	HOXA9	Novel_lncRNA	69330364	69335738	-	ENSBTAG00000001063	HOXA4	69366546	69368811	+	30808	upstream
TCONS_00128348	ENSBTAG00000011476	HOXA9	Novel_lncRNA	69330364	69335738	-	ENSBTAG00000011476	HOXA9	69331791	69334928	+	-3137	antisense
TCONS_00128348	ENSBTAG00000011476	HOXA9	Novel_lncRNA	69330364	69335738	-	ENSBTAG00000001455	HOXA7	69340737	69342484	+	4999	upstream
TCONS_00128348	ENSBTAG00000011476	HOXA9	Novel_lncRNA	69330364	69335738	-	ENSBTAG00000013263	HOXA1	69401000	69402503	+	65262	upstream
TCONS_00128348	ENSBTAG00000011476	HOXA9	Novel_lncRNA	69330364	69335738	-	ENSBTAG00000014738	HOXA11	69311986	69314613	+	15750	downstream
TCONS_00128348	ENSBTAG00000011476	HOXA9	Novel_lncRNA	69330364	69335738	-	ENSBTAG00000020919	EVX1	69252419	69255793	-	74570	upstream
TCONS_00128348	ENSBTAG00000011476	HOXA9	Novel_lncRNA	69330364	69335738	-	ENSBTAG00000014735	HOXA13	69297274	69298937	+	31426	downstream
TCONS_00128348	ENSBTAG00000011476	HOXA9	Novel_lncRNA	69330364	69335738	-	ENSBTAG00000024341	HOXA6	69349547	69354521	+	13809	upstream
TCONS_00128348	ENSBTAG00000011476	HOXA9	Novel_lncRNA	69330364	69335738	-	ENSBTAG00000040082	HOXA10	69322974	69326738	+	3625	downstream
TCONS_00128348	ENSBTAG00000011476	HOXA9	Novel_lncRNA	69330364	69335738	-	ENSBTAG00000012211	HOXA5	69353605	69356273	+	17867	upstream
TCONS_00008306	XLOC_006774	XLOC_006774	Novel_lncRNA	154658039	154669393	-	ENSBTAG00000024815	ANKRD28	154443132	154568336	-	89702	upstream
TCONS_00055638	XLOC_043746	XLOC_043746	Novel_lncRNA	21634611	21637133	+	ENSBTAG00000002287	CHD9	21726408	21857238	+	89275	upstream
TCONS_00130715	XLOC_100821	XLOC_100821	Novel_lncRNA	26225400	26234845	+	ENSBTAG00000009238	HOXC6	26161891	26163475	-	61924	upstream
TCONS_00130715	XLOC_100821	XLOC_100821	Novel_lncRNA	26225400	26234845	+	ENSBTAG00000003304	HOXC4	26136685	26138815	-	86584	upstream
TCONS_00130715	XLOC_100821	XLOC_100821	Novel_lncRNA	26225400	26234845	+	ENSBTAG00000012149	HOXC8	26180270	26182515	-	42884	upstream
TCONS_00130715	XLOC_100821	XLOC_100821	Novel_lncRNA	26225400	26234845	+	ENSBTAG00000009634	HOXC5	26157430	26158878	-	66521	upstream
TCONS_00130715	XLOC_100821	XLOC_100821	Novel_lncRNA	26225400	26234845	+	ENSBTAG00000003278	HOXC10	26202175	26206357	-	19042	upstream
TCONS_00130715	XLOC_100821	XLOC_100821	Novel_lncRNA	26225400	26234845	+	ENSBTAG00000006879	HOXC11	26215736	26218209	-	7190	upstream
TCONS_00130715	XLOC_100821	XLOC_100821	Novel_lncRNA	26225400	26234845	+	ENSBTAG00000000924	HOXC12	26234885	26236477	-	40	downstream
TCONS_00130715	XLOC_100821	XLOC_100821	Novel_lncRNA	26225400	26234845	+	ENSBTAG00000000923	HOXC13	26245921	26252315	-	11076	downstream
TCONS_00130715	XLOC_100821	XLOC_100821	Novel_lncRNA	26225400	26234845	+	ENSBTAG00000005606	HOXC9	26188848	26191440	-	33959	upstream
TCONS_00099215	XLOC_076279	XLOC_076279	Novel_lncRNA	39126702	39127863	+	ENSBTAG00000017175	RNF216	39160894	39279504	+	33031	upstream
TCONS_00099215	XLOC_076279	XLOC_076279	Novel_lncRNA	39126702	39127863	+	ENSBTAG00000040014	--	39070439	39075699	+	51002	downstream
TCONS_00099215	XLOC_076279	XLOC_076279	Novel_lncRNA	39126702	39127863	+	ENSBTAG00000039782	ZNF12	39051001	39055715	-	70986	upstream
TCONS_00099215	XLOC_076279	XLOC_076279	Novel_lncRNA	39126702	39127863	+	ENSBTAG00000038613	--	39044610	39045856	+	80845	downstream
TCONS_00099215	XLOC_076279	XLOC_076279	Novel_lncRNA	39126702	39127863	+	ENSBTAG00000048231	--	39153843	39154122	+	25980	upstream
TCONS_00099215	XLOC_076279	XLOC_076279	Novel_lncRNA	39126702	39127863	+	ENSBTAG00000038627	--	39128426	39130640	-	563	downstream
TCONS_00099215	XLOC_076279	XLOC_076279	Novel_lncRNA	39126702	39127863	+	ENSBTAG00000010291	RBAK	39080279	39089918	+	36783	downstream
TCONS_00099215	XLOC_076279	XLOC_076279	Novel_lncRNA	39126702	39127863	+	ENSBTAG00000005600	--	39119524	39120499	+	6202	downstream
TCONS_00130717	XLOC_100821	XLOC_100821	Novel_lncRNA	26225400	26234845	+	ENSBTAG00000009238	HOXC6	26161891	26163475	-	61924	upstream
TCONS_00130717	XLOC_100821	XLOC_100821	Novel_lncRNA	26225400	26234845	+	ENSBTAG00000003304	HOXC4	26136685	26138815	-	86584	upstream
TCONS_00130717	XLOC_100821	XLOC_100821	Novel_lncRNA	26225400	26234845	+	ENSBTAG00000012149	HOXC8	26180270	26182515	-	42884	upstream
TCONS_00130717	XLOC_100821	XLOC_100821	Novel_lncRNA	26225400	26234845	+	ENSBTAG00000009634	HOXC5	26157430	26158878	-	66521	upstream
TCONS_00130717	XLOC_100821	XLOC_100821	Novel_lncRNA	26225400	26234845	+	ENSBTAG00000003278	HOXC10	26202175	26206357	-	19042	upstream
TCONS_00130717	XLOC_100821	XLOC_100821	Novel_lncRNA	26225400	26234845	+	ENSBTAG00000006879	HOXC11	26215736	26218209	-	7190	upstream
TCONS_00130717	XLOC_100821	XLOC_100821	Novel_lncRNA	26225400	26234845	+	ENSBTAG00000000924	HOXC12	26234885	26236477	-	40	downstream
TCONS_00130717	XLOC_100821	XLOC_100821	Novel_lncRNA	26225400	26234845	+	ENSBTAG00000000923	HOXC13	26245921	26252315	-	11076	downstream
TCONS_00130717	XLOC_100821	XLOC_100821	Novel_lncRNA	26225400	26234845	+	ENSBTAG00000005606	HOXC9	26188848	26191440	-	33959	upstream
TCONS_00084448	XLOC_065164	XLOC_065164	Novel_lncRNA	45605576	45619035	-	ENSBTAG00000037938	--	45695685	45724815	-	76650	downstream
TCONS_00084448	XLOC_065164	XLOC_065164	Novel_lncRNA	45605576	45619035	-	ENSBTAG00000020164	BAZ1A	45536723	45586839	-	18736	upstream
TCONS_00084448	XLOC_065164	XLOC_065164	Novel_lncRNA	45605576	45619035	-	ENSBTAG00000015053	CFL2	45519653	45522305	-	83270	upstream
TCONS_00008305	XLOC_006774	XLOC_006774	Novel_lncRNA	154658039	154669386	-	ENSBTAG00000024815	ANKRD28	154443132	154568336	-	89702	upstream
TCONS_00055718	ENSBTAG00000012083	IRX3	Novel_lncRNA	22692631	22694805	+	ENSBTAG00000012083	IRX3	22692065	22694550	-	-1920	antisense
TCONS_00054618	XLOC_042924	XLOC_042924	Novel_lncRNA	74659833	74662887	-	ENSBTAG00000008528	SLC25A1	74633474	74635952	-	23880	upstream
TCONS_00054618	XLOC_042924	XLOC_042924	Novel_lncRNA	74659833	74662887	-	ENSBTAG00000019894	C17H22orf39	74711563	74715846	-	48676	downstream
TCONS_00054618	XLOC_042924	XLOC_042924	Novel_lncRNA	74659833	74662887	-	ENSBTAG00000045955	TSSK1B	74607592	74609032	+	50800	downstream
TCONS_00054618	XLOC_042924	XLOC_042924	Novel_lncRNA	74659833	74662887	-	ENSBTAG00000000429	DGCR2	74581053	74598153	-	61679	upstream
TCONS_00054618	XLOC_042924	XLOC_042924	Novel_lncRNA	74659833	74662887	-	ENSBTAG00000048123	TSSK2	74612300	74613377	+	46455	downstream
TCONS_00054618	XLOC_042924	XLOC_042924	Novel_lncRNA	74659833	74662887	-	ENSBTAG00000019891	MRPL40	74708564	74711079	+	45677	upstream
TCONS_00054618	XLOC_042924	XLOC_042924	Novel_lncRNA	74659833	74662887	-	ENSBTAG00000047526	GSC2	74622500	74623699	-	36133	upstream
TCONS_00054618	XLOC_042924	XLOC_042924	Novel_lncRNA	74659833	74662887	-	ENSBTAG00000004284	UFD1	74717682	74730989	-	54795	downstream
TCONS_00054618	XLOC_042924	XLOC_042924	Novel_lncRNA	74659833	74662887	-	ENSBTAG00000022020	CLDN5	74749249	74750524	-	86362	downstream
TCONS_00054618	XLOC_042924	XLOC_042924	Novel_lncRNA	74659833	74662887	-	ENSBTAG00000018534	ESS2	74613479	74620081	-	39751	upstream
TCONS_00054618	XLOC_042924	XLOC_042924	Novel_lncRNA	74659833	74662887	-	ENSBTAG00000016257	--	74560554	74570229	-	89603	upstream
TCONS_00054618	XLOC_042924	XLOC_042924	Novel_lncRNA	74659833	74662887	-	ENSBTAG00000004286	CDC45	74731462	74747056	+	68575	upstream
TCONS_00054618	XLOC_042924	XLOC_042924	Novel_lncRNA	74659833	74662887	-	ENSBTAG00000019888	HIRA	74663543	74697337	-	656	downstream
TCONS_00073564	XLOC_056500	XLOC_056500	Novel_lncRNA	17513796	17555514	-	ENSBTAG00000003120	ZNF385B	17084654	17448607	+	65188	downstream
TCONS_00069932	XLOC_053643	XLOC_053643	Novel_lncRNA	31583164	31583683	+	ENSBTAG00000005501	--	31630685	31682792	+	47002	upstream
TCONS_00130718	XLOC_100821	XLOC_100821	Novel_lncRNA	26225400	26234845	+	ENSBTAG00000009238	HOXC6	26161891	26163475	-	61924	upstream
TCONS_00130718	XLOC_100821	XLOC_100821	Novel_lncRNA	26225400	26234845	+	ENSBTAG00000003304	HOXC4	26136685	26138815	-	86584	upstream
TCONS_00130718	XLOC_100821	XLOC_100821	Novel_lncRNA	26225400	26234845	+	ENSBTAG00000012149	HOXC8	26180270	26182515	-	42884	upstream
TCONS_00130718	XLOC_100821	XLOC_100821	Novel_lncRNA	26225400	26234845	+	ENSBTAG00000009634	HOXC5	26157430	26158878	-	66521	upstream
TCONS_00130718	XLOC_100821	XLOC_100821	Novel_lncRNA	26225400	26234845	+	ENSBTAG00000003278	HOXC10	26202175	26206357	-	19042	upstream
TCONS_00130718	XLOC_100821	XLOC_100821	Novel_lncRNA	26225400	26234845	+	ENSBTAG00000006879	HOXC11	26215736	26218209	-	7190	upstream
TCONS_00130718	XLOC_100821	XLOC_100821	Novel_lncRNA	26225400	26234845	+	ENSBTAG00000000924	HOXC12	26234885	26236477	-	40	downstream
TCONS_00130718	XLOC_100821	XLOC_100821	Novel_lncRNA	26225400	26234845	+	ENSBTAG00000000923	HOXC13	26245921	26252315	-	11076	downstream
TCONS_00130718	XLOC_100821	XLOC_100821	Novel_lncRNA	26225400	26234845	+	ENSBTAG00000005606	HOXC9	26188848	26191440	-	33959	upstream
TCONS_00083497	XLOC_064419	XLOC_064419	Novel_lncRNA	14574931	14575899	-	ENSBTAG00000017776	CHD2	14390574	14483806	-	91124	upstream
TCONS_00164280	ENSBTAG00000026519	ADAT2	Novel_lncRNA	81940877	81967514	-	ENSBTAG00000026519	ADAT2	81940876	81967514	-	-26638	sense
TCONS_00164280	ENSBTAG00000026519	ADAT2	Novel_lncRNA	81940877	81967514	-	ENSBTAG00000001752	FUCA2	82007664	82027058	-	40150	downstream
TCONS_00164280	ENSBTAG00000026519	ADAT2	Novel_lncRNA	81940877	81967514	-	ENSBTAG00000001747	PEX3	81967632	81999683	+	118	upstream
TCONS_00164571	ENSBTAG00000031917	SCAF8	Novel_lncRNA	92788359	92829939	-	ENSBTAG00000031917	SCAF8	92829770	92873594	+	-169	antisense
TCONS_00140031	XLOC_108086	XLOC_108086	Novel_lncRNA	60096648	60152502	+	ENSBTAG00000014520	LIAS	60215271	60227136	+	62769	upstream
TCONS_00140031	XLOC_108086	XLOC_108086	Novel_lncRNA	60096648	60152502	+	ENSBTAG00000014518	RPL9	60210360	60215120	-	57858	downstream
TCONS_00140031	XLOC_108086	XLOC_108086	Novel_lncRNA	60096648	60152502	+	ENSBTAG00000014512	WDR19	59993684	60065797	+	30850	downstream
TCONS_00140031	XLOC_108086	XLOC_108086	Novel_lncRNA	60096648	60152502	+	ENSBTAG00000014517	KLB	60173833	60206257	+	21331	upstream
TCONS_00140031	XLOC_108086	XLOC_108086	Novel_lncRNA	60096648	60152502	+	ENSBTAG00000014515	--	60074590	60086403	-	10244	upstream
TCONS_00140031	XLOC_108086	XLOC_108086	Novel_lncRNA	60096648	60152502	+	ENSBTAG00000014521	UGDH	60231099	60265819	-	78597	downstream
TCONS_00140031	XLOC_108086	XLOC_108086	Novel_lncRNA	60096648	60152502	+	XLOC_110271	XLOC_110271	60096647	60152529	-	-55855	antisense
TCONS_00064574	ENSBTAG00000021916	MYL4	Novel_lncRNA	46924898	46929175	+	ENSBTAG00000002726	CDC27	46844173	46901634	-	23263	upstream
TCONS_00064574	ENSBTAG00000021916	MYL4	Novel_lncRNA	46924898	46929175	+	ENSBTAG00000021916	MYL4	46925385	46938601	+	-3790	sense
TCONS_00064574	ENSBTAG00000021916	MYL4	Novel_lncRNA	46924898	46929175	+	ENSBTAG00000009987	ITGB3	46968836	47027388	+	39661	upstream
TCONS_00051629	ENSBTAG00000002698	UBE3B	Novel_lncRNA	65944334	65949802	+	ENSBTAG00000005178	MMAB	65882909	65892166	+	52167	downstream
TCONS_00051629	ENSBTAG00000002698	UBE3B	Novel_lncRNA	65944334	65949802	+	ENSBTAG00000002698	UBE3B	65905226	65944588	-	-255	antisense
TCONS_00051629	ENSBTAG00000002698	UBE3B	Novel_lncRNA	65944334	65949802	+	ENSBTAG00000002697	KCTD10	65950165	65979498	+	363	upstream
TCONS_00051629	ENSBTAG00000002698	UBE3B	Novel_lncRNA	65944334	65949802	+	ENSBTAG00000005183	MVK	65863711	65882658	-	61675	upstream
TCONS_00051629	ENSBTAG00000002698	UBE3B	Novel_lncRNA	65944334	65949802	+	ENSBTAG00000002695	MYO1H	65981417	66022389	-	31615	downstream
TCONS_00115166	ENSBTAG00000006050	BOLA1	Novel_lncRNA	20759376	20762405	+	ENSBTAG00000032456	--	20792835	20793228	-	30430	downstream
TCONS_00115166	ENSBTAG00000006050	BOLA1	Novel_lncRNA	20759376	20762405	+	ENSBTAG00000038025	HIST2H2BE	20771299	20773622	+	8894	upstream
TCONS_00115166	ENSBTAG00000006050	BOLA1	Novel_lncRNA	20759376	20762405	+	ENSBTAG00000032455	--	20793581	20793962	+	31176	upstream
TCONS_00115166	ENSBTAG00000006050	BOLA1	Novel_lncRNA	20759376	20762405	+	ENSBTAG00000032452	HIST2H3C	20823725	20824139	+	61320	upstream
TCONS_00115166	ENSBTAG00000006050	BOLA1	Novel_lncRNA	20759376	20762405	+	ENSBTAG00000032453	--	20811442	20813500	-	49037	downstream
TCONS_00115166	ENSBTAG00000006050	BOLA1	Novel_lncRNA	20759376	20762405	+	ENSBTAG00000046003	--	20804198	20804743	+	41793	upstream
TCONS_00115166	ENSBTAG00000006050	BOLA1	Novel_lncRNA	20759376	20762405	+	ENSBTAG00000008592	FCGR1A	20847978	20856929	-	85573	downstream
TCONS_00115166	ENSBTAG00000006050	BOLA1	Novel_lncRNA	20759376	20762405	+	ENSBTAG00000046368	--	20805718	20806132	+	43313	upstream
TCONS_00115166	ENSBTAG00000006050	BOLA1	Novel_lncRNA	20759376	20762405	+	ENSBTAG00000038604	H2B	20803165	20803923	-	40760	downstream
TCONS_00115166	ENSBTAG00000006050	BOLA1	Novel_lncRNA	20759376	20762405	+	ENSBTAG00000032458	--	20791343	20791757	-	28938	downstream
TCONS_00115166	ENSBTAG00000006050	BOLA1	Novel_lncRNA	20759376	20762405	+	ENSBTAG00000001586	OTUD7B	20656592	20712080	+	47295	downstream
TCONS_00115166	ENSBTAG00000006050	BOLA1	Novel_lncRNA	20759376	20762405	+	ENSBTAG00000006050	BOLA1	20759080	20760404	-	-1029	antisense
TCONS_00115166	ENSBTAG00000006050	BOLA1	Novel_lncRNA	20759376	20762405	+	ENSBTAG00000040098	--	20770380	20771015	-	7975	downstream
TCONS_00115166	ENSBTAG00000006050	BOLA1	Novel_lncRNA	20759376	20762405	+	ENSBTAG00000038476	HIST2H2AB	20770058	20770469	+	7653	upstream
TCONS_00115166	ENSBTAG00000006050	BOLA1	Novel_lncRNA	20759376	20762405	+	ENSBTAG00000012495	SF3B4	20727609	20731285	+	28090	downstream
TCONS_00115166	ENSBTAG00000006050	BOLA1	Novel_lncRNA	20759376	20762405	+	ENSBTAG00000012496	MTMR11	20718767	20726741	+	32634	downstream
TCONS_00115166	ENSBTAG00000006050	BOLA1	Novel_lncRNA	20759376	20762405	+	ENSBTAG00000001599	SV2A	20746036	20755994	+	3381	downstream
TCONS_00115166	ENSBTAG00000006050	BOLA1	Novel_lncRNA	20759376	20762405	+	ENSBTAG00000032451	--	20825189	20825680	+	62784	upstream
TCONS_00060872	ENSBTAG00000008182	FOSB	Novel_lncRNA	53500589	53502590	-	ENSBTAG00000023601	CD3EAP	53449225	53451814	+	48774	downstream
TCONS_00060872	ENSBTAG00000008182	FOSB	Novel_lncRNA	53500589	53502590	-	ENSBTAG00000020689	PPP1R13L	53432746	53447531	-	53057	upstream
TCONS_00060872	ENSBTAG00000008182	FOSB	Novel_lncRNA	53500589	53502590	-	ENSBTAG00000019604	VASP	53531932	53544919	+	29342	upstream
TCONS_00060872	ENSBTAG00000008182	FOSB	Novel_lncRNA	53500589	53502590	-	ENSBTAG00000002072	ERCC2	53409551	53425412	-	75176	upstream
TCONS_00060872	ENSBTAG00000008182	FOSB	Novel_lncRNA	53500589	53502590	-	ENSBTAG00000002070	KLC3	53401749	53409927	+	90661	downstream
TCONS_00060872	ENSBTAG00000008182	FOSB	Novel_lncRNA	53500589	53502590	-	ENSBTAG00000008185	RTN2	53514399	53522925	-	11809	downstream
TCONS_00060872	ENSBTAG00000008182	FOSB	Novel_lncRNA	53500589	53502590	-	ENSBTAG00000017355	ERCC1	53451651	53466227	-	34361	upstream
TCONS_00060872	ENSBTAG00000008182	FOSB	Novel_lncRNA	53500589	53502590	-	ENSBTAG00000019605	OPA3	53545324	53612052	-	42734	downstream
TCONS_00060872	ENSBTAG00000008182	FOSB	Novel_lncRNA	53500589	53502590	-	ENSBTAG00000008182	FOSB	53501994	53508395	+	-596	antisense
TCONS_00060872	ENSBTAG00000008182	FOSB	Novel_lncRNA	53500589	53502590	-	ENSBTAG00000014187	PPM1N	53523391	53528749	+	20801	upstream
TCONS_00109626	XLOC_084297	XLOC_084297	Novel_lncRNA	24901248	24904321	-	ENSBTAG00000017509	MYPN	24745814	24833215	+	68032	downstream
TCONS_00109626	XLOC_084297	XLOC_084297	Novel_lncRNA	24901248	24904321	-	ENSBTAG00000002620	DNA2	24966716	25005002	-	62395	downstream
TCONS_00109626	XLOC_084297	XLOC_084297	Novel_lncRNA	24901248	24904321	-	ENSBTAG00000002614	RUFY2	24917631	24955300	-	13310	downstream
TCONS_00109626	XLOC_084297	XLOC_084297	Novel_lncRNA	24901248	24904321	-	ENSBTAG00000017521	ATOH7	24845409	24845868	-	55379	upstream
TCONS_00109626	XLOC_084297	XLOC_084297	Novel_lncRNA	24901248	24904321	-	ENSBTAG00000014315	PBLD	24869417	24892252	-	8995	upstream
TCONS_00109626	XLOC_084297	XLOC_084297	Novel_lncRNA	24901248	24904321	-	ENSBTAG00000014316	HNRNPH3	24904445	24915401	+	124	upstream
TCONS_00065936	XLOC_050825	XLOC_050825	Novel_lncRNA	12169677	12173863	-	ENSBTAG00000034506	SNRPG	12231222	12231584	+	57359	upstream
TCONS_00065936	XLOC_050825	XLOC_050825	Novel_lncRNA	12169677	12173863	-	ENSBTAG00000002663	BCAS3	12242529	12588255	-	68666	downstream
TCONS_00020554	XLOC_016253	XLOC_016253	Novel_lncRNA	20300633	20301991	-	ENSBTAG00000032905	RMDN2	20388062	20448763	+	86071	upstream
TCONS_00022812	XLOC_018133	XLOC_018133	Novel_lncRNA	89797301	89824580	-	ENSBTAG00000044064	RNF144A	89875185	89967246	-	50605	downstream
TCONS_00021162	XLOC_016783	XLOC_016783	Novel_lncRNA	29137687	29143768	-	ENSBTAG00000008987	SOCS5	28985137	29053248	+	84438	downstream
TCONS_00021162	XLOC_016783	XLOC_016783	Novel_lncRNA	29137687	29143768	-	ENSBTAG00000003358	MCFD2	29200742	29210371	-	56974	downstream
TCONS_00021163	XLOC_016783	XLOC_016783	Novel_lncRNA	29137687	29143768	-	ENSBTAG00000008987	SOCS5	28985137	29053248	+	84438	downstream
TCONS_00021163	XLOC_016783	XLOC_016783	Novel_lncRNA	29137687	29143768	-	ENSBTAG00000003358	MCFD2	29200742	29210371	-	56974	downstream
TCONS_00138701	XLOC_107011	XLOC_107011	Novel_lncRNA	117089371	117119378	-	ENSBTAG00000008063	PPARA	117151548	117233112	+	32170	upstream
TCONS_00005790	ENSBTAG00000016848	GTF2E1	Novel_lncRNA	66038104	66043072	-	ENSBTAG00000015898	RABL3	65992474	66037857	-	246	upstream
TCONS_00005790	ENSBTAG00000016848	GTF2E1	Novel_lncRNA	66038104	66043072	-	ENSBTAG00000015895	HGD	65942079	65984708	-	53395	upstream
TCONS_00005790	ENSBTAG00000016848	GTF2E1	Novel_lncRNA	66038104	66043072	-	ENSBTAG00000016848	GTF2E1	66042805	66070880	+	-267	antisense
TCONS_00156163	XLOC_120776	XLOC_120776	Novel_lncRNA	113111616	113122926	+	ENSBTAG00000018387	EIPR1	113001324	113068623	+	43020	downstream
TCONS_00058447	XLOC_045532	XLOC_045532	Novel_lncRNA	65887899	65896428	+	ENSBTAG00000012744	UBE2M	65964092	65967276	-	67664	downstream
TCONS_00058447	XLOC_045532	XLOC_045532	Novel_lncRNA	65887899	65896428	+	ENSBTAG00000015989	RPS5	65845924	65851516	+	36382	downstream
TCONS_00058447	XLOC_045532	XLOC_045532	Novel_lncRNA	65887899	65896428	+	ENSBTAG00000009735	A1BG	65826617	65830778	-	57120	upstream
TCONS_00058447	XLOC_045532	XLOC_045532	Novel_lncRNA	65887899	65896428	+	ENSBTAG00000037882	ZNF584	65866462	65872294	+	15604	downstream
TCONS_00058447	XLOC_045532	XLOC_045532	Novel_lncRNA	65887899	65896428	+	ENSBTAG00000013882	CHMP2A	65960798	65963496	-	64370	downstream
TCONS_00058447	XLOC_045532	XLOC_045532	Novel_lncRNA	65887899	65896428	+	ENSBTAG00000047405	--	65798024	65798861	+	89037	downstream
TCONS_00058447	XLOC_045532	XLOC_045532	Novel_lncRNA	65887899	65896428	+	ENSBTAG00000039453	--	65898623	65902938	+	2195	upstream
TCONS_00058447	XLOC_045532	XLOC_045532	Novel_lncRNA	65887899	65896428	+	ENSBTAG00000037581	MZF1	65971579	65980686	-	75151	downstream
TCONS_00058447	XLOC_045532	XLOC_045532	Novel_lncRNA	65887899	65896428	+	XLOC_048137	XLOC_048137	65928185	65930793	-	31757	downstream
TCONS_00058447	XLOC_045532	XLOC_045532	Novel_lncRNA	65887899	65896428	+	ENSBTAG00000025023	ZNF8	65787331	65794000	+	93898	downstream
TCONS_00058447	XLOC_045532	XLOC_045532	Novel_lncRNA	65887899	65896428	+	ENSBTAG00000015164	SLC27A5	65918285	65927713	-	21857	downstream
TCONS_00058447	XLOC_045532	XLOC_045532	Novel_lncRNA	65887899	65896428	+	ENSBTAG00000003267	ZNF132	65878288	65880106	-	7792	upstream
TCONS_00058447	XLOC_045532	XLOC_045532	Novel_lncRNA	65887899	65896428	+	ENSBTAG00000046987	--	65988434	65989328	+	92006	upstream
TCONS_00058447	XLOC_045532	XLOC_045532	Novel_lncRNA	65887899	65896428	+	ENSBTAG00000037595	--	65993794	65995066	+	97366	upstream
TCONS_00058447	XLOC_045532	XLOC_045532	Novel_lncRNA	65887899	65896428	+	ENSBTAG00000006422	TRIM28	65954143	65960263	+	57715	upstream
TCONS_00058447	XLOC_045532	XLOC_045532	Novel_lncRNA	65887899	65896428	+	ENSBTAG00000038534	ZNF446	65906272	65910529	+	9844	upstream
TCONS_00093996	ENSBTAG00000001252	HIVEP1	Novel_lncRNA	44184974	44273549	-	ENSBTAG00000001252	HIVEP1	44139449	44196032	-	-11059	sense
TCONS_00120603	XLOC_092509	XLOC_092509	Novel_lncRNA	56877631	56934395	-	ENSBTAG00000000305	LMO4	56832932	56846708	-	30922	upstream
TCONS_00120603	XLOC_092509	XLOC_092509	Novel_lncRNA	56877631	56934395	-	XLOC_089308	XLOC_089308	56853740	56859093	+	18537	downstream
TCONS_00099138	ENSBTAG00000007113	TRRAP	Novel_lncRNA	37894950	37897327	+	ENSBTAG00000007113	TRRAP	37807382	37895047	-	-98	antisense
TCONS_00099138	ENSBTAG00000007113	TRRAP	Novel_lncRNA	37894950	37897327	+	ENSBTAG00000005679	TMEM130	37902688	37918783	+	5361	upstream
TCONS_00099138	ENSBTAG00000007113	TRRAP	Novel_lncRNA	37894950	37897327	+	ENSBTAG00000007118	SMURF1	37777778	37801407	+	93542	downstream
TCONS_00093995	ENSBTAG00000001252	HIVEP1	Novel_lncRNA	44184974	44272471	-	ENSBTAG00000001252	HIVEP1	44139449	44196032	-	-11059	sense
TCONS_00014056	XLOC_011235	XLOC_011235	Novel_lncRNA	45204530	45205290	-	ENSBTAG00000006703	PTGDR	45205472	45212956	+	182	upstream
TCONS_00014056	XLOC_011235	XLOC_011235	Novel_lncRNA	45204530	45205290	-	ENSBTAG00000008411	PLEKHO2	45281370	45303690	-	76080	downstream
TCONS_00014056	XLOC_011235	XLOC_011235	Novel_lncRNA	45204530	45205290	-	ENSBTAG00000001423	--	45166944	45169879	-	34650	upstream
TCONS_00150615	XLOC_116335	XLOC_116335	Novel_lncRNA	41394609	41395679	-	ENSBTAG00000039711	ZFP62	41404241	41406959	-	8562	downstream
TCONS_00150615	XLOC_116335	XLOC_116335	Novel_lncRNA	41394609	41395679	-	ENSBTAG00000038629	OR2Y1	41307714	41308653	-	85955	upstream
TCONS_00150615	XLOC_116335	XLOC_116335	Novel_lncRNA	41394609	41395679	-	ENSBTAG00000001546	MGAT1	41337277	41354610	-	39998	upstream
TCONS_00150615	XLOC_116335	XLOC_116335	Novel_lncRNA	41394609	41395679	-	ENSBTAG00000024713	--	41463092	41464070	-	67413	downstream
TCONS_00150615	XLOC_116335	XLOC_116335	Novel_lncRNA	41394609	41395679	-	ENSBTAG00000046424	--	41444282	41445695	-	48603	downstream
TCONS_00044007	ENSBTAG00000024633	PIK3C2B	Novel_lncRNA	2029649	2052324	+	ENSBTAG00000006255	MDM4	2066066	2103323	+	13742	upstream
TCONS_00044007	ENSBTAG00000024633	PIK3C2B	Novel_lncRNA	2029649	2052324	+	ENSBTAG00000024633	PIK3C2B	1981478	2030002	-	-354	antisense
TCONS_00044007	ENSBTAG00000024633	PIK3C2B	Novel_lncRNA	2029649	2052324	+	ENSBTAG00000013074	PPP1R15B	1966720	1972162	-	57486	upstream
TCONS_00044007	ENSBTAG00000024633	PIK3C2B	Novel_lncRNA	2029649	2052324	+	ENSBTAG00000026068	--	2117056	2117707	+	64732	upstream
TCONS_00044007	ENSBTAG00000024633	PIK3C2B	Novel_lncRNA	2029649	2052324	+	ENSBTAG00000034611	--	2120376	2121226	+	68052	upstream
TCONS_00125323	ENSBTAG00000004992	TNPO3	Novel_lncRNA	93786808	93800771	+	ENSBTAG00000004992	TNPO3	93722330	93800500	-	-13693	antisense
TCONS_00125323	ENSBTAG00000004992	TNPO3	Novel_lncRNA	93786808	93800771	+	ENSBTAG00000004989	IRF5	93706153	93717881	+	68926	downstream
TCONS_00125323	ENSBTAG00000004992	TNPO3	Novel_lncRNA	93786808	93800771	+	ENSBTAG00000007253	TSPAN33	93881395	93901223	+	80624	upstream
TCONS_00107090	XLOC_082213	XLOC_082213	Novel_lncRNA	40093664	40094212	-	ENSBTAG00000011518	RARB	40131404	40235970	-	37192	downstream
TCONS_00107090	XLOC_082213	XLOC_082213	Novel_lncRNA	40093664	40094212	-	ENSBTAG00000004593	TOP2B	40005122	40051816	+	41847	downstream
TCONS_00138091	XLOC_106548	XLOC_106548	Novel_lncRNA	104547384	104550152	-	ENSBTAG00000014764	CD9	104505690	104518399	-	28984	upstream
TCONS_00138091	XLOC_106548	XLOC_106548	Novel_lncRNA	104547384	104550152	-	ENSBTAG00000012265	VWF	104603431	104727301	+	53279	upstream
TCONS_00055478	ENSBTAG00000007096	GAS8	Novel_lncRNA	14846195	14849192	+	ENSBTAG00000039014	DEF8	14775249	14787642	+	58552	downstream
TCONS_00055478	ENSBTAG00000007096	GAS8	Novel_lncRNA	14846195	14849192	+	ENSBTAG00000012102	TCF25	14741936	14753901	+	92293	downstream
TCONS_00055478	ENSBTAG00000007096	GAS8	Novel_lncRNA	14846195	14849192	+	ENSBTAG00000038051	--	14794750	14815225	+	30969	downstream
TCONS_00055478	ENSBTAG00000007096	GAS8	Novel_lncRNA	14846195	14849192	+	ENSBTAG00000033441	SHCBP1	14935721	14972990	-	86529	downstream
TCONS_00055478	ENSBTAG00000007096	GAS8	Novel_lncRNA	14846195	14849192	+	ENSBTAG00000023731	MC1R	14757331	14759082	+	87112	downstream
TCONS_00055478	ENSBTAG00000007096	GAS8	Novel_lncRNA	14846195	14849192	+	ENSBTAG00000023730	TUBB3	14761259	14769914	+	76280	downstream
TCONS_00055478	ENSBTAG00000007096	GAS8	Novel_lncRNA	14846195	14849192	+	ENSBTAG00000020318	DBNDD1	14816919	14824814	-	21380	upstream
TCONS_00055478	ENSBTAG00000007096	GAS8	Novel_lncRNA	14846195	14849192	+	ENSBTAG00000007096	GAS8	14830326	14849201	+	-2998	sense
TCONS_00125851	ENSBTAG00000009426	EZH2	Novel_lncRNA	112813507	112817924	+	ENSBTAG00000009426	EZH2	112815326	112848415	-	-2598	antisense
TCONS_00125851	ENSBTAG00000009426	EZH2	Novel_lncRNA	112813507	112817924	+	ENSBTAG00000008736	CUL1	112756837	112809775	+	3731	downstream
TCONS_00125850	ENSBTAG00000009426	EZH2	Novel_lncRNA	112813507	112817924	+	ENSBTAG00000009426	EZH2	112815326	112848415	-	-2598	antisense
TCONS_00125850	ENSBTAG00000009426	EZH2	Novel_lncRNA	112813507	112817924	+	ENSBTAG00000008736	CUL1	112756837	112809775	+	3731	downstream
TCONS_00119613	ENSBTAG00000007909	NOTCH2	Novel_lncRNA	23370230	23395005	-	ENSBTAG00000007909	NOTCH2	23307156	23478243	+	-24776	antisense
TCONS_00013822	XLOC_011068	XLOC_011068	Novel_lncRNA	38086816	38096854	-	ENSBTAG00000031981	LRRC57	37989935	37995280	-	91535	upstream
TCONS_00013822	XLOC_011068	XLOC_011068	Novel_lncRNA	38086816	38096854	-	XLOC_008317	XLOC_008317	38017186	38068663	+	18152	downstream
TCONS_00013822	XLOC_011068	XLOC_011068	Novel_lncRNA	38086816	38096854	-	ENSBTAG00000005751	CDAN1	38138862	38151656	-	42008	downstream
TCONS_00013822	XLOC_011068	XLOC_011068	Novel_lncRNA	38086816	38096854	-	ENSBTAG00000005663	HAUS2	37995371	38008615	+	78200	downstream
TCONS_00013822	XLOC_011068	XLOC_011068	Novel_lncRNA	38086816	38096854	-	ENSBTAG00000003754	--	38111922	38135944	+	15068	upstream
TCONS_00013822	XLOC_011068	XLOC_011068	Novel_lncRNA	38086816	38096854	-	ENSBTAG00000039789	--	38105763	38108620	+	8909	upstream
TCONS_00013822	XLOC_011068	XLOC_011068	Novel_lncRNA	38086816	38096854	-	ENSBTAG00000006470	TTBK2	38159316	38248606	-	62462	downstream
TCONS_00013822	XLOC_011068	XLOC_011068	Novel_lncRNA	38086816	38096854	-	ENSBTAG00000005661	SNAP23	37946230	37986849	+	99966	downstream
TCONS_00049728	XLOC_039188	XLOC_039188	Novel_lncRNA	10696130	10696706	+	ENSBTAG00000013674	EDNRA	10752465	10828318	-	55759	downstream
TCONS_00049728	XLOC_039188	XLOC_039188	Novel_lncRNA	10696130	10696706	+	ENSBTAG00000010376	TMEM184C	10643736	10672839	-	23290	upstream
TCONS_00049728	XLOC_039188	XLOC_039188	Novel_lncRNA	10696130	10696706	+	ENSBTAG00000010381	PRMT9	10610494	10643133	+	52996	downstream
TCONS_00172398	ENSBTAG00000017649	SCML1	Novel_lncRNA	132986046	132992971	-	ENSBTAG00000039195	NHS	132997979	133058879	-	5008	downstream
TCONS_00172398	ENSBTAG00000017649	SCML1	Novel_lncRNA	132986046	132992971	-	ENSBTAG00000039049	RAI2	132948150	132949722	+	36323	downstream
TCONS_00172398	ENSBTAG00000017649	SCML1	Novel_lncRNA	132986046	132992971	-	ENSBTAG00000017649	SCML1	132976589	132992889	-	-6844	sense
TCONS_00001108	XLOC_000934	XLOC_000934	Novel_lncRNA	42893334	42898985	+	ENSBTAG00000014889	DCBLD2	42743865	42802957	-	90376	upstream
TCONS_00091116	XLOC_070159	XLOC_070159	Novel_lncRNA	28679827	28682729	+	ENSBTAG00000032247	PPP1R11	28707263	28710379	-	24534	downstream
TCONS_00091116	XLOC_070159	XLOC_070159	Novel_lncRNA	28679827	28682729	+	ENSBTAG00000007530	TRIM10	28613832	28622421	+	57405	downstream
TCONS_00091116	XLOC_070159	XLOC_070159	Novel_lncRNA	28679827	28682729	+	ENSBTAG00000007532	TRIM15	28600595	28610740	-	69086	upstream
TCONS_00091116	XLOC_070159	XLOC_070159	Novel_lncRNA	28679827	28682729	+	ENSBTAG00000037381	TRIM40	28626338	28638869	-	40957	upstream
TCONS_00091116	XLOC_070159	XLOC_070159	Novel_lncRNA	28679827	28682729	+	ENSBTAG00000031792	ZNRD1	28714469	28717896	-	31740	downstream
TCONS_00091116	XLOC_070159	XLOC_070159	Novel_lncRNA	28679827	28682729	+	ENSBTAG00000017836	ZFP57	28735959	28739682	+	53230	upstream
TCONS_00091116	XLOC_070159	XLOC_070159	Novel_lncRNA	28679827	28682729	+	ENSBTAG00000004490	TRIM31	28665989	28676508	+	3356	downstream
TCONS_00091116	XLOC_070159	XLOC_070159	Novel_lncRNA	28679827	28682729	+	ENSBTAG00000017239	GABBR1	28775533	28803895	+	92804	upstream
TCONS_00091116	XLOC_070159	XLOC_070159	Novel_lncRNA	28679827	28682729	+	ENSBTAG00000017818	MOG	28739330	28750908	-	56601	downstream
TCONS_00104400	XLOC_080029	XLOC_080029	Novel_lncRNA	38126907	38163504	-	ENSBTAG00000003027	EMX2	38163824	38170070	+	320	upstream
TCONS_00107566	ENSBTAG00000046841	IRF2BP2	Novel_lncRNA	7444889	7445935	+	ENSBTAG00000046841	IRF2BP2	7444900	7446967	-	-1035	antisense
TCONS_00153083	ENSBTAG00000001847	CNTLN	Novel_lncRNA	27145830	27268300	+	ENSBTAG00000001847	CNTLN	26938855	27189256	-	-43427	antisense
TCONS_00084284	XLOC_065010	XLOC_065010	Novel_lncRNA	42341145	42354232	-	ENSBTAG00000010536	GPR33	42404326	42405349	-	50094	downstream
TCONS_00084284	XLOC_065010	XLOC_065010	Novel_lncRNA	42341145	42354232	-	ENSBTAG00000022847	HEATR5A	42256945	42339622	-	1522	upstream
TCONS_00084284	XLOC_065010	XLOC_065010	Novel_lncRNA	42341145	42354232	-	ENSBTAG00000038020	--	42380507	42389675	-	26275	downstream
TCONS_00091827	XLOC_070751	XLOC_070751	Novel_lncRNA	45272539	45274294	+	ENSBTAG00000018787	GCM2	45185213	45191309	+	81229	downstream
TCONS_00091827	XLOC_070751	XLOC_070751	Novel_lncRNA	45272539	45274294	+	ENSBTAG00000039513	GCNT2	45370138	45372316	-	95844	downstream
TCONS_00091827	XLOC_070751	XLOC_070751	Novel_lncRNA	45272539	45274294	+	ENSBTAG00000031377	SYCP2L	45119090	45181407	-	91131	upstream
TCONS_00091827	XLOC_070751	XLOC_070751	Novel_lncRNA	45272539	45274294	+	ENSBTAG00000014053	MAK	45207835	45258409	+	14129	downstream
TCONS_00091827	XLOC_070751	XLOC_070751	Novel_lncRNA	45272539	45274294	+	ENSBTAG00000039326	GCNT2	45312386	45348035	-	38092	downstream
TCONS_00091827	XLOC_070751	XLOC_070751	Novel_lncRNA	45272539	45274294	+	ENSBTAG00000018674	PAK1IP1	45276588	45287368	-	2294	downstream
TCONS_00091827	XLOC_070751	XLOC_070751	Novel_lncRNA	45272539	45274294	+	ENSBTAG00000005808	TMEM14C	45265658	45272354	-	184	upstream
TCONS_00106304	ENSBTAG00000021263	CYP4V2	Novel_lncRNA	15306613	15307513	-	ENSBTAG00000008682	TLR3	15232458	15243399	+	63213	downstream
TCONS_00106304	ENSBTAG00000021263	CYP4V2	Novel_lncRNA	15306613	15307513	-	ENSBTAG00000021263	CYP4V2	15306992	15323391	+	-521	antisense
TCONS_00106304	ENSBTAG00000021263	CYP4V2	Novel_lncRNA	15306613	15307513	-	ENSBTAG00000003572	F11	15350930	15370080	+	43417	upstream
TCONS_00106304	ENSBTAG00000021263	CYP4V2	Novel_lncRNA	15306613	15307513	-	ENSBTAG00000034393	FAM149A	15259439	15300915	+	5697	downstream
TCONS_00106304	ENSBTAG00000021263	CYP4V2	Novel_lncRNA	15306613	15307513	-	ENSBTAG00000009501	KLKB1	15326025	15346759	+	18512	upstream
TCONS_00170357	ENSBTAG00000008485	TCEAL1	Novel_lncRNA	57713592	57715542	-	ENSBTAG00000001311	MORF4L2	57744029	57756166	-	28487	downstream
TCONS_00170357	ENSBTAG00000008485	TCEAL1	Novel_lncRNA	57713592	57715542	-	ENSBTAG00000003320	GLRA4	57773645	57798407	-	58103	downstream
TCONS_00170357	ENSBTAG00000008485	TCEAL1	Novel_lncRNA	57713592	57715542	-	ENSBTAG00000008485	TCEAL1	57713805	57715859	+	-1737	antisense
TCONS_00170357	ENSBTAG00000008485	TCEAL1	Novel_lncRNA	57713592	57715542	-	ENSBTAG00000022204	--	57664212	57664899	+	48692	downstream
TCONS_00138416	XLOC_106784	XLOC_106784	Novel_lncRNA	111909207	111912999	-	ENSBTAG00000014247	FAM83F	111871466	111898328	+	10878	downstream
TCONS_00138416	XLOC_106784	XLOC_106784	Novel_lncRNA	111909207	111912999	-	ENSBTAG00000015157	GRAP2	111824689	111844169	+	65037	downstream
TCONS_00153089	ENSBTAG00000001847	CNTLN	Novel_lncRNA	27188505	27213411	+	ENSBTAG00000001847	CNTLN	26938855	27189256	-	-752	antisense
TCONS_00153088	ENSBTAG00000001847	CNTLN	Novel_lncRNA	27188505	27205103	+	ENSBTAG00000001847	CNTLN	26938855	27189256	-	-752	antisense
TCONS_00081516	XLOC_062989	XLOC_062989	Novel_lncRNA	27906292	27906610	+	ENSBTAG00000014422	MTMR10	27947772	27984436	-	41162	downstream
TCONS_00081516	XLOC_062989	XLOC_062989	Novel_lncRNA	27906292	27906610	+	ENSBTAG00000001639	TRPM1	27993517	28055083	-	86907	downstream
TCONS_00081516	XLOC_062989	XLOC_062989	Novel_lncRNA	27906292	27906610	+	ENSBTAG00000009854	MPHOSPH10	27906718	27919029	+	108	upstream
TCONS_00081516	XLOC_062989	XLOC_062989	Novel_lncRNA	27906292	27906610	+	ENSBTAG00000035247	MCEE	27897957	27905993	-	298	upstream
TCONS_00081516	XLOC_062989	XLOC_062989	Novel_lncRNA	27906292	27906610	+	ENSBTAG00000009855	FAN1	27922209	27945107	+	15599	upstream
TCONS_00131243	XLOC_101166	XLOC_101166	Novel_lncRNA	33956028	33956593	+	ENSBTAG00000011105	SLC38A2	34028552	34042996	+	71959	upstream
TCONS_00165028	XLOC_128064	XLOC_128064	Novel_lncRNA	2992734	3026878	+	ENSBTAG00000019338	IL13RA1	3060167	3100688	-	33289	downstream
TCONS_00165028	XLOC_128064	XLOC_128064	Novel_lncRNA	2992734	3026878	+	ENSBTAG00000006439	DOCK11	2555690	2962903	+	29830	downstream
TCONS_00165028	XLOC_128064	XLOC_128064	Novel_lncRNA	2992734	3026878	+	ENSBTAG00000035018	ZCCHC12	3126451	3129071	+	99573	upstream
TCONS_00029216	ENSBTAG00000002683	PFKP	Novel_lncRNA	45551957	45558808	+	ENSBTAG00000002685	PITRM1	45473918	45499897	+	52059	downstream
TCONS_00029216	ENSBTAG00000002683	PFKP	Novel_lncRNA	45551957	45558808	+	ENSBTAG00000002683	PFKP	45500598	45553520	-	-1564	antisense
TCONS_00029217	ENSBTAG00000002683	PFKP	Novel_lncRNA	45552602	45558808	+	ENSBTAG00000002685	PITRM1	45473918	45499897	+	52704	downstream
TCONS_00029217	ENSBTAG00000002683	PFKP	Novel_lncRNA	45552602	45558808	+	ENSBTAG00000002683	PFKP	45500598	45553520	-	-919	antisense
TCONS_00011976	ENSBTAG00000008287	YLPM1	Novel_lncRNA	86473186	86508243	+	ENSBTAG00000008287	YLPM1	86425790	86479573	+	-6388	sense
TCONS_00011976	ENSBTAG00000008287	YLPM1	Novel_lncRNA	86473186	86508243	+	ENSBTAG00000013688	PGF	86595705	86608816	-	87462	downstream
TCONS_00011976	ENSBTAG00000008287	YLPM1	Novel_lncRNA	86473186	86508243	+	ENSBTAG00000006463	DLST	86533852	86550983	+	25609	upstream
TCONS_00011976	ENSBTAG00000008287	YLPM1	Novel_lncRNA	86473186	86508243	+	ENSBTAG00000020381	FCF1	86384168	86394595	+	78590	downstream
TCONS_00011976	ENSBTAG00000008287	YLPM1	Novel_lncRNA	86473186	86508243	+	ENSBTAG00000006688	RPS6KL1	86553659	86569205	-	45416	downstream
TCONS_00011976	ENSBTAG00000008287	YLPM1	Novel_lncRNA	86473186	86508243	+	ENSBTAG00000020379	AREL1	86341462	86384102	-	89083	upstream
TCONS_00011976	ENSBTAG00000008287	YLPM1	Novel_lncRNA	86473186	86508243	+	ENSBTAG00000015052	PROX2	86504030	86512467	-	-4213	antisense
TCONS_00156290	XLOC_120886	XLOC_120886	Novel_lncRNA	6313916	6339297	-	ENSBTAG00000006715	FBXO8	6410066	6449539	-	70769	downstream
TCONS_00059021	XLOC_045970	XLOC_045970	Novel_lncRNA	14003941	14005403	-	ENSBTAG00000019184	TRAPPC2L	14079699	14083634	+	74296	upstream
TCONS_00059021	XLOC_045970	XLOC_045970	Novel_lncRNA	14003941	14005403	-	ENSBTAG00000010927	CBFA2T3	14096666	14174040	-	91263	downstream
TCONS_00059021	XLOC_045970	XLOC_045970	Novel_lncRNA	14003941	14005403	-	ENSBTAG00000047128	IL17C	13927667	13928674	+	75266	downstream
TCONS_00059021	XLOC_045970	XLOC_045970	Novel_lncRNA	14003941	14005403	-	ENSBTAG00000023752	PABPN1L	14086351	14089008	-	80948	downstream
TCONS_00059021	XLOC_045970	XLOC_045970	Novel_lncRNA	14003941	14005403	-	ENSBTAG00000020943	CTU2	13977384	13984727	+	19213	downstream
TCONS_00059021	XLOC_045970	XLOC_045970	Novel_lncRNA	14003941	14005403	-	ENSBTAG00000020942	RNF166	13969302	13977633	-	26307	upstream
TCONS_00059021	XLOC_045970	XLOC_045970	Novel_lncRNA	14003941	14005403	-	ENSBTAG00000003895	CYBA	13931106	13938075	-	65865	upstream
TCONS_00059021	XLOC_045970	XLOC_045970	Novel_lncRNA	14003941	14005403	-	ENSBTAG00000019520	ZC3H18	13879227	13922305	+	81635	downstream
TCONS_00059021	XLOC_045970	XLOC_045970	Novel_lncRNA	14003941	14005403	-	ENSBTAG00000000639	APRT	14057702	14060472	-	52299	downstream
TCONS_00059021	XLOC_045970	XLOC_045970	Novel_lncRNA	14003941	14005403	-	ENSBTAG00000000638	CDT1	14053450	14057708	+	48047	upstream
TCONS_00059021	XLOC_045970	XLOC_045970	Novel_lncRNA	14003941	14005403	-	ENSBTAG00000012059	MVD	13938826	13945489	-	58451	upstream
TCONS_00059021	XLOC_045970	XLOC_045970	Novel_lncRNA	14003941	14005403	-	ENSBTAG00000020944	PIEZO1	13984760	14002517	-	1423	upstream
TCONS_00059021	XLOC_045970	XLOC_045970	Novel_lncRNA	14003941	14005403	-	ENSBTAG00000017528	SNAI3	13958994	13964622	-	39318	upstream
TCONS_00059021	XLOC_045970	XLOC_045970	Novel_lncRNA	14003941	14005403	-	ENSBTAG00000004568	GALNS	14061950	14077096	-	56547	downstream
TCONS_00165023	ENSBTAG00000006439	DOCK11	Novel_lncRNA	2933477	2965511	+	ENSBTAG00000019338	IL13RA1	3060167	3100688	-	94656	downstream
TCONS_00165023	ENSBTAG00000006439	DOCK11	Novel_lncRNA	2933477	2965511	+	ENSBTAG00000006439	DOCK11	2555690	2962903	+	-29427	sense
TCONS_00165024	ENSBTAG00000006439	DOCK11	Novel_lncRNA	2933514	2965511	+	ENSBTAG00000019338	IL13RA1	3060167	3100688	-	94656	downstream
TCONS_00165024	ENSBTAG00000006439	DOCK11	Novel_lncRNA	2933514	2965511	+	ENSBTAG00000006439	DOCK11	2555690	2962903	+	-29390	sense
TCONS_00011755	ENSBTAG00000003857	SUSD6	Novel_lncRNA	81796432	81803805	+	ENSBTAG00000003857	SUSD6	81751603	81800132	+	-3701	sense
TCONS_00011755	ENSBTAG00000003857	SUSD6	Novel_lncRNA	81796432	81803805	+	ENSBTAG00000011596	SRSF5	81860043	81865204	+	56238	upstream
TCONS_00011755	ENSBTAG00000003857	SUSD6	Novel_lncRNA	81796432	81803805	+	ENSBTAG00000001881	SLC10A1	81867932	81890829	-	64127	downstream
TCONS_00138677	ENSBTAG00000009351	ATXN10	Novel_lncRNA	116756038	116757108	-	ENSBTAG00000009351	ATXN10	116756234	116897163	+	-874	antisense
TCONS_00138677	ENSBTAG00000009351	ATXN10	Novel_lncRNA	116756038	116757108	-	ENSBTAG00000012088	FBLN1	116616199	116695692	+	60345	downstream
TCONS_00138676	ENSBTAG00000009351	ATXN10	Novel_lncRNA	116756038	116757044	-	ENSBTAG00000009351	ATXN10	116756234	116897163	+	-810	antisense
TCONS_00138676	ENSBTAG00000009351	ATXN10	Novel_lncRNA	116756038	116757044	-	ENSBTAG00000012088	FBLN1	116616199	116695692	+	60345	downstream
TCONS_00037500	XLOC_029509	XLOC_029509	Novel_lncRNA	41954311	41984969	-	ENSBTAG00000033268	ZFHX4	41988046	42189775	+	3077	upstream
TCONS_00091128	XLOC_070168	XLOC_070168	Novel_lncRNA	28710545	28711170	+	ENSBTAG00000032247	PPP1R11	28707263	28710379	-	165	upstream
TCONS_00091128	XLOC_070168	XLOC_070168	Novel_lncRNA	28710545	28711170	+	ENSBTAG00000007530	TRIM10	28613832	28622421	+	88123	downstream
TCONS_00091128	XLOC_070168	XLOC_070168	Novel_lncRNA	28710545	28711170	+	ENSBTAG00000007532	TRIM15	28600595	28610740	-	99804	upstream
TCONS_00091128	XLOC_070168	XLOC_070168	Novel_lncRNA	28710545	28711170	+	ENSBTAG00000037381	TRIM40	28626338	28638869	-	71675	upstream
TCONS_00091128	XLOC_070168	XLOC_070168	Novel_lncRNA	28710545	28711170	+	ENSBTAG00000031792	ZNRD1	28714469	28717896	-	3299	downstream
TCONS_00091128	XLOC_070168	XLOC_070168	Novel_lncRNA	28710545	28711170	+	ENSBTAG00000017836	ZFP57	28735959	28739682	+	24789	upstream
TCONS_00091128	XLOC_070168	XLOC_070168	Novel_lncRNA	28710545	28711170	+	ENSBTAG00000004490	TRIM31	28665989	28676508	+	34074	downstream
TCONS_00091128	XLOC_070168	XLOC_070168	Novel_lncRNA	28710545	28711170	+	ENSBTAG00000017239	GABBR1	28775533	28803895	+	64363	upstream
TCONS_00091128	XLOC_070168	XLOC_070168	Novel_lncRNA	28710545	28711170	+	ENSBTAG00000017818	MOG	28739330	28750908	-	28160	downstream
TCONS_00087066	ENSBTAG00000044079	SMIM4	Novel_lncRNA	48842273	48845477	+	ENSBTAG00000014786	PBRM1	48737371	48836322	+	5950	downstream
TCONS_00087066	ENSBTAG00000044079	SMIM4	Novel_lncRNA	48842273	48845477	+	ENSBTAG00000014782	STAB1	48884237	48909562	-	38760	downstream
TCONS_00087066	ENSBTAG00000044079	SMIM4	Novel_lncRNA	48842273	48845477	+	ENSBTAG00000014784	NT5DC2	48847445	48884321	+	1968	upstream
TCONS_00087066	ENSBTAG00000044079	SMIM4	Novel_lncRNA	48842273	48845477	+	ENSBTAG00000044079	SMIM4	48842267	48845476	-	-3204	antisense
TCONS_00087066	ENSBTAG00000044079	SMIM4	Novel_lncRNA	48842273	48845477	+	ENSBTAG00000014779	NISCH	48912231	48985439	-	66754	downstream
TCONS_00087065	ENSBTAG00000044079	SMIM4	Novel_lncRNA	48842186	48845477	+	ENSBTAG00000014786	PBRM1	48737371	48836322	+	5863	downstream
TCONS_00087065	ENSBTAG00000044079	SMIM4	Novel_lncRNA	48842186	48845477	+	ENSBTAG00000014782	STAB1	48884237	48909562	-	38760	downstream
TCONS_00087065	ENSBTAG00000044079	SMIM4	Novel_lncRNA	48842186	48845477	+	ENSBTAG00000014784	NT5DC2	48847445	48884321	+	1968	upstream
TCONS_00087065	ENSBTAG00000044079	SMIM4	Novel_lncRNA	48842186	48845477	+	ENSBTAG00000044079	SMIM4	48842267	48845476	-	-3209	antisense
TCONS_00087065	ENSBTAG00000044079	SMIM4	Novel_lncRNA	48842186	48845477	+	ENSBTAG00000014779	NISCH	48912231	48985439	-	66754	downstream
TCONS_00019500	XLOC_015535	XLOC_015535	Novel_lncRNA	103216220	103229956	+	ENSBTAG00000014678	PAEP	103301663	103306381	+	71707	upstream
TCONS_00019500	XLOC_015535	XLOC_015535	Novel_lncRNA	103216220	103229956	+	ENSBTAG00000004194	RALGDS	103126161	103139619	-	76600	upstream
TCONS_00019500	XLOC_015535	XLOC_015535	Novel_lncRNA	103216220	103229956	+	ENSBTAG00000048091	--	103283460	103287512	+	53504	upstream
TCONS_00019500	XLOC_015535	XLOC_015535	Novel_lncRNA	103216220	103229956	+	ENSBTAG00000020249	GLT6D1	103317235	103325372	-	87279	downstream
TCONS_00019500	XLOC_015535	XLOC_015535	Novel_lncRNA	103216220	103229956	+	ENSBTAG00000030319	GBGT1	103181660	103192049	-	24170	upstream
TCONS_00019500	XLOC_015535	XLOC_015535	Novel_lncRNA	103216220	103229956	+	ENSBTAG00000000893	--	103251566	103254248	+	21610	upstream
TCONS_00019500	XLOC_015535	XLOC_015535	Novel_lncRNA	103216220	103229956	+	ENSBTAG00000038972	LCN9	103327150	103328557	+	97194	upstream
TCONS_00076456	XLOC_058823	XLOC_058823	Novel_lncRNA	126300543	126350103	-	ENSBTAG00000037456	AHDC1	126350163	126354957	+	60	upstream
TCONS_00076456	XLOC_058823	XLOC_058823	Novel_lncRNA	126300543	126350103	-	ENSBTAG00000019614	FAM76A	126189466	126219819	-	80723	upstream
TCONS_00076456	XLOC_058823	XLOC_058823	Novel_lncRNA	126300543	126350103	-	ENSBTAG00000018374	WASF2	126399311	126469335	+	49208	upstream
TCONS_00076456	XLOC_058823	XLOC_058823	Novel_lncRNA	126300543	126350103	-	ENSBTAG00000011784	FGR	126276334	126291824	+	8718	downstream
TCONS_00076456	XLOC_058823	XLOC_058823	Novel_lncRNA	126300543	126350103	-	ENSBTAG00000007554	IFI6	126246560	126250182	+	50360	downstream
TCONS_00040499	ENSBTAG00000008134	BDNF	Novel_lncRNA	59164739	59202073	+	ENSBTAG00000008134	BDNF	59164540	59200908	-	-36170	antisense
TCONS_00008195	XLOC_006679	XLOC_006679	Novel_lncRNA	153136412	153138929	-	ENSBTAG00000020787	PIK3R4	153233566	153320510	+	94637	upstream
TCONS_00168605	ENSBTAG00000008114	CD99	Novel_lncRNA	140214404	140217748	+	ENSBTAG00000024641	ZBED1	140282267	140284361	-	64519	downstream
TCONS_00168605	ENSBTAG00000008114	CD99	Novel_lncRNA	140214404	140217748	+	ENSBTAG00000008114	CD99	140188319	140215657	-	-1254	antisense
TCONS_00168605	ENSBTAG00000008114	CD99	Novel_lncRNA	140214404	140217748	+	ENSBTAG00000046328	XG	140154705	140182539	-	31864	upstream
TCONS_00168605	ENSBTAG00000008114	CD99	Novel_lncRNA	140214404	140217748	+	ENSBTAG00000048287	--	140308767	140315911	+	91019	upstream
TCONS_00168605	ENSBTAG00000008114	CD99	Novel_lncRNA	140214404	140217748	+	ENSBTAG00000013341	GYG2	140120346	140138151	-	76252	upstream
TCONS_00107786	ENSBTAG00000019052	ANK3	Novel_lncRNA	15855480	15855961	+	ENSBTAG00000019052	ANK3	15818094	16073196	-	-482	antisense
TCONS_00026788	XLOC_021176	XLOC_021176	Novel_lncRNA	47660966	47689440	-	ENSBTAG00000019886	BORA	47782114	47809879	+	92674	upstream
TCONS_00026788	XLOC_021176	XLOC_021176	Novel_lncRNA	47660966	47689440	-	ENSBTAG00000025028	MZT1	47768048	47781910	-	78608	downstream
TCONS_00034561	XLOC_027158	XLOC_027158	Novel_lncRNA	21272542	21273313	+	ENSBTAG00000023218	UBE2V2	21225302	21245522	+	27019	downstream
TCONS_00034561	XLOC_027158	XLOC_027158	Novel_lncRNA	21272542	21273313	+	ENSBTAG00000046325	--	21164872	21192165	+	80376	downstream
TCONS_00072998	XLOC_055961	XLOC_055961	Novel_lncRNA	7107536	7110359	-	ENSBTAG00000027020	COL5A2	7139737	7298551	+	29378	upstream
TCONS_00055871	XLOC_043928	XLOC_043928	Novel_lncRNA	26556922	26563626	+	ENSBTAG00000007170	SLC38A7	26514590	26525996	-	30925	upstream
TCONS_00055871	XLOC_043928	XLOC_043928	Novel_lncRNA	26556922	26563626	+	ENSBTAG00000007172	GOT2	26533094	26556740	-	181	upstream
TCONS_00151620	ENSBTAG00000013744	SYNPO	Novel_lncRNA	63997444	64020075	-	ENSBTAG00000030366	RBM22	64055333	64065520	-	35258	downstream
TCONS_00151620	ENSBTAG00000013744	SYNPO	Novel_lncRNA	63997444	64020075	-	ENSBTAG00000025136	MYOZ3	64031683	64048678	+	11608	upstream
TCONS_00151620	ENSBTAG00000013744	SYNPO	Novel_lncRNA	63997444	64020075	-	ENSBTAG00000001692	NDST1	63816087	63900637	+	96806	downstream
TCONS_00151620	ENSBTAG00000013744	SYNPO	Novel_lncRNA	63997444	64020075	-	ENSBTAG00000015625	DCTN4	64076577	64107651	-	56502	downstream
TCONS_00151620	ENSBTAG00000013744	SYNPO	Novel_lncRNA	63997444	64020075	-	ENSBTAG00000013744	SYNPO	64020056	64027999	+	-19	antisense
TCONS_00025675	ENSBTAG00000031962	RAB20	Novel_lncRNA	89206735	89212746	+	ENSBTAG00000011471	CARS2	89251279	89270403	-	38533	downstream
TCONS_00025675	ENSBTAG00000031962	RAB20	Novel_lncRNA	89206735	89212746	+	ENSBTAG00000025210	COL4A2	89112422	89165255	+	41479	downstream
TCONS_00025675	ENSBTAG00000031962	RAB20	Novel_lncRNA	89206735	89212746	+	ENSBTAG00000031962	RAB20	89182099	89212365	-	-5631	antisense
TCONS_00025675	ENSBTAG00000031962	RAB20	Novel_lncRNA	89206735	89212746	+	ENSBTAG00000011466	NAXD	89236912	89249030	+	24166	upstream
TCONS_00025675	ENSBTAG00000031962	RAB20	Novel_lncRNA	89206735	89212746	+	ENSBTAG00000004041	ANKRD10	89304123	89331902	-	91377	downstream
TCONS_00069844	XLOC_053582	XLOC_053582	Novel_lncRNA	26613408	26615670	+	ENSBTAG00000001090	CCDC173	26666109	26690420	+	50439	upstream
TCONS_00069844	XLOC_053582	XLOC_053582	Novel_lncRNA	26613408	26615670	+	ENSBTAG00000027789	PPIG	26695351	26736067	-	79681	downstream
TCONS_00069844	XLOC_053582	XLOC_053582	Novel_lncRNA	26613408	26615670	+	ENSBTAG00000001092	PHOSPHO2	26660799	26665974	-	45129	downstream
TCONS_00069844	XLOC_053582	XLOC_053582	Novel_lncRNA	26613408	26615670	+	ENSBTAG00000001093	KLHL23	26619584	26636478	-	3914	downstream
TCONS_00069844	XLOC_053582	XLOC_053582	Novel_lncRNA	26613408	26615670	+	ENSBTAG00000008716	SSB	26591741	26599728	-	13679	upstream
TCONS_00069844	XLOC_053582	XLOC_053582	Novel_lncRNA	26613408	26615670	+	ENSBTAG00000020296	UBR3	26361547	26565226	-	48181	upstream
TCONS_00069844	XLOC_053582	XLOC_053582	Novel_lncRNA	26613408	26615670	+	ENSBTAG00000026008	METTL5	26582628	26592944	+	20463	downstream
TCONS_00071958	ENSBTAG00000018062	KIAA1522	Novel_lncRNA	121719195	121740977	+	ENSBTAG00000027159	ZBTB8OS	121818176	121830440	+	77199	upstream
TCONS_00071958	ENSBTAG00000018062	KIAA1522	Novel_lncRNA	121719195	121740977	+	ENSBTAG00000026684	SYNC	121782949	121800918	+	41972	upstream
TCONS_00071958	ENSBTAG00000018062	KIAA1522	Novel_lncRNA	121719195	121740977	+	ENSBTAG00000018062	KIAA1522	121715010	121721419	-	-2225	antisense
TCONS_00071958	ENSBTAG00000018062	KIAA1522	Novel_lncRNA	121719195	121740977	+	ENSBTAG00000005904	RBBP4	121800922	121817395	-	59945	downstream
TCONS_00071958	ENSBTAG00000018062	KIAA1522	Novel_lncRNA	121719195	121740977	+	ENSBTAG00000018067	S100PBP	121648042	121679666	-	39528	upstream
TCONS_00071958	ENSBTAG00000018062	KIAA1522	Novel_lncRNA	121719195	121740977	+	ENSBTAG00000018065	YARS	121679988	121712437	+	6757	downstream
TCONS_00071958	ENSBTAG00000018062	KIAA1522	Novel_lncRNA	121719195	121740977	+	ENSBTAG00000002184	FNDC5	121636111	121638403	+	80791	downstream
TCONS_00082722	XLOC_063911	XLOC_063911	Novel_lncRNA	67372838	67409385	+	ENSBTAG00000037899	DLK1	67274799	67283089	+	89748	downstream
TCONS_00082722	XLOC_063911	XLOC_063911	Novel_lncRNA	67372838	67409385	+	ENSBTAG00000046585	RTL1	67427513	67431509	-	18128	downstream
TCONS_00066685	ENSBTAG00000015264	ITGAE	Novel_lncRNA	25001026	25012398	-	ENSBTAG00000032372	HASPIN	25010756	25013738	+	-1642	antisense
TCONS_00066685	ENSBTAG00000015264	ITGAE	Novel_lncRNA	25001026	25012398	-	ENSBTAG00000000829	SHPK	24933749	24951464	-	49561	upstream
TCONS_00066685	ENSBTAG00000015264	ITGAE	Novel_lncRNA	25001026	25012398	-	ENSBTAG00000025121	EMC6	24977283	24978133	+	22892	downstream
TCONS_00066685	ENSBTAG00000015264	ITGAE	Novel_lncRNA	25001026	25012398	-	ENSBTAG00000000831	CTNS	24951987	24972141	+	28884	downstream
TCONS_00066685	ENSBTAG00000015264	ITGAE	Novel_lncRNA	25001026	25012398	-	ENSBTAG00000000833	TAX1BP3	24971931	24977062	-	23963	upstream
TCONS_00066685	ENSBTAG00000015264	ITGAE	Novel_lncRNA	25001026	25012398	-	ENSBTAG00000007166	CAMKK1	25106723	25135095	-	94325	downstream
TCONS_00066685	ENSBTAG00000015264	ITGAE	Novel_lncRNA	25001026	25012398	-	ENSBTAG00000015258	--	24983918	24996301	-	4724	upstream
TCONS_00066685	ENSBTAG00000015264	ITGAE	Novel_lncRNA	25001026	25012398	-	ENSBTAG00000015264	ITGAE	25004110	25047400	-	-8288	sense
TCONS_00066685	ENSBTAG00000015264	ITGAE	Novel_lncRNA	25001026	25012398	-	ENSBTAG00000018880	TRPV1	24890750	24913053	-	87972	upstream
TCONS_00066685	ENSBTAG00000015264	ITGAE	Novel_lncRNA	25001026	25012398	-	ENSBTAG00000016621	NCBP3	25075805	25100374	-	63407	downstream
TCONS_00168865	XLOC_131225	XLOC_131225	Novel_lncRNA	146035651	146049820	+	ENSBTAG00000015849	PNPLA4	146050000	146099080	+	180	upstream
TCONS_00000077	XLOC_000073	XLOC_000073	Novel_lncRNA	6518	33359	+	ENSBTAG00000020498	ACP1	33448	47856	+	89	upstream
TCONS_00007880	XLOC_006424	XLOC_006424	Novel_lncRNA	145282776	145491441	-	ENSBTAG00000017486	ADARB1	145518050	145555780	+	26609	upstream
TCONS_00003522	XLOC_002900	XLOC_002900	Novel_lncRNA	127827876	127880100	+	ENSBTAG00000006222	TFDP2	127957103	128027258	+	77003	upstream
TCONS_00003522	XLOC_002900	XLOC_002900	Novel_lncRNA	127827876	127880100	+	ENSBTAG00000018138	GK5	127736220	127814876	+	12999	downstream
TCONS_00004203	XLOC_003418	XLOC_003418	Novel_lncRNA	151428158	151428763	+	ENSBTAG00000001771	DYRK1A	151370525	151411483	+	16674	downstream
TCONS_00046643	XLOC_036726	XLOC_036726	Novel_lncRNA	79615210	79616747	+	ENSBTAG00000046345	--	79555820	79556354	-	58855	upstream
TCONS_00046643	XLOC_036726	XLOC_036726	Novel_lncRNA	79615210	79616747	+	ENSBTAG00000023144	PTPRC	79522521	79592696	+	22513	downstream
TCONS_00009914	XLOC_008075	XLOC_008075	Novel_lncRNA	30160200	30169091	+	XLOC_008075	XLOC_008075	30160199	30173912	+	-8892	sense
TCONS_00009914	XLOC_008075	XLOC_008075	Novel_lncRNA	30160200	30169091	+	ENSBTAG00000020100	--	30138489	30159344	-	855	upstream
TCONS_00009914	XLOC_008075	XLOC_008075	Novel_lncRNA	30160200	30169091	+	ENSBTAG00000032613	SCG5	30077157	30135194	-	25005	upstream
TCONS_00072977	XLOC_055940	XLOC_055940	Novel_lncRNA	6825213	6825740	-	ENSBTAG00000010498	SLC40A1	6716590	6740329	+	84883	downstream
TCONS_00072977	XLOC_055940	XLOC_055940	Novel_lncRNA	6825213	6825740	-	ENSBTAG00000003002	WDR75	6875267	6916093	-	49527	downstream
TCONS_00091834	XLOC_070753	XLOC_070753	Novel_lncRNA	45287720	45303615	+	ENSBTAG00000018787	GCM2	45185213	45191309	+	96410	downstream
TCONS_00091834	XLOC_070753	XLOC_070753	Novel_lncRNA	45287720	45303615	+	ENSBTAG00000039513	GCNT2	45370138	45372316	-	66523	downstream
TCONS_00091834	XLOC_070753	XLOC_070753	Novel_lncRNA	45287720	45303615	+	ENSBTAG00000014053	MAK	45207835	45258409	+	29310	downstream
TCONS_00091834	XLOC_070753	XLOC_070753	Novel_lncRNA	45287720	45303615	+	ENSBTAG00000039326	GCNT2	45312386	45348035	-	8771	downstream
TCONS_00091834	XLOC_070753	XLOC_070753	Novel_lncRNA	45287720	45303615	+	ENSBTAG00000018674	PAK1IP1	45276588	45287368	-	351	upstream
TCONS_00091834	XLOC_070753	XLOC_070753	Novel_lncRNA	45287720	45303615	+	ENSBTAG00000005808	TMEM14C	45265658	45272354	-	15365	upstream
TCONS_00165308	XLOC_128292	XLOC_128292	Novel_lncRNA	18447776	18455429	+	ENSBTAG00000013922	MOSPD1	18524574	18549242	-	69145	downstream
TCONS_00165308	XLOC_128292	XLOC_128292	Novel_lncRNA	18447776	18455429	+	ENSBTAG00000001886	FAM122B	18407390	18436265	-	11510	upstream
TCONS_00105804	XLOC_081183	XLOC_081183	Novel_lncRNA	33699400	33702374	+	ENSBTAG00000019532	HTRA4	33780036	33795791	+	77662	upstream
TCONS_00105804	XLOC_081183	XLOC_081183	Novel_lncRNA	33699400	33702374	+	ENSBTAG00000004238	TACC1	33597618	33659545	+	39854	downstream
TCONS_00105804	XLOC_081183	XLOC_081183	Novel_lncRNA	33699400	33702374	+	ENSBTAG00000003509	PLEKHA2	33747817	33776271	+	45443	upstream
TCONS_00105804	XLOC_081183	XLOC_081183	Novel_lncRNA	33699400	33702374	+	ENSBTAG00000003516	TM2D2	33798031	33804113	-	95657	downstream
TCONS_00156584	ENSBTAG00000034220	CDKN2A	Novel_lncRNA	22062656	22154057	-	XLOC_121143	XLOC_121143	22091277	22101071	-	-9794	sense
TCONS_00156584	ENSBTAG00000034220	CDKN2A	Novel_lncRNA	22062656	22154057	-	ENSBTAG00000034220	CDKN2A	22147413	22151549	+	-4136	antisense
TCONS_00156584	ENSBTAG00000034220	CDKN2A	Novel_lncRNA	22062656	22154057	-	ENSBTAG00000016412	CDKN2B	22114511	22119419	+	-4908	antisense
TCONS_00156584	ENSBTAG00000034220	CDKN2A	Novel_lncRNA	22062656	22154057	-	ENSBTAG00000025929	--	22223657	22254686	-	69600	downstream
TCONS_00105806	XLOC_081183	XLOC_081183	Novel_lncRNA	33700977	33709723	+	ENSBTAG00000019532	HTRA4	33780036	33795791	+	70313	upstream
TCONS_00105806	XLOC_081183	XLOC_081183	Novel_lncRNA	33700977	33709723	+	ENSBTAG00000004238	TACC1	33597618	33659545	+	41431	downstream
TCONS_00105806	XLOC_081183	XLOC_081183	Novel_lncRNA	33700977	33709723	+	ENSBTAG00000003509	PLEKHA2	33747817	33776271	+	38094	upstream
TCONS_00105806	XLOC_081183	XLOC_081183	Novel_lncRNA	33700977	33709723	+	ENSBTAG00000003516	TM2D2	33798031	33804113	-	88308	downstream
TCONS_00105801	XLOC_081183	XLOC_081183	Novel_lncRNA	33699061	33709723	+	ENSBTAG00000019532	HTRA4	33780036	33795791	+	70313	upstream
TCONS_00105801	XLOC_081183	XLOC_081183	Novel_lncRNA	33699061	33709723	+	ENSBTAG00000004238	TACC1	33597618	33659545	+	39515	downstream
TCONS_00105801	XLOC_081183	XLOC_081183	Novel_lncRNA	33699061	33709723	+	ENSBTAG00000003509	PLEKHA2	33747817	33776271	+	38094	upstream
TCONS_00105801	XLOC_081183	XLOC_081183	Novel_lncRNA	33699061	33709723	+	ENSBTAG00000003516	TM2D2	33798031	33804113	-	88308	downstream
TCONS_00156583	ENSBTAG00000034220	CDKN2A	Novel_lncRNA	22062656	22154038	-	XLOC_121143	XLOC_121143	22091277	22101071	-	-9794	sense
TCONS_00156583	ENSBTAG00000034220	CDKN2A	Novel_lncRNA	22062656	22154038	-	ENSBTAG00000034220	CDKN2A	22147413	22151549	+	-4136	antisense
TCONS_00156583	ENSBTAG00000034220	CDKN2A	Novel_lncRNA	22062656	22154038	-	ENSBTAG00000016412	CDKN2B	22114511	22119419	+	-4908	antisense
TCONS_00156583	ENSBTAG00000034220	CDKN2A	Novel_lncRNA	22062656	22154038	-	ENSBTAG00000025929	--	22223657	22254686	-	69619	downstream
TCONS_00156582	ENSBTAG00000034220	CDKN2A	Novel_lncRNA	22050141	22154057	-	XLOC_121143	XLOC_121143	22091277	22101071	-	-9794	sense
TCONS_00156582	ENSBTAG00000034220	CDKN2A	Novel_lncRNA	22050141	22154057	-	ENSBTAG00000034220	CDKN2A	22147413	22151549	+	-4136	antisense
TCONS_00156582	ENSBTAG00000034220	CDKN2A	Novel_lncRNA	22050141	22154057	-	ENSBTAG00000016412	CDKN2B	22114511	22119419	+	-4908	antisense
TCONS_00156582	ENSBTAG00000034220	CDKN2A	Novel_lncRNA	22050141	22154057	-	ENSBTAG00000025929	--	22223657	22254686	-	69600	downstream
TCONS_00018740	ENSBTAG00000002716	NOL10	Novel_lncRNA	86946711	86956357	+	ENSBTAG00000002716	NOL10	86946734	87038433	+	-9623	sense
TCONS_00018740	ENSBTAG00000002716	NOL10	Novel_lncRNA	86946711	86956357	+	ENSBTAG00000001927	ATP6V1C2	86858115	86918106	-	28604	upstream
TCONS_00018740	ENSBTAG00000002716	NOL10	Novel_lncRNA	86946711	86956357	+	ENSBTAG00000001928	PDIA6	86834897	86857648	+	89062	downstream
TCONS_00065027	XLOC_050214	XLOC_050214	Novel_lncRNA	51965476	51967185	+	ENSBTAG00000018271	SLC38A10	52045286	52085223	+	78101	upstream
TCONS_00065027	XLOC_050214	XLOC_050214	Novel_lncRNA	51965476	51967185	+	ENSBTAG00000016776	BAHCC1	51911292	51945652	-	19823	upstream
TCONS_00065027	XLOC_050214	XLOC_050214	Novel_lncRNA	51965476	51967185	+	ENSBTAG00000006189	ACTG1	51868428	51871276	+	94199	downstream
TCONS_00166135	ENSBTAG00000026139	ARMCX1	Novel_lncRNA	55367396	55373747	+	ENSBTAG00000026141	--	55319416	55323805	+	43590	downstream
TCONS_00166135	ENSBTAG00000026139	ARMCX1	Novel_lncRNA	55367396	55373747	+	ENSBTAG00000038204	--	55346313	55347499	-	19896	upstream
TCONS_00166135	ENSBTAG00000026139	ARMCX1	Novel_lncRNA	55367396	55373747	+	ENSBTAG00000037996	ARMCX3	55421777	55426607	+	48030	upstream
TCONS_00166135	ENSBTAG00000026139	ARMCX1	Novel_lncRNA	55367396	55373747	+	ENSBTAG00000026139	ARMCX1	55368950	55370786	+	-1836	sense
TCONS_00166135	ENSBTAG00000026139	ARMCX1	Novel_lncRNA	55367396	55373747	+	ENSBTAG00000019417	ARMCX2	55447560	55451996	-	73813	downstream
TCONS_00166135	ENSBTAG00000026139	ARMCX1	Novel_lncRNA	55367396	55373747	+	ENSBTAG00000040043	ARMCX6	55413912	55415816	-	40165	downstream
TCONS_00139956	XLOC_108029	XLOC_108029	Novel_lncRNA	51532302	51535902	+	ENSBTAG00000000061	PCDH7	51536862	52007783	+	960	upstream
TCONS_00051446	XLOC_040604	XLOC_040604	Novel_lncRNA	63336254	63336687	+	ENSBTAG00000016739	RASAL1	63397790	63429841	-	61103	downstream
TCONS_00051446	XLOC_040604	XLOC_040604	Novel_lncRNA	63336254	63336687	+	ENSBTAG00000016738	DTX1	63358581	63396162	+	21894	upstream
TCONS_00051446	XLOC_040604	XLOC_040604	Novel_lncRNA	63336254	63336687	+	ENSBTAG00000003107	LHX5	63254161	63263364	+	72889	downstream
TCONS_00051446	XLOC_040604	XLOC_040604	Novel_lncRNA	63336254	63336687	+	ENSBTAG00000019040	PLBD2	63313641	63335972	-	281	upstream
TCONS_00051446	XLOC_040604	XLOC_040604	Novel_lncRNA	63336254	63336687	+	ENSBTAG00000031814	SDS	63302946	63311098	+	25155	downstream
TCONS_00051446	XLOC_040604	XLOC_040604	Novel_lncRNA	63336254	63336687	+	ENSBTAG00000008945	SDSL	63278103	63289816	-	46437	upstream
TCONS_00115507	ENSBTAG00000001748	TRIM45	Novel_lncRNA	26222195	26227718	+	ENSBTAG00000001748	TRIM45	26213056	26227392	+	-5198	sense
TCONS_00115507	ENSBTAG00000001748	TRIM45	Novel_lncRNA	26222195	26227718	+	ENSBTAG00000015392	TTF2	26244073	26297632	-	16355	downstream
TCONS_00115507	ENSBTAG00000001748	TRIM45	Novel_lncRNA	26222195	26227718	+	ENSBTAG00000018203	CD101	26319355	26347752	-	91637	downstream
TCONS_00115507	ENSBTAG00000001748	TRIM45	Novel_lncRNA	26222195	26227718	+	ENSBTAG00000014466	VTCN1	26158671	26185881	+	36313	downstream
TCONS_00033533	XLOC_026354	XLOC_026354	Novel_lncRNA	75846049	75850938	-	ENSBTAG00000009675	--	75913424	75942663	+	62486	upstream
TCONS_00033533	XLOC_026354	XLOC_026354	Novel_lncRNA	75846049	75850938	-	ENSBTAG00000003635	SLC35C2	75799805	75807162	-	38886	upstream
TCONS_00033533	XLOC_026354	XLOC_026354	Novel_lncRNA	75846049	75850938	-	ENSBTAG00000047336	--	75950888	75955042	-	99950	downstream
TCONS_00033533	XLOC_026354	XLOC_026354	Novel_lncRNA	75846049	75850938	-	ENSBTAG00000027328	--	75885058	75888911	-	34120	downstream
TCONS_00033533	XLOC_026354	XLOC_026354	Novel_lncRNA	75846049	75850938	-	ENSBTAG00000003639	ELMO2	75812623	75839560	-	6488	upstream
TCONS_00121695	XLOC_093365	XLOC_093365	Novel_lncRNA	100978930	100982043	-	ENSBTAG00000015346	NASP	101062574	101090570	-	80531	downstream
TCONS_00121695	XLOC_093365	XLOC_093365	Novel_lncRNA	100978930	100982043	-	ENSBTAG00000008810	GPBP1L1	101022238	101054545	+	40195	upstream
TCONS_00121695	XLOC_093365	XLOC_093365	Novel_lncRNA	100978930	100982043	-	ENSBTAG00000008808	CCDC17	101057032	101061007	+	74989	upstream
TCONS_00121695	XLOC_093365	XLOC_093365	Novel_lncRNA	100978930	100982043	-	ENSBTAG00000016377	IPP	100935636	100972708	+	6221	downstream
TCONS_00010759	XLOC_008725	XLOC_008725	Novel_lncRNA	55054464	55058359	+	ENSBTAG00000012408	RAB27A	55120521	55158773	+	62162	upstream
TCONS_00010759	XLOC_008725	XLOC_008725	Novel_lncRNA	55054464	55058359	+	ENSBTAG00000031388	DNAAF4	54903474	54970680	+	83783	downstream
TCONS_00010759	XLOC_008725	XLOC_008725	Novel_lncRNA	55054464	55058359	+	ENSBTAG00000012740	PIGB	55031444	55054306	-	157	upstream
TCONS_00010759	XLOC_008725	XLOC_008725	Novel_lncRNA	55054464	55058359	+	ENSBTAG00000012741	CCPG1	55001791	55028162	+	26301	downstream
TCONS_00010759	XLOC_008725	XLOC_008725	Novel_lncRNA	55054464	55058359	+	XLOC_008725	XLOC_008725	55054478	55063990	+	-3881	sense
TCONS_00173025	XLOC_134558	XLOC_134558	Novel_lncRNA	146021839	146049911	-	ENSBTAG00000015849	PNPLA4	146050000	146099080	+	89	upstream
TCONS_00049545	XLOC_039044	XLOC_039044	Novel_lncRNA	81574001	81576279	-	ENSBTAG00000046177	--	81604664	81641464	+	28385	upstream
TCONS_00049545	XLOC_039044	XLOC_039044	Novel_lncRNA	81574001	81576279	-	ENSBTAG00000048234	TMEM9	81545842	81552388	-	21612	upstream
TCONS_00049545	XLOC_039044	XLOC_039044	Novel_lncRNA	81574001	81576279	-	ENSBTAG00000047491	CACNA1S	81471757	81527931	-	46069	upstream
TCONS_00096266	XLOC_074247	XLOC_074247	Novel_lncRNA	33372143	33372971	-	ENSBTAG00000015195	NPC1	33438418	33485514	+	65447	upstream
TCONS_00096266	XLOC_074247	XLOC_074247	Novel_lncRNA	33372143	33372971	-	ENSBTAG00000039850	--	33315173	33315817	+	56325	downstream
TCONS_00096266	XLOC_074247	XLOC_074247	Novel_lncRNA	33372143	33372971	-	ENSBTAG00000000517	ANKRD29	33386428	33419545	+	13457	upstream
TCONS_00096266	XLOC_074247	XLOC_074247	Novel_lncRNA	33372143	33372971	-	ENSBTAG00000027181	LAMA3	33072941	33324798	-	47344	upstream
TCONS_00024417	XLOC_019316	XLOC_019316	Novel_lncRNA	19577135	19580871	+	ENSBTAG00000008176	KCNRG	19557640	19563107	+	14027	downstream
TCONS_00024417	XLOC_019316	XLOC_019316	Novel_lncRNA	19577135	19580871	+	ENSBTAG00000018829	SPRYD7	19493437	19511216	-	65918	upstream
TCONS_00024417	XLOC_019316	XLOC_019316	Novel_lncRNA	19577135	19580871	+	ENSBTAG00000008173	TRIM13	19543052	19556013	+	21121	downstream
TCONS_00024416	XLOC_019316	XLOC_019316	Novel_lncRNA	19574488	19579976	+	ENSBTAG00000008176	KCNRG	19557640	19563107	+	11380	downstream
[truncated: 18,725 more rows]
