# Supplementary material for: Interference With ACSL1 Gene in Bovine Adipocytes: Transcriptome Profiling of mRNA and lncRNA Related to Unsaturated Fatty Acid Synthesis
Source: Front Vet Sci. 2021 Dec 16;8:788316. doi: 10.3389/fvets.2021.788316 (PMC8716587; doi:10.3389/fvets.2021.788316)
Supplement: Supplementary File 8 — KEGG pathway analysis of DELs cis-regulated target genes. [file Table_7.XLSX]

## Sheet: si_vs_NC.CAD_GO_enrichment_resu
GO_accession	Description	Term_type	P-Value	CAD_item	CAD_list	Bg_item	Bg_list	Gene_names
GO:0048706	embryonic skeletal system development	biological_process	1.2727e-08	11	213	113	19402	ENSBTAG00000004835,ENSBTAG00000015840,ENSBTAG00000003304,ENSBTAG00000009238,ENSBTAG00000005606,ENSBTAG00000006879,ENSBTAG00000016030,ENSBTAG00000013213,ENSBTAG00000016033,ENSBTAG00000039581,ENSBTAG00000009634
GO:0009952	anterior/posterior pattern specification	biological_process	2.4298e-08	13	213	186	19402	ENSBTAG00000005606,ENSBTAG00000009238,ENSBTAG00000012149,ENSBTAG00000003304,ENSBTAG00000004313,ENSBTAG00000003278,ENSBTAG00000000923,ENSBTAG00000004835,ENSBTAG00000009634,ENSBTAG00000016033,ENSBTAG00000039581,ENSBTAG00000006879,ENSBTAG00000016030
GO:0043565	sequence-specific DNA binding	molecular_function	4.5979e-07	28	213	1009	19402	ENSBTAG00000016354,ENSBTAG00000018965,ENSBTAG00000039581,ENSBTAG00000000924,ENSBTAG00000006879,ENSBTAG00000013213,ENSBTAG00000000305,ENSBTAG00000013244,ENSBTAG00000003986,ENSBTAG00000009634,ENSBTAG00000004314,ENSBTAG00000016033,ENSBTAG00000016030,ENSBTAG00000033330,ENSBTAG00000005606,ENSBTAG00000009238,ENSBTAG00000019329,ENSBTAG00000013888,ENSBTAG00000015840,ENSBTAG00000003184,ENSBTAG00000012149,…
GO:0003002	regionalization	biological_process	6.7652e-07	14	213	286	19402	ENSBTAG00000006879,ENSBTAG00000016030,ENSBTAG00000016033,ENSBTAG00000039581,ENSBTAG00000009634,ENSBTAG00000004835,ENSBTAG00000000923,ENSBTAG00000003278,ENSBTAG00000004313,ENSBTAG00000012149,ENSBTAG00000003304,ENSBTAG00000013888,ENSBTAG00000009238,ENSBTAG00000005606
GO:0048704	embryonic skeletal system morphogenesis	biological_process	1.4828e-06	8	213	84	19402	ENSBTAG00000004835,ENSBTAG00000005606,ENSBTAG00000003304,ENSBTAG00000013213,ENSBTAG00000006879,ENSBTAG00000016030,ENSBTAG00000039581,ENSBTAG00000016033
GO:0010556	regulation of macromolecule biosynthetic process	biological_process	5.1389e-06	55	213	3123	19402	ENSBTAG00000004313,ENSBTAG00000003304,ENSBTAG00000003184,ENSBTAG00000004706,ENSBTAG00000034281,ENSBTAG00000009238,ENSBTAG00000038487,ENSBTAG00000004663,ENSBTAG00000009634,ENSBTAG00000004647,ENSBTAG00000026234,ENSBTAG00000003986,ENSBTAG00000006954,ENSBTAG00000016030,ENSBTAG00000033330,ENSBTAG00000005354,ENSBTAG00000020444,ENSBTAG00000010493,ENSBTAG00000030566,ENSBTAG00000013244,ENSBTAG00000025848,…
GO:0001501	skeletal system development	biological_process	5.7395e-06	15	213	379	19402	ENSBTAG00000016033,ENSBTAG00000039581,ENSBTAG00000006879,ENSBTAG00000016030,ENSBTAG00000013213,ENSBTAG00000009634,ENSBTAG00000003278,ENSBTAG00000004835,ENSBTAG00000005606,ENSBTAG00000009238,ENSBTAG00000003304,ENSBTAG00000012149,ENSBTAG00000015840,ENSBTAG00000004313,ENSBTAG00000003669
GO:0021522	spinal cord motor neuron differentiation	biological_process	6.5996e-06	5	213	28	19402	ENSBTAG00000016030,ENSBTAG00000000305,ENSBTAG00000003278,ENSBTAG00000003992,ENSBTAG00000014828
GO:0009889	regulation of biosynthetic process	biological_process	7.7291e-06	56	213	3247	19402	ENSBTAG00000000924,ENSBTAG00000006879,ENSBTAG00000000305,ENSBTAG00000013213,ENSBTAG00000018965,ENSBTAG00000016354,ENSBTAG00000001400,ENSBTAG00000014828,ENSBTAG00000011162,ENSBTAG00000009346,ENSBTAG00000012213,ENSBTAG00000004314,ENSBTAG00000016033,ENSBTAG00000012774,ENSBTAG00000017618,ENSBTAG00000018229,ENSBTAG00000004835,ENSBTAG00000000923,ENSBTAG00000003278,ENSBTAG00000020578,ENSBTAG00000015840,…
GO:0031323	regulation of cellular metabolic process	biological_process	1.1084e-05	73	213	4709	19402	ENSBTAG00000017618,ENSBTAG00000004751,ENSBTAG00000013169,ENSBTAG00000012774,ENSBTAG00000016033,ENSBTAG00000009797,ENSBTAG00000005606,ENSBTAG00000015840,ENSBTAG00000012149,ENSBTAG00000003992,ENSBTAG00000003278,ENSBTAG00000020578,ENSBTAG00000023600,ENSBTAG00000000923,ENSBTAG00000004835,ENSBTAG00000011162,ENSBTAG00000000924,ENSBTAG00000013213,ENSBTAG00000006879,ENSBTAG00000000305,ENSBTAG00000012213,…
GO:0031326	regulation of cellular biosynthetic process	biological_process	1.2393e-05	55	213	3216	19402	ENSBTAG00000012774,ENSBTAG00000016033,ENSBTAG00000004314,ENSBTAG00000017618,ENSBTAG00000018229,ENSBTAG00000003278,ENSBTAG00000020578,ENSBTAG00000000923,ENSBTAG00000004835,ENSBTAG00000005606,ENSBTAG00000019329,ENSBTAG00000013888,ENSBTAG00000012149,ENSBTAG00000003541,ENSBTAG00000015840,ENSBTAG00000003992,ENSBTAG00000000924,ENSBTAG00000013213,ENSBTAG00000000305,ENSBTAG00000006879,ENSBTAG00000011162,…
GO:0007389	pattern specification process	biological_process	1.4171e-05	14	213	367	19402	ENSBTAG00000039581,ENSBTAG00000016033,ENSBTAG00000006879,ENSBTAG00000016030,ENSBTAG00000009634,ENSBTAG00000003278,ENSBTAG00000000923,ENSBTAG00000004835,ENSBTAG00000005606,ENSBTAG00000009238,ENSBTAG00000013888,ENSBTAG00000003304,ENSBTAG00000012149,ENSBTAG00000004313
GO:2000112	regulation of cellular macromolecule biosynthetic process	biological_process	1.4396e-05	53	213	3068	19402	ENSBTAG00000025848,ENSBTAG00000030566,ENSBTAG00000019757,ENSBTAG00000045617,ENSBTAG00000010046,ENSBTAG00000002283,ENSBTAG00000039581,ENSBTAG00000037906,ENSBTAG00000016350,ENSBTAG00000010502,ENSBTAG00000003304,ENSBTAG00000003184,ENSBTAG00000004313,ENSBTAG00000038487,ENSBTAG00000004706,ENSBTAG00000034281,ENSBTAG00000009238,ENSBTAG00000004663,ENSBTAG00000004647,ENSBTAG00000009634,ENSBTAG00000003986,…
GO:0080090	regulation of primary metabolic process	biological_process	3.3315e-05	70	213	4589	19402	ENSBTAG00000006563,ENSBTAG00000013244,ENSBTAG00000002283,ENSBTAG00000016350,ENSBTAG00000037906,ENSBTAG00000010502,ENSBTAG00000045617,ENSBTAG00000022622,ENSBTAG00000014007,ENSBTAG00000021029,ENSBTAG00000003184,ENSBTAG00000004313,ENSBTAG00000037426,ENSBTAG00000034281,ENSBTAG00000005354,ENSBTAG00000033330,ENSBTAG00000010493,ENSBTAG00000016442,ENSBTAG00000046626,ENSBTAG00000004647,ENSBTAG00000012213,…
GO:0016235	aggresome	cellular_component	3.3726e-05	5	213	37	19402	ENSBTAG00000010940,ENSBTAG00000004835,ENSBTAG00000013244,ENSBTAG00000005606,ENSBTAG00000018965
GO:0000975	regulatory region DNA binding	molecular_function	4.2497e-05	21	213	811	19402	ENSBTAG00000009634,ENSBTAG00000016030,ENSBTAG00000016033,ENSBTAG00000009238,ENSBTAG00000019329,ENSBTAG00000013888,ENSBTAG00000038487,ENSBTAG00000004313,ENSBTAG00000003184,ENSBTAG00000003304,ENSBTAG00000020578,ENSBTAG00000003278,ENSBTAG00000004835,ENSBTAG00000016354,ENSBTAG00000037906,ENSBTAG00000000305,ENSBTAG00000006879,ENSBTAG00000013213,ENSBTAG00000010046,ENSBTAG00000039581,ENSBTAG00000013244
GO:0044212	transcription regulatory region DNA binding	molecular_function	4.2497e-05	21	213	811	19402	ENSBTAG00000013244,ENSBTAG00000016354,ENSBTAG00000037906,ENSBTAG00000039581,ENSBTAG00000010046,ENSBTAG00000000305,ENSBTAG00000006879,ENSBTAG00000013213,ENSBTAG00000038487,ENSBTAG00000019329,ENSBTAG00000013888,ENSBTAG00000009238,ENSBTAG00000003184,ENSBTAG00000003304,ENSBTAG00000004313,ENSBTAG00000003278,ENSBTAG00000020578,ENSBTAG00000004835,ENSBTAG00000009634,ENSBTAG00000016033,ENSBTAG00000016030
GO:0001067	regulatory region nucleic acid binding	molecular_function	4.336e-05	21	213	812	19402	ENSBTAG00000004835,ENSBTAG00000020578,ENSBTAG00000003278,ENSBTAG00000004313,ENSBTAG00000003304,ENSBTAG00000003184,ENSBTAG00000019329,ENSBTAG00000013888,ENSBTAG00000009238,ENSBTAG00000038487,ENSBTAG00000016030,ENSBTAG00000016033,ENSBTAG00000009634,ENSBTAG00000013244,ENSBTAG00000013213,ENSBTAG00000000305,ENSBTAG00000006879,ENSBTAG00000010046,ENSBTAG00000039581,ENSBTAG00000037906,ENSBTAG00000016354
GO:0021517	ventral spinal cord development	biological_process	4.3848e-05	5	213	41	19402	ENSBTAG00000016030,ENSBTAG00000000305,ENSBTAG00000003278,ENSBTAG00000003992,ENSBTAG00000014828
GO:0048705	skeletal system morphogenesis	biological_process	5.4139e-05	10	213	214	19402	ENSBTAG00000003304,ENSBTAG00000012149,ENSBTAG00000003669,ENSBTAG00000005606,ENSBTAG00000004835,ENSBTAG00000016033,ENSBTAG00000039581,ENSBTAG00000016030,ENSBTAG00000006879,ENSBTAG00000013213
GO:0043231	intracellular membrane-bounded organelle	cellular_component	5.9212e-05	117	213	9196	19402	ENSBTAG00000004751,ENSBTAG00000046385,ENSBTAG00000039245,ENSBTAG00000012774,ENSBTAG00000016033,ENSBTAG00000016352,ENSBTAG00000046509,ENSBTAG00000018837,ENSBTAG00000005606,ENSBTAG00000030608,ENSBTAG00000003992,ENSBTAG00000015840,ENSBTAG00000012149,ENSBTAG00000032519,ENSBTAG00000001580,ENSBTAG00000020578,ENSBTAG00000003278,ENSBTAG00000010940,ENSBTAG00000004835,ENSBTAG00000000923,ENSBTAG00000013282,…
GO:0021515	cell differentiation in spinal cord	biological_process	6.3499e-05	5	213	45	19402	ENSBTAG00000014828,ENSBTAG00000003992,ENSBTAG00000003278,ENSBTAG00000016030,ENSBTAG00000000305
GO:0051252	regulation of RNA metabolic process	biological_process	6.6841e-05	49	213	2915	19402	ENSBTAG00000016350,ENSBTAG00000037906,ENSBTAG00000010502,ENSBTAG00000010046,ENSBTAG00000002283,ENSBTAG00000039581,ENSBTAG00000045617,ENSBTAG00000019757,ENSBTAG00000025848,ENSBTAG00000017333,ENSBTAG00000010493,ENSBTAG00000005354,ENSBTAG00000016030,ENSBTAG00000033330,ENSBTAG00000003986,ENSBTAG00000026234,ENSBTAG00000006954,ENSBTAG00000004647,ENSBTAG00000009634,ENSBTAG00000021029,ENSBTAG00000038487,…
GO:0043227	membrane-bounded organelle	cellular_component	6.8021e-05	117	213	9219	19402	ENSBTAG00000015436,ENSBTAG00000012213,ENSBTAG00000040067,ENSBTAG00000019163,ENSBTAG00000011162,ENSBTAG00000031069,ENSBTAG00000013213,ENSBTAG00000006879,ENSBTAG00000000305,ENSBTAG00000000924,ENSBTAG00000018837,ENSBTAG00000005606,ENSBTAG00000030608,ENSBTAG00000003992,ENSBTAG00000015840,ENSBTAG00000012149,ENSBTAG00000020578,ENSBTAG00000032519,ENSBTAG00000001580,ENSBTAG00000010940,ENSBTAG00000003278,…
GO:0019222	regulation of metabolic process	biological_process	7.4227e-05	78	213	5426	19402	ENSBTAG00000046626,ENSBTAG00000004647,ENSBTAG00000010493,ENSBTAG00000016442,ENSBTAG00000033330,ENSBTAG00000005354,ENSBTAG00000034281,ENSBTAG00000037426,ENSBTAG00000004313,ENSBTAG00000003184,ENSBTAG00000021029,ENSBTAG00000014007,ENSBTAG00000022622,ENSBTAG00000045617,ENSBTAG00000016350,ENSBTAG00000010502,ENSBTAG00000006718,ENSBTAG00000037906,ENSBTAG00000002283,ENSBTAG00000006724,ENSBTAG00000013244,…
GO:0010557	positive regulation of macromolecule biosynthetic process	biological_process	7.8642e-05	30	213	1451	19402	ENSBTAG00000016033,ENSBTAG00000016030,ENSBTAG00000010493,ENSBTAG00000009634,ENSBTAG00000018229,ENSBTAG00000000923,ENSBTAG00000004835,ENSBTAG00000003278,ENSBTAG00000004663,ENSBTAG00000003184,ENSBTAG00000003304,ENSBTAG00000003992,ENSBTAG00000004313,ENSBTAG00000038487,ENSBTAG00000009238,ENSBTAG00000019329,ENSBTAG00000013888,ENSBTAG00000002283,ENSBTAG00000010046,ENSBTAG00000006879,ENSBTAG00000013213,…
GO:0001228	RNA polymerase II transcription regulatory region sequence-specific DNA binding transcription factor activity involved in positive regulation of transcription	molecular_function	7.9622e-05	13	213	377	19402	ENSBTAG00000000923,ENSBTAG00000003278,ENSBTAG00000003184,ENSBTAG00000003304,ENSBTAG00000004313,ENSBTAG00000013888,ENSBTAG00000009238,ENSBTAG00000039581,ENSBTAG00000006879,ENSBTAG00000016030,ENSBTAG00000013213,ENSBTAG00000016354,ENSBTAG00000009634
GO:0043605	cellular amide catabolic process	biological_process	0.00010612	2	213	2	19402	ENSBTAG00000008734,ENSBTAG00000013838
GO:0060255	regulation of macromolecule metabolic process	biological_process	0.00011658	67	213	4503	19402	ENSBTAG00000019757,ENSBTAG00000025848,ENSBTAG00000030566,ENSBTAG00000017333,ENSBTAG00000039581,ENSBTAG00000010046,ENSBTAG00000001382,ENSBTAG00000019915,ENSBTAG00000004663,ENSBTAG00000003304,ENSBTAG00000038487,ENSBTAG00000004706,ENSBTAG00000009238,ENSBTAG00000016030,ENSBTAG00000012550,ENSBTAG00000020444,ENSBTAG00000009634,ENSBTAG00000006954,ENSBTAG00000003986,ENSBTAG00000026234,ENSBTAG00000009346,…
GO:0051171	regulation of nitrogen compound metabolic process	biological_process	0.00013315	55	213	3482	19402	ENSBTAG00000010502,ENSBTAG00000016350,ENSBTAG00000037906,ENSBTAG00000010046,ENSBTAG00000039581,ENSBTAG00000002283,ENSBTAG00000014007,ENSBTAG00000045617,ENSBTAG00000019757,ENSBTAG00000017333,ENSBTAG00000025848,ENSBTAG00000019161,ENSBTAG00000010493,ENSBTAG00000016030,ENSBTAG00000033330,ENSBTAG00000005354,ENSBTAG00000003986,ENSBTAG00000026234,ENSBTAG00000006954,ENSBTAG00000009634,ENSBTAG00000004647,…
GO:0001158	enhancer sequence-specific DNA binding	molecular_function	0.0001536	6	213	84	19402	ENSBTAG00000000305,ENSBTAG00000009634,ENSBTAG00000004313,ENSBTAG00000003304,ENSBTAG00000003184,ENSBTAG00000009238
GO:0005634	nucleus	cellular_component	0.00016127	80	213	5756	19402	ENSBTAG00000016033,ENSBTAG00000046509,ENSBTAG00000004751,ENSBTAG00000000923,ENSBTAG00000004835,ENSBTAG00000010940,ENSBTAG00000003278,ENSBTAG00000001580,ENSBTAG00000032519,ENSBTAG00000020578,ENSBTAG00000015840,ENSBTAG00000012149,ENSBTAG00000003992,ENSBTAG00000030608,ENSBTAG00000018837,ENSBTAG00000005606,ENSBTAG00000000924,ENSBTAG00000000305,ENSBTAG00000013213,ENSBTAG00000006879,ENSBTAG00000011162,…
GO:0043229	intracellular organelle	cellular_component	0.00016246	126	213	10321	19402	ENSBTAG00000013149,ENSBTAG00000018229,ENSBTAG00000014750,ENSBTAG00000001861,ENSBTAG00000004314,ENSBTAG00000013888,ENSBTAG00000019329,ENSBTAG00000003414,ENSBTAG00000003541,ENSBTAG00000032034,XLOC_030140,ENSBTAG00000019150,ENSBTAG00000005754,ENSBTAG00000014191,ENSBTAG00000018727,ENSBTAG00000018965,ENSBTAG00000016354,ENSBTAG00000001400,ENSBTAG00000007442,ENSBTAG00000030567,ENSBTAG00000003696,ENSBTAG…
GO:0006355	regulation of transcription, DNA-dependent	biological_process	0.00016528	46	213	2775	19402	ENSBTAG00000010493,ENSBTAG00000033330,ENSBTAG00000016030,ENSBTAG00000005354,ENSBTAG00000003986,ENSBTAG00000006954,ENSBTAG00000026234,ENSBTAG00000009634,ENSBTAG00000004647,ENSBTAG00000004706,ENSBTAG00000009238,ENSBTAG00000038487,ENSBTAG00000004313,ENSBTAG00000003304,ENSBTAG00000003184,ENSBTAG00000037906,ENSBTAG00000016350,ENSBTAG00000010502,ENSBTAG00000010046,ENSBTAG00000039581,ENSBTAG00000002283,…
GO:0009891	positive regulation of biosynthetic process	biological_process	0.00017211	30	213	1516	19402	ENSBTAG00000038487,ENSBTAG00000013888,ENSBTAG00000019329,ENSBTAG00000009238,ENSBTAG00000003304,ENSBTAG00000003184,ENSBTAG00000004313,ENSBTAG00000003992,ENSBTAG00000003278,ENSBTAG00000004663,ENSBTAG00000000923,ENSBTAG00000004835,ENSBTAG00000018229,ENSBTAG00000009634,ENSBTAG00000010493,ENSBTAG00000016033,ENSBTAG00000016030,ENSBTAG00000013244,ENSBTAG00000025848,ENSBTAG00000009346,ENSBTAG00000016354,…
GO:2001141	regulation of RNA biosynthetic process	biological_process	0.00017227	46	213	2780	19402	ENSBTAG00000010046,ENSBTAG00000002283,ENSBTAG00000039581,ENSBTAG00000037906,ENSBTAG00000016350,ENSBTAG00000010502,ENSBTAG00000045617,ENSBTAG00000019757,ENSBTAG00000005354,ENSBTAG00000033330,ENSBTAG00000016030,ENSBTAG00000010493,ENSBTAG00000004647,ENSBTAG00000009634,ENSBTAG00000026234,ENSBTAG00000003986,ENSBTAG00000006954,ENSBTAG00000003304,ENSBTAG00000003184,ENSBTAG00000004313,ENSBTAG00000038487,…
GO:0010468	regulation of gene expression	biological_process	0.00017786	55	213	3526	19402	ENSBTAG00000045617,ENSBTAG00000001382,ENSBTAG00000010046,ENSBTAG00000039581,ENSBTAG00000002283,ENSBTAG00000016350,ENSBTAG00000037906,ENSBTAG00000010502,ENSBTAG00000013244,ENSBTAG00000025848,ENSBTAG00000030566,ENSBTAG00000017333,ENSBTAG00000019757,ENSBTAG00000004647,ENSBTAG00000009634,ENSBTAG00000026234,ENSBTAG00000003986,ENSBTAG00000006954,ENSBTAG00000005354,ENSBTAG00000033330,ENSBTAG00000016030,…
GO:0019219	regulation of nucleobase-containing compound metabolic process	biological_process	0.00018089	54	213	3438	19402	ENSBTAG00000018229,ENSBTAG00000017618,ENSBTAG00000004314,ENSBTAG00000016033,ENSBTAG00000012774,ENSBTAG00000003992,ENSBTAG00000003541,ENSBTAG00000015840,ENSBTAG00000012149,ENSBTAG00000019329,ENSBTAG00000013888,ENSBTAG00000005606,ENSBTAG00000004835,ENSBTAG00000000923,ENSBTAG00000020578,ENSBTAG00000003278,ENSBTAG00000018965,ENSBTAG00000016354,ENSBTAG00000011162,ENSBTAG00000006879,ENSBTAG00000013213,…
GO:0001071	nucleic acid binding transcription factor activity	molecular_function	0.00018194	22	213	977	19402	ENSBTAG00000016354,ENSBTAG00000011162,ENSBTAG00000006879,ENSBTAG00000013213,ENSBTAG00000010046,ENSBTAG00000039581,ENSBTAG00000037906,ENSBTAG00000004313,ENSBTAG00000003184,ENSBTAG00000012149,ENSBTAG00000003304,ENSBTAG00000019329,ENSBTAG00000013888,ENSBTAG00000009238,ENSBTAG00000038487,ENSBTAG00000000923,ENSBTAG00000004835,ENSBTAG00000003278,ENSBTAG00000009634,ENSBTAG00000018229,ENSBTAG00000016030,…
GO:0003700	sequence-specific DNA binding transcription factor activity	molecular_function	0.00018194	22	213	977	19402	ENSBTAG00000016030,ENSBTAG00000016033,ENSBTAG00000018229,ENSBTAG00000009634,ENSBTAG00000003278,ENSBTAG00000004835,ENSBTAG00000000923,ENSBTAG00000019329,ENSBTAG00000013888,ENSBTAG00000009238,ENSBTAG00000038487,ENSBTAG00000004313,ENSBTAG00000003184,ENSBTAG00000003304,ENSBTAG00000012149,ENSBTAG00000037906,ENSBTAG00000013213,ENSBTAG00000006879,ENSBTAG00000010046,ENSBTAG00000039581,ENSBTAG00000011162,…
GO:0043226	organelle	cellular_component	0.00019599	126	213	10355	19402	ENSBTAG00000003586,ENSBTAG00000000448,ENSBTAG00000006563,ENSBTAG00000002795,ENSBTAG00000017365,ENSBTAG00000017704,ENSBTAG00000013244,ENSBTAG00000002283,ENSBTAG00000004645,ENSBTAG00000046555,ENSBTAG00000006718,ENSBTAG00000016350,ENSBTAG00000010502,ENSBTAG00000037906,ENSBTAG00000020965,ENSBTAG00000001146,ENSBTAG00000045617,ENSBTAG00000007988,ENSBTAG00000003822,ENSBTAG00000005638,ENSBTAG00000000548,…
GO:0043009	chordate embryonic development	biological_process	0.0001971	15	213	516	19402	ENSBTAG00000004835,ENSBTAG00000013888,ENSBTAG00000009238,ENSBTAG00000005606,ENSBTAG00000003184,ENSBTAG00000015840,ENSBTAG00000003304,ENSBTAG00000006879,ENSBTAG00000016030,ENSBTAG00000000305,ENSBTAG00000013213,ENSBTAG00000016033,ENSBTAG00000039581,ENSBTAG00000026234,ENSBTAG00000009634
GO:0009954	proximal/distal pattern formation	biological_process	0.00020346	4	213	32	19402	ENSBTAG00000003278,ENSBTAG00000016030,ENSBTAG00000006879,ENSBTAG00000016033
GO:0003677	DNA binding	molecular_function	0.00022403	35	213	1956	19402	ENSBTAG00000020578,ENSBTAG00000003278,ENSBTAG00000000923,ENSBTAG00000004835,ENSBTAG00000019329,ENSBTAG00000013888,ENSBTAG00000005606,ENSBTAG00000003992,ENSBTAG00000012149,ENSBTAG00000015840,ENSBTAG00000004314,ENSBTAG00000016033,ENSBTAG00000018229,ENSBTAG00000007442,ENSBTAG00000013213,ENSBTAG00000000305,ENSBTAG00000006879,ENSBTAG00000000924,ENSBTAG00000016354,ENSBTAG00000018965,ENSBTAG00000009238,…
GO:0006351	transcription, DNA-dependent	biological_process	0.00022555	47	213	2899	19402	ENSBTAG00000012774,ENSBTAG00000004314,ENSBTAG00000016033,ENSBTAG00000018229,ENSBTAG00000017618,ENSBTAG00000020578,ENSBTAG00000003278,ENSBTAG00000000923,ENSBTAG00000004835,ENSBTAG00000019329,ENSBTAG00000013888,ENSBTAG00000005606,ENSBTAG00000003992,ENSBTAG00000003541,ENSBTAG00000012149,ENSBTAG00000015840,ENSBTAG00000006879,ENSBTAG00000013213,ENSBTAG00000000305,ENSBTAG00000000924,ENSBTAG00000011162,…
GO:0035326	enhancer binding	molecular_function	0.00022609	6	213	90	19402	ENSBTAG00000009238,ENSBTAG00000009634,ENSBTAG00000004313,ENSBTAG00000003184,ENSBTAG00000003304,ENSBTAG00000000305
GO:0032774	RNA biosynthetic process	biological_process	0.0002493	47	213	2911	19402	ENSBTAG00000018044,ENSBTAG00000011162,ENSBTAG00000018965,ENSBTAG00000016354,ENSBTAG00000000924,ENSBTAG00000013213,ENSBTAG00000000305,ENSBTAG00000006879,ENSBTAG00000005606,ENSBTAG00000013888,ENSBTAG00000019329,ENSBTAG00000015840,ENSBTAG00000012149,ENSBTAG00000003541,ENSBTAG00000003992,ENSBTAG00000003278,ENSBTAG00000020578,ENSBTAG00000000923,ENSBTAG00000004835,ENSBTAG00000017618,ENSBTAG00000018229,…
GO:0009792	embryo development ending in birth or egg hatching	biological_process	0.00026206	15	213	530	19402	ENSBTAG00000016030,ENSBTAG00000006879,ENSBTAG00000000305,ENSBTAG00000013213,ENSBTAG00000039581,ENSBTAG00000016033,ENSBTAG00000026234,ENSBTAG00000009634,ENSBTAG00000004835,ENSBTAG00000013888,ENSBTAG00000009238,ENSBTAG00000005606,ENSBTAG00000015840,ENSBTAG00000003184,ENSBTAG00000003304
GO:0060024	rhythmic synaptic transmission	biological_process	0.00029266	2	213	3	19402	ENSBTAG00000014828,ENSBTAG00000009489
GO:0051254	positive regulation of RNA metabolic process	biological_process	0.00029408	27	213	1343	19402	ENSBTAG00000000923,ENSBTAG00000004835,ENSBTAG00000003278,ENSBTAG00000021029,ENSBTAG00000003304,ENSBTAG00000003184,ENSBTAG00000004313,ENSBTAG00000003992,ENSBTAG00000038487,ENSBTAG00000019329,ENSBTAG00000013888,ENSBTAG00000009238,ENSBTAG00000016033,ENSBTAG00000016030,ENSBTAG00000010493,ENSBTAG00000009634,ENSBTAG00000018229,ENSBTAG00000025848,ENSBTAG00000002283,ENSBTAG00000010046,ENSBTAG00000000305,…
GO:0043586	tongue development	biological_process	0.00029482	3	213	14	19402	ENSBTAG00000018965,ENSBTAG00000003669,ENSBTAG00000000923
GO:0031328	positive regulation of cellular biosynthetic process	biological_process	0.00030393	29	213	1493	19402	ENSBTAG00000003304,ENSBTAG00000003184,ENSBTAG00000003992,ENSBTAG00000004313,ENSBTAG00000038487,ENSBTAG00000009238,ENSBTAG00000019329,ENSBTAG00000013888,ENSBTAG00000000923,ENSBTAG00000004835,ENSBTAG00000003278,ENSBTAG00000004663,ENSBTAG00000009634,ENSBTAG00000018229,ENSBTAG00000016033,ENSBTAG00000016030,ENSBTAG00000010493,ENSBTAG00000025848,ENSBTAG00000009346,ENSBTAG00000018965,ENSBTAG00000016354,…
GO:0001708	cell fate specification	biological_process	0.00036078	5	213	65	19402	ENSBTAG00000013888,ENSBTAG00000002283,ENSBTAG00000016030,ENSBTAG00000000305,ENSBTAG00000003278
GO:0000976	transcription regulatory region sequence-specific DNA binding	molecular_function	0.00039987	17	213	689	19402	ENSBTAG00000016030,ENSBTAG00000016033,ENSBTAG00000009634,ENSBTAG00000004835,ENSBTAG00000020578,ENSBTAG00000003278,ENSBTAG00000004313,ENSBTAG00000003184,ENSBTAG00000003304,ENSBTAG00000019329,ENSBTAG00000009238,ENSBTAG00000000305,ENSBTAG00000013213,ENSBTAG00000006879,ENSBTAG00000039581,ENSBTAG00000016354,ENSBTAG00000013244
GO:0045935	positive regulation of nucleobase-containing compound metabolic process	biological_process	0.00045563	28	213	1453	19402	ENSBTAG00000013888,ENSBTAG00000019329,ENSBTAG00000009238,ENSBTAG00000038487,ENSBTAG00000004313,ENSBTAG00000003992,ENSBTAG00000003304,ENSBTAG00000003184,ENSBTAG00000021029,ENSBTAG00000003278,ENSBTAG00000004835,ENSBTAG00000000923,ENSBTAG00000018229,ENSBTAG00000009634,ENSBTAG00000010493,ENSBTAG00000016030,ENSBTAG00000016033,ENSBTAG00000025848,ENSBTAG00000009346,ENSBTAG00000016354,ENSBTAG00000018965,…
GO:0016070	RNA metabolic process	biological_process	0.00048784	55	213	3687	19402	ENSBTAG00000004314,ENSBTAG00000016033,ENSBTAG00000012774,ENSBTAG00000017618,ENSBTAG00000018229,ENSBTAG00000004835,ENSBTAG00000000923,ENSBTAG00000003278,ENSBTAG00000020578,ENSBTAG00000012149,ENSBTAG00000003541,ENSBTAG00000015840,ENSBTAG00000003992,ENSBTAG00000005606,ENSBTAG00000019329,ENSBTAG00000013888,ENSBTAG00000000924,ENSBTAG00000000305,ENSBTAG00000006879,ENSBTAG00000013213,ENSBTAG00000018965,…
GO:0016234	inclusion body	cellular_component	0.00051778	5	213	65	19402	ENSBTAG00000013244,ENSBTAG00000005606,ENSBTAG00000018965,ENSBTAG00000010940,ENSBTAG00000004835
GO:0036126	sperm flagellum	cellular_component	0.00052447	5	213	65	19402	ENSBTAG00000018601,ENSBTAG00000005638,ENSBTAG00000038489,ENSBTAG00000030567,ENSBTAG00000003414
GO:0000977	RNA polymerase II regulatory region sequence-specific DNA binding	molecular_function	0.00056162	16	213	647	19402	ENSBTAG00000016354,ENSBTAG00000039581,ENSBTAG00000006879,ENSBTAG00000013213,ENSBTAG00000013244,ENSBTAG00000009634,ENSBTAG00000016033,ENSBTAG00000016030,ENSBTAG00000003184,ENSBTAG00000003304,ENSBTAG00000004313,ENSBTAG00000009238,ENSBTAG00000019329,ENSBTAG00000004835,ENSBTAG00000003278,ENSBTAG00000020578
GO:0000981	sequence-specific DNA binding RNA polymerase II transcription factor activity	molecular_function	0.00056684	16	213	650	19402	ENSBTAG00000016033,ENSBTAG00000016030,ENSBTAG00000018229,ENSBTAG00000009634,ENSBTAG00000003278,ENSBTAG00000000923,ENSBTAG00000013888,ENSBTAG00000019329,ENSBTAG00000009238,ENSBTAG00000003304,ENSBTAG00000003184,ENSBTAG00000004313,ENSBTAG00000039581,ENSBTAG00000006879,ENSBTAG00000013213,ENSBTAG00000016354
GO:0051173	positive regulation of nitrogen compound metabolic process	biological_process	0.0005797	28	213	1475	19402	ENSBTAG00000025848,ENSBTAG00000009346,ENSBTAG00000016354,ENSBTAG00000018965,ENSBTAG00000010502,ENSBTAG00000037906,ENSBTAG00000006879,ENSBTAG00000013213,ENSBTAG00000000305,ENSBTAG00000010046,ENSBTAG00000002283,ENSBTAG00000009238,ENSBTAG00000019329,ENSBTAG00000013888,ENSBTAG00000038487,ENSBTAG00000004313,ENSBTAG00000003992,ENSBTAG00000003184,ENSBTAG00000003304,ENSBTAG00000021029,ENSBTAG00000003278,…
GO:0001012	RNA polymerase II regulatory region DNA binding	molecular_function	0.00059432	16	213	650	19402	ENSBTAG00000016030,ENSBTAG00000016033,ENSBTAG00000009634,ENSBTAG00000020578,ENSBTAG00000003278,ENSBTAG00000004835,ENSBTAG00000019329,ENSBTAG00000009238,ENSBTAG00000004313,ENSBTAG00000003184,ENSBTAG00000003304,ENSBTAG00000013213,ENSBTAG00000006879,ENSBTAG00000039581,ENSBTAG00000016354,ENSBTAG00000013244
GO:0018209	peptidyl-serine modification	biological_process	0.00068851	10	213	293	19402	ENSBTAG00000013149,ENSBTAG00000004751,ENSBTAG00000017618,ENSBTAG00000001400,ENSBTAG00000016532,ENSBTAG00000020444,ENSBTAG00000007442,ENSBTAG00000013244,ENSBTAG00000040067,ENSBTAG00000009346
GO:0045893	positive regulation of transcription, DNA-dependent	biological_process	0.00070348	25	213	1273	19402	ENSBTAG00000004313,ENSBTAG00000003992,ENSBTAG00000003184,ENSBTAG00000003304,ENSBTAG00000009238,ENSBTAG00000019329,ENSBTAG00000013888,ENSBTAG00000038487,ENSBTAG00000000923,ENSBTAG00000004835,ENSBTAG00000003278,ENSBTAG00000009634,ENSBTAG00000018229,ENSBTAG00000016030,ENSBTAG00000016033,ENSBTAG00000010493,ENSBTAG00000016354,ENSBTAG00000018965,ENSBTAG00000006879,ENSBTAG00000013213,ENSBTAG00000000305,…
GO:0021510	spinal cord development	biological_process	0.00080933	5	213	75	19402	ENSBTAG00000003278,ENSBTAG00000000305,ENSBTAG00000016030,ENSBTAG00000014828,ENSBTAG00000003992
GO:0010628	positive regulation of gene expression	biological_process	0.00084207	27	213	1437	19402	ENSBTAG00000010502,ENSBTAG00000037906,ENSBTAG00000002283,ENSBTAG00000010046,ENSBTAG00000013213,ENSBTAG00000000305,ENSBTAG00000006879,ENSBTAG00000001382,ENSBTAG00000018965,ENSBTAG00000016354,ENSBTAG00000010493,ENSBTAG00000016033,ENSBTAG00000016030,ENSBTAG00000018229,ENSBTAG00000009634,ENSBTAG00000019915,ENSBTAG00000003278,ENSBTAG00000004835,ENSBTAG00000000923,ENSBTAG00000038487,ENSBTAG00000019329,…
GO:0048736	appendage development	biological_process	0.00087419	7	213	153	19402	ENSBTAG00000003278,ENSBTAG00000013213,ENSBTAG00000000923,ENSBTAG00000006879,ENSBTAG00000016030,ENSBTAG00000016033,ENSBTAG00000004313
GO:0060173	limb development	biological_process	0.00087419	7	213	153	19402	ENSBTAG00000004313,ENSBTAG00000003278,ENSBTAG00000000923,ENSBTAG00000016030,ENSBTAG00000006879,ENSBTAG00000013213,ENSBTAG00000016033
GO:0045944	positive regulation of transcription from RNA polymerase II promoter	biological_process	0.00091027	21	213	1008	19402	ENSBTAG00000003278,ENSBTAG00000000923,ENSBTAG00000004835,ENSBTAG00000038487,ENSBTAG00000009238,ENSBTAG00000013888,ENSBTAG00000003304,ENSBTAG00000003184,ENSBTAG00000004313,ENSBTAG00000003992,ENSBTAG00000010493,ENSBTAG00000016033,ENSBTAG00000016030,ENSBTAG00000018229,ENSBTAG00000009634,ENSBTAG00000037906,ENSBTAG00000010046,ENSBTAG00000000305,ENSBTAG00000013213,ENSBTAG00000006879,ENSBTAG00000016354
GO:0009893	positive regulation of metabolic process	biological_process	0.0010054	40	213	2476	19402	ENSBTAG00000010502,ENSBTAG00000037906,ENSBTAG00000002283,ENSBTAG00000010046,ENSBTAG00000001382,ENSBTAG00000025848,ENSBTAG00000013244,ENSBTAG00000019161,ENSBTAG00000016442,ENSBTAG00000010493,ENSBTAG00000012550,ENSBTAG00000016030,ENSBTAG00000026234,ENSBTAG00000004647,ENSBTAG00000009634,ENSBTAG00000019915,ENSBTAG00000021029,ENSBTAG00000004663,ENSBTAG00000038487,ENSBTAG00000009238,ENSBTAG00000003304,…
GO:0030326	embryonic limb morphogenesis	biological_process	0.0010502	6	213	115	19402	ENSBTAG00000004313,ENSBTAG00000006879,ENSBTAG00000016030,ENSBTAG00000013213,ENSBTAG00000016033,ENSBTAG00000003278
GO:0035113	embryonic appendage morphogenesis	biological_process	0.0010502	6	213	115	19402	ENSBTAG00000003278,ENSBTAG00000013213,ENSBTAG00000006879,ENSBTAG00000016030,ENSBTAG00000016033,ENSBTAG00000004313
GO:0044424	intracellular part	cellular_component	0.0011029	138	213	11980	19402	ENSBTAG00000017618,ENSBTAG00000004751,ENSBTAG00000046385,ENSBTAG00000016033,ENSBTAG00000016352,ENSBTAG00000013169,ENSBTAG00000015840,ENSBTAG00000004835,ENSBTAG00000013282,ENSBTAG00000032519,ENSBTAG00000006879,ENSBTAG00000013213,ENSBTAG00000000924,ENSBTAG00000008743,ENSBTAG00000010676,ENSBTAG00000046626,ENSBTAG00000004647,ENSBTAG00000033330,ENSBTAG00000002634,ENSBTAG00000016442,ENSBTAG00000010493,…
GO:0008276	protein methyltransferase activity	molecular_function	0.0012669	5	213	80	19402	ENSBTAG00000004120,ENSBTAG00000004706,ENSBTAG00000013169,ENSBTAG00000020578,ENSBTAG00000032519
GO:0009059	macromolecule biosynthetic process	biological_process	0.0013189	58	213	4127	19402	ENSBTAG00000013213,ENSBTAG00000000305,ENSBTAG00000006879,ENSBTAG00000000924,ENSBTAG00000001400,ENSBTAG00000018965,ENSBTAG00000016354,ENSBTAG00000011162,ENSBTAG00000012213,ENSBTAG00000009346,ENSBTAG00000018044,ENSBTAG00000016033,ENSBTAG00000004314,ENSBTAG00000012774,ENSBTAG00000018229,ENSBTAG00000017618,ENSBTAG00000000923,ENSBTAG00000004835,ENSBTAG00000020578,ENSBTAG00000003278,ENSBTAG00000003992,…
GO:0010604	positive regulation of macromolecule metabolic process	biological_process	0.001358	38	213	2351	19402	ENSBTAG00000007442,ENSBTAG00000009346,ENSBTAG00000001400,ENSBTAG00000016354,ENSBTAG00000018965,ENSBTAG00000013213,ENSBTAG00000006879,ENSBTAG00000000305,ENSBTAG00000019329,ENSBTAG00000013888,ENSBTAG00000003992,ENSBTAG00000003278,ENSBTAG00000000923,ENSBTAG00000004835,ENSBTAG00000018229,ENSBTAG00000017618,ENSBTAG00000016033,ENSBTAG00000025848,ENSBTAG00000013244,ENSBTAG00000001382,ENSBTAG00000010502,…
GO:0031325	positive regulation of cellular metabolic process	biological_process	0.0013761	37	213	2272	19402	ENSBTAG00000026234,ENSBTAG00000009634,ENSBTAG00000012550,ENSBTAG00000010493,ENSBTAG00000016442,ENSBTAG00000016030,ENSBTAG00000009238,ENSBTAG00000038487,ENSBTAG00000004313,ENSBTAG00000003304,ENSBTAG00000003184,ENSBTAG00000004663,ENSBTAG00000021029,ENSBTAG00000010502,ENSBTAG00000037906,ENSBTAG00000002283,ENSBTAG00000010046,ENSBTAG00000025848,ENSBTAG00000013244,ENSBTAG00000019161,ENSBTAG00000018229,…
GO:0060215	primitive hemopoiesis	biological_process	0.0013776	2	213	6	19402	ENSBTAG00000026234,ENSBTAG00000003184
GO:0005654	nucleoplasm	cellular_component	0.0014939	40	213	2501	19402	ENSBTAG00000005606,ENSBTAG00000013888,ENSBTAG00000012149,ENSBTAG00000015840,ENSBTAG00000003278,ENSBTAG00000010940,ENSBTAG00000004835,ENSBTAG00000004751,ENSBTAG00000018044,ENSBTAG00000009346,ENSBTAG00000011785,ENSBTAG00000016354,ENSBTAG00000018965,ENSBTAG00000006879,ENSBTAG00000000305,ENSBTAG00000038487,ENSBTAG00000009238,ENSBTAG00000011307,ENSBTAG00000003184,ENSBTAG00000003669,ENSBTAG00000010508,…
GO:0009931	calcium-dependent protein serine/threonine kinase activity	molecular_function	0.0015243	2	213	6	19402	ENSBTAG00000016532,ENSBTAG00000009346
GO:0048598	embryonic morphogenesis	biological_process	0.0015296	13	213	505	19402	ENSBTAG00000006879,ENSBTAG00000016030,ENSBTAG00000013213,ENSBTAG00000000305,ENSBTAG00000002283,ENSBTAG00000016033,ENSBTAG00000039581,ENSBTAG00000026234,ENSBTAG00000004835,ENSBTAG00000003278,ENSBTAG00000004313,ENSBTAG00000003304,ENSBTAG00000005606
GO:0009790	embryo development	biological_process	0.0015568	18	213	831	19402	ENSBTAG00000013213,ENSBTAG00000006879,ENSBTAG00000000305,ENSBTAG00000002283,ENSBTAG00000039581,ENSBTAG00000004835,ENSBTAG00000003278,ENSBTAG00000004313,ENSBTAG00000003304,ENSBTAG00000003184,ENSBTAG00000015840,ENSBTAG00000009238,ENSBTAG00000013888,ENSBTAG00000005606,ENSBTAG00000016030,ENSBTAG00000016033,ENSBTAG00000009634,ENSBTAG00000026234
GO:0009566	fertilization	biological_process	0.0015586	6	213	127	19402	ENSBTAG00000018601,ENSBTAG00000001580,ENSBTAG00000016033,ENSBTAG00000016030,ENSBTAG00000007988,ENSBTAG00000004751
GO:0018105	peptidyl-serine phosphorylation	biological_process	0.0016125	9	213	273	19402	ENSBTAG00000001400,ENSBTAG00000017618,ENSBTAG00000004751,ENSBTAG00000020444,ENSBTAG00000016532,ENSBTAG00000013244,ENSBTAG00000007442,ENSBTAG00000040067,ENSBTAG00000009346
GO:0034654	nucleobase-containing compound biosynthetic process	biological_process	0.0016738	47	213	3171	19402	ENSBTAG00000003304,ENSBTAG00000003184,ENSBTAG00000004313,ENSBTAG00000038487,ENSBTAG00000009238,ENSBTAG00000004706,ENSBTAG00000005354,ENSBTAG00000016030,ENSBTAG00000033330,ENSBTAG00000010493,ENSBTAG00000004647,ENSBTAG00000009634,ENSBTAG00000006954,ENSBTAG00000003986,ENSBTAG00000026234,ENSBTAG00000019757,ENSBTAG00000010046,ENSBTAG00000002283,ENSBTAG00000039581,ENSBTAG00000037906,ENSBTAG00000016350,…
GO:0035107	appendage morphogenesis	biological_process	0.0019135	6	213	129	19402	ENSBTAG00000004313,ENSBTAG00000003278,ENSBTAG00000006879,ENSBTAG00000016030,ENSBTAG00000013213,ENSBTAG00000016033
GO:0035108	limb morphogenesis	biological_process	0.0019135	6	213	129	19402	ENSBTAG00000006879,ENSBTAG00000013213,ENSBTAG00000016030,ENSBTAG00000016033,ENSBTAG00000003278,ENSBTAG00000004313
GO:0044271	cellular nitrogen compound biosynthetic process	biological_process	0.0019196	48	213	3278	19402	ENSBTAG00000018044,ENSBTAG00000011162,ENSBTAG00000018965,ENSBTAG00000016354,ENSBTAG00000000924,ENSBTAG00000000305,ENSBTAG00000013213,ENSBTAG00000006879,ENSBTAG00000005606,ENSBTAG00000019329,ENSBTAG00000013888,ENSBTAG00000012149,ENSBTAG00000003541,ENSBTAG00000015840,ENSBTAG00000003992,ENSBTAG00000003278,ENSBTAG00000020578,ENSBTAG00000008734,ENSBTAG00000000923,ENSBTAG00000004835,ENSBTAG00000017618,…
GO:0021953	central nervous system neuron differentiation	biological_process	0.0020918	6	213	134	19402	ENSBTAG00000000305,ENSBTAG00000016030,ENSBTAG00000003278,ENSBTAG00000003992,ENSBTAG00000014828,ENSBTAG00000004751
GO:0010857	calcium-dependent protein kinase activity	molecular_function	0.0021118	2	213	7	19402	ENSBTAG00000016532,ENSBTAG00000009346
GO:0048665	neuron fate specification	biological_process	0.0022113	3	213	29	19402	ENSBTAG00000013888,ENSBTAG00000003278,ENSBTAG00000016030
GO:0019438	aromatic compound biosynthetic process	biological_process	0.0024982	47	213	3233	19402	ENSBTAG00000011162,ENSBTAG00000016354,ENSBTAG00000018965,ENSBTAG00000013213,ENSBTAG00000000305,ENSBTAG00000006879,ENSBTAG00000000924,ENSBTAG00000018044,ENSBTAG00000018229,ENSBTAG00000017618,ENSBTAG00000012774,ENSBTAG00000004314,ENSBTAG00000016033,ENSBTAG00000019329,ENSBTAG00000013888,ENSBTAG00000005606,ENSBTAG00000003992,ENSBTAG00000015840,ENSBTAG00000012149,ENSBTAG00000003541,ENSBTAG00000020578,…
GO:0034645	cellular macromolecule biosynthetic process	biological_process	0.0025023	56	213	4056	19402	ENSBTAG00000004835,ENSBTAG00000000923,ENSBTAG00000020578,ENSBTAG00000003278,ENSBTAG00000003992,ENSBTAG00000012149,ENSBTAG00000003541,ENSBTAG00000015840,ENSBTAG00000013888,ENSBTAG00000019329,ENSBTAG00000005606,ENSBTAG00000004314,ENSBTAG00000016033,ENSBTAG00000012774,ENSBTAG00000018229,ENSBTAG00000017618,ENSBTAG00000012213,ENSBTAG00000009346,ENSBTAG00000018044,ENSBTAG00000006879,ENSBTAG00000000305,…
GO:0034703	cation channel complex	cellular_component	0.0025184	6	213	134	19402	ENSBTAG00000019137,ENSBTAG00000001861,ENSBTAG00000009489,ENSBTAG00000014828,ENSBTAG00000007442,ENSBTAG00000002425
GO:0018130	heterocycle biosynthetic process	biological_process	0.0025292	47	213	3236	19402	ENSBTAG00000019757,ENSBTAG00000010502,ENSBTAG00000016350,ENSBTAG00000037906,ENSBTAG00000010046,ENSBTAG00000002283,ENSBTAG00000039581,ENSBTAG00000045617,ENSBTAG00000038487,ENSBTAG00000009238,ENSBTAG00000004706,ENSBTAG00000003304,ENSBTAG00000003184,ENSBTAG00000004313,ENSBTAG00000010493,ENSBTAG00000005354,ENSBTAG00000033330,ENSBTAG00000016030,ENSBTAG00000026234,ENSBTAG00000003986,ENSBTAG00000006954,…
GO:0048934	peripheral nervous system neuron differentiation	biological_process	0.002569	2	213	8	19402	ENSBTAG00000016033,ENSBTAG00000016030
GO:0048935	peripheral nervous system neuron development	biological_process	0.002569	2	213	8	19402	ENSBTAG00000016030,ENSBTAG00000016033
GO:0048568	embryonic organ development	biological_process	0.0025822	10	213	352	19402	ENSBTAG00000016033,ENSBTAG00000039581,ENSBTAG00000006879,ENSBTAG00000016030,ENSBTAG00000013213,ENSBTAG00000026234,ENSBTAG00000004835,ENSBTAG00000003304,ENSBTAG00000003184,ENSBTAG00000005606
GO:0035137	hindlimb morphogenesis	biological_process	0.0027665	3	213	29	19402	ENSBTAG00000016033,ENSBTAG00000016030,ENSBTAG00000013213
GO:0097284	hepatocyte apoptotic process	biological_process	0.0027897	2	213	8	19402	ENSBTAG00000019915,ENSBTAG00000026234
GO:0005622	intracellular	cellular_component	0.0028862	141	213	12516	19402	ENSBTAG00000025612,ENSBTAG00000003304,ENSBTAG00000015859,ENSBTAG00000011307,ENSBTAG00000018050,ENSBTAG00000004706,ENSBTAG00000009238,ENSBTAG00000015857,ENSBTAG00000038487,ENSBTAG00000012550,ENSBTAG00000009634,ENSBTAG00000006954,ENSBTAG00000003986,ENSBTAG00000019757,ENSBTAG00000018859,ENSBTAG00000017333,ENSBTAG00000030566,ENSBTAG00000039581,ENSBTAG00000032844,ENSBTAG00000019325,ENSBTAG00000019471,…
GO:0006366	transcription from RNA polymerase II promoter	biological_process	0.0032968	29	213	1748	19402	ENSBTAG00000019757,ENSBTAG00000037906,ENSBTAG00000010046,ENSBTAG00000039581,ENSBTAG00000000305,ENSBTAG00000006879,ENSBTAG00000013213,ENSBTAG00000018965,ENSBTAG00000016354,ENSBTAG00000003278,ENSBTAG00000000923,ENSBTAG00000004835,ENSBTAG00000038487,ENSBTAG00000019329,ENSBTAG00000013888,ENSBTAG00000004706,ENSBTAG00000009238,ENSBTAG00000003184,ENSBTAG00000012149,ENSBTAG00000003304,ENSBTAG00000004313,…
GO:0048562	embryonic organ morphogenesis	biological_process	0.003433	8	213	253	19402	ENSBTAG00000013213,ENSBTAG00000006879,ENSBTAG00000016030,ENSBTAG00000016033,ENSBTAG00000039581,ENSBTAG00000003304,ENSBTAG00000005606,ENSBTAG00000004835
GO:0060272	embryonic skeletal joint morphogenesis	biological_process	0.0036846	2	213	10	19402	ENSBTAG00000013213,ENSBTAG00000006879
GO:0006357	regulation of transcription from RNA polymerase II promoter	biological_process	0.0037038	28	213	1680	19402	ENSBTAG00000018965,ENSBTAG00000016354,ENSBTAG00000010046,ENSBTAG00000000305,ENSBTAG00000013213,ENSBTAG00000006879,ENSBTAG00000037906,ENSBTAG00000019757,ENSBTAG00000004647,ENSBTAG00000009634,ENSBTAG00000003986,ENSBTAG00000018229,ENSBTAG00000016033,ENSBTAG00000016030,ENSBTAG00000010493,ENSBTAG00000003304,ENSBTAG00000003184,ENSBTAG00000012149,ENSBTAG00000004313,ENSBTAG00000003992,ENSBTAG00000038487,…
GO:0045165	cell fate commitment	biological_process	0.0037675	7	213	205	19402	ENSBTAG00000003278,ENSBTAG00000002283,ENSBTAG00000016030,ENSBTAG00000006879,ENSBTAG00000000305,ENSBTAG00000013888,ENSBTAG00000003184
GO:0042659	regulation of cell fate specification	biological_process	0.0039847	2	213	10	19402	ENSBTAG00000002283,ENSBTAG00000000305
GO:0060525	prostate glandular acinus development	biological_process	0.00403	2	213	10	19402	ENSBTAG00000013888,ENSBTAG00000004313
GO:0000980	RNA polymerase II distal enhancer sequence-specific DNA binding	molecular_function	0.0040635	4	213	68	19402	ENSBTAG00000003184,ENSBTAG00000003304,ENSBTAG00000009634,ENSBTAG00000009238
GO:0048266	behavioral response to pain	biological_process	0.0041585	2	213	10	19402	ENSBTAG00000002425,ENSBTAG00000014828
GO:0005795	Golgi stack	cellular_component	0.0044362	4	213	66	19402	ENSBTAG00000007442,ENSBTAG00000034281,ENSBTAG00000002634,ENSBTAG00000011317
GO:1901362	organic cyclic compound biosynthetic process	biological_process	0.0044697	47	213	3330	19402	ENSBTAG00000019757,ENSBTAG00000010502,ENSBTAG00000016350,ENSBTAG00000037906,ENSBTAG00000010046,ENSBTAG00000002283,ENSBTAG00000039581,ENSBTAG00000045617,ENSBTAG00000038487,ENSBTAG00000009238,ENSBTAG00000004706,ENSBTAG00000003304,ENSBTAG00000003184,ENSBTAG00000004313,ENSBTAG00000010493,ENSBTAG00000005354,ENSBTAG00000016030,ENSBTAG00000033330,ENSBTAG00000003986,ENSBTAG00000026234,ENSBTAG00000006954,…
GO:0090304	nucleic acid metabolic process	biological_process	0.0051471	58	213	4364	19402	ENSBTAG00000004647,ENSBTAG00000009634,ENSBTAG00000003986,ENSBTAG00000026234,ENSBTAG00000006954,ENSBTAG00000005354,ENSBTAG00000033330,ENSBTAG00000016030,ENSBTAG00000010493,ENSBTAG00000003304,ENSBTAG00000003184,ENSBTAG00000004313,ENSBTAG00000038487,ENSBTAG00000004706,ENSBTAG00000009238,ENSBTAG00000018195,ENSBTAG00000021029,ENSBTAG00000004663,ENSBTAG00000025612,ENSBTAG00000045617,ENSBTAG00000019325,…
GO:0006906	vesicle fusion	biological_process	0.0051948	4	213	68	19402	ENSBTAG00000001400,ENSBTAG00000007988,ENSBTAG00000016352,ENSBTAG00000012774
GO:0072498	embryonic skeletal joint development	biological_process	0.005457	2	213	12	19402	ENSBTAG00000006879,ENSBTAG00000013213
GO:0021520	spinal cord motor neuron cell fate specification	biological_process	0.0054591	2	213	12	19402	ENSBTAG00000016030,ENSBTAG00000003278
GO:0043170	macromolecule metabolic process	biological_process	0.0055678	96	213	8025	19402	ENSBTAG00000017429,ENSBTAG00000039581,ENSBTAG00000010046,ENSBTAG00000001382,ENSBTAG00000019325,ENSBTAG00000019757,ENSBTAG00000017333,ENSBTAG00000030566,ENSBTAG00000025848,ENSBTAG00000019161,ENSBTAG00000012550,ENSBTAG00000020444,ENSBTAG00000016532,ENSBTAG00000016030,ENSBTAG00000006954,ENSBTAG00000003986,ENSBTAG00000026234,ENSBTAG00000009634,ENSBTAG00000025612,ENSBTAG00000004663,ENSBTAG00000019915,…
GO:0035136	forelimb morphogenesis	biological_process	0.0056586	3	213	37	19402	ENSBTAG00000016030,ENSBTAG00000013213,ENSBTAG00000016033
GO:0034762	regulation of transmembrane transport	biological_process	0.0056737	8	213	268	19402	ENSBTAG00000044171,ENSBTAG00000019137,ENSBTAG00000038375,ENSBTAG00000014828,ENSBTAG00000001400,ENSBTAG00000008734,ENSBTAG00000007442,ENSBTAG00000002425
GO:0010467	gene expression	biological_process	0.0062014	60	213	4593	19402	ENSBTAG00000009346,ENSBTAG00000018044,ENSBTAG00000000305,ENSBTAG00000013213,ENSBTAG00000006879,ENSBTAG00000000924,ENSBTAG00000011162,ENSBTAG00000016354,ENSBTAG00000018965,ENSBTAG00000020578,ENSBTAG00000003278,ENSBTAG00000000923,ENSBTAG00000004835,ENSBTAG00000013888,ENSBTAG00000019329,ENSBTAG00000005606,ENSBTAG00000003992,ENSBTAG00000003541,ENSBTAG00000015840,ENSBTAG00000012149,ENSBTAG00000012774,…
GO:0097223	sperm part	cellular_component	0.0066851	5	213	118	19402	ENSBTAG00000018601,ENSBTAG00000038489,ENSBTAG00000005638,ENSBTAG00000030567,ENSBTAG00000003414
GO:0010314	phosphatidylinositol-5-phosphate binding	molecular_function	0.0067953	2	213	12	19402	ENSBTAG00000031069,ENSBTAG00000001861
GO:0010457	centriole-centriole cohesion	biological_process	0.0070464	2	213	12	19402	ENSBTAG00000003822,ENSBTAG00000030567
GO:0004702	receptor signaling protein serine/threonine kinase activity	molecular_function	0.0072901	3	213	39	19402	ENSBTAG00000012550,ENSBTAG00000016442,ENSBTAG00000017618
GO:0003676	nucleic acid binding	molecular_function	0.0074657	46	213	3373	19402	ENSBTAG00000019329,ENSBTAG00000013888,ENSBTAG00000005606,ENSBTAG00000003992,ENSBTAG00000003541,ENSBTAG00000012149,ENSBTAG00000015840,ENSBTAG00000020578,ENSBTAG00000003278,ENSBTAG00000000923,ENSBTAG00000004835,ENSBTAG00000018229,ENSBTAG00000016033,ENSBTAG00000004314,ENSBTAG00000007442,ENSBTAG00000011162,ENSBTAG00000018965,ENSBTAG00000016354,ENSBTAG00000006879,ENSBTAG00000000305,ENSBTAG00000013213,…
GO:0016018	cyclosporin A binding	molecular_function	0.007788	2	213	14	19402	ENSBTAG00000001568,ENSBTAG00000002795
GO:0046928	regulation of neurotransmitter secretion	biological_process	0.0078878	3	213	40	19402	ENSBTAG00000017429,ENSBTAG00000014828,ENSBTAG00000046385
GO:0001715	ectodermal cell fate specification	biological_process	0.0083201	1	213	1	19402	ENSBTAG00000002283
GO:0042665	regulation of ectodermal cell fate specification	biological_process	0.0083201	1	213	1	19402	ENSBTAG00000002283
GO:0042666	negative regulation of ectodermal cell fate specification	biological_process	0.0083201	1	213	1	19402	ENSBTAG00000002283
GO:2000383	regulation of ectoderm development	biological_process	0.0083201	1	213	1	19402	ENSBTAG00000002283
GO:0031981	nuclear lumen	cellular_component	0.0083535	45	213	3206	19402	ENSBTAG00000009238,ENSBTAG00000038487,ENSBTAG00000003669,ENSBTAG00000003184,ENSBTAG00000011307,ENSBTAG00000010508,ENSBTAG00000000548,ENSBTAG00000006954,ENSBTAG00000003986,ENSBTAG00000009634,ENSBTAG00000016532,ENSBTAG00000016030,ENSBTAG00000033330,ENSBTAG00000030566,ENSBTAG00000013244,ENSBTAG00000025848,ENSBTAG00000018859,ENSBTAG00000018060,ENSBTAG00000000448,ENSBTAG00000019757,ENSBTAG00000002795,…
GO:0008344	adult locomotory behavior	biological_process	0.0084689	4	213	78	19402	ENSBTAG00000016033,ENSBTAG00000016030,ENSBTAG00000004751,ENSBTAG00000014828
GO:0060741	prostate gland stromal morphogenesis	biological_process	0.008522	1	213	1	19402	ENSBTAG00000013888
GO:0061144	alveolar secondary septum development	biological_process	0.008522	1	213	1	19402	ENSBTAG00000013888
GO:0043244	regulation of protein complex disassembly	biological_process	0.0085285	4	213	78	19402	ENSBTAG00000013244,ENSBTAG00000004751,ENSBTAG00000030566,ENSBTAG00000019915
GO:0070013	intracellular organelle lumen	cellular_component	0.0085376	48	213	3483	19402	ENSBTAG00000009634,ENSBTAG00000008743,ENSBTAG00000006954,ENSBTAG00000003986,ENSBTAG00000016030,ENSBTAG00000033330,ENSBTAG00000016532,ENSBTAG00000003184,ENSBTAG00000011307,ENSBTAG00000003669,ENSBTAG00000038487,ENSBTAG00000009238,ENSBTAG00000000548,ENSBTAG00000010508,ENSBTAG00000001146,ENSBTAG00000045617,ENSBTAG00000010046,ENSBTAG00000010502,ENSBTAG00000016350,ENSBTAG00000006718,ENSBTAG00000037906,…
GO:0008170	N-methyltransferase activity	molecular_function	0.0086458	4	213	80	19402	ENSBTAG00000019325,ENSBTAG00000004706,ENSBTAG00000020578,ENSBTAG00000032519
GO:0043233	organelle lumen	cellular_component	0.0087304	48	213	3487	19402	ENSBTAG00000009346,ENSBTAG00000011785,ENSBTAG00000012213,ENSBTAG00000018044,ENSBTAG00000006879,ENSBTAG00000000305,ENSBTAG00000018965,ENSBTAG00000016354,ENSBTAG00000010940,ENSBTAG00000003278,ENSBTAG00000005754,ENSBTAG00000004835,ENSBTAG00000005606,ENSBTAG00000013888,ENSBTAG00000015840,ENSBTAG00000012149,ENSBTAG00000030608,ENSBTAG00000016033,ENSBTAG00000004751,ENSBTAG00000000448,ENSBTAG00000019757,…
GO:0034641	cellular nitrogen compound metabolic process	biological_process	0.0088534	67	213	5296	19402	ENSBTAG00000003184,ENSBTAG00000004313,ENSBTAG00000037426,ENSBTAG00000021029,ENSBTAG00000010508,ENSBTAG00000004647,ENSBTAG00000005354,ENSBTAG00000033330,ENSBTAG00000010493,ENSBTAG00000017704,ENSBTAG00000045617,ENSBTAG00000014007,ENSBTAG00000002283,ENSBTAG00000016350,ENSBTAG00000037906,ENSBTAG00000010502,ENSBTAG00000006718,ENSBTAG00000012149,ENSBTAG00000015840,ENSBTAG00000030608,ENSBTAG00000003992,…
GO:0044260	cellular macromolecule metabolic process	biological_process	0.0090081	87	213	7245	19402	ENSBTAG00000009238,ENSBTAG00000004061,ENSBTAG00000004706,ENSBTAG00000038487,ENSBTAG00000003304,ENSBTAG00000011307,ENSBTAG00000025612,ENSBTAG00000004663,ENSBTAG00000018195,ENSBTAG00000006954,ENSBTAG00000026234,ENSBTAG00000003986,ENSBTAG00000009634,ENSBTAG00000020444,ENSBTAG00000012550,ENSBTAG00000016532,ENSBTAG00000016030,ENSBTAG00000030566,ENSBTAG00000017333,ENSBTAG00000025848,ENSBTAG00000019161,…
GO:0035637	multicellular organismal signaling	biological_process	0.0093323	14	213	685	19402	ENSBTAG00000009797,ENSBTAG00000019137,ENSBTAG00000017429,ENSBTAG00000018870,ENSBTAG00000001400,ENSBTAG00000034854,ENSBTAG00000014828,ENSBTAG00000046385,ENSBTAG00000004751,ENSBTAG00000007988,ENSBTAG00000002425,ENSBTAG00000011307,ENSBTAG00000007442,ENSBTAG00000009489
GO:0001518	voltage-gated sodium channel complex	cellular_component	0.0094183	2	213	14	19402	ENSBTAG00000019137,ENSBTAG00000002425
GO:0071704	organic substance metabolic process	biological_process	0.0094511	111	213	9651	19402	ENSBTAG00000006563,ENSBTAG00000002795,ENSBTAG00000003586,ENSBTAG00000013244,ENSBTAG00000017704,ENSBTAG00000006718,ENSBTAG00000016350,ENSBTAG00000010502,ENSBTAG00000037906,ENSBTAG00000004645,ENSBTAG00000002283,ENSBTAG00000022622,ENSBTAG00000014007,ENSBTAG00000045617,ENSBTAG00000021029,ENSBTAG00000010508,ENSBTAG00000001568,ENSBTAG00000004664,ENSBTAG00000003496,ENSBTAG00000037426,ENSBTAG00000034281,…
GO:0034439	lipoprotein lipid oxidation	biological_process	0.0095642	1	213	1	19402	ENSBTAG00000023600
GO:0060587	regulation of lipoprotein lipid oxidation	biological_process	0.0095642	1	213	1	19402	ENSBTAG00000023600
GO:0060588	negative regulation of lipoprotein lipid oxidation	biological_process	0.0095642	1	213	1	19402	ENSBTAG00000023600
GO:0042602	riboflavin reductase (NADPH) activity	molecular_function	0.0098742	1	213	1	19402	ENSBTAG00000010508
GO:0097229	sperm end piece	cellular_component	0.0098817	1	213	1	19402	ENSBTAG00000005638
GO:0070843	misfolded protein transport	biological_process	0.01001	1	213	1	19402	ENSBTAG00000013244
GO:0070844	polyubiquitinated protein transport	biological_process	0.01001	1	213	1	19402	ENSBTAG00000013244
GO:0070845	polyubiquitinated misfolded protein transport	biological_process	0.01001	1	213	1	19402	ENSBTAG00000013244
GO:0070846	Hsp90 deacetylation	biological_process	0.01001	1	213	1	19402	ENSBTAG00000013244
GO:1901033	positive regulation of response to reactive oxygen species	biological_process	0.01001	1	213	1	19402	ENSBTAG00000013244
GO:1901300	positive regulation of hydrogen peroxide-mediated programmed cell death	biological_process	0.01001	1	213	1	19402	ENSBTAG00000013244
GO:0044446	intracellular organelle part	cellular_component	0.010036	82	213	6727	19402	ENSBTAG00000014191,ENSBTAG00000016354,ENSBTAG00000018965,ENSBTAG00000030567,ENSBTAG00000007442,ENSBTAG00000003696,ENSBTAG00000018044,ENSBTAG00000011785,ENSBTAG00000009346,ENSBTAG00000038489,ENSBTAG00000013888,ENSBTAG00000019150,ENSBTAG00000032034,XLOC_030140,ENSBTAG00000003414,ENSBTAG00000005754,ENSBTAG00000010046,ENSBTAG00000011317,ENSBTAG00000030566,ENSBTAG00000025848,ENSBTAG00000019161,ENSBTAG…
GO:0051127	positive regulation of actin nucleation	biological_process	0.010188	2	213	15	19402	ENSBTAG00000019915,ENSBTAG00000046555
GO:0000256	allantoin catabolic process	biological_process	0.010291	1	213	1	19402	ENSBTAG00000013838
GO:0004037	allantoicase activity	molecular_function	0.010291	1	213	1	19402	ENSBTAG00000013838
GO:0008757	S-adenosylmethionine-dependent methyltransferase activity	molecular_function	0.010395	5	213	132	19402	ENSBTAG00000019325,ENSBTAG00000004706,ENSBTAG00000013169,ENSBTAG00000020578,ENSBTAG00000032519
GO:0046483	heterocycle metabolic process	biological_process	0.010406	65	213	5147	19402	ENSBTAG00000019757,ENSBTAG00000025848,ENSBTAG00000017333,ENSBTAG00000019161,ENSBTAG00000010046,ENSBTAG00000039581,ENSBTAG00000019325,ENSBTAG00000004663,ENSBTAG00000025612,ENSBTAG00000018195,ENSBTAG00000038487,ENSBTAG00000004706,ENSBTAG00000009238,ENSBTAG00000003304,ENSBTAG00000016030,ENSBTAG00000006954,ENSBTAG00000026234,ENSBTAG00000003986,ENSBTAG00000009634,ENSBTAG00000013838,ENSBTAG00000009346,…
GO:0043878	glyceraldehyde-3-phosphate dehydrogenase (NAD+) (non-phosphorylating) activity	molecular_function	0.010428	1	213	1	19402	ENSBTAG00000008743
GO:0044422	organelle part	cellular_component	0.010592	83	213	6835	19402	ENSBTAG00000006879,ENSBTAG00000000305,ENSBTAG00000031069,ENSBTAG00000012213,ENSBTAG00000015436,ENSBTAG00000016352,ENSBTAG00000016033,ENSBTAG00000012774,ENSBTAG00000046385,ENSBTAG00000004751,ENSBTAG00000004835,ENSBTAG00000013282,ENSBTAG00000001580,ENSBTAG00000010940,ENSBTAG00000003278,ENSBTAG00000030608,ENSBTAG00000015840,ENSBTAG00000012149,ENSBTAG00000018837,ENSBTAG00000005606,ENSBTAG00000002283,…
GO:0031327	negative regulation of cellular biosynthetic process	biological_process	0.010725	20	213	1170	19402	ENSBTAG00000020578,ENSBTAG00000038487,ENSBTAG00000034281,ENSBTAG00000013888,ENSBTAG00000004706,ENSBTAG00000003184,ENSBTAG00000012149,ENSBTAG00000016033,ENSBTAG00000017618,ENSBTAG00000003986,ENSBTAG00000018229,ENSBTAG00000019757,ENSBTAG00000012213,ENSBTAG00000025848,ENSBTAG00000016350,ENSBTAG00000037906,ENSBTAG00000010046,ENSBTAG00000013213,ENSBTAG00000014828,ENSBTAG00000018965
GO:1901585	regulation of acid-sensing ion channel activity	biological_process	0.010742	1	213	1	19402	ENSBTAG00000038375
GO:0009887	organ morphogenesis	biological_process	0.010936	15	213	779	19402	ENSBTAG00000016030,ENSBTAG00000006879,ENSBTAG00000013213,ENSBTAG00000039581,ENSBTAG00000016033,ENSBTAG00000004835,ENSBTAG00000000923,ENSBTAG00000003669,ENSBTAG00000004313,ENSBTAG00000003992,ENSBTAG00000003304,ENSBTAG00000003184,ENSBTAG00000012149,ENSBTAG00000013888,ENSBTAG00000005606
GO:0071484	cellular response to light intensity	biological_process	0.01096	1	213	1	19402	ENSBTAG00000001400
GO:0071486	cellular response to high light intensity	biological_process	0.01096	1	213	1	19402	ENSBTAG00000001400
GO:0097473	retinal rod cell apoptotic process	biological_process	0.01096	1	213	1	19402	ENSBTAG00000001400
GO:1990009	retinal cell apoptotic process	biological_process	0.01096	1	213	1	19402	ENSBTAG00000001400
GO:0034702	ion channel complex	cellular_component	0.011006	6	213	183	19402	ENSBTAG00000002425,ENSBTAG00000001861,ENSBTAG00000007442,ENSBTAG00000014828,ENSBTAG00000009489,ENSBTAG00000019137
GO:0018423	protein C-terminal leucine carboxyl O-methyltransferase activity	molecular_function	0.01104	1	213	1	19402	ENSBTAG00000013169
GO:0045875	negative regulation of sister chromatid cohesion	biological_process	0.01104	1	213	1	19402	ENSBTAG00000012213
GO:0070852	cell body fiber	cellular_component	0.01104	1	213	1	19402	ENSBTAG00000004751
GO:0014055	acetylcholine secretion, neurotransmission	biological_process	0.01104	1	213	1	19402	ENSBTAG00000014828
GO:0014056	regulation of acetylcholine secretion, neurotransmission	biological_process	0.01104	1	213	1	19402	ENSBTAG00000014828
GO:0015870	acetylcholine transport	biological_process	0.01104	1	213	1	19402	ENSBTAG00000014828
GO:0031335	regulation of sulfur amino acid metabolic process	biological_process	0.01104	1	213	1	19402	ENSBTAG00000014828
GO:0000324	fungal-type vacuole	cellular_component	0.01104	1	213	1	19402	ENSBTAG00000018837
GO:0000329	fungal-type vacuole membrane	cellular_component	0.01104	1	213	1	19402	ENSBTAG00000018837
GO:0018025	calmodulin-lysine N-methyltransferase activity	molecular_function	0.01104	1	213	1	19402	ENSBTAG00000032519
GO:2000113	negative regulation of cellular macromolecule biosynthetic process	biological_process	0.011164	19	213	1096	19402	ENSBTAG00000013213,ENSBTAG00000010046,ENSBTAG00000037906,ENSBTAG00000016350,ENSBTAG00000018965,ENSBTAG00000019757,ENSBTAG00000012213,ENSBTAG00000025848,ENSBTAG00000016033,ENSBTAG00000018229,ENSBTAG00000003986,ENSBTAG00000017618,ENSBTAG00000020578,ENSBTAG00000012149,ENSBTAG00000003184,ENSBTAG00000034281,ENSBTAG00000013888,ENSBTAG00000004706,ENSBTAG00000038487
GO:0031974	membrane-enclosed lumen	cellular_component	0.011298	48	213	3539	19402	ENSBTAG00000018044,ENSBTAG00000009346,ENSBTAG00000011785,ENSBTAG00000012213,ENSBTAG00000018965,ENSBTAG00000016354,ENSBTAG00000000305,ENSBTAG00000006879,ENSBTAG00000005606,ENSBTAG00000013888,ENSBTAG00000015840,ENSBTAG00000012149,ENSBTAG00000030608,ENSBTAG00000010940,ENSBTAG00000003278,ENSBTAG00000005754,ENSBTAG00000004835,ENSBTAG00000004751,ENSBTAG00000016033,ENSBTAG00000013244,ENSBTAG00000025848,…
GO:0035162	embryonic hemopoiesis	biological_process	0.01143	2	213	16	19402	ENSBTAG00000026234,ENSBTAG00000003184
GO:0005057	receptor signaling protein activity	molecular_function	0.01161	3	213	46	19402	ENSBTAG00000017618,ENSBTAG00000016442,ENSBTAG00000012550
GO:0009890	negative regulation of biosynthetic process	biological_process	0.011857	20	213	1182	19402	ENSBTAG00000025848,ENSBTAG00000012213,ENSBTAG00000019757,ENSBTAG00000014828,ENSBTAG00000018965,ENSBTAG00000016350,ENSBTAG00000037906,ENSBTAG00000013213,ENSBTAG00000010046,ENSBTAG00000034281,ENSBTAG00000013888,ENSBTAG00000004706,ENSBTAG00000038487,ENSBTAG00000012149,ENSBTAG00000003184,ENSBTAG00000020578,ENSBTAG00000018229,ENSBTAG00000003986,ENSBTAG00000017618,ENSBTAG00000016033
GO:0008168	methyltransferase activity	molecular_function	0.012944	6	213	196	19402	ENSBTAG00000032519,ENSBTAG00000020578,ENSBTAG00000013169,ENSBTAG00000004706,ENSBTAG00000019325,ENSBTAG00000004120
GO:0060216	definitive hemopoiesis	biological_process	0.012949	2	213	18	19402	ENSBTAG00000019329,ENSBTAG00000003184
GO:0031324	negative regulation of cellular metabolic process	biological_process	0.012983	25	213	1589	19402	ENSBTAG00000018229,ENSBTAG00000003986,ENSBTAG00000017618,ENSBTAG00000016033,ENSBTAG00000004706,ENSBTAG00000013888,ENSBTAG00000034281,ENSBTAG00000038487,ENSBTAG00000012149,ENSBTAG00000003184,ENSBTAG00000020578,ENSBTAG00000021029,ENSBTAG00000023600,ENSBTAG00000014191,ENSBTAG00000014828,ENSBTAG00000018965,ENSBTAG00000037906,ENSBTAG00000016350,ENSBTAG00000013213,ENSBTAG00000010046,ENSBTAG00000013244,…
GO:0044428	nuclear part	cellular_component	0.013302	48	213	3562	19402	ENSBTAG00000006879,ENSBTAG00000000305,ENSBTAG00000018965,ENSBTAG00000016354,ENSBTAG00000009346,ENSBTAG00000011785,ENSBTAG00000012213,ENSBTAG00000018044,ENSBTAG00000016033,ENSBTAG00000004751,ENSBTAG00000010940,ENSBTAG00000003278,ENSBTAG00000001580,ENSBTAG00000004835,ENSBTAG00000005606,ENSBTAG00000013888,ENSBTAG00000012149,ENSBTAG00000015840,ENSBTAG00000030608,ENSBTAG00000010502,ENSBTAG00000016350,…
GO:0051588	regulation of neurotransmitter transport	biological_process	0.013504	3	213	49	19402	ENSBTAG00000017429,ENSBTAG00000046385,ENSBTAG00000014828
GO:0007269	neurotransmitter secretion	biological_process	0.013562	4	213	90	19402	ENSBTAG00000014828,ENSBTAG00000007988,ENSBTAG00000046385,ENSBTAG00000017429
GO:0034765	regulation of ion transmembrane transport	biological_process	0.013572	7	213	251	19402	ENSBTAG00000014828,ENSBTAG00000007442,ENSBTAG00000001400,ENSBTAG00000002425,ENSBTAG00000044171,ENSBTAG00000019137,ENSBTAG00000038375
GO:0019226	transmission of nerve impulse	biological_process	0.01362	13	213	647	19402	ENSBTAG00000046385,ENSBTAG00000014828,ENSBTAG00000004751,ENSBTAG00000007988,ENSBTAG00000018870,ENSBTAG00000001400,ENSBTAG00000034854,ENSBTAG00000017429,ENSBTAG00000019137,ENSBTAG00000009797,ENSBTAG00000009489,ENSBTAG00000002425,ENSBTAG00000011307
GO:0097159	organic cyclic compound binding	molecular_function	0.014469	66	213	5305	19402	ENSBTAG00000013244,ENSBTAG00000017704,ENSBTAG00000017365,ENSBTAG00000045617,ENSBTAG00000001146,ENSBTAG00000037906,ENSBTAG00000006718,ENSBTAG00000003184,ENSBTAG00000004120,ENSBTAG00000003669,ENSBTAG00000004313,ENSBTAG00000004647,ENSBTAG00000008743,ENSBTAG00000010676,ENSBTAG00000016442,ENSBTAG00000033330,ENSBTAG00000040067,ENSBTAG00000019163,ENSBTAG00000011162,ENSBTAG00000000924,ENSBTAG00000013213,…
GO:0009058	biosynthetic process	biological_process	0.014707	62	213	4960	19402	ENSBTAG00000038487,ENSBTAG00000009238,ENSBTAG00000004706,ENSBTAG00000034281,ENSBTAG00000003304,ENSBTAG00000003184,ENSBTAG00000004313,ENSBTAG00000004663,ENSBTAG00000004664,ENSBTAG00000003986,ENSBTAG00000006954,ENSBTAG00000026234,ENSBTAG00000004647,ENSBTAG00000009634,ENSBTAG00000010493,ENSBTAG00000020444,ENSBTAG00000002634,ENSBTAG00000005354,ENSBTAG00000016030,ENSBTAG00000033330,ENSBTAG00000013244,…
GO:0007338	single fertilization	biological_process	0.014767	4	213	97	19402	ENSBTAG00000007988,ENSBTAG00000016030,ENSBTAG00000016033,ENSBTAG00000001580
GO:0004709	MAP kinase kinase kinase activity	molecular_function	0.015062	2	213	18	19402	ENSBTAG00000012550,ENSBTAG00000017618
GO:0048284	organelle fusion	biological_process	0.015179	4	213	94	19402	ENSBTAG00000016352,ENSBTAG00000012774,ENSBTAG00000001400,ENSBTAG00000007988
GO:0010558	negative regulation of macromolecule biosynthetic process	biological_process	0.015284	19	213	1132	19402	ENSBTAG00000020578,ENSBTAG00000038487,ENSBTAG00000004706,ENSBTAG00000013888,ENSBTAG00000034281,ENSBTAG00000003184,ENSBTAG00000012149,ENSBTAG00000016033,ENSBTAG00000017618,ENSBTAG00000003986,ENSBTAG00000018229,ENSBTAG00000012213,ENSBTAG00000019757,ENSBTAG00000025848,ENSBTAG00000016350,ENSBTAG00000037906,ENSBTAG00000010046,ENSBTAG00000013213,ENSBTAG00000018965
GO:0034706	sodium channel complex	cellular_component	0.015368	2	213	18	19402	ENSBTAG00000002425,ENSBTAG00000019137
GO:0007422	peripheral nervous system development	biological_process	0.015522	3	213	53	19402	ENSBTAG00000001400,ENSBTAG00000016030,ENSBTAG00000016033
GO:0034704	calcium channel complex	cellular_component	0.015599	3	213	50	19402	ENSBTAG00000009489,ENSBTAG00000014828,ENSBTAG00000001861
GO:0051019	mitogen-activated protein kinase binding	molecular_function	0.015621	2	213	19	19402	ENSBTAG00000009346,ENSBTAG00000016532
GO:0000122	negative regulation of transcription from RNA polymerase II promoter	biological_process	0.015806	13	213	678	19402	ENSBTAG00000018965,ENSBTAG00000018229,ENSBTAG00000003986,ENSBTAG00000013213,ENSBTAG00000016033,ENSBTAG00000010046,ENSBTAG00000037906,ENSBTAG00000003184,ENSBTAG00000012149,ENSBTAG00000004706,ENSBTAG00000013888,ENSBTAG00000038487,ENSBTAG00000019757
GO:0031252	cell leading edge	cellular_component	0.016636	7	213	255	19402	ENSBTAG00000000305,ENSBTAG00000019915,ENSBTAG00000000238,ENSBTAG00000001400,ENSBTAG00000046385,ENSBTAG00000013244,ENSBTAG00000007988
GO:0016741	transferase activity, transferring one-carbon groups	molecular_function	0.016715	6	213	207	19402	ENSBTAG00000004120,ENSBTAG00000004706,ENSBTAG00000019325,ENSBTAG00000020578,ENSBTAG00000032519,ENSBTAG00000013169
GO:0006725	cellular aromatic compound metabolic process	biological_process	0.01682	64	213	5164	19402	ENSBTAG00000004835,ENSBTAG00000000923,ENSBTAG00000020578,ENSBTAG00000003278,ENSBTAG00000030608,ENSBTAG00000003992,ENSBTAG00000012149,ENSBTAG00000015840,ENSBTAG00000003410,ENSBTAG00000005606,ENSBTAG00000016033,ENSBTAG00000012774,ENSBTAG00000017618,ENSBTAG00000012213,ENSBTAG00000006879,ENSBTAG00000013213,ENSBTAG00000000305,ENSBTAG00000000924,ENSBTAG00000011162,ENSBTAG00000010508,ENSBTAG00000021029,…
GO:0044249	cellular biosynthetic process	biological_process	0.016917	60	213	4805	19402	ENSBTAG00000001400,ENSBTAG00000016354,ENSBTAG00000018965,ENSBTAG00000014828,ENSBTAG00000011162,ENSBTAG00000013213,ENSBTAG00000006879,ENSBTAG00000000305,ENSBTAG00000000924,ENSBTAG00000018044,ENSBTAG00000012213,ENSBTAG00000009346,ENSBTAG00000018229,ENSBTAG00000017618,ENSBTAG00000004314,ENSBTAG00000016033,ENSBTAG00000012774,ENSBTAG00000003992,ENSBTAG00000015840,ENSBTAG00000003541,ENSBTAG00000012149,…
GO:0005248	voltage-gated sodium channel activity	molecular_function	0.016928	2	213	19	19402	ENSBTAG00000019137,ENSBTAG00000002425
GO:0006393	termination of mitochondrial transcription	biological_process	0.017098	1	213	2	19402	ENSBTAG00000045617
GO:0010453	regulation of cell fate commitment	biological_process	0.017192	2	213	21	19402	ENSBTAG00000000305,ENSBTAG00000002283
GO:0016278	lysine N-methyltransferase activity	molecular_function	0.017277	3	213	54	19402	ENSBTAG00000020578,ENSBTAG00000032519,ENSBTAG00000004706
GO:0016279	protein-lysine N-methyltransferase activity	molecular_function	0.017277	3	213	54	19402	ENSBTAG00000032519,ENSBTAG00000020578,ENSBTAG00000004706
GO:0010725	regulation of primitive erythrocyte differentiation	biological_process	0.01732	1	213	2	19402	ENSBTAG00000003184
GO:0035854	eosinophil fate commitment	biological_process	0.01732	1	213	2	19402	ENSBTAG00000003184
GO:0032798	Swi5-Sfr1 complex	cellular_component	0.017348	1	213	2	19402	ENSBTAG00000030608
GO:0030221	basophil differentiation	biological_process	0.017395	1	213	2	19402	ENSBTAG00000003184
GO:0048265	response to pain	biological_process	0.017421	2	213	20	19402	ENSBTAG00000014828,ENSBTAG00000002425
GO:0060738	epithelial-mesenchymal signaling involved in prostate gland development	biological_process	0.017598	1	213	2	19402	ENSBTAG00000013888
GO:0004683	calmodulin-dependent protein kinase activity	molecular_function	0.017611	2	213	20	19402	ENSBTAG00000009346,ENSBTAG00000016532
GO:0030864	cortical actin cytoskeleton	cellular_component	0.018199	3	213	54	19402	ENSBTAG00000019915,ENSBTAG00000046555,ENSBTAG00000004751
GO:0090034	regulation of chaperone-mediated protein complex assembly	biological_process	0.018266	1	213	2	19402	ENSBTAG00000013244
GO:0090035	positive regulation of chaperone-mediated protein complex assembly	biological_process	0.018266	1	213	2	19402	ENSBTAG00000013244
GO:2000098	negative regulation of smooth muscle cell-matrix adhesion	biological_process	0.018537	1	213	2	19402	ENSBTAG00000023600
GO:0031730	CCR5 chemokine receptor binding	molecular_function	0.018551	1	213	2	19402	ENSBTAG00000019471
GO:2000300	regulation of synaptic vesicle exocytosis	biological_process	0.018796	2	213	21	19402	ENSBTAG00000046385,ENSBTAG00000017429
GO:0021750	vestibular nucleus development	biological_process	0.019069	1	213	2	19402	ENSBTAG00000014828
GO:1901374	acetate ester transport	biological_process	0.019187	1	213	2	19402	ENSBTAG00000014828
GO:2000286	receptor internalization involved in canonical Wnt receptor signaling pathway	biological_process	0.019587	1	213	2	19402	ENSBTAG00000046385
GO:0035725	sodium ion transmembrane transport	biological_process	0.019605	4	213	100	19402	ENSBTAG00000002425,ENSBTAG00000005379,ENSBTAG00000038375,ENSBTAG00000019137
GO:0021526	medial motor column neuron differentiation	biological_process	0.019748	1	213	2	19402	ENSBTAG00000003992
GO:0002940	tRNA N2-guanine methylation	biological_process	0.019814	1	213	2	19402	ENSBTAG00000019325
GO:0004809	tRNA (guanine-N2-)-methyltransferase activity	molecular_function	0.019814	1	213	2	19402	ENSBTAG00000019325
GO:0060740	prostate gland epithelium morphogenesis	biological_process	0.01982	2	213	22	19402	ENSBTAG00000004313,ENSBTAG00000013888
GO:0055107	Golgi to secretory granule transport	biological_process	0.019916	1	213	2	19402	ENSBTAG00000003696
GO:0003880	protein C-terminal carboxyl O-methyltransferase activity	molecular_function	0.019917	1	213	2	19402	ENSBTAG00000013169
GO:0006481	C-terminal protein methylation	biological_process	0.019917	1	213	2	19402	ENSBTAG00000013169
GO:0016079	synaptic vesicle exocytosis	biological_process	0.01995	3	213	57	19402	ENSBTAG00000007988,ENSBTAG00000046385,ENSBTAG00000017429
GO:0090314	positive regulation of protein targeting to membrane	biological_process	0.019953	2	213	22	19402	ENSBTAG00000001400,ENSBTAG00000038375
GO:0042903	tubulin deacetylase activity	molecular_function	0.019981	1	213	2	19402	ENSBTAG00000013244
GO:0006139	nucleobase-containing compound metabolic process	biological_process	0.020048	62	213	5019	19402	ENSBTAG00000000305,ENSBTAG00000006879,ENSBTAG00000013213,ENSBTAG00000000924,ENSBTAG00000016354,ENSBTAG00000018965,ENSBTAG00000011162,ENSBTAG00000012213,ENSBTAG00000009346,ENSBTAG00000018044,ENSBTAG00000004314,ENSBTAG00000016033,ENSBTAG00000012774,ENSBTAG00000018229,ENSBTAG00000017618,ENSBTAG00000004835,ENSBTAG00000000923,ENSBTAG00000020578,ENSBTAG00000003278,ENSBTAG00000003992,ENSBTAG00000030608,…
GO:0048663	neuron fate commitment	biological_process	0.020048	3	213	62	19402	ENSBTAG00000013888,ENSBTAG00000003278,ENSBTAG00000016030
GO:0001579	medium-chain fatty acid transport	biological_process	0.020361	1	213	2	19402	ENSBTAG00000015436
GO:2000405	negative regulation of T cell migration	biological_process	0.020499	1	213	2	19402	ENSBTAG00000023600
GO:0061526	acetylcholine secretion	biological_process	0.020505	1	213	2	19402	ENSBTAG00000014828
GO:0023014	signal transduction by phosphorylation	biological_process	0.020582	3	213	55	19402	ENSBTAG00000026234,ENSBTAG00000016442,ENSBTAG00000012550
GO:0009644	response to high light intensity	biological_process	0.020721	1	213	2	19402	ENSBTAG00000001400
GO:0004074	biliverdin reductase activity	molecular_function	0.020775	1	213	2	19402	ENSBTAG00000010508
GO:0042733	embryonic digit morphogenesis	biological_process	0.020781	3	213	58	19402	ENSBTAG00000004313,ENSBTAG00000013213,ENSBTAG00000006879
GO:0008152	metabolic process	biological_process	0.020939	117	213	10512	19402	ENSBTAG00000019915,ENSBTAG00000025612,ENSBTAG00000004663,ENSBTAG00000018195,ENSBTAG00000038487,ENSBTAG00000004706,ENSBTAG00000004061,ENSBTAG00000009238,ENSBTAG00000011307,ENSBTAG00000003304,ENSBTAG00000017421,ENSBTAG00000016532,ENSBTAG00000020444,ENSBTAG00000012550,ENSBTAG00000016030,ENSBTAG00000006954,ENSBTAG00000003986,ENSBTAG00000026234,ENSBTAG00000009634,ENSBTAG00000013838,ENSBTAG00000019757,…
GO:0003858	3-hydroxybutyrate dehydrogenase activity	molecular_function	0.021253	1	213	2	19402	ENSBTAG00000000448
GO:1901880	negative regulation of protein depolymerization	biological_process	0.021413	3	213	57	19402	ENSBTAG00000019915,ENSBTAG00000013244,ENSBTAG00000004751
GO:0006944	cellular membrane fusion	biological_process	0.021424	4	213	105	19402	ENSBTAG00000016352,ENSBTAG00000012774,ENSBTAG00000001400,ENSBTAG00000007988
GO:0006479	protein methylation	biological_process	0.021436	5	213	157	19402	ENSBTAG00000013169,ENSBTAG00000032519,ENSBTAG00000020578,ENSBTAG00000004120,ENSBTAG00000004706
GO:0008213	protein alkylation	biological_process	0.021436	5	213	157	19402	ENSBTAG00000013169,ENSBTAG00000032519,ENSBTAG00000020578,ENSBTAG00000004706,ENSBTAG00000004120
GO:0034164	negative regulation of toll-like receptor 9 signaling pathway	biological_process	0.02154	1	213	2	19402	ENSBTAG00000012774
GO:0060512	prostate gland morphogenesis	biological_process	0.021621	2	213	23	19402	ENSBTAG00000004313,ENSBTAG00000013888
GO:0006814	sodium ion transport	biological_process	0.021721	5	213	155	19402	ENSBTAG00000005379,ENSBTAG00000019137,ENSBTAG00000038375,ENSBTAG00000004751,ENSBTAG00000002425
GO:0043269	regulation of ion transport	biological_process	0.021814	9	213	410	19402	ENSBTAG00000019137,ENSBTAG00000038375,ENSBTAG00000044171,ENSBTAG00000014828,ENSBTAG00000004751,ENSBTAG00000001400,ENSBTAG00000008734,ENSBTAG00000007442,ENSBTAG00000002425
GO:0004181	metallocarboxypeptidase activity	molecular_function	0.021895	2	213	22	19402	ENSBTAG00000046648,ENSBTAG00000013476
GO:0016241	regulation of macroautophagy	biological_process	0.022234	3	213	59	19402	ENSBTAG00000014191,ENSBTAG00000013244,ENSBTAG00000019161
GO:1901360	organic cyclic compound metabolic process	biological_process	0.022525	65	213	5332	19402	ENSBTAG00000037426,ENSBTAG00000004313,ENSBTAG00000003184,ENSBTAG00000010508,ENSBTAG00000021029,ENSBTAG00000004647,ENSBTAG00000010493,ENSBTAG00000033330,ENSBTAG00000005354,ENSBTAG00000017704,ENSBTAG00000014007,ENSBTAG00000045617,ENSBTAG00000037906,ENSBTAG00000016350,ENSBTAG00000010502,ENSBTAG00000006718,ENSBTAG00000002283,ENSBTAG00000003410,ENSBTAG00000005606,ENSBTAG00000030608,ENSBTAG00000003992,…
GO:0031514	motile cilium	cellular_component	0.022751	7	213	275	19402	ENSBTAG00000018601,ENSBTAG00000003822,ENSBTAG00000005638,ENSBTAG00000038489,ENSBTAG00000030567,ENSBTAG00000003414,ENSBTAG00000015859
GO:0031623	receptor internalization	biological_process	0.022779	3	213	60	19402	ENSBTAG00000046385,ENSBTAG00000011534,ENSBTAG00000011307
GO:0048489	synaptic vesicle transport	biological_process	0.023249	4	213	106	19402	ENSBTAG00000011307,ENSBTAG00000007988,ENSBTAG00000046385,ENSBTAG00000017429
GO:0097480	establishment of synaptic vesicle localization	biological_process	0.023249	4	213	106	19402	ENSBTAG00000011307,ENSBTAG00000007988,ENSBTAG00000046385,ENSBTAG00000017429
GO:0043242	negative regulation of protein complex disassembly	biological_process	0.023293	3	213	59	19402	ENSBTAG00000004751,ENSBTAG00000013244,ENSBTAG00000019915
GO:1901576	organic substance biosynthetic process	biological_process	0.023407	60	213	4882	19402	ENSBTAG00000030566,ENSBTAG00000013244,ENSBTAG00000025848,ENSBTAG00000019757,ENSBTAG00000003586,ENSBTAG00000045617,ENSBTAG00000016350,ENSBTAG00000010502,ENSBTAG00000037906,ENSBTAG00000039581,ENSBTAG00000010046,ENSBTAG00000002283,ENSBTAG00000004706,ENSBTAG00000034281,ENSBTAG00000009238,ENSBTAG00000038487,ENSBTAG00000004313,ENSBTAG00000003304,ENSBTAG00000003184,ENSBTAG00000004663,ENSBTAG00000004664,…
GO:0031333	negative regulation of protein complex assembly	biological_process	0.023474	4	213	107	19402	ENSBTAG00000000305,ENSBTAG00000019915,ENSBTAG00000013169,ENSBTAG00000004751
GO:0043624	cellular protein complex disassembly	biological_process	0.0236	4	213	106	19402	ENSBTAG00000030566,ENSBTAG00000004751,ENSBTAG00000013244,ENSBTAG00000019915
GO:0004407	histone deacetylase activity	molecular_function	0.023881	2	213	24	19402	ENSBTAG00000019757,ENSBTAG00000013244
GO:1901363	heterocyclic compound binding	molecular_function	0.023936	64	213	5238	19402	ENSBTAG00000003410,ENSBTAG00000005606,ENSBTAG00000003992,ENSBTAG00000015840,ENSBTAG00000012149,ENSBTAG00000020578,ENSBTAG00000003278,ENSBTAG00000004835,ENSBTAG00000000923,ENSBTAG00000046385,ENSBTAG00000017618,ENSBTAG00000012774,ENSBTAG00000016033,ENSBTAG00000040067,ENSBTAG00000019163,ENSBTAG00000011162,ENSBTAG00000006879,ENSBTAG00000013213,ENSBTAG00000000305,ENSBTAG00000000924,ENSBTAG00000003669,…
GO:0051125	regulation of actin nucleation	biological_process	0.023945	2	213	24	19402	ENSBTAG00000019915,ENSBTAG00000046555
GO:0005244	voltage-gated ion channel activity	molecular_function	0.024626	5	213	163	19402	ENSBTAG00000034674,ENSBTAG00000019137,ENSBTAG00000002425,ENSBTAG00000009489,ENSBTAG00000014828
GO:0022832	voltage-gated channel activity	molecular_function	0.024626	5	213	163	19402	ENSBTAG00000002425,ENSBTAG00000014828,ENSBTAG00000009489,ENSBTAG00000034674,ENSBTAG00000019137
GO:0017198	N-terminal peptidyl-serine acetylation	biological_process	0.024651	1	213	3	19402	ENSBTAG00000013149
GO:0018002	N-terminal peptidyl-glutamic acid acetylation	biological_process	0.024651	1	213	3	19402	ENSBTAG00000013149
GO:0030920	peptidyl-serine acetylation	biological_process	0.024651	1	213	3	19402	ENSBTAG00000013149
GO:0033687	osteoblast proliferation	biological_process	0.025177	2	213	25	19402	ENSBTAG00000013213,ENSBTAG00000003184
GO:0090313	regulation of protein targeting to membrane	biological_process	0.025288	2	213	25	19402	ENSBTAG00000038375,ENSBTAG00000001400
GO:0016050	vesicle organization	biological_process	0.025497	5	213	161	19402	ENSBTAG00000001400,ENSBTAG00000011307,ENSBTAG00000007988,ENSBTAG00000016352,ENSBTAG00000012774
GO:0016811	hydrolase activity, acting on carbon-nitrogen (but not peptide) bonds, in linear amides	molecular_function	0.025627	3	213	63	19402	ENSBTAG00000019757,ENSBTAG00000008734,ENSBTAG00000013244
GO:0060743	epithelial cell maturation involved in prostate gland development	biological_process	0.026018	1	213	3	19402	ENSBTAG00000013888
GO:0070273	phosphatidylinositol-4-phosphate binding	molecular_function	0.02603	2	213	24	19402	ENSBTAG00000031069,ENSBTAG00000001861
GO:0034442	regulation of lipoprotein oxidation	biological_process	0.026037	1	213	3	19402	ENSBTAG00000023600
GO:0034443	negative regulation of lipoprotein oxidation	biological_process	0.026037	1	213	3	19402	ENSBTAG00000023600
GO:0097479	synaptic vesicle localization	biological_process	0.026262	4	213	110	19402	ENSBTAG00000017429,ENSBTAG00000011307,ENSBTAG00000007988,ENSBTAG00000046385
GO:0045892	negative regulation of transcription, DNA-dependent	biological_process	0.026727	16	213	965	19402	ENSBTAG00000018965,ENSBTAG00000016350,ENSBTAG00000037906,ENSBTAG00000010046,ENSBTAG00000013213,ENSBTAG00000019757,ENSBTAG00000003986,ENSBTAG00000017618,ENSBTAG00000018229,ENSBTAG00000016033,ENSBTAG00000038487,ENSBTAG00000004706,ENSBTAG00000013888,ENSBTAG00000012149,ENSBTAG00000003184,ENSBTAG00000020578
GO:0017077	oxidative phosphorylation uncoupler activity	molecular_function	0.02674	1	213	3	19402	ENSBTAG00000004647
GO:0060319	primitive erythrocyte differentiation	biological_process	0.027014	1	213	3	19402	ENSBTAG00000003184
GO:2000097	regulation of smooth muscle cell-matrix adhesion	biological_process	0.027175	1	213	3	19402	ENSBTAG00000023600
GO:0004370	glycerol kinase activity	molecular_function	0.027312	1	213	3	19402	ENSBTAG00000039245
GO:0046167	glycerol-3-phosphate biosynthetic process	biological_process	0.027312	1	213	3	19402	ENSBTAG00000039245
GO:0021550	medulla oblongata development	biological_process	0.027337	1	213	3	19402	ENSBTAG00000014828
GO:0045335	phagocytic vesicle	cellular_component	0.027418	3	213	64	19402	ENSBTAG00000046385,ENSBTAG00000012774,ENSBTAG00000019915
GO:0008021	synaptic vesicle	cellular_component	0.027431	4	213	114	19402	ENSBTAG00000016352,ENSBTAG00000046385,ENSBTAG00000007988,ENSBTAG00000015857
GO:0001712	ectodermal cell fate commitment	biological_process	0.027862	1	213	3	19402	ENSBTAG00000002283
GO:0033558	protein deacetylase activity	molecular_function	0.027894	2	213	26	19402	ENSBTAG00000013244,ENSBTAG00000019757
GO:0060623	regulation of chromosome condensation	biological_process	0.028089	1	213	3	19402	ENSBTAG00000012213
GO:0017157	regulation of exocytosis	biological_process	0.028315	4	213	115	19402	ENSBTAG00000017429,ENSBTAG00000046385,ENSBTAG00000014828,ENSBTAG00000011307
GO:0071286	cellular response to magnesium ion	biological_process	0.02844	1	213	3	19402	ENSBTAG00000005379
GO:0036023	embryonic skeletal limb joint morphogenesis	biological_process	0.028604	1	213	3	19402	ENSBTAG00000013213
GO:0043241	protein complex disassembly	biological_process	0.028797	4	213	113	19402	ENSBTAG00000004751,ENSBTAG00000013244,ENSBTAG00000030566,ENSBTAG00000019915
GO:0007274	neuromuscular synaptic transmission	biological_process	0.028948	2	213	27	19402	ENSBTAG00000009797,ENSBTAG00000014828
GO:0016971	flavin-linked sulfhydryl oxidase activity	molecular_function	0.029214	1	213	3	19402	ENSBTAG00000014191
GO:0033613	activating transcription factor binding	molecular_function	0.029596	3	213	68	19402	ENSBTAG00000039581,ENSBTAG00000018965,ENSBTAG00000003304
GO:0060021	palate development	biological_process	0.029733	3	213	68	19402	ENSBTAG00000018965,ENSBTAG00000003669,ENSBTAG00000013213
GO:0030320	cellular monovalent inorganic anion homeostasis	biological_process	0.029738	1	213	3	19402	ENSBTAG00000014828
GO:0030644	cellular chloride ion homeostasis	biological_process	0.029738	1	213	3	19402	ENSBTAG00000014828
GO:0050883	musculoskeletal movement, spinal reflex action	biological_process	0.029829	1	213	3	19402	ENSBTAG00000014828
GO:0000255	allantoin metabolic process	biological_process	0.029929	1	213	3	19402	ENSBTAG00000013838
GO:0021679	cerebellar molecular layer development	biological_process	0.030012	1	213	3	19402	ENSBTAG00000014828
GO:1902174	positive regulation of keratinocyte apoptotic process	biological_process	0.030307	1	213	3	19402	ENSBTAG00000019915
GO:0097017	renal protein absorption	biological_process	0.030789	1	213	3	19402	ENSBTAG00000019915
GO:0042762	regulation of sulfur metabolic process	biological_process	0.031518	1	213	3	19402	ENSBTAG00000014828
GO:0071922	regulation of cohesin localization to chromatin	biological_process	0.031598	1	213	3	19402	ENSBTAG00000012213
GO:0010421	hydrogen peroxide-mediated programmed cell death	biological_process	0.031749	1	213	3	19402	ENSBTAG00000013244
GO:0097468	programmed cell death in response to reactive oxygen species	biological_process	0.031749	1	213	3	19402	ENSBTAG00000013244
GO:1901298	regulation of hydrogen peroxide-mediated programmed cell death	biological_process	0.031749	1	213	3	19402	ENSBTAG00000013244
GO:0034499	late endosome to Golgi transport	biological_process	0.031761	1	213	3	19402	ENSBTAG00000012774
GO:1901879	regulation of protein depolymerization	biological_process	0.032014	3	213	67	19402	ENSBTAG00000019915,ENSBTAG00000004751,ENSBTAG00000013244
GO:0044614	nuclear pore cytoplasmic filaments	cellular_component	0.032127	1	213	3	19402	ENSBTAG00000030566
GO:0000822	inositol hexakisphosphate binding	molecular_function	0.032128	1	213	3	19402	ENSBTAG00000030566
GO:0004999	vasoactive intestinal polypeptide receptor activity	molecular_function	0.032371	1	213	3	19402	ENSBTAG00000006567
GO:0046330	positive regulation of JNK cascade	biological_process	0.032482	3	213	72	19402	ENSBTAG00000012550,ENSBTAG00000017618,ENSBTAG00000026234
GO:0016185	synaptic vesicle budding from presynaptic membrane	biological_process	0.032638	1	213	3	19402	ENSBTAG00000011307
GO:0044327	dendritic spine head	cellular_component	0.032638	1	213	3	19402	ENSBTAG00000011307
GO:0016810	hydrolase activity, acting on carbon-nitrogen (but not peptide) bonds	molecular_function	0.033244	4	213	120	19402	ENSBTAG00000008734,ENSBTAG00000019757,ENSBTAG00000013244,ENSBTAG00000013838
GO:0051973	positive regulation of telomerase activity	biological_process	0.033624	2	213	29	19402	ENSBTAG00000009346,ENSBTAG00000006718
GO:0030222	eosinophil differentiation	biological_process	0.034401	1	213	4	19402	ENSBTAG00000003184
GO:0032266	phosphatidylinositol-3-phosphate binding	molecular_function	0.034501	2	213	28	19402	ENSBTAG00000001861,ENSBTAG00000031069
GO:0006807	nitrogen compound metabolic process	biological_process	0.034897	67	213	5638	19402	ENSBTAG00000045617,ENSBTAG00000014007,ENSBTAG00000002283,ENSBTAG00000016350,ENSBTAG00000010502,ENSBTAG00000037906,ENSBTAG00000006718,ENSBTAG00000017704,ENSBTAG00000004647,ENSBTAG00000005354,ENSBTAG00000033330,ENSBTAG00000010493,ENSBTAG00000003184,ENSBTAG00000004313,ENSBTAG00000037426,ENSBTAG00000021029,ENSBTAG00000010508,ENSBTAG00000011162,ENSBTAG00000000924,ENSBTAG00000000305,ENSBTAG00000013213,…
GO:0005484	SNAP receptor activity	molecular_function	0.03494	2	213	29	19402	ENSBTAG00000016352,ENSBTAG00000007988
GO:0032580	Golgi cisterna membrane	cellular_component	0.035212	2	213	30	19402	ENSBTAG00000002634,ENSBTAG00000011317
GO:0009892	negative regulation of metabolic process	biological_process	0.035754	25	213	1740	19402	ENSBTAG00000003986,ENSBTAG00000017618,ENSBTAG00000018229,ENSBTAG00000016033,ENSBTAG00000038487,ENSBTAG00000034281,ENSBTAG00000013888,ENSBTAG00000004706,ENSBTAG00000012149,ENSBTAG00000003184,ENSBTAG00000021029,ENSBTAG00000020578,ENSBTAG00000023600,ENSBTAG00000014828,ENSBTAG00000014191,ENSBTAG00000018965,ENSBTAG00000037906,ENSBTAG00000016350,ENSBTAG00000010046,ENSBTAG00000013213,ENSBTAG00000013244,…
GO:0044237	cellular metabolic process	biological_process	0.03617	103	213	9217	19402	ENSBTAG00000019325,ENSBTAG00000039581,ENSBTAG00000010046,ENSBTAG00000025848,ENSBTAG00000017333,ENSBTAG00000030566,ENSBTAG00000019161,ENSBTAG00000019757,ENSBTAG00000003986,ENSBTAG00000006954,ENSBTAG00000026234,ENSBTAG00000009634,ENSBTAG00000013838,ENSBTAG00000016532,ENSBTAG00000012550,ENSBTAG00000020444,ENSBTAG00000016030,ENSBTAG00000038487,ENSBTAG00000004061,ENSBTAG00000009238,ENSBTAG00000004706,…
GO:0001705	ectoderm formation	biological_process	0.03639	1	213	4	19402	ENSBTAG00000002283
GO:0004674	protein serine/threonine kinase activity	molecular_function	0.036457	8	213	368	19402	ENSBTAG00000009346,ENSBTAG00000016532,ENSBTAG00000016442,ENSBTAG00000012550,ENSBTAG00000020444,ENSBTAG00000026234,ENSBTAG00000017618,ENSBTAG00000001400
GO:0042160	lipoprotein modification	biological_process	0.036576	1	213	4	19402	ENSBTAG00000023600
GO:0042161	lipoprotein oxidation	biological_process	0.036576	1	213	4	19402	ENSBTAG00000023600
GO:2000275	regulation of oxidative phosphorylation uncoupler activity	biological_process	0.036628	1	213	4	19402	ENSBTAG00000008734
GO:0061025	membrane fusion	biological_process	0.036643	4	213	124	19402	ENSBTAG00000007988,ENSBTAG00000001400,ENSBTAG00000012774,ENSBTAG00000016352
GO:0035115	embryonic forelimb morphogenesis	biological_process	0.03685	2	213	31	19402	ENSBTAG00000013213,ENSBTAG00000016033
GO:0033553	rDNA heterochromatin	cellular_component	0.037036	1	213	4	19402	ENSBTAG00000004706
GO:0043112	receptor metabolic process	biological_process	0.037574	4	213	125	19402	ENSBTAG00000013244,ENSBTAG00000046385,ENSBTAG00000011534,ENSBTAG00000011307
GO:0021615	glossopharyngeal nerve morphogenesis	biological_process	0.038235	1	213	4	19402	ENSBTAG00000004835
GO:0071733	transcriptional activation by promoter-enhancer looping	biological_process	0.038281	1	213	4	19402	ENSBTAG00000003184
GO:0090202	gene looping	biological_process	0.038281	1	213	4	19402	ENSBTAG00000003184
GO:0060528	secretory columnal luminar epithelial cell differentiation involved in prostate glandular acinus development	biological_process	0.038433	1	213	4	19402	ENSBTAG00000013888
GO:0009636	response to toxic substance	biological_process	0.038587	3	213	76	19402	ENSBTAG00000013244,ENSBTAG00000002425,ENSBTAG00000012213
GO:0010746	regulation of plasma membrane long-chain fatty acid transport	biological_process	0.038658	1	213	4	19402	ENSBTAG00000001400
GO:0010748	negative regulation of plasma membrane long-chain fatty acid transport	biological_process	0.038658	1	213	4	19402	ENSBTAG00000001400
GO:2000192	negative regulation of fatty acid transport	biological_process	0.038658	1	213	4	19402	ENSBTAG00000001400
GO:0051253	negative regulation of RNA metabolic process	biological_process	0.038748	16	213	1012	19402	ENSBTAG00000019757,ENSBTAG00000018965,ENSBTAG00000016350,ENSBTAG00000037906,ENSBTAG00000013213,ENSBTAG00000010046,ENSBTAG00000013888,ENSBTAG00000004706,ENSBTAG00000038487,ENSBTAG00000012149,ENSBTAG00000003184,ENSBTAG00000020578,ENSBTAG00000018229,ENSBTAG00000003986,ENSBTAG00000017618,ENSBTAG00000016033
GO:0097283	keratinocyte apoptotic process	biological_process	0.038777	1	213	4	19402	ENSBTAG00000019915
GO:1902172	regulation of keratinocyte apoptotic process	biological_process	0.038777	1	213	4	19402	ENSBTAG00000019915
GO:0016192	vesicle-mediated transport	biological_process	0.038781	17	213	1061	19402	ENSBTAG00000044171,ENSBTAG00000017429,ENSBTAG00000046555,ENSBTAG00000001400,ENSBTAG00000007988,ENSBTAG00000014828,ENSBTAG00000019471,ENSBTAG00000016352,ENSBTAG00000016532,ENSBTAG00000012774,ENSBTAG00000002634,ENSBTAG00000046385,ENSBTAG00000011534,ENSBTAG00000013282,ENSBTAG00000019915,ENSBTAG00000011307,ENSBTAG00000006570
GO:0060054	positive regulation of epithelial cell proliferation involved in wound healing	biological_process	0.038931	1	213	4	19402	ENSBTAG00000002283
GO:1900409	positive regulation of cellular response to oxidative stress	biological_process	0.03906	1	213	4	19402	ENSBTAG00000013244
GO:0010559	regulation of glycoprotein biosynthetic process	biological_process	0.039172	2	213	31	19402	ENSBTAG00000003184,ENSBTAG00000034281
GO:0009642	response to light intensity	biological_process	0.039289	1	213	4	19402	ENSBTAG00000001400
GO:0036022	limb joint morphogenesis	biological_process	0.039329	1	213	4	19402	ENSBTAG00000013213
GO:0001077	RNA polymerase II core promoter proximal region sequence-specific DNA binding transcription factor activity involved in positive regulation of transcription	molecular_function	0.039515	6	213	258	19402	ENSBTAG00000000923,ENSBTAG00000006879,ENSBTAG00000003184,ENSBTAG00000004313,ENSBTAG00000009634,ENSBTAG00000009238
GO:0045159	myosin II binding	molecular_function	0.039586	1	213	4	19402	ENSBTAG00000019915
GO:0010724	regulation of definitive erythrocyte differentiation	biological_process	0.039654	1	213	4	19402	ENSBTAG00000003184
GO:0060318	definitive erythrocyte differentiation	biological_process	0.039654	1	213	4	19402	ENSBTAG00000003184
GO:0006787	porphyrin-containing compound catabolic process	biological_process	0.039712	1	213	4	19402	ENSBTAG00000010508
GO:0042167	heme catabolic process	biological_process	0.039712	1	213	4	19402	ENSBTAG00000010508
GO:0046149	pigment catabolic process	biological_process	0.039712	1	213	4	19402	ENSBTAG00000010508
GO:0031526	brush border membrane	cellular_component	0.040084	2	213	31	19402	ENSBTAG00000015436,ENSBTAG00000017421
GO:0004630	phospholipase D activity	molecular_function	0.040086	1	213	4	19402	ENSBTAG00000019150
GO:0070290	NAPE-specific phospholipase D activity	molecular_function	0.040102	1	213	4	19402	ENSBTAG00000019150
GO:0030136	clathrin-coated vesicle	cellular_component	0.040234	5	213	186	19402	ENSBTAG00000013282,ENSBTAG00000016352,ENSBTAG00000007988,ENSBTAG00000046385,ENSBTAG00000015857
GO:0003705	RNA polymerase II distal enhancer sequence-specific DNA binding transcription factor activity	molecular_function	0.040243	3	213	80	19402	ENSBTAG00000009634,ENSBTAG00000003304,ENSBTAG00000009238
GO:0030219	megakaryocyte differentiation	biological_process	0.040359	2	213	32	19402	ENSBTAG00000003184,ENSBTAG00000012774
GO:0060800	regulation of cell differentiation involved in embryonic placenta development	biological_process	0.040384	1	213	4	19402	ENSBTAG00000026234
GO:0021590	cerebellum maturation	biological_process	0.040406	1	213	4	19402	ENSBTAG00000014828
GO:0008349	MAP kinase kinase kinase kinase activity	molecular_function	0.0406	1	213	4	19402	ENSBTAG00000016442
GO:0051693	actin filament capping	biological_process	0.041265	2	213	31	19402	ENSBTAG00000019915,ENSBTAG00000004751
GO:0010961	cellular magnesium ion homeostasis	biological_process	0.041594	1	213	4	19402	ENSBTAG00000005379
GO:0045934	negative regulation of nucleobase-containing compound metabolic process	biological_process	0.041683	17	213	1102	19402	ENSBTAG00000012213,ENSBTAG00000019757,ENSBTAG00000018965,ENSBTAG00000013213,ENSBTAG00000010046,ENSBTAG00000037906,ENSBTAG00000016350,ENSBTAG00000003184,ENSBTAG00000012149,ENSBTAG00000004706,ENSBTAG00000013888,ENSBTAG00000038487,ENSBTAG00000020578,ENSBTAG00000018229,ENSBTAG00000003986,ENSBTAG00000017618,ENSBTAG00000016033
GO:0086010	membrane depolarization involved in regulation of action potential	biological_process	0.04177	2	213	31	19402	ENSBTAG00000002425,ENSBTAG00000019137
GO:0001505	regulation of neurotransmitter levels	biological_process	0.041982	4	213	128	19402	ENSBTAG00000017429,ENSBTAG00000046385,ENSBTAG00000014828,ENSBTAG00000007988
GO:0005879	axonemal microtubule	cellular_component	0.042215	1	213	4	19402	ENSBTAG00000003414
GO:0032053	microtubule basal body organization	biological_process	0.042224	1	213	4	19402	ENSBTAG00000003822
GO:0015630	microtubule cytoskeleton	cellular_component	0.042279	16	213	981	19402	ENSBTAG00000038489,ENSBTAG00000007442,ENSBTAG00000030567,ENSBTAG00000013244,ENSBTAG00000018060,ENSBTAG00000003696,ENSBTAG00000020965,ENSBTAG00000020963,ENSBTAG00000003822,ENSBTAG00000011307,ENSBTAG00000015859,ENSBTAG00000003414,ENSBTAG00000032034,ENSBTAG00000012149,ENSBTAG00000017611,ENSBTAG00000020444
GO:0009409	response to cold	biological_process	0.042329	2	213	33	19402	ENSBTAG00000004647,ENSBTAG00000025848
GO:0009996	negative regulation of cell fate specification	biological_process	0.042438	1	213	5	19402	ENSBTAG00000002283
GO:0000186	activation of MAPKK activity	biological_process	0.043194	2	213	32	19402	ENSBTAG00000012550,ENSBTAG00000017618
GO:0071320	cellular response to cAMP	biological_process	0.043204	2	213	32	19402	ENSBTAG00000020184,ENSBTAG00000007442
GO:0030478	actin cap	cellular_component	0.043247	1	213	4	19402	ENSBTAG00000019915
GO:0005272	sodium channel activity	molecular_function	0.043661	2	213	32	19402	ENSBTAG00000019137,ENSBTAG00000002425
GO:0032447	protein urmylation	biological_process	0.043792	1	213	5	19402	ENSBTAG00000025612
GO:0009062	fatty acid catabolic process	biological_process	0.044017	3	213	77	19402	ENSBTAG00000015436,ENSBTAG00000001400,ENSBTAG00000003496
GO:0030534	adult behavior	biological_process	0.044125	4	213	131	19402	ENSBTAG00000016030,ENSBTAG00000016033,ENSBTAG00000014828,ENSBTAG00000004751
GO:0061302	smooth muscle cell-matrix adhesion	biological_process	0.044653	1	213	5	19402	ENSBTAG00000023600
GO:0030863	cortical cytoskeleton	cellular_component	0.044746	3	213	76	19402	ENSBTAG00000004751,ENSBTAG00000019915,ENSBTAG00000046555
GO:0032104	regulation of response to extracellular stimulus	biological_process	0.044765	3	213	79	19402	ENSBTAG00000019161,ENSBTAG00000013244,ENSBTAG00000014191
GO:0032107	regulation of response to nutrient levels	biological_process	0.044765	3	213	79	19402	ENSBTAG00000014191,ENSBTAG00000013244,ENSBTAG00000019161
GO:0005856	cytoskeleton	cellular_component	0.045033	25	213	1740	19402	ENSBTAG00000038375,ENSBTAG00000020444,ENSBTAG00000004751,ENSBTAG00000046385,ENSBTAG00000001861,ENSBTAG00000014750,ENSBTAG00000003822,ENSBTAG00000010940,ENSBTAG00000020963,ENSBTAG00000019915,ENSBTAG00000015859,ENSBTAG00000011307,ENSBTAG00000003414,ENSBTAG00000032034,ENSBTAG00000017611,ENSBTAG00000012149,ENSBTAG00000017429,ENSBTAG00000046555,ENSBTAG00000020965,ENSBTAG00000038489,ENSBTAG00000018060,…
GO:0048286	lung alveolus development	biological_process	0.045048	2	213	34	19402	ENSBTAG00000003586,ENSBTAG00000013888
GO:0060684	epithelial-mesenchymal cell signaling	biological_process	0.045133	1	213	5	19402	ENSBTAG00000013888
GO:0006836	neurotransmitter transport	biological_process	0.045293	4	213	131	19402	ENSBTAG00000017429,ENSBTAG00000007988,ENSBTAG00000014828,ENSBTAG00000046385
GO:0051172	negative regulation of nitrogen compound metabolic process	biological_process	0.045362	17	213	1114	19402	ENSBTAG00000037906,ENSBTAG00000016350,ENSBTAG00000010046,ENSBTAG00000013213,ENSBTAG00000018965,ENSBTAG00000012213,ENSBTAG00000019757,ENSBTAG00000016033,ENSBTAG00000017618,ENSBTAG00000003986,ENSBTAG00000018229,ENSBTAG00000020578,ENSBTAG00000038487,ENSBTAG00000004706,ENSBTAG00000013888,ENSBTAG00000003184,ENSBTAG00000012149
GO:0050748	negative regulation of lipoprotein metabolic process	biological_process	0.04552	1	213	5	19402	ENSBTAG00000023600
GO:0019213	deacetylase activity	molecular_function	0.045656	2	213	34	19402	ENSBTAG00000019757,ENSBTAG00000013244
GO:0038031	non-canonical Wnt receptor signaling pathway via JNK cascade	biological_process	0.046242	1	213	5	19402	ENSBTAG00000002283
GO:0060526	prostate glandular acinus morphogenesis	biological_process	0.046434	1	213	5	19402	ENSBTAG00000004313
GO:0060527	prostate epithelial cord arborization involved in prostate glandular acinus morphogenesis	biological_process	0.046434	1	213	5	19402	ENSBTAG00000004313
GO:0051036	regulation of endosome size	biological_process	0.046598	1	213	5	19402	ENSBTAG00000046385
GO:0005891	voltage-gated calcium channel complex	cellular_component	0.046823	2	213	33	19402	ENSBTAG00000014828,ENSBTAG00000009489
GO:0005677	chromatin silencing complex	cellular_component	0.047266	1	213	5	19402	ENSBTAG00000004706
GO:0015911	plasma membrane long-chain fatty acid transport	biological_process	0.047486	1	213	5	19402	ENSBTAG00000001400
GO:1902001	fatty acid transmembrane transport	biological_process	0.047486	1	213	5	19402	ENSBTAG00000001400
GO:0040014	regulation of multicellular organism growth	biological_process	0.047519	3	213	81	19402	ENSBTAG00000009489,ENSBTAG00000004751,ENSBTAG00000004647
GO:0050873	brown fat cell differentiation	biological_process	0.047677	2	213	36	19402	ENSBTAG00000004647,ENSBTAG00000018965
GO:0035686	sperm fibrous sheath	cellular_component	0.047857	1	213	5	19402	ENSBTAG00000005638
GO:0043587	tongue morphogenesis	biological_process	0.047866	1	213	5	19402	ENSBTAG00000000923
GO:0035019	somatic stem cell maintenance	biological_process	0.048057	2	213	36	19402	ENSBTAG00000018965,ENSBTAG00000002283
GO:0010668	ectodermal cell differentiation	biological_process	0.048131	1	213	5	19402	ENSBTAG00000002283
GO:0000322	storage vacuole	cellular_component	0.048241	1	213	5	19402	ENSBTAG00000018837
GO:0001917	photoreceptor inner segment	cellular_component	0.048384	2	213	35	19402	ENSBTAG00000003822,ENSBTAG00000011307
GO:0032026	response to magnesium ion	biological_process	0.048522	1	213	5	19402	ENSBTAG00000005379
GO:0044351	macropinocytosis	biological_process	0.0488	1	213	5	19402	ENSBTAG00000016532
GO:0030850	prostate gland development	biological_process	0.04884	2	213	36	19402	ENSBTAG00000013888,ENSBTAG00000004313
GO:0021563	glossopharyngeal nerve development	biological_process	0.048855	1	213	5	19402	ENSBTAG00000004835
GO:0006068	ethanol catabolic process	biological_process	0.049024	1	213	5	19402	ENSBTAG00000008743
GO:0043414	macromolecule methylation	biological_process	0.049108	6	213	263	19402	ENSBTAG00000013169,ENSBTAG00000020578,ENSBTAG00000032519,ENSBTAG00000019325,ENSBTAG00000004706,ENSBTAG00000004120
GO:0006449	regulation of translational termination	biological_process	0.049148	1	213	5	19402	ENSBTAG00000030566
GO:0030835	negative regulation of actin filament depolymerization	biological_process	0.049241	2	213	34	19402	ENSBTAG00000004751,ENSBTAG00000019915
GO:0014891	striated muscle atrophy	biological_process	0.049537	1	213	5	19402	ENSBTAG00000019915
GO:0015485	cholesterol binding	molecular_function	0.049583	2	213	36	19402	ENSBTAG00000023600,ENSBTAG00000023259
GO:0051972	regulation of telomerase activity	biological_process	0.049983	2	213	36	19402	ENSBTAG00000009346,ENSBTAG00000006718
GO:0014834	satellite cell maintenance involved in skeletal muscle regeneration	biological_process	0.049995	1	213	5	19402	ENSBTAG00000002283
GO:0022898	regulation of transmembrane transporter activity	biological_process	0.050032	4	213	138	19402	ENSBTAG00000038375,ENSBTAG00000044171,ENSBTAG00000008734,ENSBTAG00000007442
GO:0046974	histone methyltransferase activity (H3-K9 specific)	molecular_function	0.050121	1	213	5	19402	ENSBTAG00000004706
GO:0033015	tetrapyrrole catabolic process	biological_process	0.050316	1	213	5	19402	ENSBTAG00000010508
GO:0000147	actin cortical patch assembly	biological_process	0.050507	1	213	5	19402	ENSBTAG00000046555
GO:0051666	actin cortical patch localization	biological_process	0.050507	1	213	5	19402	ENSBTAG00000046555
GO:0000730	DNA recombinase assembly	biological_process	0.050542	1	213	5	19402	ENSBTAG00000030608
GO:0071638	negative regulation of monocyte chemotactic protein-1 production	biological_process	0.050557	1	213	5	19402	ENSBTAG00000023600
GO:0004180	carboxypeptidase activity	molecular_function	0.050869	2	213	35	19402	ENSBTAG00000046648,ENSBTAG00000013476
GO:0007628	adult walking behavior	biological_process	0.050929	2	213	35	19402	ENSBTAG00000004751,ENSBTAG00000014828
GO:0097060	synaptic membrane	cellular_component	0.051996	4	213	137	19402	ENSBTAG00000034854,ENSBTAG00000011307,ENSBTAG00000007442,ENSBTAG00000007988
GO:0031340	positive regulation of vesicle fusion	biological_process	0.052045	1	213	5	19402	ENSBTAG00000001400
GO:0043068	positive regulation of programmed cell death	biological_process	0.052412	6	213	271	19402	ENSBTAG00000019757,ENSBTAG00000019915,ENSBTAG00000013888,ENSBTAG00000017618,ENSBTAG00000026234,ENSBTAG00000013244
GO:0071921	cohesin localization to chromatin	biological_process	0.052604	1	213	5	19402	ENSBTAG00000012213
GO:0022843	voltage-gated cation channel activity	molecular_function	0.052671	4	213	140	19402	ENSBTAG00000002425,ENSBTAG00000014828,ENSBTAG00000009489,ENSBTAG00000019137
GO:0034227	tRNA thio-modification	biological_process	0.053113	1	213	6	19402	ENSBTAG00000025612
GO:0032984	macromolecular complex disassembly	biological_process	0.053216	4	213	139	19402	ENSBTAG00000030566,ENSBTAG00000013244,ENSBTAG00000004751,ENSBTAG00000019915
GO:0050746	regulation of lipoprotein metabolic process	biological_process	0.053422	1	213	6	19402	ENSBTAG00000023600
GO:0070142	synaptic vesicle budding	biological_process	0.053585	1	213	5	19402	ENSBTAG00000011307
GO:0003755	peptidyl-prolyl cis-trans isomerase activity	molecular_function	0.053933	2	213	39	19402	ENSBTAG00000001568,ENSBTAG00000002795
GO:0015277	kainate selective glutamate receptor activity	molecular_function	0.053994	1	213	5	19402	ENSBTAG00000034854
GO:0032983	kainate selective glutamate receptor complex	cellular_component	0.053994	1	213	5	19402	ENSBTAG00000034854
GO:0008091	spectrin	cellular_component	0.053999	1	213	5	19402	ENSBTAG00000004751
GO:0010605	negative regulation of macromolecule metabolic process	biological_process	0.05417	23	213	1641	19402	ENSBTAG00000018965,ENSBTAG00000010046,ENSBTAG00000013213,ENSBTAG00000037906,ENSBTAG00000016350,ENSBTAG00000013244,ENSBTAG00000025848,ENSBTAG00000012213,ENSBTAG00000006563,ENSBTAG00000019757,ENSBTAG00000003986,ENSBTAG00000017618,ENSBTAG00000018229,ENSBTAG00000016033,ENSBTAG00000012149,ENSBTAG00000003184,ENSBTAG00000038487,ENSBTAG00000034281,ENSBTAG00000013888,ENSBTAG00000004706,ENSBTAG00000023600,…
GO:0038030	non-canonical Wnt receptor signaling pathway via MAPK cascade	biological_process	0.055159	1	213	6	19402	ENSBTAG00000002283
GO:0042256	mature ribosome assembly	biological_process	0.055744	1	213	6	19402	ENSBTAG00000003410
GO:0031415	NatA complex	cellular_component	0.056219	1	213	6	19402	ENSBTAG00000013149
GO:2000576	positive regulation of microtubule motor activity	biological_process	0.05628	1	213	7	19402	ENSBTAG00000032034
GO:2000580	regulation of plus-end-directed microtubule motor activity	biological_process	0.05628	1	213	7	19402	ENSBTAG00000032034
GO:2000582	positive regulation of plus-end-directed microtubule motor activity	biological_process	0.05628	1	213	7	19402	ENSBTAG00000032034
GO:0000413	protein peptidyl-prolyl isomerization	biological_process	0.056579	2	213	40	19402	ENSBTAG00000002795,ENSBTAG00000001568
GO:0005801	cis-Golgi network	cellular_component	0.056797	2	213	38	19402	ENSBTAG00000007442,ENSBTAG00000011317
GO:0070842	aggresome assembly	biological_process	0.056827	1	213	6	19402	ENSBTAG00000013244
GO:0060051	negative regulation of protein glycosylation	biological_process	0.057427	1	213	6	19402	ENSBTAG00000034281
GO:0005245	voltage-gated calcium channel activity	molecular_function	0.057672	2	213	37	19402	ENSBTAG00000009489,ENSBTAG00000014828
GO:0006811	ion transport	biological_process	0.057696	19	213	1289	19402	ENSBTAG00000002425,ENSBTAG00000009489,ENSBTAG00000018837,ENSBTAG00000008734,ENSBTAG00000004647,ENSBTAG00000004751,ENSBTAG00000011534,ENSBTAG00000034674,ENSBTAG00000038375,ENSBTAG00000017421,ENSBTAG00000015436,ENSBTAG00000007442,ENSBTAG00000001400,ENSBTAG00000034854,ENSBTAG00000001382,ENSBTAG00000014828,ENSBTAG00000019137,ENSBTAG00000044171,ENSBTAG00000005379
GO:2001269	positive regulation of cysteine-type endopeptidase activity involved in apoptotic signaling pathway	biological_process	0.057837	1	213	6	19402	ENSBTAG00000019915
GO:0000226	microtubule cytoskeleton organization	biological_process	0.057932	9	213	485	19402	ENSBTAG00000011317,ENSBTAG00000003822,ENSBTAG00000020963,ENSBTAG00000003414,ENSBTAG00000017611,ENSBTAG00000015859,ENSBTAG00000007442,ENSBTAG00000030567,ENSBTAG00000013244
GO:0045654	positive regulation of megakaryocyte differentiation	biological_process	0.057977	1	213	6	19402	ENSBTAG00000012774
GO:0060430	lung saccule development	biological_process	0.058056	1	213	6	19402	ENSBTAG00000013888
GO:0022838	substrate-specific channel activity	molecular_function	0.058432	8	213	410	19402	ENSBTAG00000002425,ENSBTAG00000009489,ENSBTAG00000034854,ENSBTAG00000014828,ENSBTAG00000001382,ENSBTAG00000019137,ENSBTAG00000034674,ENSBTAG00000020184
GO:0044450	microtubule organizing center part	cellular_component	0.058655	4	213	142	19402	ENSBTAG00000003822,ENSBTAG00000030567,ENSBTAG00000003414,ENSBTAG00000020965
GO:0060687	regulation of branching involved in prostate gland morphogenesis	biological_process	0.058695	1	213	6	19402	ENSBTAG00000004313
GO:1990130	Iml1 complex	cellular_component	0.058842	1	213	6	19402	ENSBTAG00000019161
GO:0021523	somatic motor neuron differentiation	biological_process	0.058893	1	213	6	19402	ENSBTAG00000003992
GO:0032409	regulation of transporter activity	biological_process	0.059115	4	213	146	19402	ENSBTAG00000007442,ENSBTAG00000008734,ENSBTAG00000038375,ENSBTAG00000044171
GO:0034310	primary alcohol catabolic process	biological_process	0.059524	1	213	6	19402	ENSBTAG00000008743
GO:0042758	long-chain fatty acid catabolic process	biological_process	0.059533	1	213	6	19402	ENSBTAG00000003496
GO:0000137	Golgi cis cisterna	cellular_component	0.059629	1	213	6	19402	ENSBTAG00000011317
GO:0010340	carboxyl-O-methyltransferase activity	molecular_function	0.059745	1	213	6	19402	ENSBTAG00000013169
GO:0051998	protein carboxyl O-methyltransferase activity	molecular_function	0.059745	1	213	6	19402	ENSBTAG00000013169
GO:0042995	cell projection	cellular_component	0.059765	21	213	1443	19402	ENSBTAG00000013888,ENSBTAG00000003414,ENSBTAG00000011307,ENSBTAG00000015859,ENSBTAG00000002425,ENSBTAG00000019915,ENSBTAG00000005638,ENSBTAG00000003822,ENSBTAG00000046385,ENSBTAG00000004751,ENSBTAG00000000238,ENSBTAG00000017421,ENSBTAG00000030567,ENSBTAG00000013244,ENSBTAG00000015436,ENSBTAG00000018601,ENSBTAG00000038489,ENSBTAG00000014828,ENSBTAG00000007988,ENSBTAG00000001400,ENSBTAG00000019137
GO:0021700	developmental maturation	biological_process	0.060092	5	213	212	19402	ENSBTAG00000005638,ENSBTAG00000019329,ENSBTAG00000013888,ENSBTAG00000014828,ENSBTAG00000004751
GO:0045003	double-strand break repair via synthesis-dependent strand annealing	biological_process	0.061027	1	213	6	19402	ENSBTAG00000030608
GO:0051661	maintenance of centrosome location	biological_process	0.061563	1	213	6	19402	ENSBTAG00000007442
GO:0032874	positive regulation of stress-activated MAPK cascade	biological_process	0.062432	3	213	93	19402	ENSBTAG00000026234,ENSBTAG00000017618,ENSBTAG00000012550
GO:0043178	alcohol binding	molecular_function	0.062589	3	213	89	19402	ENSBTAG00000023600,ENSBTAG00000023259,ENSBTAG00000030566
GO:0044464	cell part	cellular_component	0.062869	154	213	14908	19402	ENSBTAG00000017421,ENSBTAG00000016532,ENSBTAG00000020444,ENSBTAG00000016030,ENSBTAG00000018951,ENSBTAG00000026234,ENSBTAG00000019915,ENSBTAG00000004663,ENSBTAG00000018195,ENSBTAG00000023259,ENSBTAG00000005379,ENSBTAG00000017429,ENSBTAG00000011317,ENSBTAG00000010046,ENSBTAG00000025848,ENSBTAG00000019161,ENSBTAG00000019045,ENSBTAG00000018060,ENSBTAG00000034674,ENSBTAG00000004314,ENSBTAG00000018229,…
GO:0043203	axon hillock	cellular_component	0.062892	1	213	6	19402	ENSBTAG00000004751
GO:0045162	clustering of voltage-gated sodium channels	biological_process	0.063106	1	213	6	19402	ENSBTAG00000004751
GO:0016853	isomerase activity	molecular_function	0.063345	4	213	154	19402	ENSBTAG00000014191,ENSBTAG00000002795,ENSBTAG00000004663,ENSBTAG00000001568
GO:0002024	diet induced thermogenesis	biological_process	0.063347	1	213	7	19402	ENSBTAG00000004647
GO:0051082	unfolded protein binding	molecular_function	0.063539	3	213	97	19402	ENSBTAG00000001568,ENSBTAG00000002795,ENSBTAG00000001580
GO:2000726	negative regulation of cardiac muscle cell differentiation	biological_process	0.064099	1	213	7	19402	ENSBTAG00000002283
GO:0070304	positive regulation of stress-activated protein kinase signaling cascade	biological_process	0.064263	3	213	94	19402	ENSBTAG00000017618,ENSBTAG00000026234,ENSBTAG00000012550
GO:0032000	positive regulation of fatty acid beta-oxidation	biological_process	0.064601	1	213	7	19402	ENSBTAG00000001400
GO:0016859	cis-trans isomerase activity	molecular_function	0.064786	2	213	43	19402	ENSBTAG00000002795,ENSBTAG00000001568
GO:0010918	positive regulation of mitochondrial membrane potential	biological_process	0.065063	1	213	7	19402	ENSBTAG00000001400
GO:0044456	synapse part	cellular_component	0.065192	7	213	348	19402	ENSBTAG00000016352,ENSBTAG00000015857,ENSBTAG00000046385,ENSBTAG00000007988,ENSBTAG00000007442,ENSBTAG00000011307,ENSBTAG00000034854
GO:0051261	protein depolymerization	biological_process	0.065489	3	213	90	19402	ENSBTAG00000013244,ENSBTAG00000004751,ENSBTAG00000019915
GO:0021578	hindbrain maturation	biological_process	0.065734	1	213	7	19402	ENSBTAG00000014828
GO:0021626	central nervous system maturation	biological_process	0.065734	1	213	7	19402	ENSBTAG00000014828
GO:0033061	DNA recombinase mediator complex	cellular_component	0.065892	1	213	7	19402	ENSBTAG00000030608
GO:0042090	interleukin-12 biosynthetic process	biological_process	0.066061	1	213	7	19402	ENSBTAG00000020444
GO:0045075	regulation of interleukin-12 biosynthetic process	biological_process	0.066061	1	213	7	19402	ENSBTAG00000020444
GO:0032934	sterol binding	molecular_function	0.066233	2	213	42	19402	ENSBTAG00000023600,ENSBTAG00000023259
GO:0010459	negative regulation of heart rate	biological_process	0.066455	1	213	7	19402	ENSBTAG00000004751
GO:0010155	regulation of proton transport	biological_process	0.066604	1	213	7	19402	ENSBTAG00000008734
GO:0044087	regulation of cellular component biogenesis	biological_process	0.06664	11	213	656	19402	ENSBTAG00000004751,ENSBTAG00000046385,ENSBTAG00000046555,ENSBTAG00000013169,ENSBTAG00000000305,ENSBTAG00000007442,ENSBTAG00000013244,ENSBTAG00000019161,ENSBTAG00000019915,ENSBTAG00000003822,ENSBTAG00000023600
GO:0018024	histone-lysine N-methyltransferase activity	molecular_function	0.066658	2	213	41	19402	ENSBTAG00000004706,ENSBTAG00000020578
GO:0072329	monocarboxylic acid catabolic process	biological_process	0.066752	3	213	92	19402	ENSBTAG00000015436,ENSBTAG00000001400,ENSBTAG00000003496
GO:0032351	negative regulation of hormone metabolic process	biological_process	0.067065	1	213	7	19402	ENSBTAG00000014828
GO:0032353	negative regulation of hormone biosynthetic process	biological_process	0.067065	1	213	7	19402	ENSBTAG00000014828
GO:0005543	phospholipid binding	molecular_function	0.067108	7	213	349	19402	ENSBTAG00000031069,ENSBTAG00000002283,ENSBTAG00000001861,ENSBTAG00000030566,ENSBTAG00000004751,ENSBTAG00000004647,ENSBTAG00000000238
GO:0031201	SNARE complex	cellular_component	0.067428	2	213	42	19402	ENSBTAG00000016352,ENSBTAG00000007988
GO:0043254	regulation of protein complex assembly	biological_process	0.067452	7	213	357	19402	ENSBTAG00000013244,ENSBTAG00000004751,ENSBTAG00000007442,ENSBTAG00000013169,ENSBTAG00000019915,ENSBTAG00000046555,ENSBTAG00000000305
GO:0051650	establishment of vesicle localization	biological_process	0.067818	4	213	151	19402	ENSBTAG00000011307,ENSBTAG00000046385,ENSBTAG00000007988,ENSBTAG00000017429
GO:0006067	ethanol metabolic process	biological_process	0.068294	1	213	7	19402	ENSBTAG00000008743
GO:0034163	regulation of toll-like receptor 9 signaling pathway	biological_process	0.068434	1	213	7	19402	ENSBTAG00000012774
GO:0051014	actin filament severing	biological_process	0.069098	1	213	7	19402	ENSBTAG00000019915
GO:0015267	channel activity	molecular_function	0.069773	8	213	428	19402	ENSBTAG00000009489,ENSBTAG00000002425,ENSBTAG00000020184,ENSBTAG00000019137,ENSBTAG00000034674,ENSBTAG00000014828,ENSBTAG00000001382,ENSBTAG00000034854
GO:0022803	passive transmembrane transporter activity	molecular_function	0.069773	8	213	428	19402	ENSBTAG00000002425,ENSBTAG00000009489,ENSBTAG00000034854,ENSBTAG00000014828,ENSBTAG00000001382,ENSBTAG00000019137,ENSBTAG00000034674,ENSBTAG00000020184
GO:0030834	regulation of actin filament depolymerization	biological_process	0.069799	2	213	42	19402	ENSBTAG00000004751,ENSBTAG00000019915
GO:0042760	very long-chain fatty acid catabolic process	biological_process	0.069806	1	213	7	19402	ENSBTAG00000015436
GO:0090042	tubulin deacetylation	biological_process	0.069885	1	213	7	19402	ENSBTAG00000013244
GO:0090400	stress-induced premature senescence	biological_process	0.070392	1	213	7	19402	ENSBTAG00000009346
GO:0034983	peptidyl-lysine deacetylation	biological_process	0.070441	1	213	7	19402	ENSBTAG00000013244
GO:0001508	regulation of action potential	biological_process	0.070949	4	213	152	19402	ENSBTAG00000019137,ENSBTAG00000007442,ENSBTAG00000002425,ENSBTAG00000001400
GO:0090385	phagosome-lysosome fusion	biological_process	0.071348	1	213	7	19402	ENSBTAG00000012774
GO:2000601	positive regulation of Arp2/3 complex-mediated actin nucleation	biological_process	0.071395	1	213	7	19402	ENSBTAG00000046555
GO:0035562	negative regulation of chromatin binding	biological_process	0.071504	1	213	7	19402	ENSBTAG00000012213
GO:0032287	peripheral nervous system myelin maintenance	biological_process	0.071654	1	213	7	19402	ENSBTAG00000001400
GO:0051640	organelle localization	biological_process	0.071721	7	213	355	19402	ENSBTAG00000017429,ENSBTAG00000003822,ENSBTAG00000046385,ENSBTAG00000013244,ENSBTAG00000007442,ENSBTAG00000007988,ENSBTAG00000011307
GO:0048523	negative regulation of cellular process	biological_process	0.071875	41	213	3316	19402	ENSBTAG00000014191,ENSBTAG00000014828,ENSBTAG00000001400,ENSBTAG00000018965,ENSBTAG00000013213,ENSBTAG00000012213,ENSBTAG00000018229,ENSBTAG00000017618,ENSBTAG00000004751,ENSBTAG00000012774,ENSBTAG00000013169,ENSBTAG00000016033,ENSBTAG00000013888,ENSBTAG00000003992,ENSBTAG00000012149,ENSBTAG00000020578,ENSBTAG00000008734,ENSBTAG00000023600,ENSBTAG00000022622,ENSBTAG00000016350,ENSBTAG00000010502,…
GO:0008017	microtubule binding	molecular_function	0.07193	5	213	215	19402	ENSBTAG00000020444,ENSBTAG00000013244,ENSBTAG00000017611,ENSBTAG00000011307,ENSBTAG00000003414
GO:0014051	gamma-aminobutyric acid secretion	biological_process	0.0723	1	213	7	19402	ENSBTAG00000014828
GO:0015250	water channel activity	molecular_function	0.072308	1	213	8	19402	ENSBTAG00000020184
GO:0050804	regulation of synaptic transmission	biological_process	0.072518	5	213	219	19402	ENSBTAG00000017429,ENSBTAG00000009489,ENSBTAG00000014828,ENSBTAG00000046385,ENSBTAG00000034854
GO:0018410	C-terminal protein amino acid modification	biological_process	0.072525	1	213	7	19402	ENSBTAG00000013169
GO:0042325	regulation of phosphorylation	biological_process	0.07291	15	213	1002	19402	ENSBTAG00000000305,ENSBTAG00000002283,ENSBTAG00000012550,ENSBTAG00000016442,ENSBTAG00000001400,ENSBTAG00000046626,ENSBTAG00000004751,ENSBTAG00000017618,ENSBTAG00000022622,ENSBTAG00000026234,ENSBTAG00000021029,ENSBTAG00000019161,ENSBTAG00000003184,ENSBTAG00000013244,ENSBTAG00000007442
GO:0050905	neuromuscular process	biological_process	0.073036	3	213	96	19402	ENSBTAG00000003278,ENSBTAG00000016030,ENSBTAG00000014828
GO:0051591	response to cAMP	biological_process	0.073249	2	213	44	19402	ENSBTAG00000007442,ENSBTAG00000020184
GO:1901612	cardiolipin binding	molecular_function	0.073703	1	213	8	19402	ENSBTAG00000004647
GO:0005623	cell	cellular_component	0.074134	154	213	14960	19402	ENSBTAG00000018050,ENSBTAG00000009238,ENSBTAG00000004706,ENSBTAG00000015857,ENSBTAG00000038487,ENSBTAG00000003304,ENSBTAG00000011307,ENSBTAG00000015859,ENSBTAG00000025612,ENSBTAG00000006954,ENSBTAG00000003986,ENSBTAG00000009634,ENSBTAG00000012550,ENSBTAG00000030566,ENSBTAG00000017333,ENSBTAG00000018859,ENSBTAG00000019757,ENSBTAG00000019471,ENSBTAG00000019325,ENSBTAG00000001382,ENSBTAG00000032844,…
GO:0051148	negative regulation of muscle cell differentiation	biological_process	0.074347	2	213	48	19402	ENSBTAG00000002283,ENSBTAG00000020578
GO:0004672	protein kinase activity	molecular_function	0.074585	10	213	577	19402	ENSBTAG00000016532,ENSBTAG00000016442,ENSBTAG00000020444,ENSBTAG00000012550,ENSBTAG00000017618,ENSBTAG00000026234,ENSBTAG00000001400,ENSBTAG00000040067,ENSBTAG00000009346,ENSBTAG00000019161
GO:0010870	positive regulation of receptor biosynthetic process	biological_process	0.074841	1	213	8	19402	ENSBTAG00000013244
GO:0001955	blood vessel maturation	biological_process	0.075209	1	213	8	19402	ENSBTAG00000019329
GO:0018193	peptidyl-amino acid modification	biological_process	0.07525	14	213	919	19402	ENSBTAG00000040067,ENSBTAG00000009346,ENSBTAG00000002795,ENSBTAG00000032519,ENSBTAG00000001568,ENSBTAG00000007442,ENSBTAG00000013244,ENSBTAG00000003184,ENSBTAG00000016532,ENSBTAG00000020444,ENSBTAG00000004751,ENSBTAG00000017618,ENSBTAG00000013149,ENSBTAG00000001400
GO:0034144	negative regulation of toll-like receptor 4 signaling pathway	biological_process	0.07572	1	213	8	19402	ENSBTAG00000012774
GO:0051151	negative regulation of smooth muscle cell differentiation	biological_process	0.075743	1	213	8	19402	ENSBTAG00000020578
GO:0048787	presynaptic active zone membrane	cellular_component	0.075823	1	213	8	19402	ENSBTAG00000007988
GO:0006072	glycerol-3-phosphate metabolic process	biological_process	0.075879	1	213	8	19402	ENSBTAG00000039245
GO:0042734	presynaptic membrane	cellular_component	0.075967	2	213	44	19402	ENSBTAG00000007988,ENSBTAG00000034854
GO:0005324	long-chain fatty acid transporter activity	molecular_function	0.076238	1	213	8	19402	ENSBTAG00000015436
GO:0030670	phagocytic vesicle membrane	cellular_component	0.076471	1	213	8	19402	ENSBTAG00000012774
GO:0072509	divalent inorganic cation transmembrane transporter activity	molecular_function	0.076508	4	213	153	19402	ENSBTAG00000009489,ENSBTAG00000014828,ENSBTAG00000018837,ENSBTAG00000005379
GO:0010942	positive regulation of cell death	biological_process	0.076612	6	213	299	19402	ENSBTAG00000019757,ENSBTAG00000019915,ENSBTAG00000013888,ENSBTAG00000017618,ENSBTAG00000013244,ENSBTAG00000026234
GO:0033157	regulation of intracellular protein transport	biological_process	0.076634	4	213	158	19402	ENSBTAG00000001400,ENSBTAG00000021029,ENSBTAG00000023600,ENSBTAG00000038375
GO:0070925	organelle assembly	biological_process	0.076654	8	213	445	19402	ENSBTAG00000003822,ENSBTAG00000019915,ENSBTAG00000015859,ENSBTAG00000019161,ENSBTAG00000003410,ENSBTAG00000011317,ENSBTAG00000012774,ENSBTAG00000020965
GO:0045598	regulation of fat cell differentiation	biological_process	0.076801	3	213	101	19402	ENSBTAG00000013244,ENSBTAG00000026234,ENSBTAG00000018965
GO:0014889	muscle atrophy	biological_process	0.077155	1	213	8	19402	ENSBTAG00000019915
GO:0000183	chromatin silencing at rDNA	biological_process	0.077572	1	213	8	19402	ENSBTAG00000004706
GO:0033043	regulation of organelle organization	biological_process	0.077764	14	213	917	19402	ENSBTAG00000046626,ENSBTAG00000001400,ENSBTAG00000004751,ENSBTAG00000013169,ENSBTAG00000046555,ENSBTAG00000019161,ENSBTAG00000007442,ENSBTAG00000013244,ENSBTAG00000003822,ENSBTAG00000019915,ENSBTAG00000020963,ENSBTAG00000009346,ENSBTAG00000012213,ENSBTAG00000004663
GO:0030424	axon	cellular_component	0.07783	6	213	290	19402	ENSBTAG00000002425,ENSBTAG00000011307,ENSBTAG00000046385,ENSBTAG00000004751,ENSBTAG00000013244,ENSBTAG00000019137
GO:0097386	glial cell projection	cellular_component	0.077916	1	213	8	19402	ENSBTAG00000019137
GO:0008092	cytoskeletal protein binding	molecular_function	0.077946	13	213	819	19402	ENSBTAG00000016377,ENSBTAG00000046555,ENSBTAG00000020444,ENSBTAG00000004751,ENSBTAG00000014750,ENSBTAG00000003822,ENSBTAG00000010940,ENSBTAG00000019915,ENSBTAG00000017611,ENSBTAG00000011307,ENSBTAG00000003414,ENSBTAG00000003696,ENSBTAG00000013244
GO:0061337	cardiac conduction	biological_process	0.078134	2	213	45	19402	ENSBTAG00000007442,ENSBTAG00000004751
GO:1901018	positive regulation of potassium ion transmembrane transporter activity	biological_process	0.078147	1	213	8	19402	ENSBTAG00000007442
GO:0090527	actin filament reorganization	biological_process	0.078171	1	213	8	19402	ENSBTAG00000019915
GO:0015672	monovalent inorganic cation transport	biological_process	0.078703	7	213	372	19402	ENSBTAG00000038375,ENSBTAG00000019137,ENSBTAG00000005379,ENSBTAG00000008734,ENSBTAG00000002425,ENSBTAG00000004751,ENSBTAG00000007442
GO:0004706	JUN kinase kinase kinase activity	molecular_function	0.078715	1	213	8	19402	ENSBTAG00000017618
GO:0030042	actin filament depolymerization	biological_process	0.078818	2	213	45	19402	ENSBTAG00000004751,ENSBTAG00000019915
GO:0008238	exopeptidase activity	molecular_function	0.079565	3	213	99	19402	ENSBTAG00000013476,ENSBTAG00000046648,ENSBTAG00000017429
GO:0008104	protein localization	biological_process	0.079579	23	213	1685	19402	ENSBTAG00000012213,ENSBTAG00000030567,ENSBTAG00000013244,ENSBTAG00000030566,ENSBTAG00000031069,ENSBTAG00000001400,ENSBTAG00000019471,ENSBTAG00000014828,ENSBTAG00000007988,ENSBTAG00000013282,ENSBTAG00000023600,ENSBTAG00000003822,ENSBTAG00000019915,ENSBTAG00000021029,ENSBTAG00000003414,ENSBTAG00000006570,ENSBTAG00000016352,ENSBTAG00000038375,ENSBTAG00000012774,ENSBTAG00000046385,ENSBTAG00000004751,…
GO:0010960	magnesium ion homeostasis	biological_process	0.079753	1	213	8	19402	ENSBTAG00000005379
GO:0016783	sulfurtransferase activity	molecular_function	0.079832	1	213	9	19402	ENSBTAG00000025612
GO:0031985	Golgi cisterna	cellular_component	0.080152	2	213	47	19402	ENSBTAG00000011317,ENSBTAG00000002634
GO:0030286	dynein complex	cellular_component	0.080761	2	213	46	19402	ENSBTAG00000032034,ENSBTAG00000013244
GO:1990000	amyloid fibril formation	biological_process	0.080981	1	213	8	19402	ENSBTAG00000019915
GO:0032891	negative regulation of organic acid transport	biological_process	0.08104	1	213	9	19402	ENSBTAG00000001400
GO:0044238	primary metabolic process	biological_process	0.081815	101	213	9293	19402	ENSBTAG00000011162,ENSBTAG00000000924,ENSBTAG00000000305,ENSBTAG00000006879,ENSBTAG00000013213,ENSBTAG00000015436,ENSBTAG00000040067,ENSBTAG00000012213,ENSBTAG00000017618,ENSBTAG00000004751,ENSBTAG00000012774,ENSBTAG00000013169,ENSBTAG00000039245,ENSBTAG00000016033,ENSBTAG00000005606,ENSBTAG00000003410,ENSBTAG00000015840,ENSBTAG00000012149,ENSBTAG00000003992,ENSBTAG00000030608,ENSBTAG00000003278,…
GO:0005372	water transmembrane transporter activity	molecular_function	0.081901	1	213	9	19402	ENSBTAG00000020184
GO:0045161	neuronal ion channel clustering	biological_process	0.082257	1	213	8	19402	ENSBTAG00000004751
GO:0035253	ciliary rootlet	cellular_component	0.082412	1	213	8	19402	ENSBTAG00000003822
GO:0015849	organic acid transport	biological_process	0.082741	5	213	230	19402	ENSBTAG00000017421,ENSBTAG00000001382,ENSBTAG00000014828,ENSBTAG00000015436,ENSBTAG00000001400
GO:0046942	carboxylic acid transport	biological_process	0.082741	5	213	230	19402	ENSBTAG00000017421,ENSBTAG00000014828,ENSBTAG00000001382,ENSBTAG00000001400,ENSBTAG00000015436
GO:0031984	organelle subcompartment	cellular_component	0.082838	2	213	48	19402	ENSBTAG00000002634,ENSBTAG00000011317
GO:0010812	negative regulation of cell-substrate adhesion	biological_process	0.082989	2	213	47	19402	ENSBTAG00000023600,ENSBTAG00000002283
GO:0035878	nail development	biological_process	0.083059	1	213	9	19402	ENSBTAG00000000923
GO:0002028	regulation of sodium ion transport	biological_process	0.083209	2	213	48	19402	ENSBTAG00000004751,ENSBTAG00000038375
GO:0005814	centriole	cellular_component	0.083633	3	213	100	19402	ENSBTAG00000030567,ENSBTAG00000003414,ENSBTAG00000003822
GO:0034220	ion transmembrane transport	biological_process	0.08387	11	213	680	19402	ENSBTAG00000014828,ENSBTAG00000034854,ENSBTAG00000001400,ENSBTAG00000005379,ENSBTAG00000019137,ENSBTAG00000038375,ENSBTAG00000044171,ENSBTAG00000009489,ENSBTAG00000007442,ENSBTAG00000018837,ENSBTAG00000002425
GO:0004596	peptide alpha-N-acetyltransferase activity	molecular_function	0.084026	1	213	9	19402	ENSBTAG00000013149
GO:0032259	methylation	biological_process	0.084125	6	213	305	19402	ENSBTAG00000004706,ENSBTAG00000019325,ENSBTAG00000004120,ENSBTAG00000032519,ENSBTAG00000020578,ENSBTAG00000013169
GO:0010629	negative regulation of gene expression	biological_process	0.084135	16	213	1121	19402	ENSBTAG00000020578,ENSBTAG00000003184,ENSBTAG00000012149,ENSBTAG00000038487,ENSBTAG00000013888,ENSBTAG00000004706,ENSBTAG00000016033,ENSBTAG00000017618,ENSBTAG00000003986,ENSBTAG00000018229,ENSBTAG00000019757,ENSBTAG00000010046,ENSBTAG00000013213,ENSBTAG00000037906,ENSBTAG00000016350,ENSBTAG00000018965
GO:0005546	phosphatidylinositol-4,5-bisphosphate binding	molecular_function	0.084695	2	213	48	19402	ENSBTAG00000001861,ENSBTAG00000002283
GO:0045600	positive regulation of fat cell differentiation	biological_process	0.085013	2	213	49	19402	ENSBTAG00000026234,ENSBTAG00000018965
GO:0015031	protein transport	biological_process	0.085183	16	213	1109	19402	ENSBTAG00000011534,ENSBTAG00000046385,ENSBTAG00000018951,ENSBTAG00000016352,ENSBTAG00000038375,ENSBTAG00000012774,ENSBTAG00000006570,ENSBTAG00000023600,ENSBTAG00000013282,ENSBTAG00000021029,ENSBTAG00000001400,ENSBTAG00000007988,ENSBTAG00000019471,ENSBTAG00000031069,ENSBTAG00000030566,ENSBTAG00000013244
GO:0016972	thiol oxidase activity	molecular_function	0.085337	1	213	9	19402	ENSBTAG00000014191
GO:0030285	integral to synaptic vesicle membrane	cellular_component	0.08579	1	213	9	19402	ENSBTAG00000016352
GO:0090336	positive regulation of brown fat cell differentiation	biological_process	0.085795	1	213	9	19402	ENSBTAG00000018965
GO:0010454	negative regulation of cell fate commitment	biological_process	0.086186	1	213	10	19402	ENSBTAG00000002283
GO:0045010	actin nucleation	biological_process	0.086309	2	213	49	19402	ENSBTAG00000046555,ENSBTAG00000019915
GO:0033270	paranode region of axon	cellular_component	0.08674	1	213	9	19402	ENSBTAG00000004751
GO:0006995	cellular response to nitrogen starvation	biological_process	0.086754	1	213	10	19402	ENSBTAG00000019161
GO:0043562	cellular response to nitrogen levels	biological_process	0.086754	1	213	10	19402	ENSBTAG00000019161
GO:0050872	white fat cell differentiation	biological_process	0.08704	1	213	9	19402	ENSBTAG00000018965
GO:0071837	HMG box domain binding	molecular_function	0.087298	1	213	9	19402	ENSBTAG00000003304
GO:0033148	positive regulation of intracellular estrogen receptor signaling pathway	biological_process	0.087771	1	213	9	19402	ENSBTAG00000013888
GO:2000678	negative regulation of transcription regulatory region DNA binding	biological_process	0.088097	1	213	10	19402	ENSBTAG00000003184
GO:0045171	intercellular bridge	cellular_component	0.088175	2	213	50	19402	ENSBTAG00000010676,ENSBTAG00000014191
GO:0040007	growth	biological_process	0.088779	11	213	694	19402	ENSBTAG00000013244,ENSBTAG00000009489,ENSBTAG00000003669,ENSBTAG00000004313,ENSBTAG00000022622,ENSBTAG00000004751,ENSBTAG00000026234,ENSBTAG00000004647,ENSBTAG00000010493,ENSBTAG00000010502,ENSBTAG00000002283
GO:0031957	very long-chain fatty acid-CoA ligase activity	molecular_function	0.089111	1	213	9	19402	ENSBTAG00000015436
GO:0051131	chaperone-mediated protein complex assembly	biological_process	0.089378	1	213	10	19402	ENSBTAG00000013244
GO:1902115	regulation of organelle assembly	biological_process	0.08945	3	213	103	19402	ENSBTAG00000019161,ENSBTAG00000003822,ENSBTAG00000019915
GO:0090316	positive regulation of intracellular protein transport	biological_process	0.089574	3	213	105	19402	ENSBTAG00000038375,ENSBTAG00000021029,ENSBTAG00000001400
GO:0008144	drug binding	molecular_function	0.08994	2	213	51	19402	ENSBTAG00000002795,ENSBTAG00000001568
GO:0048522	positive regulation of cellular process	biological_process	0.090323	47	213	3953	19402	ENSBTAG00000013213,ENSBTAG00000000305,ENSBTAG00000006879,ENSBTAG00000018965,ENSBTAG00000016354,ENSBTAG00000001400,ENSBTAG00000009346,ENSBTAG00000012213,ENSBTAG00000007442,ENSBTAG00000012774,ENSBTAG00000016033,ENSBTAG00000046385,ENSBTAG00000017618,ENSBTAG00000018229,ENSBTAG00000003278,ENSBTAG00000000923,ENSBTAG00000004835,ENSBTAG00000019329,ENSBTAG00000013888,ENSBTAG00000003992,ENSBTAG00000016350,…
GO:0045177	apical part of cell	cellular_component	0.090394	5	213	234	19402	ENSBTAG00000020965,ENSBTAG00000018870,ENSBTAG00000001382,ENSBTAG00000017704,ENSBTAG00000020184
GO:0019233	sensory perception of pain	biological_process	0.090756	2	213	52	19402	ENSBTAG00000002425,ENSBTAG00000015840
GO:0005247	voltage-gated chloride channel activity	molecular_function	0.090796	1	213	9	19402	ENSBTAG00000034674
GO:1901611	phosphatidylglycerol binding	molecular_function	0.092055	1	213	10	19402	ENSBTAG00000004647
GO:0008331	high voltage-gated calcium channel activity	molecular_function	0.092624	1	213	9	19402	ENSBTAG00000014828
GO:0015909	long-chain fatty acid transport	biological_process	0.09263	2	213	52	19402	ENSBTAG00000001400,ENSBTAG00000015436
GO:0034212	peptide N-acetyltransferase activity	molecular_function	0.092746	1	213	10	19402	ENSBTAG00000013149
GO:0048518	positive regulation of biological process	biological_process	0.094292	52	213	4449	19402	ENSBTAG00000000305,ENSBTAG00000013213,ENSBTAG00000006879,ENSBTAG00000016354,ENSBTAG00000018965,ENSBTAG00000001400,ENSBTAG00000009346,ENSBTAG00000012213,ENSBTAG00000007442,ENSBTAG00000012774,ENSBTAG00000016033,ENSBTAG00000046385,ENSBTAG00000017618,ENSBTAG00000004751,ENSBTAG00000018229,ENSBTAG00000003278,ENSBTAG00000000923,ENSBTAG00000004835,ENSBTAG00000009489,ENSBTAG00000013888,ENSBTAG00000019329,…
GO:0018208	peptidyl-proline modification	biological_process	0.094359	2	213	53	19402	ENSBTAG00000002795,ENSBTAG00000001568
GO:0097067	cellular response to thyroid hormone stimulus	biological_process	0.094444	1	213	10	19402	ENSBTAG00000003184
GO:0071695	anatomical structure maturation	biological_process	0.09448	2	213	52	19402	ENSBTAG00000019329,ENSBTAG00000014828
GO:0044782	cilium organization	biological_process	0.094748	3	213	106	19402	ENSBTAG00000030567,ENSBTAG00000020965,ENSBTAG00000003822
GO:0034452	dynactin binding	molecular_function	0.094899	1	213	9	19402	ENSBTAG00000003696
GO:0031005	filamin binding	molecular_function	0.095254	1	213	10	19402	ENSBTAG00000010940
GO:2000574	regulation of microtubule motor activity	biological_process	0.095711	1	213	11	19402	ENSBTAG00000032034
GO:0030659	cytoplasmic vesicle membrane	cellular_component	0.095746	5	213	239	19402	ENSBTAG00000031069,ENSBTAG00000012774,ENSBTAG00000013282,ENSBTAG00000016352,ENSBTAG00000011307
GO:0032273	positive regulation of protein polymerization	biological_process	0.09604	3	213	110	19402	ENSBTAG00000007442,ENSBTAG00000019915,ENSBTAG00000046555
GO:0010642	negative regulation of platelet-derived growth factor receptor signaling pathway	biological_process	0.096221	1	213	10	19402	ENSBTAG00000023600
GO:0016773	phosphotransferase activity, alcohol group as acceptor	molecular_function	0.09626	11	213	687	19402	ENSBTAG00000019161,ENSBTAG00000040067,ENSBTAG00000009346,ENSBTAG00000001400,ENSBTAG00000026234,ENSBTAG00000017618,ENSBTAG00000016442,ENSBTAG00000016532,ENSBTAG00000012550,ENSBTAG00000020444,ENSBTAG00000039245
GO:0070181	SSU rRNA binding	molecular_function	0.096559	1	213	11	19402	ENSBTAG00000025848
GO:0008235	metalloexopeptidase activity	molecular_function	0.096597	2	213	51	19402	ENSBTAG00000046648,ENSBTAG00000013476
GO:0006887	exocytosis	biological_process	0.096642	5	213	242	19402	ENSBTAG00000007988,ENSBTAG00000014828,ENSBTAG00000046385,ENSBTAG00000011307,ENSBTAG00000017429
GO:0030837	negative regulation of actin filament polymerization	biological_process	0.096777	2	213	52	19402	ENSBTAG00000004751,ENSBTAG00000019915
GO:0001726	ruffle	cellular_component	0.096871	3	213	107	19402	ENSBTAG00000001400,ENSBTAG00000000238,ENSBTAG00000046385
GO:0021702	cerebellar Purkinje cell differentiation	biological_process	0.09694	1	213	10	19402	ENSBTAG00000014828
GO:2000402	negative regulation of lymphocyte migration	biological_process	0.097337	1	213	10	19402	ENSBTAG00000023600
GO:0043457	regulation of cellular respiration	biological_process	0.097666	1	213	10	19402	ENSBTAG00000018965
GO:0042584	chromaffin granule membrane	cellular_component	0.097711	1	213	10	19402	ENSBTAG00000011307
GO:0030502	negative regulation of bone mineralization	biological_process	0.097817	1	213	11	19402	ENSBTAG00000003184
GO:0033145	positive regulation of intracellular steroid hormone receptor signaling pathway	biological_process	0.097846	1	213	10	19402	ENSBTAG00000013888
GO:0070008	serine-type exopeptidase activity	molecular_function	0.097947	1	213	10	19402	ENSBTAG00000017429
GO:0048156	tau protein binding	molecular_function	0.098022	1	213	10	19402	ENSBTAG00000013244
GO:0021548	pons development	biological_process	0.098388	1	213	11	19402	ENSBTAG00000014828
GO:0030479	actin cortical patch	cellular_component	0.098617	1	213	10	19402	ENSBTAG00000046555
GO:0019228	regulation of action potential in neuron	biological_process	0.098764	3	213	107	19402	ENSBTAG00000001400,ENSBTAG00000002425,ENSBTAG00000019137
GO:0007256	activation of JNKK activity	biological_process	0.098954	1	213	10	19402	ENSBTAG00000017618
GO:0051969	regulation of transmission of nerve impulse	biological_process	0.099099	5	213	241	19402	ENSBTAG00000017429,ENSBTAG00000009489,ENSBTAG00000014828,ENSBTAG00000046385,ENSBTAG00000034854
GO:0043507	positive regulation of JUN kinase activity	biological_process	0.099283	2	213	53	19402	ENSBTAG00000017618,ENSBTAG00000012550
GO:0060442	branching involved in prostate gland morphogenesis	biological_process	0.09951	1	213	11	19402	ENSBTAG00000004313
GO:0031078	histone deacetylase activity (H3-K14 specific)	molecular_function	0.09957	1	213	10	19402	ENSBTAG00000013244
GO:0032041	NAD-dependent histone deacetylase activity (H3-K14 specific)	molecular_function	0.09957	1	213	10	19402	ENSBTAG00000013244
GO:0007626	locomotory behavior	biological_process	0.099865	4	213	173	19402	ENSBTAG00000004751,ENSBTAG00000014828,ENSBTAG00000016033,ENSBTAG00000016030
GO:0043217	myelin maintenance	biological_process	0.10002	1	213	10	19402	ENSBTAG00000001400
GO:0006897	endocytosis	biological_process	0.1001	8	213	467	19402	ENSBTAG00000012774,ENSBTAG00000016532,ENSBTAG00000046555,ENSBTAG00000046385,ENSBTAG00000011534,ENSBTAG00000013282,ENSBTAG00000019915,ENSBTAG00000011307
GO:0000185	activation of MAPKKK activity	biological_process	0.10042	1	213	11	19402	ENSBTAG00000016442
GO:0032587	ruffle membrane	cellular_component	0.10069	2	213	53	19402	ENSBTAG00000000238,ENSBTAG00000001400
GO:1901031	regulation of response to reactive oxygen species	biological_process	0.10078	1	213	10	19402	ENSBTAG00000013244
GO:0046621	negative regulation of organ growth	biological_process	0.10082	1	213	10	19402	ENSBTAG00000026234
GO:0051129	negative regulation of cellular component organization	biological_process	0.1009	8	213	471	19402	ENSBTAG00000004751,ENSBTAG00000000305,ENSBTAG00000013169,ENSBTAG00000013888,ENSBTAG00000013244,ENSBTAG00000023600,ENSBTAG00000012213,ENSBTAG00000019915
GO:0055085	transmembrane transport	biological_process	0.10116	16	213	1125	19402	ENSBTAG00000008734,ENSBTAG00000002425,ENSBTAG00000009489,ENSBTAG00000018837,ENSBTAG00000034674,ENSBTAG00000038375,ENSBTAG00000007442,ENSBTAG00000017704,ENSBTAG00000019137,ENSBTAG00000044171,ENSBTAG00000005379,ENSBTAG00000020184,ENSBTAG00000034854,ENSBTAG00000001400,ENSBTAG00000001382,ENSBTAG00000014828
GO:0031334	positive regulation of protein complex assembly	biological_process	0.10117	4	213	178	19402	ENSBTAG00000019915,ENSBTAG00000046555,ENSBTAG00000007442,ENSBTAG00000013244
GO:0042054	histone methyltransferase activity	molecular_function	0.10121	2	213	53	19402	ENSBTAG00000020578,ENSBTAG00000004706
GO:0070742	C2H2 zinc finger domain binding	molecular_function	0.10157	1	213	11	19402	ENSBTAG00000003184
GO:0022836	gated channel activity	molecular_function	0.10163	6	213	314	19402	ENSBTAG00000002425,ENSBTAG00000034854,ENSBTAG00000009489,ENSBTAG00000014828,ENSBTAG00000034674,ENSBTAG00000019137
GO:0022839	ion gated channel activity	molecular_function	0.10163	6	213	314	19402	ENSBTAG00000019137,ENSBTAG00000034674,ENSBTAG00000014828,ENSBTAG00000009489,ENSBTAG00000034854,ENSBTAG00000002425
GO:0044539	long-chain fatty acid import	biological_process	0.1018	1	213	10	19402	ENSBTAG00000015436
GO:0061029	eyelid development in camera-type eye	biological_process	0.10188	1	213	11	19402	ENSBTAG00000013213
GO:0042327	positive regulation of phosphorylation	biological_process	0.10209	10	213	638	19402	ENSBTAG00000001400,ENSBTAG00000017618,ENSBTAG00000026234,ENSBTAG00000002283,ENSBTAG00000016442,ENSBTAG00000012550,ENSBTAG00000003184,ENSBTAG00000007442,ENSBTAG00000013244,ENSBTAG00000021029
GO:0022008	neurogenesis	biological_process	0.10223	16	213	1126	19402	ENSBTAG00000016030,ENSBTAG00000016033,ENSBTAG00000004751,ENSBTAG00000020578,ENSBTAG00000003278,ENSBTAG00000004835,ENSBTAG00000013888,ENSBTAG00000003992,ENSBTAG00000012149,ENSBTAG00000015840,ENSBTAG00000000305,ENSBTAG00000014828,ENSBTAG00000001400,ENSBTAG00000018965,ENSBTAG00000013244,ENSBTAG00000003696
GO:0031998	regulation of fatty acid beta-oxidation	biological_process	0.10227	1	213	11	19402	ENSBTAG00000001400
GO:0031248	protein acetyltransferase complex	cellular_component	0.1026	1	213	11	19402	ENSBTAG00000013149
GO:0031414	N-terminal protein acetyltransferase complex	cellular_component	0.1026	1	213	11	19402	ENSBTAG00000013149
GO:0019531	oxalate transmembrane transporter activity	molecular_function	0.10275	1	213	11	19402	ENSBTAG00000001382
GO:0042989	sequestering of actin monomers	biological_process	0.10278	1	213	12	19402	ENSBTAG00000019915
GO:0046321	positive regulation of fatty acid oxidation	biological_process	0.10279	1	213	11	19402	ENSBTAG00000001400
GO:1900016	negative regulation of cytokine production involved in inflammatory response	biological_process	0.10281	1	213	11	19402	ENSBTAG00000023600
GO:0016423	tRNA (guanine) methyltransferase activity	molecular_function	0.10302	1	213	11	19402	ENSBTAG00000019325
GO:0033194	response to hydroperoxide	biological_process	0.10353	1	213	11	19402	ENSBTAG00000007988
GO:0045995	regulation of embryonic development	biological_process	0.10358	3	213	114	19402	ENSBTAG00000002283,ENSBTAG00000003184,ENSBTAG00000026234
GO:0060742	epithelial cell differentiation involved in prostate gland development	biological_process	0.10363	1	213	11	19402	ENSBTAG00000013888
GO:0005929	cilium	cellular_component	0.10369	7	213	391	19402	ENSBTAG00000030567,ENSBTAG00000003414,ENSBTAG00000015859,ENSBTAG00000018601,ENSBTAG00000005638,ENSBTAG00000003822,ENSBTAG00000038489
GO:0008134	transcription factor binding	molecular_function	0.10386	8	213	479	19402	ENSBTAG00000039581,ENSBTAG00000000305,ENSBTAG00000003986,ENSBTAG00000017618,ENSBTAG00000018965,ENSBTAG00000013888,ENSBTAG00000003304,ENSBTAG00000003184
GO:0051648	vesicle localization	biological_process	0.10459	4	213	175	19402	ENSBTAG00000017429,ENSBTAG00000011307,ENSBTAG00000046385,ENSBTAG00000007988
GO:0045861	negative regulation of proteolysis	biological_process	0.10476	2	213	56	19402	ENSBTAG00000013244,ENSBTAG00000006563
GO:0034162	toll-like receptor 9 signaling pathway	biological_process	0.10498	1	213	11	19402	ENSBTAG00000012774
GO:0090231	regulation of spindle checkpoint	biological_process	0.10522	1	213	11	19402	ENSBTAG00000013169
GO:0090266	regulation of mitotic cell cycle spindle assembly checkpoint	biological_process	0.10522	1	213	11	19402	ENSBTAG00000013169
GO:0002070	epithelial cell maturation	biological_process	0.10543	1	213	12	19402	ENSBTAG00000013888
GO:0045056	transcytosis	biological_process	0.1057	1	213	11	19402	ENSBTAG00000046385
GO:0017119	Golgi transport complex	cellular_component	0.10602	1	213	11	19402	ENSBTAG00000002634
GO:0031644	regulation of neurological system process	biological_process	0.10659	5	213	247	19402	ENSBTAG00000017429,ENSBTAG00000034854,ENSBTAG00000014828,ENSBTAG00000046385,ENSBTAG00000009489
GO:0021694	cerebellar Purkinje cell layer formation	biological_process	0.10691	1	213	11	19402	ENSBTAG00000014828
GO:0036159	inner dynein arm assembly	biological_process	0.10715	1	213	11	19402	ENSBTAG00000020965
GO:0010639	negative regulation of organelle organization	biological_process	0.10726	5	213	249	19402	ENSBTAG00000012213,ENSBTAG00000019915,ENSBTAG00000013169,ENSBTAG00000004751,ENSBTAG00000013244
GO:0031932	TORC2 complex	cellular_component	0.10762	1	213	11	19402	ENSBTAG00000021029
GO:0033555	multicellular organismal response to stress	biological_process	0.10781	2	213	55	19402	ENSBTAG00000014828,ENSBTAG00000002425
GO:0045666	positive regulation of neuron differentiation	biological_process	0.10792	2	213	57	19402	ENSBTAG00000013888,ENSBTAG00000004835
GO:0003756	protein disulfide isomerase activity	molecular_function	0.10825	1	213	11	19402	ENSBTAG00000014191
GO:0016864	intramolecular oxidoreductase activity, transposing S-S bonds	molecular_function	0.10825	1	213	11	19402	ENSBTAG00000014191
GO:0051657	maintenance of organelle location	biological_process	0.1083	1	213	11	19402	ENSBTAG00000007442
GO:0004571	mannosyl-oligosaccharide 1,2-alpha-mannosidase activity	molecular_function	0.10863	1	213	11	19402	ENSBTAG00000003586
GO:0015924	mannosyl-oligosaccharide mannosidase activity	molecular_function	0.10863	1	213	11	19402	ENSBTAG00000003586
GO:0006390	transcription from mitochondrial promoter	biological_process	0.10889	1	213	12	19402	ENSBTAG00000045617
GO:0033036	macromolecule localization	biological_process	0.10903	26	213	2024	19402	ENSBTAG00000003414,ENSBTAG00000006570,ENSBTAG00000021029,ENSBTAG00000019915,ENSBTAG00000013282,ENSBTAG00000023600,ENSBTAG00000023259,ENSBTAG00000003822,ENSBTAG00000046385,ENSBTAG00000018951,ENSBTAG00000004751,ENSBTAG00000011534,ENSBTAG00000012774,ENSBTAG00000016352,ENSBTAG00000038375,ENSBTAG00000013244,ENSBTAG00000030567,ENSBTAG00000030566,ENSBTAG00000017704,ENSBTAG00000015436,ENSBTAG00000012213,…
GO:0046415	urate metabolic process	biological_process	0.10931	1	213	11	19402	ENSBTAG00000017704
GO:0070841	inclusion body assembly	biological_process	0.10936	1	213	12	19402	ENSBTAG00000013244
GO:0021527	spinal cord association neuron differentiation	biological_process	0.10952	1	213	13	19402	ENSBTAG00000000305
GO:0030500	regulation of bone mineralization	biological_process	0.10965	2	213	58	19402	ENSBTAG00000003184,ENSBTAG00000013213
GO:0015238	drug transmembrane transporter activity	molecular_function	0.1099	1	213	11	19402	ENSBTAG00000017704
GO:2001267	regulation of cysteine-type endopeptidase activity involved in apoptotic signaling pathway	biological_process	0.11056	1	213	12	19402	ENSBTAG00000019915
GO:0048278	vesicle docking	biological_process	0.11061	2	213	55	19402	ENSBTAG00000016352,ENSBTAG00000007988
GO:0051494	negative regulation of cytoskeleton organization	biological_process	0.11069	3	213	114	19402	ENSBTAG00000013244,ENSBTAG00000004751,ENSBTAG00000019915
GO:0071605	monocyte chemotactic protein-1 production	biological_process	0.1109	1	213	12	19402	ENSBTAG00000023600
GO:0071637	regulation of monocyte chemotactic protein-1 production	biological_process	0.1109	1	213	12	19402	ENSBTAG00000023600
GO:0019532	oxalate transport	biological_process	0.11105	1	213	12	19402	ENSBTAG00000001382
GO:0004322	ferroxidase activity	molecular_function	0.11136	1	213	13	19402	ENSBTAG00000019163
GO:0016724	oxidoreductase activity, oxidizing metal ions, oxygen as acceptor	molecular_function	0.11136	1	213	13	19402	ENSBTAG00000019163
GO:0032682	negative regulation of chemokine production	biological_process	0.11151	1	213	12	19402	ENSBTAG00000023600
GO:0002039	p53 binding	molecular_function	0.11156	2	213	56	19402	ENSBTAG00000009346,ENSBTAG00000003184
GO:0001676	long-chain fatty acid metabolic process	biological_process	0.11157	2	213	56	19402	ENSBTAG00000015436,ENSBTAG00000003496
GO:0032271	regulation of protein polymerization	biological_process	0.11213	4	213	184	19402	ENSBTAG00000046555,ENSBTAG00000019915,ENSBTAG00000004751,ENSBTAG00000007442
GO:0043023	ribosomal large subunit binding	molecular_function	0.11242	1	213	12	19402	ENSBTAG00000025848
GO:0030002	cellular anion homeostasis	biological_process	0.11254	1	213	12	19402	ENSBTAG00000014828
GO:0033690	positive regulation of osteoblast proliferation	biological_process	0.11257	1	213	12	19402	ENSBTAG00000003184
GO:0051899	membrane depolarization	biological_process	0.11276	3	213	115	19402	ENSBTAG00000019137,ENSBTAG00000014828,ENSBTAG00000002425
GO:0044433	cytoplasmic vesicle part	cellular_component	0.11294	5	213	252	19402	ENSBTAG00000012774,ENSBTAG00000031069,ENSBTAG00000013282,ENSBTAG00000016352,ENSBTAG00000011307
GO:0015718	monocarboxylic acid transport	biological_process	0.11308	3	213	117	19402	ENSBTAG00000014828,ENSBTAG00000001400,ENSBTAG00000015436
GO:0097066	response to thyroid hormone stimulus	biological_process	0.11315	1	213	12	19402	ENSBTAG00000003184
GO:0010561	negative regulation of glycoprotein biosynthetic process	biological_process	0.11341	1	213	12	19402	ENSBTAG00000034281
GO:0045444	fat cell differentiation	biological_process	0.11352	4	213	187	19402	ENSBTAG00000013244,ENSBTAG00000026234,ENSBTAG00000004647,ENSBTAG00000018965
GO:0045822	negative regulation of heart contraction	biological_process	0.11371	1	213	12	19402	ENSBTAG00000004751
GO:0046620	regulation of organ growth	biological_process	0.11388	2	213	57	19402	ENSBTAG00000009489,ENSBTAG00000026234
GO:0006521	regulation of cellular amino acid metabolic process	biological_process	0.11434	1	213	12	19402	ENSBTAG00000014828
GO:0015245	fatty acid transporter activity	molecular_function	0.11485	1	213	12	19402	ENSBTAG00000015436
GO:0034308	primary alcohol metabolic process	biological_process	0.11519	1	213	12	19402	ENSBTAG00000008743
GO:0016324	apical plasma membrane	cellular_component	0.1156	4	213	183	19402	ENSBTAG00000018870,ENSBTAG00000020965,ENSBTAG00000017704,ENSBTAG00000001382
GO:0016813	hydrolase activity, acting on carbon-nitrogen (but not peptide) bonds, in linear amidines	molecular_function	0.11572	1	213	12	19402	ENSBTAG00000013838
GO:1902043	positive regulation of extrinsic apoptotic signaling pathway via death domain receptors	biological_process	0.11573	1	213	12	19402	ENSBTAG00000026234
GO:0004722	protein serine/threonine phosphatase activity	molecular_function	0.11588	2	213	60	19402	ENSBTAG00000004061,ENSBTAG00000005754
GO:1901981	phosphatidylinositol phosphate binding	molecular_function	0.1161	3	213	115	19402	ENSBTAG00000001861,ENSBTAG00000002283,ENSBTAG00000031069
GO:0010675	regulation of cellular carbohydrate metabolic process	biological_process	0.11615	3	213	120	19402	ENSBTAG00000034281,ENSBTAG00000001400,ENSBTAG00000013169
GO:0005216	ion channel activity	molecular_function	0.11676	7	213	402	19402	ENSBTAG00000002425,ENSBTAG00000034854,ENSBTAG00000009489,ENSBTAG00000014828,ENSBTAG00000001382,ENSBTAG00000034674,ENSBTAG00000019137
GO:0032461	positive regulation of protein oligomerization	biological_process	0.11773	1	213	13	19402	ENSBTAG00000013244
GO:1900076	regulation of cellular response to insulin stimulus	biological_process	0.11782	2	213	59	19402	ENSBTAG00000001400,ENSBTAG00000022622
GO:0001845	phagolysosome assembly	biological_process	0.11785	1	213	12	19402	ENSBTAG00000012774
GO:0055064	chloride ion homeostasis	biological_process	0.11793	1	213	12	19402	ENSBTAG00000014828
GO:0055083	monovalent inorganic anion homeostasis	biological_process	0.11793	1	213	12	19402	ENSBTAG00000014828
GO:0015812	gamma-aminobutyric acid transport	biological_process	0.11807	1	213	12	19402	ENSBTAG00000014828
GO:0012506	vesicle membrane	cellular_component	0.11828	5	213	255	19402	ENSBTAG00000011307,ENSBTAG00000016352,ENSBTAG00000013282,ENSBTAG00000031069,ENSBTAG00000012774
GO:0016670	oxidoreductase activity, acting on a sulfur group of donors, oxygen as acceptor	molecular_function	0.11833	1	213	13	19402	ENSBTAG00000014191
GO:0051895	negative regulation of focal adhesion assembly	biological_process	0.11842	1	213	12	19402	ENSBTAG00000023600
GO:1901889	negative regulation of cell junction assembly	biological_process	0.11842	1	213	12	19402	ENSBTAG00000023600
GO:0030165	PDZ domain binding	molecular_function	0.11855	2	213	58	19402	ENSBTAG00000002283,ENSBTAG00000020837
GO:0004467	long-chain fatty acid-CoA ligase activity	molecular_function	0.11894	1	213	12	19402	ENSBTAG00000015436
GO:0003157	endocardium development	biological_process	0.119	1	213	12	19402	ENSBTAG00000026234
GO:0000302	response to reactive oxygen species	biological_process	0.11906	3	213	125	19402	ENSBTAG00000013244,ENSBTAG00000004647,ENSBTAG00000023600
GO:0000118	histone deacetylase complex	cellular_component	0.11914	2	213	59	19402	ENSBTAG00000013244,ENSBTAG00000019757
GO:0008278	cohesin complex	cellular_component	0.11934	1	213	12	19402	ENSBTAG00000012213
GO:0046935	1-phosphatidylinositol-3-kinase regulator activity	molecular_function	0.11957	1	213	13	19402	ENSBTAG00000022622
GO:0045652	regulation of megakaryocyte differentiation	biological_process	0.11998	1	213	13	19402	ENSBTAG00000012774
GO:0006886	intracellular protein transport	biological_process	0.1205	11	213	739	19402	ENSBTAG00000013244,ENSBTAG00000021029,ENSBTAG00000023600,ENSBTAG00000046385,ENSBTAG00000018951,ENSBTAG00000007988,ENSBTAG00000011534,ENSBTAG00000001400,ENSBTAG00000012774,ENSBTAG00000016352,ENSBTAG00000038375
GO:0045184	establishment of protein localization	biological_process	0.12083	16	213	1168	19402	ENSBTAG00000038375,ENSBTAG00000016352,ENSBTAG00000012774,ENSBTAG00000011534,ENSBTAG00000046385,ENSBTAG00000018951,ENSBTAG00000013282,ENSBTAG00000023600,ENSBTAG00000021029,ENSBTAG00000006570,ENSBTAG00000031069,ENSBTAG00000001400,ENSBTAG00000019471,ENSBTAG00000007988,ENSBTAG00000030566,ENSBTAG00000013244
GO:0008271	secondary active sulfate transmembrane transporter activity	molecular_function	0.12147	1	213	13	19402	ENSBTAG00000001382
GO:0006415	translational termination	biological_process	0.12194	1	213	13	19402	ENSBTAG00000030566
GO:0008289	lipid binding	molecular_function	0.12215	9	213	575	19402	ENSBTAG00000031069,ENSBTAG00000002283,ENSBTAG00000001861,ENSBTAG00000004751,ENSBTAG00000000238,ENSBTAG00000004647,ENSBTAG00000023259,ENSBTAG00000023600,ENSBTAG00000030566
GO:2000191	regulation of fatty acid transport	biological_process	0.12284	1	213	13	19402	ENSBTAG00000001400
GO:0017156	calcium ion-dependent exocytosis	biological_process	0.12329	2	213	61	19402	ENSBTAG00000014828,ENSBTAG00000007988
GO:0016044	cellular membrane organization	biological_process	0.12341	9	213	566	19402	ENSBTAG00000011534,ENSBTAG00000014828,ENSBTAG00000007988,ENSBTAG00000004751,ENSBTAG00000001400,ENSBTAG00000012774,ENSBTAG00000016352,ENSBTAG00000011307,ENSBTAG00000019915
GO:0060307	regulation of ventricular cardiac muscle cell membrane repolarization	biological_process	0.12348	1	213	13	19402	ENSBTAG00000007442
GO:0031253	cell projection membrane	cellular_component	0.12378	4	213	187	19402	ENSBTAG00000001400,ENSBTAG00000015436,ENSBTAG00000000238,ENSBTAG00000017421
GO:0090335	regulation of brown fat cell differentiation	biological_process	0.1238	1	213	13	19402	ENSBTAG00000018965
GO:0030001	metal ion transport	biological_process	0.12396	10	213	655	19402	ENSBTAG00000002425,ENSBTAG00000009489,ENSBTAG00000018837,ENSBTAG00000007442,ENSBTAG00000038375,ENSBTAG00000019137,ENSBTAG00000005379,ENSBTAG00000004751,ENSBTAG00000014828,ENSBTAG00000011534
GO:0034315	regulation of Arp2/3 complex-mediated actin nucleation	biological_process	0.12403	1	213	13	19402	ENSBTAG00000046555
GO:0007398	ectoderm development	biological_process	0.12417	1	213	13	19402	ENSBTAG00000002283
GO:0031988	membrane-bounded vesicle	cellular_component	0.1242	11	213	743	19402	ENSBTAG00000011307,ENSBTAG00000015857,ENSBTAG00000013282,ENSBTAG00000019915,ENSBTAG00000018601,ENSBTAG00000046385,ENSBTAG00000007988,ENSBTAG00000014191,ENSBTAG00000016352,ENSBTAG00000031069,ENSBTAG00000012774
GO:0030135	coated vesicle	cellular_component	0.12428	5	213	262	19402	ENSBTAG00000046385,ENSBTAG00000007988,ENSBTAG00000015857,ENSBTAG00000013282,ENSBTAG00000016352
GO:0004029	aldehyde dehydrogenase (NAD) activity	molecular_function	0.1244	1	213	13	19402	ENSBTAG00000008743
GO:0022411	cellular component disassembly	biological_process	0.12493	4	213	190	19402	ENSBTAG00000019915,ENSBTAG00000030566,ENSBTAG00000004751,ENSBTAG00000013244
GO:0006979	response to oxidative stress	biological_process	0.12495	5	213	269	19402	ENSBTAG00000021029,ENSBTAG00000023600,ENSBTAG00000013244,ENSBTAG00000007988,ENSBTAG00000004647
GO:0016862	intramolecular oxidoreductase activity, interconverting keto- and enol-groups	molecular_function	0.1251	1	213	13	19402	ENSBTAG00000014191
GO:0045725	positive regulation of glycogen biosynthetic process	biological_process	0.12543	1	213	14	19402	ENSBTAG00000001400
GO:0070875	positive regulation of glycogen metabolic process	biological_process	0.12543	1	213	14	19402	ENSBTAG00000001400
GO:0070293	renal absorption	biological_process	0.12616	1	213	14	19402	ENSBTAG00000019915
GO:0036041	long-chain fatty acid binding	molecular_function	0.12624	1	213	14	19402	ENSBTAG00000004647
GO:0043065	positive regulation of apoptotic process	biological_process	0.12646	5	213	268	19402	ENSBTAG00000026234,ENSBTAG00000017618,ENSBTAG00000013888,ENSBTAG00000019915,ENSBTAG00000019757
GO:0015693	magnesium ion transport	biological_process	0.12679	1	213	13	19402	ENSBTAG00000005379
GO:0007063	regulation of sister chromatid cohesion	biological_process	0.12747	1	213	13	19402	ENSBTAG00000012213
GO:0006109	regulation of carbohydrate metabolic process	biological_process	0.12761	3	213	125	19402	ENSBTAG00000034281,ENSBTAG00000001400,ENSBTAG00000013169
GO:0035014	phosphatidylinositol 3-kinase regulator activity	molecular_function	0.12872	1	213	14	19402	ENSBTAG00000022622
GO:0006491	N-glycan processing	biological_process	0.12875	1	213	13	19402	ENSBTAG00000003586
GO:0006869	lipid transport	biological_process	0.1292	5	213	267	19402	ENSBTAG00000023259,ENSBTAG00000023600,ENSBTAG00000017704,ENSBTAG00000001400,ENSBTAG00000015436
GO:0044463	cell projection part	cellular_component	0.12932	11	213	733	19402	ENSBTAG00000000238,ENSBTAG00000001400,ENSBTAG00000004751,ENSBTAG00000046385,ENSBTAG00000017421,ENSBTAG00000015436,ENSBTAG00000015859,ENSBTAG00000003414,ENSBTAG00000011307,ENSBTAG00000003822,ENSBTAG00000005638
GO:0060231	mesenchymal to epithelial transition	biological_process	0.12973	1	213	15	19402	ENSBTAG00000002283
GO:0032272	negative regulation of protein polymerization	biological_process	0.12985	2	213	62	19402	ENSBTAG00000004751,ENSBTAG00000019915
GO:0043506	regulation of JUN kinase activity	biological_process	0.13003	2	213	62	19402	ENSBTAG00000012550,ENSBTAG00000017618
GO:0043194	axon initial segment	cellular_component	0.13008	1	213	13	19402	ENSBTAG00000004751
GO:0051338	regulation of transferase activity	biological_process	0.13022	10	213	666	19402	ENSBTAG00000006718,ENSBTAG00000016442,ENSBTAG00000012550,ENSBTAG00000000305,ENSBTAG00000017618,ENSBTAG00000022622,ENSBTAG00000026234,ENSBTAG00000046626,ENSBTAG00000009346,ENSBTAG00000019161
GO:2001275	positive regulation of glucose import in response to insulin stimulus	biological_process	0.13056	1	213	14	19402	ENSBTAG00000001400
GO:0030139	endocytic vesicle	cellular_component	0.13064	3	213	123	19402	ENSBTAG00000046385,ENSBTAG00000019915,ENSBTAG00000012774
GO:0042813	Wnt-activated receptor activity	molecular_function	0.13073	1	213	15	19402	ENSBTAG00000002283
GO:0043467	regulation of generation of precursor metabolites and energy	biological_process	0.1309	2	213	64	19402	ENSBTAG00000001400,ENSBTAG00000018965
GO:0048469	cell maturation	biological_process	0.13124	3	213	128	19402	ENSBTAG00000004751,ENSBTAG00000013888,ENSBTAG00000005638
GO:0005496	steroid binding	molecular_function	0.13135	2	213	63	19402	ENSBTAG00000023600,ENSBTAG00000023259
GO:0035249	synaptic transmission, glutamatergic	biological_process	0.13144	2	213	60	19402	ENSBTAG00000034854,ENSBTAG00000014828
GO:0007205	protein kinase C-activating G-protein coupled receptor signaling pathway	biological_process	0.13182	1	213	14	19402	ENSBTAG00000022622
GO:0021514	ventral spinal cord interneuron differentiation	biological_process	0.13239	1	213	15	19402	ENSBTAG00000000305
GO:0070300	phosphatidic acid binding	molecular_function	0.13261	1	213	14	19402	ENSBTAG00000001861
GO:0042583	chromaffin granule	cellular_component	0.13271	1	213	14	19402	ENSBTAG00000011307
GO:0071801	regulation of podosome assembly	biological_process	0.1328	1	213	14	19402	ENSBTAG00000019915
GO:0044448	cell cortex part	cellular_component	0.1328	3	213	123	19402	ENSBTAG00000004751,ENSBTAG00000019915,ENSBTAG00000046555
GO:0016242	negative regulation of macroautophagy	biological_process	0.13284	1	213	14	19402	ENSBTAG00000014191
GO:0043162	ubiquitin-dependent protein catabolic process via the multivesicular body sorting pathway	biological_process	0.133	1	213	14	19402	ENSBTAG00000013244
GO:0005254	chloride channel activity	molecular_function	0.13306	2	213	61	19402	ENSBTAG00000001382,ENSBTAG00000034674
GO:0005874	microtubule	cellular_component	0.13329	5	213	268	19402	ENSBTAG00000032034,ENSBTAG00000011307,ENSBTAG00000003414,ENSBTAG00000013244,ENSBTAG00000038489
GO:0008308	voltage-gated anion channel activity	molecular_function	0.13401	1	213	14	19402	ENSBTAG00000034674
GO:0051150	regulation of smooth muscle cell differentiation	biological_process	0.13551	1	213	15	19402	ENSBTAG00000020578
GO:0000176	nuclear exosome (RNase complex)	cellular_component	0.13555	1	213	15	19402	ENSBTAG00000006718
GO:0060602	branch elongation of an epithelium	biological_process	0.13577	1	213	15	19402	ENSBTAG00000004313
GO:0048857	neural nucleus development	biological_process	0.1363	1	213	15	19402	ENSBTAG00000014828
GO:0010562	positive regulation of phosphorus metabolic process	biological_process	0.13637	10	213	678	19402	ENSBTAG00000001400,ENSBTAG00000026234,ENSBTAG00000017618,ENSBTAG00000002283,ENSBTAG00000016442,ENSBTAG00000012550,ENSBTAG00000003184,ENSBTAG00000007442,ENSBTAG00000013244,ENSBTAG00000021029
GO:0045937	positive regulation of phosphate metabolic process	biological_process	0.13637	10	213	678	19402	ENSBTAG00000021029,ENSBTAG00000003184,ENSBTAG00000013244,ENSBTAG00000007442,ENSBTAG00000002283,ENSBTAG00000012550,ENSBTAG00000016442,ENSBTAG00000001400,ENSBTAG00000017618,ENSBTAG00000026234
GO:0007017	microtubule-based process	biological_process	0.13646	10	213	662	19402	ENSBTAG00000020963,ENSBTAG00000003822,ENSBTAG00000013244,ENSBTAG00000030567,ENSBTAG00000007442,ENSBTAG00000017611,ENSBTAG00000032034,ENSBTAG00000015859,ENSBTAG00000003414,ENSBTAG00000011317
GO:0031629	synaptic vesicle fusion to presynaptic membrane	biological_process	0.13654	1	213	15	19402	ENSBTAG00000007988
GO:0019220	regulation of phosphate metabolic process	biological_process	0.13686	19	213	1453	19402	ENSBTAG00000046626,ENSBTAG00000004751,ENSBTAG00000026234,ENSBTAG00000017618,ENSBTAG00000009797,ENSBTAG00000012550,ENSBTAG00000016442,ENSBTAG00000003184,ENSBTAG00000037426,ENSBTAG00000021029,ENSBTAG00000001400,ENSBTAG00000014007,ENSBTAG00000022622,ENSBTAG00000000305,ENSBTAG00000006724,ENSBTAG00000002283,ENSBTAG00000019161,ENSBTAG00000007442,ENSBTAG00000013244
GO:0045639	positive regulation of myeloid cell differentiation	biological_process	0.13698	2	213	66	19402	ENSBTAG00000003184,ENSBTAG00000012774
GO:0010608	posttranscriptional regulation of gene expression	biological_process	0.13747	8	213	510	19402	ENSBTAG00000026234,ENSBTAG00000046509,ENSBTAG00000013244,ENSBTAG00000025848,ENSBTAG00000030566,ENSBTAG00000009346,ENSBTAG00000019915,ENSBTAG00000004663
GO:0017053	transcriptional repressor complex	cellular_component	0.13751	2	213	64	19402	ENSBTAG00000018965,ENSBTAG00000003184
GO:0036158	outer dynein arm assembly	biological_process	0.1376	1	213	14	19402	ENSBTAG00000020965
GO:0015095	magnesium ion transmembrane transporter activity	molecular_function	0.13795	1	213	14	19402	ENSBTAG00000005379
GO:0061024	membrane organization	biological_process	0.13897	9	213	582	19402	ENSBTAG00000011534,ENSBTAG00000014828,ENSBTAG00000004751,ENSBTAG00000007988,ENSBTAG00000001400,ENSBTAG00000012774,ENSBTAG00000016352,ENSBTAG00000011307,ENSBTAG00000019915
GO:0046622	positive regulation of organ growth	biological_process	0.13908	1	213	15	19402	ENSBTAG00000009489
GO:0042026	protein refolding	biological_process	0.13923	1	213	16	19402	ENSBTAG00000002795
GO:0006743	ubiquinone metabolic process	biological_process	0.1396	1	213	15	19402	ENSBTAG00000004664
GO:0006744	ubiquinone biosynthetic process	biological_process	0.1396	1	213	15	19402	ENSBTAG00000004664
GO:0045426	quinone cofactor biosynthetic process	biological_process	0.1396	1	213	15	19402	ENSBTAG00000004664
GO:1901663	quinone biosynthetic process	biological_process	0.1396	1	213	15	19402	ENSBTAG00000004664
GO:0060049	regulation of protein glycosylation	biological_process	0.13972	1	213	15	19402	ENSBTAG00000034281
GO:0006907	pinocytosis	biological_process	0.13984	1	213	15	19402	ENSBTAG00000016532
GO:0051174	regulation of phosphorus metabolic process	biological_process	0.14015	19	213	1458	19402	ENSBTAG00000019161,ENSBTAG00000013244,ENSBTAG00000007442,ENSBTAG00000001400,ENSBTAG00000014007,ENSBTAG00000022622,ENSBTAG00000000305,ENSBTAG00000006724,ENSBTAG00000002283,ENSBTAG00000003184,ENSBTAG00000037426,ENSBTAG00000021029,ENSBTAG00000046626,ENSBTAG00000026234,ENSBTAG00000004751,ENSBTAG00000017618,ENSBTAG00000009797,ENSBTAG00000012550,ENSBTAG00000016442
GO:0031110	regulation of microtubule polymerization or depolymerization	biological_process	0.1404	2	213	65	19402	ENSBTAG00000007442,ENSBTAG00000013244
GO:0006833	water transport	biological_process	0.14068	1	213	16	19402	ENSBTAG00000020184
GO:0006996	organelle organization	biological_process	0.14088	36	213	3048	19402	ENSBTAG00000013888,ENSBTAG00000003410,ENSBTAG00000003414,XLOC_030140,ENSBTAG00000017611,ENSBTAG00000020578,ENSBTAG00000032519,ENSBTAG00000014750,ENSBTAG00000004751,ENSBTAG00000013169,ENSBTAG00000012774,ENSBTAG00000016352,ENSBTAG00000007442,ENSBTAG00000030567,ENSBTAG00000012213,ENSBTAG00000040067,ENSBTAG00000009346,ENSBTAG00000001400,ENSBTAG00000004706,ENSBTAG00000011307,ENSBTAG00000015859,ENSBTAG…
GO:0048791	calcium ion-dependent exocytosis of neurotransmitter	biological_process	0.14091	1	213	15	19402	ENSBTAG00000014828
GO:0016575	histone deacetylation	biological_process	0.14131	2	213	66	19402	ENSBTAG00000013244,ENSBTAG00000019757
GO:0009982	pseudouridine synthase activity	molecular_function	0.1414	1	213	16	19402	ENSBTAG00000004663
GO:0051656	establishment of organelle localization	biological_process	0.14193	5	213	271	19402	ENSBTAG00000046385,ENSBTAG00000007988,ENSBTAG00000011307,ENSBTAG00000017429,ENSBTAG00000003822
GO:0032482	Rab protein signal transduction	biological_process	0.14201	2	213	67	19402	ENSBTAG00000046385,ENSBTAG00000012774
GO:0032412	regulation of ion transmembrane transporter activity	biological_process	0.14228	3	213	130	19402	ENSBTAG00000038375,ENSBTAG00000044171,ENSBTAG00000007442
GO:0021692	cerebellar Purkinje cell layer morphogenesis	biological_process	0.14293	1	213	15	19402	ENSBTAG00000014828
GO:0016023	cytoplasmic membrane-bounded vesicle	cellular_component	0.14313	10	213	682	19402	ENSBTAG00000011307,ENSBTAG00000015857,ENSBTAG00000013282,ENSBTAG00000019915,ENSBTAG00000018601,ENSBTAG00000046385,ENSBTAG00000007988,ENSBTAG00000016352,ENSBTAG00000012774,ENSBTAG00000031069
GO:0070168	negative regulation of biomineral tissue development	biological_process	0.14333	1	213	16	19402	ENSBTAG00000003184
GO:0042147	retrograde transport, endosome to Golgi	biological_process	0.14356	2	213	66	19402	ENSBTAG00000012774,ENSBTAG00000016352
GO:0022406	membrane docking	biological_process	0.14446	2	213	65	19402	ENSBTAG00000007988,ENSBTAG00000016352
GO:0006071	glycerol metabolic process	biological_process	0.14472	1	213	16	19402	ENSBTAG00000039245
GO:0070167	regulation of biomineral tissue development	biological_process	0.14532	2	213	69	19402	ENSBTAG00000013213,ENSBTAG00000003184
GO:0046683	response to organophosphorus	biological_process	0.14541	2	213	67	19402	ENSBTAG00000020184,ENSBTAG00000007442
GO:0051187	cofactor catabolic process	biological_process	0.14621	1	213	16	19402	ENSBTAG00000010508
GO:0046597	negative regulation of viral entry into host cell	biological_process	0.14641	1	213	17	19402	ENSBTAG00000019915
GO:0030220	platelet formation	biological_process	0.14672	1	213	16	19402	ENSBTAG00000003184
GO:0036344	platelet morphogenesis	biological_process	0.14672	1	213	16	19402	ENSBTAG00000003184
GO:0048662	negative regulation of smooth muscle cell proliferation	biological_process	0.1468	1	213	17	19402	ENSBTAG00000023600
GO:0045724	positive regulation of cilium assembly	biological_process	0.1469	1	213	15	19402	ENSBTAG00000003822
GO:0015908	fatty acid transport	biological_process	0.14711	2	213	68	19402	ENSBTAG00000015436,ENSBTAG00000001400
GO:0033135	regulation of peptidyl-serine phosphorylation	biological_process	0.14712	3	213	139	19402	ENSBTAG00000004751,ENSBTAG00000007442,ENSBTAG00000013244
GO:0032880	regulation of protein localization	biological_process	0.14714	7	213	435	19402	ENSBTAG00000001400,ENSBTAG00000013244,ENSBTAG00000023600,ENSBTAG00000016352,ENSBTAG00000038375,ENSBTAG00000012213,ENSBTAG00000021029
GO:2001273	regulation of glucose import in response to insulin stimulus	biological_process	0.14729	1	213	16	19402	ENSBTAG00000001400
GO:0034766	negative regulation of ion transmembrane transport	biological_process	0.14739	1	213	16	19402	ENSBTAG00000001400
GO:0005096	GTPase activator activity	molecular_function	0.14741	4	213	195	19402	ENSBTAG00000019161,ENSBTAG00000037426,ENSBTAG00000014007,ENSBTAG00000018951
GO:0035561	regulation of chromatin binding	biological_process	0.14787	1	213	16	19402	ENSBTAG00000012213
GO:0046885	regulation of hormone biosynthetic process	biological_process	0.1479	1	213	16	19402	ENSBTAG00000014828
GO:0030182	neuron differentiation	biological_process	0.14795	13	213	934	19402	ENSBTAG00000016030,ENSBTAG00000000305,ENSBTAG00000016033,ENSBTAG00000004751,ENSBTAG00000014828,ENSBTAG00000003278,ENSBTAG00000004835,ENSBTAG00000013888,ENSBTAG00000013244,ENSBTAG00000003696,ENSBTAG00000003992,ENSBTAG00000015840,ENSBTAG00000012149
GO:0051347	positive regulation of transferase activity	biological_process	0.14812	7	213	434	19402	ENSBTAG00000026234,ENSBTAG00000017618,ENSBTAG00000012550,ENSBTAG00000006718,ENSBTAG00000016442,ENSBTAG00000009346,ENSBTAG00000000305
GO:0015116	sulfate transmembrane transporter activity	molecular_function	0.14834	1	213	16	19402	ENSBTAG00000001382
GO:0010869	regulation of receptor biosynthetic process	biological_process	0.14863	1	213	16	19402	ENSBTAG00000013244
GO:0006474	N-terminal protein amino acid acetylation	biological_process	0.14873	1	213	16	19402	ENSBTAG00000013149
GO:0000062	fatty-acyl-CoA binding	molecular_function	0.14877	1	213	16	19402	ENSBTAG00000046502
GO:0034143	regulation of toll-like receptor 4 signaling pathway	biological_process	0.14909	1	213	16	19402	ENSBTAG00000012774
GO:0003796	lysozyme activity	molecular_function	0.14978	1	213	18	19402	ENSBTAG00000018601
GO:0016646	oxidoreductase activity, acting on the CH-NH group of donors, NAD or NADP as acceptor	molecular_function	0.15061	1	213	16	19402	ENSBTAG00000010508
GO:0010640	regulation of platelet-derived growth factor receptor signaling pathway	biological_process	0.1507	1	213	16	19402	ENSBTAG00000023600
GO:0017136	NAD-dependent histone deacetylase activity	molecular_function	0.15085	1	213	16	19402	ENSBTAG00000013244
GO:0048519	negative regulation of biological process	biological_process	0.15101	42	213	3632	19402	ENSBTAG00000018229,ENSBTAG00000017618,ENSBTAG00000004751,ENSBTAG00000016033,ENSBTAG00000013169,ENSBTAG00000012774,ENSBTAG00000003992,ENSBTAG00000012149,ENSBTAG00000013888,ENSBTAG00000023600,ENSBTAG00000008734,ENSBTAG00000020578,ENSBTAG00000001400,ENSBTAG00000018965,ENSBTAG00000014191,ENSBTAG00000014828,ENSBTAG00000000305,ENSBTAG00000013213,ENSBTAG00000012213,ENSBTAG00000003986,ENSBTAG00000026234,…
GO:0097435	fibril organization	biological_process	0.15148	1	213	16	19402	ENSBTAG00000019915
GO:0016236	macroautophagy	biological_process	0.15175	3	213	133	19402	ENSBTAG00000019161,ENSBTAG00000014191,ENSBTAG00000013244
GO:0034613	cellular protein localization	biological_process	0.15236	16	213	1201	19402	ENSBTAG00000014828,ENSBTAG00000007988,ENSBTAG00000001400,ENSBTAG00000012213,ENSBTAG00000013244,ENSBTAG00000012774,ENSBTAG00000038375,ENSBTAG00000016352,ENSBTAG00000011534,ENSBTAG00000046385,ENSBTAG00000004751,ENSBTAG00000018951,ENSBTAG00000021029,ENSBTAG00000003822,ENSBTAG00000023600,ENSBTAG00000003414
GO:0061448	connective tissue development	biological_process	0.15243	4	213	208	19402	ENSBTAG00000013213,ENSBTAG00000004835,ENSBTAG00000013888,ENSBTAG00000003304
GO:0005385	zinc ion transmembrane transporter activity	molecular_function	0.15262	1	213	17	19402	ENSBTAG00000018837
GO:0070131	positive regulation of mitochondrial translation	biological_process	0.15264	1	213	17	19402	ENSBTAG00000004663
GO:0046329	negative regulation of JNK cascade	biological_process	0.15264	1	213	16	19402	ENSBTAG00000012550
GO:0007265	Ras protein signal transduction	biological_process	0.15283	6	213	356	19402	ENSBTAG00000012774,ENSBTAG00000020963,ENSBTAG00000009346,ENSBTAG00000000238,ENSBTAG00000020837,ENSBTAG00000046385
GO:0002098	tRNA wobble uridine modification	biological_process	0.15366	1	213	17	19402	ENSBTAG00000025612
GO:0097228	sperm principal piece	cellular_component	0.15384	1	213	16	19402	ENSBTAG00000005638
GO:0021516	dorsal spinal cord development	biological_process	0.1539	1	213	18	19402	ENSBTAG00000000305
GO:0043025	neuronal cell body	cellular_component	0.15403	4	213	205	19402	ENSBTAG00000014828,ENSBTAG00000013244,ENSBTAG00000004751,ENSBTAG00000000238
GO:0006821	chloride transport	biological_process	0.15406	2	213	68	19402	ENSBTAG00000001382,ENSBTAG00000034674
GO:0032418	lysosome localization	biological_process	0.15407	1	213	17	19402	ENSBTAG00000013244
GO:0005938	cell cortex	cellular_component	0.15433	4	213	202	19402	ENSBTAG00000001400,ENSBTAG00000004751,ENSBTAG00000019915,ENSBTAG00000046555
GO:0001656	metanephros development	biological_process	0.15525	2	213	72	19402	ENSBTAG00000013213,ENSBTAG00000006879
GO:0086013	membrane repolarization involved in regulation of cardiac muscle cell action potential	biological_process	0.15537	1	213	17	19402	ENSBTAG00000007442
GO:0042384	cilium assembly	biological_process	0.15552	2	213	69	19402	ENSBTAG00000020965,ENSBTAG00000003822
GO:0021533	cell differentiation in hindbrain	biological_process	0.15558	1	213	17	19402	ENSBTAG00000014828
GO:0005086	ARF guanyl-nucleotide exchange factor activity	molecular_function	0.15579	1	213	16	19402	ENSBTAG00000000238
GO:0090382	phagosome maturation	biological_process	0.1558	1	213	16	19402	ENSBTAG00000012774
GO:0002027	regulation of heart rate	biological_process	0.1561	2	213	70	19402	ENSBTAG00000004751,ENSBTAG00000007442
GO:0042375	quinone cofactor metabolic process	biological_process	0.15618	1	213	17	19402	ENSBTAG00000004664
GO:0051128	regulation of cellular component organization	biological_process	0.15656	22	213	1750	19402	ENSBTAG00000014828,ENSBTAG00000001400,ENSBTAG00000010502,ENSBTAG00000046555,ENSBTAG00000000305,ENSBTAG00000013244,ENSBTAG00000007442,ENSBTAG00000030566,ENSBTAG00000019161,ENSBTAG00000009346,ENSBTAG00000012213,ENSBTAG00000046385,ENSBTAG00000004751,ENSBTAG00000046626,ENSBTAG00000013169,ENSBTAG00000010493,ENSBTAG00000013888,ENSBTAG00000020963,ENSBTAG00000019915,ENSBTAG00000004663,ENSBTAG00000023600,…
GO:0040008	regulation of growth	biological_process	0.1567	7	213	447	19402	ENSBTAG00000004647,ENSBTAG00000022622,ENSBTAG00000004751,ENSBTAG00000009489,ENSBTAG00000026234,ENSBTAG00000010502,ENSBTAG00000010493
GO:0008272	sulfate transport	biological_process	0.15674	1	213	17	19402	ENSBTAG00000001382
GO:0006457	protein folding	biological_process	0.15707	3	213	143	19402	ENSBTAG00000002795,ENSBTAG00000001580,ENSBTAG00000001568
GO:0032011	ARF protein signal transduction	biological_process	0.15748	1	213	16	19402	ENSBTAG00000000238
GO:0032012	regulation of ARF protein signal transduction	biological_process	0.15748	1	213	16	19402	ENSBTAG00000000238
GO:0005902	microvillus	cellular_component	0.15816	2	213	69	19402	ENSBTAG00000013888,ENSBTAG00000015436
GO:0016782	transferase activity, transferring sulfur-containing groups	molecular_function	0.15821	2	213	72	19402	ENSBTAG00000017391,ENSBTAG00000025612
GO:0070727	cellular macromolecule localization	biological_process	0.1583	16	213	1209	19402	ENSBTAG00000011534,ENSBTAG00000018951,ENSBTAG00000046385,ENSBTAG00000004751,ENSBTAG00000012774,ENSBTAG00000016352,ENSBTAG00000038375,ENSBTAG00000003414,ENSBTAG00000021029,ENSBTAG00000003822,ENSBTAG00000023600,ENSBTAG00000014828,ENSBTAG00000007988,ENSBTAG00000001400,ENSBTAG00000013244,ENSBTAG00000012213
GO:0006810	transport	biological_process	0.15846	42	213	3631	19402	ENSBTAG00000003696,ENSBTAG00000015436,ENSBTAG00000007442,ENSBTAG00000044171,ENSBTAG00000019137,ENSBTAG00000031069,ENSBTAG00000034854,ENSBTAG00000001400,ENSBTAG00000014828,ENSBTAG00000023600,ENSBTAG00000013282,ENSBTAG00000008734,ENSBTAG00000002425,ENSBTAG00000009489,ENSBTAG00000018837,ENSBTAG00000016352,ENSBTAG00000034674,ENSBTAG00000012774,ENSBTAG00000004751,ENSBTAG00000046385,ENSBTAG00000017704,…
GO:0034979	NAD-dependent protein deacetylase activity	molecular_function	0.15919	1	213	17	19402	ENSBTAG00000013244
GO:0048103	somatic stem cell division	biological_process	0.15935	1	213	17	19402	ENSBTAG00000002283
GO:0071800	podosome assembly	biological_process	0.15972	1	213	17	19402	ENSBTAG00000019915
GO:0071577	zinc ion transmembrane transport	biological_process	0.15977	1	213	18	19402	ENSBTAG00000018837
GO:0005815	microtubule organizing center	cellular_component	0.16011	9	213	599	19402	ENSBTAG00000020965,ENSBTAG00000003414,ENSBTAG00000018060,ENSBTAG00000015859,ENSBTAG00000003696,ENSBTAG00000007442,ENSBTAG00000030567,ENSBTAG00000038489,ENSBTAG00000003822
GO:0042474	middle ear morphogenesis	biological_process	0.16032	1	213	19	19402	ENSBTAG00000013213
GO:0005979	regulation of glycogen biosynthetic process	biological_process	0.16102	1	213	18	19402	ENSBTAG00000001400
GO:0010962	regulation of glucan biosynthetic process	biological_process	0.16102	1	213	18	19402	ENSBTAG00000001400
GO:0006855	drug transmembrane transport	biological_process	0.16114	1	213	17	19402	ENSBTAG00000017704
GO:0016628	oxidoreductase activity, acting on the CH-CH group of donors, NAD or NADP as acceptor	molecular_function	0.16138	1	213	17	19402	ENSBTAG00000010508
GO:0019400	alditol metabolic process	biological_process	0.1614	1	213	18	19402	ENSBTAG00000039245
GO:0051234	establishment of localization	biological_process	0.16163	43	213	3730	19402	ENSBTAG00000034674,ENSBTAG00000016352,ENSBTAG00000012774,ENSBTAG00000004751,ENSBTAG00000046385,ENSBTAG00000023600,ENSBTAG00000013282,ENSBTAG00000008734,ENSBTAG00000002425,ENSBTAG00000009489,ENSBTAG00000018837,ENSBTAG00000019137,ENSBTAG00000044171,ENSBTAG00000031069,ENSBTAG00000001400,ENSBTAG00000034854,ENSBTAG00000014828,ENSBTAG00000015436,ENSBTAG00000003696,ENSBTAG00000007442,ENSBTAG00000038375,…
GO:0010669	epithelial structure maintenance	biological_process	0.16177	1	213	18	19402	ENSBTAG00000003822
GO:0090484	drug transporter activity	molecular_function	0.16182	1	213	17	19402	ENSBTAG00000017704
GO:0032369	negative regulation of lipid transport	biological_process	0.16211	1	213	18	19402	ENSBTAG00000001400
GO:0086011	membrane repolarization involved in regulation of action potential	biological_process	0.16285	1	213	18	19402	ENSBTAG00000007442
GO:0006417	regulation of translation	biological_process	0.16293	4	213	213	19402	ENSBTAG00000004663,ENSBTAG00000009346,ENSBTAG00000030566,ENSBTAG00000025848
GO:0044381	glucose import in response to insulin stimulus	biological_process	0.16312	1	213	18	19402	ENSBTAG00000001400
GO:0044183	protein binding involved in protein folding	molecular_function	0.16314	1	213	19	19402	ENSBTAG00000001580
GO:0016973	poly(A)+ mRNA export from nucleus	biological_process	0.16328	1	213	18	19402	ENSBTAG00000030566
GO:0018200	peptidyl-glutamic acid modification	biological_process	0.16373	1	213	18	19402	ENSBTAG00000013149
GO:0051016	barbed-end actin filament capping	biological_process	0.16375	1	213	17	19402	ENSBTAG00000019915
GO:0032147	activation of protein kinase activity	biological_process	0.16376	4	213	209	19402	ENSBTAG00000012550,ENSBTAG00000016442,ENSBTAG00000017618,ENSBTAG00000026234
GO:0008327	methyl-CpG binding	molecular_function	0.16385	1	213	19	19402	ENSBTAG00000003992
GO:0070840	dynein complex binding	molecular_function	0.1639	1	213	17	19402	ENSBTAG00000013244
GO:0005793	endoplasmic reticulum-Golgi intermediate compartment	cellular_component	0.16403	2	213	74	19402	ENSBTAG00000034281,ENSBTAG00000019471
GO:0008171	O-methyltransferase activity	molecular_function	0.16416	1	213	19	19402	ENSBTAG00000013169
GO:0070822	Sin3-type complex	cellular_component	0.16485	1	213	18	19402	ENSBTAG00000019757
GO:0015026	coreceptor activity	molecular_function	0.16497	1	213	18	19402	ENSBTAG00000011534
GO:0044441	cilium part	cellular_component	0.16499	4	213	209	19402	ENSBTAG00000005638,ENSBTAG00000003822,ENSBTAG00000003414,ENSBTAG00000015859
GO:0060487	lung epithelial cell differentiation	biological_process	0.16524	1	213	18	19402	ENSBTAG00000013888
GO:0042391	regulation of membrane potential	biological_process	0.16546	6	213	363	19402	ENSBTAG00000002425,ENSBTAG00000001400,ENSBTAG00000007442,ENSBTAG00000014828,ENSBTAG00000001382,ENSBTAG00000019137
GO:0070932	histone H3 deacetylation	biological_process	0.1664	1	213	18	19402	ENSBTAG00000013244
GO:0030371	translation repressor activity	molecular_function	0.16653	1	213	18	19402	ENSBTAG00000025848
GO:0001759	organ induction	biological_process	0.16699	1	213	19	19402	ENSBTAG00000006879
GO:0014074	response to purine-containing compound	biological_process	0.16718	2	213	73	19402	ENSBTAG00000007442,ENSBTAG00000020184
GO:0042044	fluid transport	biological_process	0.16727	1	213	19	19402	ENSBTAG00000020184
GO:0007215	glutamate receptor signaling pathway	biological_process	0.16736	2	213	71	19402	ENSBTAG00000034854,ENSBTAG00000044171
GO:0007095	mitotic G2 DNA damage checkpoint	biological_process	0.16789	1	213	18	19402	ENSBTAG00000012550
GO:0005697	telomerase holoenzyme complex	cellular_component	0.16796	1	213	19	19402	ENSBTAG00000006718
GO:0031338	regulation of vesicle fusion	biological_process	0.16819	1	213	18	19402	ENSBTAG00000001400
GO:0002224	toll-like receptor signaling pathway	biological_process	0.1683	2	213	75	19402	ENSBTAG00000012774,ENSBTAG00000016532
GO:0046328	regulation of JNK cascade	biological_process	0.1684	3	213	142	19402	ENSBTAG00000012550,ENSBTAG00000017618,ENSBTAG00000026234
GO:0006353	DNA-dependent transcription, termination	biological_process	0.16902	1	213	20	19402	ENSBTAG00000045617
GO:0030539	male genitalia development	biological_process	0.1692	1	213	18	19402	ENSBTAG00000004313
GO:0050996	positive regulation of lipid catabolic process	biological_process	0.17022	1	213	20	19402	ENSBTAG00000001400
GO:0015918	sterol transport	biological_process	0.17046	2	213	74	19402	ENSBTAG00000017704,ENSBTAG00000023259
GO:0030506	ankyrin binding	molecular_function	0.1712	1	213	18	19402	ENSBTAG00000004751
GO:0071218	cellular response to misfolded protein	biological_process	0.17134	1	213	19	19402	ENSBTAG00000013244
GO:0005903	brush border	cellular_component	0.17135	2	213	72	19402	ENSBTAG00000015436,ENSBTAG00000017421
GO:0002097	tRNA wobble base modification	biological_process	0.17176	1	213	19	19402	ENSBTAG00000025612
GO:0032092	positive regulation of protein binding	biological_process	0.17188	2	213	74	19402	ENSBTAG00000026234,ENSBTAG00000006718
GO:0046320	regulation of fatty acid oxidation	biological_process	0.17216	1	213	19	19402	ENSBTAG00000001400
GO:0052646	alditol phosphate metabolic process	biological_process	0.17246	1	213	19	19402	ENSBTAG00000039245
GO:0001934	positive regulation of protein phosphorylation	biological_process	0.17256	9	213	630	19402	ENSBTAG00000001400,ENSBTAG00000017618,ENSBTAG00000026234,ENSBTAG00000012550,ENSBTAG00000016442,ENSBTAG00000003184,ENSBTAG00000007442,ENSBTAG00000013244,ENSBTAG00000021029
GO:0007267	cell-cell signaling	biological_process	0.17316	11	213	803	19402	ENSBTAG00000013888,ENSBTAG00000009489,ENSBTAG00000011307,ENSBTAG00000003184,ENSBTAG00000017429,ENSBTAG00000006879,ENSBTAG00000009797,ENSBTAG00000046385,ENSBTAG00000014828,ENSBTAG00000007988,ENSBTAG00000034854
GO:0034237	protein kinase A regulatory subunit binding	molecular_function	0.17356	1	213	18	19402	ENSBTAG00000007442
GO:0016301	kinase activity	molecular_function	0.17364	11	213	779	19402	ENSBTAG00000020444,ENSBTAG00000012550,ENSBTAG00000039245,ENSBTAG00000016532,ENSBTAG00000016442,ENSBTAG00000001400,ENSBTAG00000017618,ENSBTAG00000026234,ENSBTAG00000009346,ENSBTAG00000040067,ENSBTAG00000019161
GO:0009451	RNA modification	biological_process	0.17377	3	213	148	19402	ENSBTAG00000019325,ENSBTAG00000025612,ENSBTAG00000004663
GO:0000982	RNA polymerase II core promoter proximal region sequence-specific DNA binding transcription factor activity	molecular_function	0.17401	6	213	389	19402	ENSBTAG00000003184,ENSBTAG00000004313,ENSBTAG00000009634,ENSBTAG00000009238,ENSBTAG00000006879,ENSBTAG00000000923
GO:0005253	anion channel activity	molecular_function	0.17405	2	213	73	19402	ENSBTAG00000034674,ENSBTAG00000001382
GO:0002021	response to dietary excess	biological_process	0.17425	1	213	20	19402	ENSBTAG00000004647
GO:0005666	DNA-directed RNA polymerase III complex	cellular_component	0.17435	1	213	20	19402	ENSBTAG00000018044
GO:0015645	fatty acid ligase activity	molecular_function	0.17436	1	213	18	19402	ENSBTAG00000015436
GO:0060479	lung cell differentiation	biological_process	0.17441	1	213	19	19402	ENSBTAG00000013888
GO:0021915	neural tube development	biological_process	0.17497	3	213	143	19402	ENSBTAG00000000305,ENSBTAG00000026234,ENSBTAG00000013888
GO:2000785	regulation of autophagic vacuole assembly	biological_process	0.17584	1	213	19	19402	ENSBTAG00000019161
GO:0021697	cerebellar cortex formation	biological_process	0.17664	1	213	19	19402	ENSBTAG00000014828
GO:0006400	tRNA modification	biological_process	0.17693	2	213	78	19402	ENSBTAG00000019325,ENSBTAG00000025612
GO:0010719	negative regulation of epithelial to mesenchymal transition	biological_process	0.17699	1	213	20	19402	ENSBTAG00000013888
GO:0030665	clathrin-coated vesicle membrane	cellular_component	0.17704	2	213	75	19402	ENSBTAG00000016352,ENSBTAG00000013282
GO:0010923	negative regulation of phosphatase activity	biological_process	0.17712	2	213	76	19402	ENSBTAG00000006724,ENSBTAG00000009797
GO:0030833	regulation of actin filament polymerization	biological_process	0.17772	3	213	146	19402	ENSBTAG00000004751,ENSBTAG00000046555,ENSBTAG00000019915
GO:0071346	cellular response to interferon-gamma	biological_process	0.17775	2	213	80	19402	ENSBTAG00000012774,ENSBTAG00000019915
GO:0032800	receptor biosynthetic process	biological_process	0.17935	1	213	20	19402	ENSBTAG00000013244
GO:0030125	clathrin vesicle coat	cellular_component	0.17965	1	213	19	19402	ENSBTAG00000013282
GO:0001823	mesonephros development	biological_process	0.18056	1	213	20	19402	ENSBTAG00000013213
GO:0043687	post-translational protein modification	biological_process	0.18078	1	213	19	19402	ENSBTAG00000013169
GO:0006476	protein deacetylation	biological_process	0.18078	2	213	77	19402	ENSBTAG00000019757,ENSBTAG00000013244
GO:0016722	oxidoreductase activity, oxidizing metal ions	molecular_function	0.18107	1	213	21	19402	ENSBTAG00000019163
GO:0043325	phosphatidylinositol-3,4-bisphosphate binding	molecular_function	0.18108	1	213	19	19402	ENSBTAG00000001861
GO:0051154	negative regulation of striated muscle cell differentiation	biological_process	0.18227	1	213	21	19402	ENSBTAG00000002283
GO:0045920	negative regulation of exocytosis	biological_process	0.18274	1	213	20	19402	ENSBTAG00000011307
GO:0015631	tubulin binding	molecular_function	0.18279	5	213	293	19402	ENSBTAG00000020444,ENSBTAG00000003414,ENSBTAG00000011307,ENSBTAG00000017611,ENSBTAG00000013244
GO:0048026	positive regulation of mRNA splicing, via spliceosome	biological_process	0.18287	1	213	21	19402	ENSBTAG00000025848
GO:2000311	regulation of alpha-amino-3-hydroxy-5-methyl-4-isoxazole propionate selective glutamate receptor activity	biological_process	0.18335	1	213	20	19402	ENSBTAG00000044171
GO:0031116	positive regulation of microtubule polymerization	biological_process	0.18343	1	213	20	19402	ENSBTAG00000007442
GO:0045838	positive regulation of membrane potential	biological_process	0.18367	1	213	20	19402	ENSBTAG00000001400
GO:0031098	stress-activated protein kinase signaling cascade	biological_process	0.18375	4	213	221	19402	ENSBTAG00000016442,ENSBTAG00000012550,ENSBTAG00000026234,ENSBTAG00000017618
GO:0045727	positive regulation of translation	biological_process	0.18375	2	213	80	19402	ENSBTAG00000004663,ENSBTAG00000025848
GO:0007268	synaptic transmission	biological_process	0.184	8	213	549	19402	ENSBTAG00000007988,ENSBTAG00000014828,ENSBTAG00000046385,ENSBTAG00000034854,ENSBTAG00000017429,ENSBTAG00000009797,ENSBTAG00000009489,ENSBTAG00000011307
GO:0044431	Golgi apparatus part	cellular_component	0.18409	6	213	380	19402	ENSBTAG00000007442,ENSBTAG00000034281,ENSBTAG00000014191,ENSBTAG00000002634,ENSBTAG00000011317,ENSBTAG00000003586
GO:0032873	negative regulation of stress-activated MAPK cascade	biological_process	0.18445	1	213	20	19402	ENSBTAG00000012550
GO:0070303	negative regulation of stress-activated protein kinase signaling cascade	biological_process	0.18445	1	213	20	19402	ENSBTAG00000012550
GO:0015106	bicarbonate transmembrane transporter activity	molecular_function	0.18451	1	213	20	19402	ENSBTAG00000001382
GO:0034763	negative regulation of transmembrane transport	biological_process	0.18469	1	213	21	19402	ENSBTAG00000001400
GO:0034440	lipid oxidation	biological_process	0.185	2	213	77	19402	ENSBTAG00000001400,ENSBTAG00000023600
GO:0051258	protein polymerization	biological_process	0.18514	4	213	224	19402	ENSBTAG00000019915,ENSBTAG00000046555,ENSBTAG00000007442,ENSBTAG00000004751
GO:2000725	regulation of cardiac muscle cell differentiation	biological_process	0.18612	1	213	21	19402	ENSBTAG00000002283
GO:0051788	response to misfolded protein	biological_process	0.18699	1	213	21	19402	ENSBTAG00000013244
GO:0010876	lipid localization	biological_process	0.18756	5	213	305	19402	ENSBTAG00000017704,ENSBTAG00000001400,ENSBTAG00000015436,ENSBTAG00000023259,ENSBTAG00000023600
GO:0035265	organ growth	biological_process	0.1884	2	213	78	19402	ENSBTAG00000009489,ENSBTAG00000026234
GO:0048169	regulation of long-term neuronal synaptic plasticity	biological_process	0.1884	1	213	20	19402	ENSBTAG00000046385
GO:0010762	regulation of fibroblast migration	biological_process	0.18847	1	213	20	19402	ENSBTAG00000021029
GO:0044253	positive regulation of multicellular organismal metabolic process	biological_process	0.18895	1	213	22	19402	ENSBTAG00000004647
GO:0031667	response to nutrient levels	biological_process	0.18904	5	213	306	19402	ENSBTAG00000013244,ENSBTAG00000014191,ENSBTAG00000004647,ENSBTAG00000015436,ENSBTAG00000019161
GO:0070873	regulation of glycogen metabolic process	biological_process	0.19017	1	213	22	19402	ENSBTAG00000001400
GO:0060627	regulation of vesicle-mediated transport	biological_process	0.19105	5	213	306	19402	ENSBTAG00000017429,ENSBTAG00000001400,ENSBTAG00000011307,ENSBTAG00000046385,ENSBTAG00000014828
GO:0009653	anatomical structure morphogenesis	biological_process	0.19121	26	213	2167	19402	ENSBTAG00000016030,ENSBTAG00000016033,ENSBTAG00000011534,ENSBTAG00000004751,ENSBTAG00000026234,ENSBTAG00000000923,ENSBTAG00000003822,ENSBTAG00000004835,ENSBTAG00000003278,ENSBTAG00000019915,ENSBTAG00000004313,ENSBTAG00000003669,ENSBTAG00000003992,ENSBTAG00000003304,ENSBTAG00000003184,ENSBTAG00000012149,ENSBTAG00000013888,ENSBTAG00000005606,ENSBTAG00000000305,ENSBTAG00000013213,ENSBTAG00000006879,…
GO:0004970	ionotropic glutamate receptor activity	molecular_function	0.19212	1	213	20	19402	ENSBTAG00000034854
GO:0031109	microtubule polymerization or depolymerization	biological_process	0.19292	2	213	80	19402	ENSBTAG00000013244,ENSBTAG00000007442
GO:0007519	skeletal muscle tissue development	biological_process	0.19346	4	213	231	19402	ENSBTAG00000009489,ENSBTAG00000006563,ENSBTAG00000016033,ENSBTAG00000016030
GO:0007254	JNK cascade	biological_process	0.19421	3	213	152	19402	ENSBTAG00000012550,ENSBTAG00000026234,ENSBTAG00000017618
GO:0048821	erythrocyte development	biological_process	0.195	1	213	22	19402	ENSBTAG00000003184
GO:0010638	positive regulation of organelle organization	biological_process	0.19508	6	213	390	19402	ENSBTAG00000001400,ENSBTAG00000007442,ENSBTAG00000019915,ENSBTAG00000009346,ENSBTAG00000004663,ENSBTAG00000046555
GO:0032885	regulation of polysaccharide biosynthetic process	biological_process	0.19516	1	213	22	19402	ENSBTAG00000001400
GO:0030282	bone mineralization	biological_process	0.19517	2	213	83	19402	ENSBTAG00000013213,ENSBTAG00000003184
GO:0030666	endocytic vesicle membrane	cellular_component	0.19525	1	213	21	19402	ENSBTAG00000012774
GO:0000178	exosome (RNase complex)	cellular_component	0.19551	1	213	22	19402	ENSBTAG00000006718
GO:0032890	regulation of organic acid transport	biological_process	0.19628	1	213	22	19402	ENSBTAG00000001400
GO:0071168	protein localization to chromatin	biological_process	0.19633	1	213	21	19402	ENSBTAG00000012213
GO:0043403	skeletal muscle tissue regeneration	biological_process	0.19652	1	213	22	19402	ENSBTAG00000002283
GO:0001522	pseudouridine synthesis	biological_process	0.1966	1	213	23	19402	ENSBTAG00000004663
GO:0035264	multicellular organism growth	biological_process	0.19691	3	213	152	19402	ENSBTAG00000004647,ENSBTAG00000004751,ENSBTAG00000009489
GO:0043195	terminal bouton	cellular_component	0.19734	1	213	22	19402	ENSBTAG00000046385
GO:0002102	podosome	cellular_component	0.1977	1	213	21	19402	ENSBTAG00000019915
GO:0044458	motile cilium assembly	biological_process	0.19807	1	213	22	19402	ENSBTAG00000020965
GO:0030425	dendrite	cellular_component	0.19834	5	213	309	19402	ENSBTAG00000014828,ENSBTAG00000013244,ENSBTAG00000046385,ENSBTAG00000011307,ENSBTAG00000000238
GO:0060306	regulation of membrane repolarization	biological_process	0.19838	1	213	22	19402	ENSBTAG00000007442
GO:0043425	bHLH transcription factor binding	molecular_function	0.19854	1	213	23	19402	ENSBTAG00000017618
GO:0048240	sperm capacitation	biological_process	0.19883	1	213	23	19402	ENSBTAG00000005638
GO:0030878	thyroid gland development	biological_process	0.19901	1	213	23	19402	ENSBTAG00000004835
GO:0042168	heme metabolic process	biological_process	0.19956	1	213	23	19402	ENSBTAG00000010508
GO:0035235	ionotropic glutamate receptor signaling pathway	biological_process	0.19969	1	213	21	19402	ENSBTAG00000034854
GO:0033688	regulation of osteoblast proliferation	biological_process	0.19999	1	213	22	19402	ENSBTAG00000003184
GO:0015108	chloride transmembrane transporter activity	molecular_function	0.20082	2	213	80	19402	ENSBTAG00000001382,ENSBTAG00000034674
GO:0008045	motor neuron axon guidance	biological_process	0.20113	1	213	22	19402	ENSBTAG00000003992
GO:0070129	regulation of mitochondrial translation	biological_process	0.20125	1	213	23	19402	ENSBTAG00000004663
GO:0006812	cation transport	biological_process	0.2014	11	213	824	19402	ENSBTAG00000008734,ENSBTAG00000009489,ENSBTAG00000018837,ENSBTAG00000007442,ENSBTAG00000002425,ENSBTAG00000005379,ENSBTAG00000038375,ENSBTAG00000019137,ENSBTAG00000014828,ENSBTAG00000004751,ENSBTAG00000011534
GO:0006829	zinc ion transport	biological_process	0.20161	1	213	23	19402	ENSBTAG00000018837
GO:0060538	skeletal muscle organ development	biological_process	0.20174	4	213	235	19402	ENSBTAG00000016033,ENSBTAG00000016030,ENSBTAG00000006563,ENSBTAG00000009489
GO:0005868	cytoplasmic dynein complex	cellular_component	0.20199	1	213	23	19402	ENSBTAG00000032034
GO:0044242	cellular lipid catabolic process	biological_process	0.20202	3	213	154	19402	ENSBTAG00000003496,ENSBTAG00000015436,ENSBTAG00000001400
GO:0030507	spectrin binding	molecular_function	0.20202	1	213	21	19402	ENSBTAG00000004751
GO:0007020	microtubule nucleation	biological_process	0.2026	1	213	22	19402	ENSBTAG00000007442
GO:0048668	collateral sprouting	biological_process	0.20327	1	213	22	19402	ENSBTAG00000013244
GO:0022011	myelination in peripheral nervous system	biological_process	0.20331	1	213	22	19402	ENSBTAG00000001400
GO:0032292	peripheral nervous system axon ensheathment	biological_process	0.20331	1	213	22	19402	ENSBTAG00000001400
GO:0004559	alpha-mannosidase activity	molecular_function	0.20416	1	213	22	19402	ENSBTAG00000003586
GO:2000677	regulation of transcription regulatory region DNA binding	biological_process	0.20444	1	213	24	19402	ENSBTAG00000003184
GO:0030695	GTPase regulator activity	molecular_function	0.20456	6	213	380	19402	ENSBTAG00000018951,ENSBTAG00000037426,ENSBTAG00000014007,ENSBTAG00000000238,ENSBTAG00000019161,ENSBTAG00000020837
GO:0045648	positive regulation of erythrocyte differentiation	biological_process	0.20555	1	213	23	19402	ENSBTAG00000003184
GO:0080025	phosphatidylinositol-3,5-bisphosphate binding	molecular_function	0.2059	1	213	22	19402	ENSBTAG00000001861
GO:0030041	actin filament polymerization	biological_process	0.206	3	213	157	19402	ENSBTAG00000046555,ENSBTAG00000019915,ENSBTAG00000004751
GO:1901016	regulation of potassium ion transmembrane transporter activity	biological_process	0.20708	1	213	23	19402	ENSBTAG00000007442
GO:1901099	negative regulation of signal transduction in absence of ligand	biological_process	0.20709	1	213	23	19402	ENSBTAG00000003184
GO:2001240	negative regulation of extrinsic apoptotic signaling pathway in absence of ligand	biological_process	0.20709	1	213	23	19402	ENSBTAG00000003184
GO:0015701	bicarbonate transport	biological_process	0.20724	1	213	23	19402	ENSBTAG00000001382
GO:0060706	cell differentiation involved in embryonic placenta development	biological_process	0.20818	1	213	24	19402	ENSBTAG00000026234
GO:0030315	T-tubule	cellular_component	0.20838	1	213	23	19402	ENSBTAG00000017333
GO:0060004	reflex	biological_process	0.2086	1	213	22	19402	ENSBTAG00000014828
GO:0060441	epithelial tube branching involved in lung morphogenesis	biological_process	0.20881	1	213	24	19402	ENSBTAG00000013888
GO:0031112	positive regulation of microtubule polymerization or depolymerization	biological_process	0.20931	1	213	23	19402	ENSBTAG00000007442
GO:0051225	spindle assembly	biological_process	0.20959	2	213	84	19402	ENSBTAG00000015859,ENSBTAG00000011317
GO:0007214	gamma-aminobutyric acid signaling pathway	biological_process	0.21046	1	213	22	19402	ENSBTAG00000014828
GO:0008286	insulin receptor signaling pathway	biological_process	0.21057	2	213	84	19402	ENSBTAG00000001400,ENSBTAG00000022622
GO:0031672	A band	cellular_component	0.21095	1	213	23	19402	ENSBTAG00000006563
GO:0007026	negative regulation of microtubule depolymerization	biological_process	0.21104	1	213	23	19402	ENSBTAG00000013244
GO:0044093	positive regulation of molecular function	biological_process	0.21112	15	213	1187	19402	ENSBTAG00000017618,ENSBTAG00000026234,ENSBTAG00000014007,ENSBTAG00000000305,ENSBTAG00000016442,ENSBTAG00000012774,ENSBTAG00000006718,ENSBTAG00000012550,ENSBTAG00000019161,ENSBTAG00000032034,ENSBTAG00000007442,ENSBTAG00000037426,ENSBTAG00000013888,ENSBTAG00000009346,ENSBTAG00000019915
GO:0035116	embryonic hindlimb morphogenesis	biological_process	0.21138	1	213	24	19402	ENSBTAG00000013213
GO:0021904	dorsal/ventral neural tube patterning	biological_process	0.21167	1	213	23	19402	ENSBTAG00000013888
GO:0014888	striated muscle adaptation	biological_process	0.21211	1	213	24	19402	ENSBTAG00000019915
GO:0015923	mannosidase activity	molecular_function	0.21296	1	213	23	19402	ENSBTAG00000003586
GO:0061014	positive regulation of mRNA catabolic process	biological_process	0.21328	1	213	24	19402	ENSBTAG00000021029
GO:0060571	morphogenesis of an epithelial fold	biological_process	0.21332	1	213	24	19402	ENSBTAG00000004313
GO:0030838	positive regulation of actin filament polymerization	biological_process	0.21343	2	213	87	19402	ENSBTAG00000046555,ENSBTAG00000019915
GO:0032435	negative regulation of proteasomal ubiquitin-dependent protein catabolic process	biological_process	0.21391	1	213	24	19402	ENSBTAG00000006563
GO:0005759	mitochondrial matrix	cellular_component	0.21421	4	213	247	19402	ENSBTAG00000045617,ENSBTAG00000008743,ENSBTAG00000000448,ENSBTAG00000005754
GO:0006515	misfolded or incompletely synthesized protein catabolic process	biological_process	0.21488	1	213	24	19402	ENSBTAG00000013244
GO:0005813	centrosome	cellular_component	0.21492	7	213	475	19402	ENSBTAG00000007442,ENSBTAG00000030567,ENSBTAG00000003696,ENSBTAG00000015859,ENSBTAG00000020965,ENSBTAG00000003414,ENSBTAG00000003822
GO:0035601	protein deacylation	biological_process	0.21573	2	213	87	19402	ENSBTAG00000013244,ENSBTAG00000019757
GO:0051098	regulation of binding	biological_process	0.21575	4	213	242	19402	ENSBTAG00000003184,ENSBTAG00000026234,ENSBTAG00000006718,ENSBTAG00000012213
GO:0042308	negative regulation of protein import into nucleus	biological_process	0.21641	1	213	24	19402	ENSBTAG00000023600
GO:0008064	regulation of actin polymerization or depolymerization	biological_process	0.21655	3	213	161	19402	ENSBTAG00000019915,ENSBTAG00000046555,ENSBTAG00000004751
GO:0030832	regulation of actin filament length	biological_process	0.21655	3	213	161	19402	ENSBTAG00000004751,ENSBTAG00000046555,ENSBTAG00000019915
GO:0032388	positive regulation of intracellular transport	biological_process	0.21664	3	213	161	19402	ENSBTAG00000021029,ENSBTAG00000038375,ENSBTAG00000001400
GO:0005575	cellular_component	cellular_component	0.21668	172	213	17359	19402	ENSBTAG00000031069,ENSBTAG00000000305,ENSBTAG00000046666,ENSBTAG00000011162,ENSBTAG00000034854,ENSBTAG00000012213,ENSBTAG00000040067,ENSBTAG00000019163,ENSBTAG00000015436,ENSBTAG00000039245,ENSBTAG00000012774,ENSBTAG00000046509,ENSBTAG00000020578,ENSBTAG00000001580,ENSBTAG00000010940,ENSBTAG00000003278,ENSBTAG00000000923,ENSBTAG00000023600,ENSBTAG00000005606,ENSBTAG00000018837,ENSBTAG00000003992,…
GO:0000280	nuclear division	biological_process	0.2167	4	213	240	19402	ENSBTAG00000015859,ENSBTAG00000046626,XLOC_030140,ENSBTAG00000013169
GO:0007067	mitosis	biological_process	0.2167	4	213	240	19402	ENSBTAG00000046626,ENSBTAG00000015859,XLOC_030140,ENSBTAG00000013169
GO:0031072	heat shock protein binding	molecular_function	0.2169	2	213	89	19402	ENSBTAG00000013244,ENSBTAG00000032519
GO:0010506	regulation of autophagy	biological_process	0.21729	3	213	160	19402	ENSBTAG00000019161,ENSBTAG00000014191,ENSBTAG00000013244
GO:1901976	regulation of cell cycle checkpoint	biological_process	0.21743	1	213	24	19402	ENSBTAG00000013169
GO:0046596	regulation of viral entry into host cell	biological_process	0.21915	1	213	26	19402	ENSBTAG00000019915
GO:0045292	mRNA cis splicing, via spliceosome	biological_process	0.21935	1	213	26	19402	ENSBTAG00000018195
GO:0006612	protein targeting to membrane	biological_process	0.21938	2	213	90	19402	ENSBTAG00000038375,ENSBTAG00000001400
GO:0046873	metal ion transmembrane transporter activity	molecular_function	0.21946	6	213	396	19402	ENSBTAG00000005379,ENSBTAG00000019137,ENSBTAG00000018837,ENSBTAG00000014828,ENSBTAG00000009489,ENSBTAG00000002425
GO:0032105	negative regulation of response to extracellular stimulus	biological_process	0.21947	1	213	25	19402	ENSBTAG00000014191
GO:0032108	negative regulation of response to nutrient levels	biological_process	0.21947	1	213	25	19402	ENSBTAG00000014191
GO:0045923	positive regulation of fatty acid metabolic process	biological_process	0.21973	1	213	26	19402	ENSBTAG00000001400
GO:0015629	actin cytoskeleton	cellular_component	0.21974	6	213	397	19402	ENSBTAG00000004751,ENSBTAG00000046385,ENSBTAG00000019915,ENSBTAG00000010940,ENSBTAG00000046555,ENSBTAG00000003822
GO:0031114	regulation of microtubule depolymerization	biological_process	0.21976	1	213	24	19402	ENSBTAG00000013244
GO:0003401	axis elongation	biological_process	0.21982	1	213	25	19402	ENSBTAG00000004313
GO:0031369	translation initiation factor binding	molecular_function	0.21984	1	213	25	19402	ENSBTAG00000030566
GO:0008266	poly(U) RNA binding	molecular_function	0.22006	1	213	25	19402	ENSBTAG00000025848
GO:0044057	regulation of system process	biological_process	0.22032	7	213	491	19402	ENSBTAG00000034854,ENSBTAG00000014828,ENSBTAG00000046385,ENSBTAG00000004751,ENSBTAG00000007442,ENSBTAG00000009489,ENSBTAG00000017429
GO:1900078	positive regulation of cellular response to insulin stimulus	biological_process	0.22054	1	213	25	19402	ENSBTAG00000001400
GO:0016310	phosphorylation	biological_process	0.22098	20	213	1664	19402	ENSBTAG00000019161,ENSBTAG00000013244,ENSBTAG00000007442,ENSBTAG00000009346,ENSBTAG00000040067,ENSBTAG00000001400,ENSBTAG00000022622,ENSBTAG00000002283,ENSBTAG00000000305,ENSBTAG00000003184,ENSBTAG00000021029,ENSBTAG00000046626,ENSBTAG00000026234,ENSBTAG00000004751,ENSBTAG00000017618,ENSBTAG00000016532,ENSBTAG00000016442,ENSBTAG00000020444,ENSBTAG00000012550,ENSBTAG00000039245
GO:0004864	protein phosphatase inhibitor activity	molecular_function	0.22133	1	213	26	19402	ENSBTAG00000006724
GO:0044765	single-organism transport	biological_process	0.22212	36	213	3180	19402	ENSBTAG00000046385,ENSBTAG00000004751,ENSBTAG00000016352,ENSBTAG00000034674,ENSBTAG00000012774,ENSBTAG00000002425,ENSBTAG00000009489,ENSBTAG00000018837,ENSBTAG00000023600,ENSBTAG00000008734,ENSBTAG00000034854,ENSBTAG00000001400,ENSBTAG00000014828,ENSBTAG00000044171,ENSBTAG00000019137,ENSBTAG00000003696,ENSBTAG00000015436,ENSBTAG00000007442,ENSBTAG00000004647,ENSBTAG00000011534,ENSBTAG00000038375,…
GO:0055078	sodium ion homeostasis	biological_process	0.22233	1	213	25	19402	ENSBTAG00000019137
GO:0043014	alpha-tubulin binding	molecular_function	0.2226	1	213	24	19402	ENSBTAG00000013244
GO:1900407	regulation of cellular response to oxidative stress	biological_process	0.223	1	213	25	19402	ENSBTAG00000013244
GO:0032881	regulation of polysaccharide metabolic process	biological_process	0.22314	1	213	26	19402	ENSBTAG00000001400
GO:0044297	cell body	cellular_component	0.22337	4	213	240	19402	ENSBTAG00000014828,ENSBTAG00000004751,ENSBTAG00000013244,ENSBTAG00000000238
GO:0046627	negative regulation of insulin receptor signaling pathway	biological_process	0.22404	1	213	25	19402	ENSBTAG00000022622
GO:0021952	central nervous system projection neuron axonogenesis	biological_process	0.22435	1	213	24	19402	ENSBTAG00000004751
GO:0007160	cell-matrix adhesion	biological_process	0.22457	3	213	159	19402	ENSBTAG00000018870,ENSBTAG00000023600,ENSBTAG00000004835
GO:0048732	gland development	biological_process	0.22516	4	213	246	19402	ENSBTAG00000004835,ENSBTAG00000016033,ENSBTAG00000013888,ENSBTAG00000004313
GO:0014044	Schwann cell development	biological_process	0.22579	1	213	25	19402	ENSBTAG00000001400
GO:0048255	mRNA stabilization	biological_process	0.22637	1	213	26	19402	ENSBTAG00000046509
GO:0016645	oxidoreductase activity, acting on the CH-NH group of donors	molecular_function	0.22677	1	213	25	19402	ENSBTAG00000010508
GO:0016877	ligase activity, forming carbon-sulfur bonds	molecular_function	0.22738	1	213	24	19402	ENSBTAG00000015436
GO:0021602	cranial nerve morphogenesis	biological_process	0.22755	1	213	27	19402	ENSBTAG00000004835
GO:0034122	negative regulation of toll-like receptor signaling pathway	biological_process	0.22761	1	213	26	19402	ENSBTAG00000012774
GO:0000149	SNARE binding	molecular_function	0.22769	2	213	89	19402	ENSBTAG00000016352,ENSBTAG00000007988
GO:0015893	drug transport	biological_process	0.22771	1	213	25	19402	ENSBTAG00000017704
GO:0045121	membrane raft	cellular_component	0.22777	3	213	163	19402	ENSBTAG00000038375,ENSBTAG00000013244,ENSBTAG00000046385
GO:0031365	N-terminal protein amino acid modification	biological_process	0.22802	1	213	26	19402	ENSBTAG00000013149
GO:0042826	histone deacetylase binding	molecular_function	0.22805	2	213	91	19402	ENSBTAG00000019757,ENSBTAG00000013244
GO:0060795	cell fate commitment involved in formation of primary germ layer	biological_process	0.22816	1	213	27	19402	ENSBTAG00000002283
GO:0070286	axonemal dynein complex assembly	biological_process	0.22816	1	213	25	19402	ENSBTAG00000020965
GO:0032350	regulation of hormone metabolic process	biological_process	0.22835	1	213	26	19402	ENSBTAG00000014828
GO:0007257	activation of JUN kinase activity	biological_process	0.22895	1	213	25	19402	ENSBTAG00000017618
GO:0044282	small molecule catabolic process	biological_process	0.22984	4	213	244	19402	ENSBTAG00000001400,ENSBTAG00000008743,ENSBTAG00000015436,ENSBTAG00000003496
GO:0044712	single-organism catabolic process	biological_process	0.22984	4	213	244	19402	ENSBTAG00000008743,ENSBTAG00000001400,ENSBTAG00000015436,ENSBTAG00000003496
GO:0072657	protein localization to membrane	biological_process	0.22999	3	213	160	19402	ENSBTAG00000011534,ENSBTAG00000014828,ENSBTAG00000001400
GO:0048193	Golgi vesicle transport	biological_process	0.23131	4	213	242	19402	ENSBTAG00000019471,ENSBTAG00000016352,ENSBTAG00000012774,ENSBTAG00000002634
GO:0031982	vesicle	cellular_component	0.23143	12	213	940	19402	ENSBTAG00000013282,ENSBTAG00000019163,ENSBTAG00000018601,ENSBTAG00000019915,ENSBTAG00000011307,ENSBTAG00000015857,ENSBTAG00000016352,ENSBTAG00000012774,ENSBTAG00000031069,ENSBTAG00000014191,ENSBTAG00000007988,ENSBTAG00000046385
GO:0005942	phosphatidylinositol 3-kinase complex	cellular_component	0.23202	1	213	26	19402	ENSBTAG00000022622
GO:0009991	response to extracellular stimulus	biological_process	0.23208	5	213	331	19402	ENSBTAG00000014191,ENSBTAG00000013244,ENSBTAG00000015436,ENSBTAG00000019161,ENSBTAG00000004647
GO:0051646	mitochondrion localization	biological_process	0.23232	1	213	26	19402	ENSBTAG00000013244
GO:0031128	developmental induction	biological_process	0.23322	1	213	28	19402	ENSBTAG00000006879
GO:0007340	acrosome reaction	biological_process	0.2337	1	213	27	19402	ENSBTAG00000007988
GO:0044246	regulation of multicellular organismal metabolic process	biological_process	0.23375	1	213	28	19402	ENSBTAG00000004647
GO:0031572	G2 DNA damage checkpoint	biological_process	0.23379	1	213	26	19402	ENSBTAG00000012550
GO:0072583	clathrin-mediated endocytosis	biological_process	0.2344	1	213	25	19402	ENSBTAG00000011307
GO:0008187	poly-pyrimidine tract binding	molecular_function	0.23461	1	213	27	19402	ENSBTAG00000025848
GO:0030279	negative regulation of ossification	biological_process	0.23477	1	213	27	19402	ENSBTAG00000003184
GO:0019953	sexual reproduction	biological_process	0.23487	7	213	503	19402	ENSBTAG00000016033,ENSBTAG00000005638,ENSBTAG00000016030,ENSBTAG00000001580,ENSBTAG00000018601,ENSBTAG00000004751,ENSBTAG00000007988
GO:0043489	RNA stabilization	biological_process	0.23492	1	213	27	19402	ENSBTAG00000046509
GO:0001841	neural tube formation	biological_process	0.23517	2	213	91	19402	ENSBTAG00000000305,ENSBTAG00000026234
GO:0022612	gland morphogenesis	biological_process	0.23536	2	213	92	19402	ENSBTAG00000013888,ENSBTAG00000004313
GO:0044767	single-organism developmental process	biological_process	0.23555	42	213	3777	19402	ENSBTAG00000020578,ENSBTAG00000003278,ENSBTAG00000010940,ENSBTAG00000000923,ENSBTAG00000004835,ENSBTAG00000023600,ENSBTAG00000019329,ENSBTAG00000013888,ENSBTAG00000005606,ENSBTAG00000009489,ENSBTAG00000003992,ENSBTAG00000015840,ENSBTAG00000012149,ENSBTAG00000012774,ENSBTAG00000016033,ENSBTAG00000004751,ENSBTAG00000009346,ENSBTAG00000003696,ENSBTAG00000006879,ENSBTAG00000000305,ENSBTAG00000013213,…
GO:0097458	neuron part	cellular_component	0.23575	11	213	844	19402	ENSBTAG00000013244,ENSBTAG00000002425,ENSBTAG00000011307,ENSBTAG00000003822,ENSBTAG00000046385,ENSBTAG00000014828,ENSBTAG00000004751,ENSBTAG00000007988,ENSBTAG00000000238,ENSBTAG00000034854,ENSBTAG00000019137
GO:0034614	cellular response to reactive oxygen species	biological_process	0.23578	2	213	97	19402	ENSBTAG00000004647,ENSBTAG00000013244
GO:0005774	vacuolar membrane	cellular_component	0.23583	3	213	169	19402	ENSBTAG00000012774,ENSBTAG00000018837,ENSBTAG00000019161
GO:0007339	binding of sperm to zona pellucida	biological_process	0.23703	1	213	28	19402	ENSBTAG00000001580
GO:0016042	lipid catabolic process	biological_process	0.23729	4	213	248	19402	ENSBTAG00000003496,ENSBTAG00000015436,ENSBTAG00000001400,ENSBTAG00000019150
GO:0044262	cellular carbohydrate metabolic process	biological_process	0.23768	4	213	249	19402	ENSBTAG00000039245,ENSBTAG00000013169,ENSBTAG00000001400,ENSBTAG00000034281
GO:0006778	porphyrin-containing compound metabolic process	biological_process	0.23773	1	213	28	19402	ENSBTAG00000010508
GO:0051216	cartilage development	biological_process	0.23777	3	213	170	19402	ENSBTAG00000004835,ENSBTAG00000013213,ENSBTAG00000003304
GO:0061013	regulation of mRNA catabolic process	biological_process	0.23825	1	213	27	19402	ENSBTAG00000021029
GO:0048813	dendrite morphogenesis	biological_process	0.23838	2	213	89	19402	ENSBTAG00000014828,ENSBTAG00000013244
GO:2000649	regulation of sodium ion transmembrane transporter activity	biological_process	0.23861	1	213	27	19402	ENSBTAG00000038375
GO:0043085	positive regulation of catalytic activity	biological_process	0.23863	12	213	944	19402	ENSBTAG00000012550,ENSBTAG00000006718,ENSBTAG00000016442,ENSBTAG00000000305,ENSBTAG00000014007,ENSBTAG00000026234,ENSBTAG00000017618,ENSBTAG00000009346,ENSBTAG00000019915,ENSBTAG00000037426,ENSBTAG00000032034,ENSBTAG00000019161
GO:1900077	negative regulation of cellular response to insulin stimulus	biological_process	0.23898	1	213	27	19402	ENSBTAG00000022622
GO:1900015	regulation of cytokine production involved in inflammatory response	biological_process	0.23904	1	213	28	19402	ENSBTAG00000023600
GO:0030851	granulocyte differentiation	biological_process	0.23945	1	213	28	19402	ENSBTAG00000003184
GO:0032872	regulation of stress-activated MAPK cascade	biological_process	0.2396	3	213	170	19402	ENSBTAG00000017618,ENSBTAG00000026234,ENSBTAG00000012550
GO:0032459	regulation of protein oligomerization	biological_process	0.24102	1	213	28	19402	ENSBTAG00000013244
GO:0021680	cerebellar Purkinje cell layer development	biological_process	0.24103	1	213	27	19402	ENSBTAG00000014828
GO:0051642	centrosome localization	biological_process	0.24151	1	213	26	19402	ENSBTAG00000007442
GO:0034341	response to interferon-gamma	biological_process	0.24249	2	213	99	19402	ENSBTAG00000012774,ENSBTAG00000019915
GO:0045202	synapse	cellular_component	0.24287	7	213	494	19402	ENSBTAG00000016352,ENSBTAG00000046385,ENSBTAG00000007442,ENSBTAG00000015857,ENSBTAG00000007988,ENSBTAG00000034854,ENSBTAG00000011307
GO:0021696	cerebellar cortex morphogenesis	biological_process	0.24297	1	213	27	19402	ENSBTAG00000014828
GO:0042180	cellular ketone metabolic process	biological_process	0.24345	3	213	172	19402	ENSBTAG00000014828,ENSBTAG00000001400,ENSBTAG00000004664
GO:0032007	negative regulation of TOR signaling cascade	biological_process	0.2435	1	213	27	19402	ENSBTAG00000019161
GO:0034142	toll-like receptor 4 signaling pathway	biological_process	0.2436	1	213	28	19402	ENSBTAG00000012774
GO:0032212	positive regulation of telomere maintenance via telomerase	biological_process	0.24387	1	213	28	19402	ENSBTAG00000009346
GO:0015301	anion:anion antiporter activity	molecular_function	0.24521	1	213	28	19402	ENSBTAG00000001382
GO:0070302	regulation of stress-activated protein kinase signaling cascade	biological_process	0.24545	3	213	172	19402	ENSBTAG00000026234,ENSBTAG00000017618,ENSBTAG00000012550
GO:0015248	sterol transporter activity	molecular_function	0.24557	1	213	28	19402	ENSBTAG00000023259
GO:0034599	cellular response to oxidative stress	biological_process	0.24559	3	213	175	19402	ENSBTAG00000004647,ENSBTAG00000013244,ENSBTAG00000021029
GO:0019212	phosphatase inhibitor activity	molecular_function	0.24563	1	213	29	19402	ENSBTAG00000006724
GO:0045926	negative regulation of growth	biological_process	0.24569	3	213	174	19402	ENSBTAG00000010502,ENSBTAG00000010493,ENSBTAG00000026234
GO:0031330	negative regulation of cellular catabolic process	biological_process	0.24595	2	213	95	19402	ENSBTAG00000006563,ENSBTAG00000014191
GO:0034451	centriolar satellite	cellular_component	0.24619	1	213	27	19402	ENSBTAG00000020965
GO:0006006	glucose metabolic process	biological_process	0.24677	3	213	176	19402	ENSBTAG00000001400,ENSBTAG00000013169,ENSBTAG00000023600
GO:0010906	regulation of glucose metabolic process	biological_process	0.24782	2	213	97	19402	ENSBTAG00000001400,ENSBTAG00000013169
GO:0042551	neuron maturation	biological_process	0.24853	1	213	28	19402	ENSBTAG00000004751
GO:0016772	transferase activity, transferring phosphorus-containing groups	molecular_function	0.24866	12	213	942	19402	ENSBTAG00000016532,ENSBTAG00000016442,ENSBTAG00000020444,ENSBTAG00000012550,ENSBTAG00000039245,ENSBTAG00000026234,ENSBTAG00000017618,ENSBTAG00000001400,ENSBTAG00000040067,ENSBTAG00000009346,ENSBTAG00000019161,ENSBTAG00000018044
GO:0010092	specification of organ identity	biological_process	0.24868	1	213	29	19402	ENSBTAG00000006879
GO:0048699	generation of neurons	biological_process	0.24926	13	213	1042	19402	ENSBTAG00000014828,ENSBTAG00000004751,ENSBTAG00000016033,ENSBTAG00000016030,ENSBTAG00000000305,ENSBTAG00000013244,ENSBTAG00000013888,ENSBTAG00000015840,ENSBTAG00000012149,ENSBTAG00000003696,ENSBTAG00000003992,ENSBTAG00000003278,ENSBTAG00000004835
GO:0001205	RNA polymerase II distal enhancer sequence-specific DNA binding transcription factor activity involved in positive regulation of transcription	molecular_function	0.24928	1	213	30	19402	ENSBTAG00000003304
GO:0000038	very long-chain fatty acid metabolic process	biological_process	0.24981	1	213	28	19402	ENSBTAG00000015436
GO:0071702	organic substance transport	biological_process	0.24987	22	213	1896	19402	ENSBTAG00000030566,ENSBTAG00000017704,ENSBTAG00000013244,ENSBTAG00000015436,ENSBTAG00000031069,ENSBTAG00000014828,ENSBTAG00000007988,ENSBTAG00000001382,ENSBTAG00000019471,ENSBTAG00000001400,ENSBTAG00000021029,ENSBTAG00000023259,ENSBTAG00000023600,ENSBTAG00000013282,ENSBTAG00000006570,ENSBTAG00000017421,ENSBTAG00000012774,ENSBTAG00000038375,ENSBTAG00000016352,ENSBTAG00000011534,ENSBTAG00000018951,…
GO:0000959	mitochondrial RNA metabolic process	biological_process	0.25022	1	213	29	19402	ENSBTAG00000045617
GO:0071398	cellular response to fatty acid	biological_process	0.25032	1	213	29	19402	ENSBTAG00000004647
GO:0045880	positive regulation of smoothened signaling pathway	biological_process	0.25064	1	213	28	19402	ENSBTAG00000013888
GO:0030117	membrane coat	cellular_component	0.25116	2	213	95	19402	ENSBTAG00000013282,ENSBTAG00000011307
GO:0048475	coated membrane	cellular_component	0.25116	2	213	95	19402	ENSBTAG00000011307,ENSBTAG00000013282
GO:0033146	regulation of intracellular estrogen receptor signaling pathway	biological_process	0.2512	1	213	28	19402	ENSBTAG00000013888
GO:0070507	regulation of microtubule cytoskeleton organization	biological_process	0.25141	3	213	171	19402	ENSBTAG00000007442,ENSBTAG00000013244,ENSBTAG00000020963
GO:2000404	regulation of T cell migration	biological_process	0.25145	1	213	31	19402	ENSBTAG00000023600
GO:0031256	leading edge membrane	cellular_component	0.2517	2	213	94	19402	ENSBTAG00000001400,ENSBTAG00000000238
GO:0017145	stem cell division	biological_process	0.25217	1	213	29	19402	ENSBTAG00000002283
GO:0001655	urogenital system development	biological_process	0.25221	4	213	254	19402	ENSBTAG00000013888,ENSBTAG00000004313,ENSBTAG00000013213,ENSBTAG00000006879
GO:0031490	chromatin DNA binding	molecular_function	0.25226	2	213	103	19402	ENSBTAG00000020578,ENSBTAG00000003184
GO:0015711	organic anion transport	biological_process	0.25235	5	213	338	19402	ENSBTAG00000017421,ENSBTAG00000001400,ENSBTAG00000015436,ENSBTAG00000001382,ENSBTAG00000014828
GO:0048487	beta-tubulin binding	molecular_function	0.25238	1	213	28	19402	ENSBTAG00000013244
GO:0086009	membrane repolarization	biological_process	0.25284	1	213	29	19402	ENSBTAG00000007442
GO:0070201	regulation of establishment of protein localization	biological_process	0.25287	5	213	339	19402	ENSBTAG00000013244,ENSBTAG00000001400,ENSBTAG00000021029,ENSBTAG00000023600,ENSBTAG00000038375
GO:0005215	transporter activity	molecular_function	0.25368	15	213	1234	19402	ENSBTAG00000020184,ENSBTAG00000005379,ENSBTAG00000034674,ENSBTAG00000019137,ENSBTAG00000011534,ENSBTAG00000001382,ENSBTAG00000014828,ENSBTAG00000034854,ENSBTAG00000004647,ENSBTAG00000023259,ENSBTAG00000017704,ENSBTAG00000018837,ENSBTAG00000009489,ENSBTAG00000015436,ENSBTAG00000002425
GO:0097028	dendritic cell differentiation	biological_process	0.25381	1	213	30	19402	ENSBTAG00000003184
GO:0044437	vacuolar part	cellular_component	0.25475	3	213	176	19402	ENSBTAG00000012774,ENSBTAG00000018837,ENSBTAG00000019161
GO:0045168	cell-cell signaling involved in cell fate commitment	biological_process	0.25488	1	213	31	19402	ENSBTAG00000006879
GO:0014037	Schwann cell differentiation	biological_process	0.25495	1	213	29	19402	ENSBTAG00000001400
GO:0008066	glutamate receptor activity	molecular_function	0.25623	1	213	28	19402	ENSBTAG00000034854
GO:0030261	chromosome condensation	biological_process	0.25624	1	213	31	19402	ENSBTAG00000012213
GO:0070527	platelet aggregation	biological_process	0.25663	1	213	29	19402	ENSBTAG00000003184
GO:0051495	positive regulation of cytoskeleton organization	biological_process	0.25667	3	213	177	19402	ENSBTAG00000046555,ENSBTAG00000019915,ENSBTAG00000007442
GO:0035036	sperm-egg recognition	biological_process	0.25768	1	213	31	19402	ENSBTAG00000001580
GO:0097009	energy homeostasis	biological_process	0.25813	1	213	29	19402	ENSBTAG00000008734
GO:0002686	negative regulation of leukocyte migration	biological_process	0.2586	1	213	30	19402	ENSBTAG00000023600
GO:0030866	cortical actin cytoskeleton organization	biological_process	0.25908	1	213	29	19402	ENSBTAG00000046555
GO:0045022	early endosome to late endosome transport	biological_process	0.25928	1	213	29	19402	ENSBTAG00000046385
GO:0043392	negative regulation of DNA binding	biological_process	0.2601	1	213	32	19402	ENSBTAG00000003184
GO:0010761	fibroblast migration	biological_process	0.2606	1	213	29	19402	ENSBTAG00000021029
GO:0007093	mitotic cell cycle checkpoint	biological_process	0.26064	2	213	100	19402	ENSBTAG00000012550,ENSBTAG00000013169
GO:0006865	amino acid transport	biological_process	0.26178	2	213	98	19402	ENSBTAG00000017421,ENSBTAG00000014828
GO:0016866	intramolecular transferase activity	molecular_function	0.26193	1	213	31	19402	ENSBTAG00000004663
GO:0002534	cytokine production involved in inflammatory response	biological_process	0.26216	1	213	31	19402	ENSBTAG00000023600
GO:0005504	fatty acid binding	molecular_function	0.26363	1	213	31	19402	ENSBTAG00000004647
GO:1901682	sulfur compound transmembrane transporter activity	molecular_function	0.26366	1	213	30	19402	ENSBTAG00000001382
GO:0006461	protein complex assembly	biological_process	0.26388	13	213	1069	19402	ENSBTAG00000004751,ENSBTAG00000007988,ENSBTAG00000020965,ENSBTAG00000013169,ENSBTAG00000016350,ENSBTAG00000046555,ENSBTAG00000011317,ENSBTAG00000038375,ENSBTAG00000000305,ENSBTAG00000013244,ENSBTAG00000007442,ENSBTAG00000015859,ENSBTAG00000019915
GO:0070271	protein complex biogenesis	biological_process	0.26388	13	213	1069	19402	ENSBTAG00000019915,ENSBTAG00000015859,ENSBTAG00000007442,ENSBTAG00000013244,ENSBTAG00000000305,ENSBTAG00000038375,ENSBTAG00000011317,ENSBTAG00000046555,ENSBTAG00000016350,ENSBTAG00000013169,ENSBTAG00000020965,ENSBTAG00000007988,ENSBTAG00000004751
GO:0045494	photoreceptor cell maintenance	biological_process	0.26407	1	213	30	19402	ENSBTAG00000003822
GO:0051489	regulation of filopodium assembly	biological_process	0.26428	1	213	30	19402	ENSBTAG00000046385
GO:0034968	histone lysine methylation	biological_process	0.26432	2	213	98	19402	ENSBTAG00000020578,ENSBTAG00000004706
GO:0005978	glycogen biosynthetic process	biological_process	0.26455	1	213	31	19402	ENSBTAG00000001400
GO:0009250	glucan biosynthetic process	biological_process	0.26455	1	213	31	19402	ENSBTAG00000001400
GO:0060349	bone morphogenesis	biological_process	0.26457	2	213	100	19402	ENSBTAG00000003669,ENSBTAG00000013213
GO:0007517	muscle organ development	biological_process	0.26464	5	213	351	19402	ENSBTAG00000009489,ENSBTAG00000006563,ENSBTAG00000016030,ENSBTAG00000002283,ENSBTAG00000016033
GO:0045211	postsynaptic membrane	cellular_component	0.26467	2	213	98	19402	ENSBTAG00000011307,ENSBTAG00000034854
GO:0086091	regulation of heart rate by cardiac conduction	biological_process	0.26489	1	213	30	19402	ENSBTAG00000007442
GO:0001953	negative regulation of cell-matrix adhesion	biological_process	0.26493	1	213	30	19402	ENSBTAG00000023600
GO:0008175	tRNA methyltransferase activity	molecular_function	0.265	1	213	31	19402	ENSBTAG00000019325
GO:0033238	regulation of cellular amine metabolic process	biological_process	0.26523	1	213	30	19402	ENSBTAG00000014828
GO:0007010	cytoskeleton organization	biological_process	0.26526	14	213	1142	19402	ENSBTAG00000019915,ENSBTAG00000020963,ENSBTAG00000003822,ENSBTAG00000013244,ENSBTAG00000030567,ENSBTAG00000007442,ENSBTAG00000015859,ENSBTAG00000003414,ENSBTAG00000017611,ENSBTAG00000020444,ENSBTAG00000046555,ENSBTAG00000011317,ENSBTAG00000014750,ENSBTAG00000004751
GO:0045505	dynein intermediate chain binding	molecular_function	0.26531	1	213	30	19402	ENSBTAG00000032034
GO:0050794	regulation of cellular process	biological_process	0.26573	96	213	9420	19402	ENSBTAG00000016532,ENSBTAG00000020444,ENSBTAG00000012550,ENSBTAG00000016030,ENSBTAG00000003986,ENSBTAG00000026234,ENSBTAG00000006954,ENSBTAG00000009634,ENSBTAG00000019915,ENSBTAG00000004663,ENSBTAG00000006567,ENSBTAG00000038487,ENSBTAG00000004706,ENSBTAG00000009238,ENSBTAG00000011307,ENSBTAG00000003304,ENSBTAG00000017429,ENSBTAG00000010046,ENSBTAG00000039581,ENSBTAG00000032844,ENSBTAG00000019757,…
GO:0003156	regulation of organ formation	biological_process	0.26583	1	213	32	19402	ENSBTAG00000006879
GO:0048786	presynaptic active zone	cellular_component	0.26583	1	213	30	19402	ENSBTAG00000007988
GO:0034314	Arp2/3 complex-mediated actin nucleation	biological_process	0.26668	1	213	31	19402	ENSBTAG00000046555
GO:0035329	hippo signaling cascade	biological_process	0.2674	1	213	29	19402	ENSBTAG00000026234
GO:0008154	actin polymerization or depolymerization	biological_process	0.26785	3	213	180	19402	ENSBTAG00000046555,ENSBTAG00000019915,ENSBTAG00000004751
GO:0048873	homeostasis of number of cells within a tissue	biological_process	0.26834	1	213	31	19402	ENSBTAG00000003184
GO:0051049	regulation of transport	biological_process	0.26861	14	213	1164	19402	ENSBTAG00000011307,ENSBTAG00000002425,ENSBTAG00000007442,ENSBTAG00000023600,ENSBTAG00000008734,ENSBTAG00000021029,ENSBTAG00000001400,ENSBTAG00000004751,ENSBTAG00000014828,ENSBTAG00000046385,ENSBTAG00000044171,ENSBTAG00000038375,ENSBTAG00000019137,ENSBTAG00000017429
GO:0005262	calcium channel activity	molecular_function	0.26898	2	213	96	19402	ENSBTAG00000009489,ENSBTAG00000014828
GO:0043412	macromolecule modification	biological_process	0.26904	35	213	3153	19402	ENSBTAG00000005754,ENSBTAG00000020578,ENSBTAG00000032519,ENSBTAG00000013169,ENSBTAG00000004751,ENSBTAG00000013149,ENSBTAG00000017618,ENSBTAG00000040067,ENSBTAG00000009346,ENSBTAG00000007442,ENSBTAG00000001400,ENSBTAG00000001568,ENSBTAG00000025612,ENSBTAG00000004663,ENSBTAG00000021029,ENSBTAG00000004120,ENSBTAG00000003184,ENSBTAG00000004061,ENSBTAG00000034281,ENSBTAG00000004706,ENSBTAG00000002634,…
GO:0060589	nucleoside-triphosphatase regulator activity	molecular_function	0.26918	6	213	421	19402	ENSBTAG00000037426,ENSBTAG00000014007,ENSBTAG00000018951,ENSBTAG00000020837,ENSBTAG00000019161,ENSBTAG00000000238
GO:0051879	Hsp90 protein binding	molecular_function	0.26935	1	213	31	19402	ENSBTAG00000013244
GO:0000096	sulfur amino acid metabolic process	biological_process	0.26957	1	213	31	19402	ENSBTAG00000014828
GO:0010907	positive regulation of glucose metabolic process	biological_process	0.26988	1	213	32	19402	ENSBTAG00000001400
GO:0021955	central nervous system neuron axonogenesis	biological_process	0.27013	1	213	30	19402	ENSBTAG00000004751
GO:1902305	regulation of sodium ion transmembrane transport	biological_process	0.27017	1	213	31	19402	ENSBTAG00000038375
GO:0051567	histone H3-K9 methylation	biological_process	0.2702	1	213	30	19402	ENSBTAG00000004706
GO:0046823	negative regulation of nucleocytoplasmic transport	biological_process	0.27049	1	213	31	19402	ENSBTAG00000023600
GO:2001239	regulation of extrinsic apoptotic signaling pathway in absence of ligand	biological_process	0.27056	1	213	31	19402	ENSBTAG00000003184
GO:0043021	ribonucleoprotein complex binding	molecular_function	0.27074	2	213	103	19402	ENSBTAG00000003410,ENSBTAG00000025848
GO:0031331	positive regulation of cellular catabolic process	biological_process	0.27089	3	213	182	19402	ENSBTAG00000021029,ENSBTAG00000019161,ENSBTAG00000001400
GO:0031589	cell-substrate adhesion	biological_process	0.27095	4	213	257	19402	ENSBTAG00000018870,ENSBTAG00000004835,ENSBTAG00000002283,ENSBTAG00000023600
GO:0005310	dicarboxylic acid transmembrane transporter activity	molecular_function	0.27097	1	213	31	19402	ENSBTAG00000001382
GO:0044088	regulation of vacuole organization	biological_process	0.27123	1	213	31	19402	ENSBTAG00000019161
GO:0015459	potassium channel regulator activity	molecular_function	0.27133	1	213	32	19402	ENSBTAG00000007442
GO:0045912	negative regulation of carbohydrate metabolic process	biological_process	0.27158	1	213	32	19402	ENSBTAG00000034281
GO:1901661	quinone metabolic process	biological_process	0.2719	1	213	32	19402	ENSBTAG00000004664
GO:0033120	positive regulation of RNA splicing	biological_process	0.27217	1	213	32	19402	ENSBTAG00000025848
GO:0060997	dendritic spine morphogenesis	biological_process	0.27263	1	213	30	19402	ENSBTAG00000013244
GO:0031111	negative regulation of microtubule polymerization or depolymerization	biological_process	0.273	1	213	31	19402	ENSBTAG00000013244
GO:0045182	translation regulator activity	molecular_function	0.27304	1	213	32	19402	ENSBTAG00000025848
GO:0042181	ketone biosynthetic process	biological_process	0.27381	1	213	32	19402	ENSBTAG00000004664
GO:1902041	regulation of extrinsic apoptotic signaling pathway via death domain receptors	biological_process	0.27424	1	213	32	19402	ENSBTAG00000026234
GO:0017046	peptide hormone binding	molecular_function	0.2743	1	213	31	19402	ENSBTAG00000006567
GO:0010771	negative regulation of cell morphogenesis involved in differentiation	biological_process	0.27452	1	213	32	19402	ENSBTAG00000013888
GO:0007094	mitotic spindle assembly checkpoint	biological_process	0.2747	1	213	32	19402	ENSBTAG00000013169
GO:0071174	mitotic spindle checkpoint	biological_process	0.2747	1	213	32	19402	ENSBTAG00000013169
GO:1901799	negative regulation of proteasomal protein catabolic process	biological_process	0.27524	1	213	32	19402	ENSBTAG00000006563
GO:0060428	lung epithelium development	biological_process	0.27574	1	213	32	19402	ENSBTAG00000013888
GO:0014704	intercalated disc	cellular_component	0.27621	1	213	31	19402	ENSBTAG00000004751
GO:0032154	cleavage furrow	cellular_component	0.27654	1	213	32	19402	ENSBTAG00000000238
GO:0002221	pattern recognition receptor signaling pathway	biological_process	0.27709	2	213	105	19402	ENSBTAG00000016532,ENSBTAG00000012774
GO:0040018	positive regulation of multicellular organism growth	biological_process	0.27846	1	213	32	19402	ENSBTAG00000004751
GO:0017147	Wnt-protein binding	molecular_function	0.27868	1	213	33	19402	ENSBTAG00000002283
GO:0033138	positive regulation of peptidyl-serine phosphorylation	biological_process	0.27908	2	213	111	19402	ENSBTAG00000013244,ENSBTAG00000007442
GO:0046546	development of primary male sexual characteristics	biological_process	0.27979	2	213	104	19402	ENSBTAG00000004313,ENSBTAG00000003184
GO:0019894	kinesin binding	molecular_function	0.2803	1	213	31	19402	ENSBTAG00000003822
GO:0003001	generation of a signal involved in cell-cell signaling	biological_process	0.28043	4	213	270	19402	ENSBTAG00000014828,ENSBTAG00000046385,ENSBTAG00000007988,ENSBTAG00000017429
GO:0023061	signal release	biological_process	0.28043	4	213	270	19402	ENSBTAG00000014828,ENSBTAG00000007988,ENSBTAG00000046385,ENSBTAG00000017429
GO:0051959	dynein light intermediate chain binding	molecular_function	0.2805	1	213	32	19402	ENSBTAG00000032034
GO:0005509	calcium ion binding	molecular_function	0.28082	8	213	616	19402	ENSBTAG00000018951,ENSBTAG00000020839,ENSBTAG00000013281,ENSBTAG00000013806,ENSBTAG00000001580,ENSBTAG00000019915,ENSBTAG00000005638,ENSBTAG00000003586
GO:0048731	system development	biological_process	0.28083	37	213	3376	19402	ENSBTAG00000009238,ENSBTAG00000003184,ENSBTAG00000003304,ENSBTAG00000003669,ENSBTAG00000004313,ENSBTAG00000016030,ENSBTAG00000026234,ENSBTAG00000011534,ENSBTAG00000009634,ENSBTAG00000006563,ENSBTAG00000003586,ENSBTAG00000013244,ENSBTAG00000039581,ENSBTAG00000002283,ENSBTAG00000010940,ENSBTAG00000003278,ENSBTAG00000020578,ENSBTAG00000004835,ENSBTAG00000000923,ENSBTAG00000009489,ENSBTAG00000005606,…
GO:0046777	protein autophosphorylation	biological_process	0.28091	3	213	177	19402	ENSBTAG00000040067,ENSBTAG00000009346,ENSBTAG00000012550
GO:0000795	synaptonemal complex	cellular_component	0.28111	1	213	32	19402	ENSBTAG00000012213
GO:0009101	glycoprotein biosynthetic process	biological_process	0.28151	4	213	269	19402	ENSBTAG00000003184,ENSBTAG00000034281,ENSBTAG00000003586,ENSBTAG00000002634
GO:0031577	spindle checkpoint	biological_process	0.28264	1	213	33	19402	ENSBTAG00000013169
GO:0071173	spindle assembly checkpoint	biological_process	0.28264	1	213	33	19402	ENSBTAG00000013169
GO:0043113	receptor clustering	biological_process	0.28296	1	213	32	19402	ENSBTAG00000014828
GO:0008333	endosome to lysosome transport	biological_process	0.28339	1	213	33	19402	ENSBTAG00000012774
GO:0032870	cellular response to hormone stimulus	biological_process	0.2838	5	213	358	19402	ENSBTAG00000011534,ENSBTAG00000022622,ENSBTAG00000001400,ENSBTAG00000004647,ENSBTAG00000003184
GO:0002758	innate immune response-activating signal transduction	biological_process	0.28393	2	213	107	19402	ENSBTAG00000012774,ENSBTAG00000016532
GO:0007264	small GTPase mediated signal transduction	biological_process	0.28445	6	213	436	19402	ENSBTAG00000020963,ENSBTAG00000012774,ENSBTAG00000009346,ENSBTAG00000020837,ENSBTAG00000000238,ENSBTAG00000046385
GO:0043549	regulation of kinase activity	biological_process	0.28461	8	213	623	19402	ENSBTAG00000019161,ENSBTAG00000012550,ENSBTAG00000016442,ENSBTAG00000000305,ENSBTAG00000026234,ENSBTAG00000017618,ENSBTAG00000022622,ENSBTAG00000046626
GO:0032655	regulation of interleukin-12 production	biological_process	0.28506	1	213	35	19402	ENSBTAG00000020444
GO:0006468	protein phosphorylation	biological_process	0.28552	16	213	1361	19402	ENSBTAG00000001400,ENSBTAG00000007442,ENSBTAG00000013244,ENSBTAG00000019161,ENSBTAG00000040067,ENSBTAG00000009346,ENSBTAG00000004751,ENSBTAG00000017618,ENSBTAG00000026234,ENSBTAG00000046626,ENSBTAG00000012550,ENSBTAG00000020444,ENSBTAG00000016532,ENSBTAG00000016442,ENSBTAG00000003184,ENSBTAG00000021029
GO:0051493	regulation of cytoskeleton organization	biological_process	0.28569	6	213	441	19402	ENSBTAG00000019915,ENSBTAG00000020963,ENSBTAG00000046555,ENSBTAG00000004751,ENSBTAG00000013244,ENSBTAG00000007442
GO:1900449	regulation of glutamate receptor signaling pathway	biological_process	0.28669	1	213	33	19402	ENSBTAG00000044171
GO:0043228	non-membrane-bounded organelle	cellular_component	0.28693	39	213	3619	19402	ENSBTAG00000016033,ENSBTAG00000013149,ENSBTAG00000046385,ENSBTAG00000004751,ENSBTAG00000001861,ENSBTAG00000014750,ENSBTAG00000010940,ENSBTAG00000032034,ENSBTAG00000017611,ENSBTAG00000012149,ENSBTAG00000003414,XLOC_030140,ENSBTAG00000030608,ENSBTAG00000013888,ENSBTAG00000038489,ENSBTAG00000012213,ENSBTAG00000003696,ENSBTAG00000007442,ENSBTAG00000030567,ENSBTAG00000038375,ENSBTAG00000020444,ENSBTAG…
GO:0043232	intracellular non-membrane-bounded organelle	cellular_component	0.28693	39	213	3619	19402	ENSBTAG00000013888,ENSBTAG00000030608,XLOC_030140,ENSBTAG00000017611,ENSBTAG00000012149,ENSBTAG00000003414,ENSBTAG00000032034,ENSBTAG00000010940,ENSBTAG00000001861,ENSBTAG00000014750,ENSBTAG00000013149,ENSBTAG00000046385,ENSBTAG00000004751,ENSBTAG00000016033,ENSBTAG00000007442,ENSBTAG00000030567,ENSBTAG00000003696,ENSBTAG00000012213,ENSBTAG00000038489,ENSBTAG00000004706,ENSBTAG00000015859,ENSBTAG…
GO:0031214	biomineral tissue development	biological_process	0.28754	2	213	108	19402	ENSBTAG00000013213,ENSBTAG00000003184
GO:0051100	negative regulation of binding	biological_process	0.28769	2	213	110	19402	ENSBTAG00000012213,ENSBTAG00000003184
GO:0072659	protein localization to plasma membrane	biological_process	0.28851	2	213	103	19402	ENSBTAG00000001400,ENSBTAG00000011534
GO:0030501	positive regulation of bone mineralization	biological_process	0.28861	1	213	34	19402	ENSBTAG00000013213
GO:0042246	tissue regeneration	biological_process	0.28873	1	213	34	19402	ENSBTAG00000002283
GO:0045841	negative regulation of mitotic metaphase/anaphase transition	biological_process	0.28907	1	213	34	19402	ENSBTAG00000013169
GO:0022414	reproductive process	biological_process	0.28916	10	213	816	19402	ENSBTAG00000004751,ENSBTAG00000007988,ENSBTAG00000016030,ENSBTAG00000016033,ENSBTAG00000004313,ENSBTAG00000003184,ENSBTAG00000013888,ENSBTAG00000005638,ENSBTAG00000018601,ENSBTAG00000001580
GO:1901998	toxin transport	biological_process	0.28925	1	213	33	19402	ENSBTAG00000011307
GO:0033013	tetrapyrrole metabolic process	biological_process	0.2894	1	213	35	19402	ENSBTAG00000010508
GO:0008237	metallopeptidase activity	molecular_function	0.28958	3	213	186	19402	ENSBTAG00000046648,ENSBTAG00000013476,ENSBTAG00000031693
GO:0046907	intracellular transport	biological_process	0.29004	16	213	1366	19402	ENSBTAG00000021029,ENSBTAG00000023600,ENSBTAG00000046385,ENSBTAG00000018951,ENSBTAG00000011534,ENSBTAG00000004647,ENSBTAG00000012774,ENSBTAG00000002634,ENSBTAG00000038375,ENSBTAG00000016352,ENSBTAG00000013244,ENSBTAG00000030566,ENSBTAG00000003696,ENSBTAG00000007988,ENSBTAG00000019471,ENSBTAG00000001400
GO:0006820	anion transport	biological_process	0.2902	6	213	445	19402	ENSBTAG00000017421,ENSBTAG00000034674,ENSBTAG00000001382,ENSBTAG00000014828,ENSBTAG00000015436,ENSBTAG00000001400
GO:0019904	protein domain specific binding	molecular_function	0.29062	6	213	445	19402	ENSBTAG00000020837,ENSBTAG00000003304,ENSBTAG00000003184,ENSBTAG00000013888,ENSBTAG00000005638,ENSBTAG00000002283
GO:0051403	stress-activated MAPK cascade	biological_process	0.29092	3	213	189	19402	ENSBTAG00000026234,ENSBTAG00000017618,ENSBTAG00000012550
GO:0070542	response to fatty acid	biological_process	0.2911	1	213	35	19402	ENSBTAG00000004647
GO:0006464	cellular protein modification process	biological_process	0.29146	33	213	2990	19402	ENSBTAG00000012550,ENSBTAG00000002634,ENSBTAG00000020444,ENSBTAG00000016532,ENSBTAG00000016442,ENSBTAG00000046626,ENSBTAG00000026234,ENSBTAG00000001568,ENSBTAG00000025612,ENSBTAG00000021029,ENSBTAG00000004120,ENSBTAG00000003184,ENSBTAG00000004061,ENSBTAG00000034281,ENSBTAG00000004706,ENSBTAG00000022622,ENSBTAG00000003586,ENSBTAG00000002795,ENSBTAG00000006563,ENSBTAG00000019757,ENSBTAG00000019161,…
GO:0036211	protein modification process	biological_process	0.29146	33	213	2990	19402	ENSBTAG00000005754,ENSBTAG00000020578,ENSBTAG00000032519,ENSBTAG00000013169,ENSBTAG00000017618,ENSBTAG00000013149,ENSBTAG00000004751,ENSBTAG00000009346,ENSBTAG00000040067,ENSBTAG00000007442,ENSBTAG00000001400,ENSBTAG00000001568,ENSBTAG00000025612,ENSBTAG00000021029,ENSBTAG00000004120,ENSBTAG00000003184,ENSBTAG00000004061,ENSBTAG00000034281,ENSBTAG00000004706,ENSBTAG00000002634,ENSBTAG00000012550,…
GO:0051145	smooth muscle cell differentiation	biological_process	0.29147	1	213	35	19402	ENSBTAG00000020578
GO:0050994	regulation of lipid catabolic process	biological_process	0.29226	1	213	36	19402	ENSBTAG00000001400
GO:0072348	sulfur compound transport	biological_process	0.29228	1	213	34	19402	ENSBTAG00000001382
GO:0070997	neuron death	biological_process	0.29374	3	213	189	19402	ENSBTAG00000008734,ENSBTAG00000014828,ENSBTAG00000001400
GO:0031113	regulation of microtubule polymerization	biological_process	0.29447	1	213	34	19402	ENSBTAG00000007442
GO:0015103	inorganic anion transmembrane transporter activity	molecular_function	0.29515	2	213	105	19402	ENSBTAG00000001382,ENSBTAG00000034674
GO:0033344	cholesterol efflux	biological_process	0.2957	1	213	36	19402	ENSBTAG00000017704
GO:0086001	regulation of cardiac muscle cell action potential	biological_process	0.29578	1	213	34	19402	ENSBTAG00000007442
GO:0017158	regulation of calcium ion-dependent exocytosis	biological_process	0.29585	1	213	35	19402	ENSBTAG00000014828
GO:0005261	cation channel activity	molecular_function	0.29602	4	213	270	19402	ENSBTAG00000019137,ENSBTAG00000002425,ENSBTAG00000014828,ENSBTAG00000009489
GO:0016620	oxidoreductase activity, acting on the aldehyde or oxo group of donors, NAD or NADP as acceptor	molecular_function	0.29608	1	213	35	19402	ENSBTAG00000008743
GO:0016054	organic acid catabolic process	biological_process	0.29663	3	213	190	19402	ENSBTAG00000003496,ENSBTAG00000015436,ENSBTAG00000001400
GO:0046395	carboxylic acid catabolic process	biological_process	0.29663	3	213	190	19402	ENSBTAG00000003496,ENSBTAG00000015436,ENSBTAG00000001400
GO:0051246	regulation of protein metabolic process	biological_process	0.29709	19	213	1666	19402	ENSBTAG00000001400,ENSBTAG00000006563,ENSBTAG00000009346,ENSBTAG00000030566,ENSBTAG00000025848,ENSBTAG00000007442,ENSBTAG00000013244,ENSBTAG00000020444,ENSBTAG00000012550,ENSBTAG00000016442,ENSBTAG00000046626,ENSBTAG00000004751,ENSBTAG00000026234,ENSBTAG00000017618,ENSBTAG00000023600,ENSBTAG00000004663,ENSBTAG00000021029,ENSBTAG00000003184,ENSBTAG00000034281
GO:0022892	substrate-specific transporter activity	molecular_function	0.29716	13	213	1090	19402	ENSBTAG00000023259,ENSBTAG00000018837,ENSBTAG00000009489,ENSBTAG00000015436,ENSBTAG00000002425,ENSBTAG00000020184,ENSBTAG00000005379,ENSBTAG00000019137,ENSBTAG00000034674,ENSBTAG00000011534,ENSBTAG00000014828,ENSBTAG00000001382,ENSBTAG00000034854
GO:0046661	male sex differentiation	biological_process	0.29781	2	213	109	19402	ENSBTAG00000003184,ENSBTAG00000004313
GO:0043604	amide biosynthetic process	biological_process	0.29789	1	213	35	19402	ENSBTAG00000008734
GO:0032515	negative regulation of phosphoprotein phosphatase activity	biological_process	0.29886	1	213	36	19402	ENSBTAG00000006724
GO:0043204	perikaryon	cellular_component	0.29948	1	213	36	19402	ENSBTAG00000013244
GO:0033267	axon part	cellular_component	0.29952	2	213	108	19402	ENSBTAG00000046385,ENSBTAG00000004751
GO:0032355	response to estradiol stimulus	biological_process	0.2996	1	213	37	19402	ENSBTAG00000013888
GO:0032615	interleukin-12 production	biological_process	0.29963	1	213	37	19402	ENSBTAG00000020444
GO:0051091	positive regulation of sequence-specific DNA binding transcription factor activity	biological_process	0.29969	3	213	192	19402	ENSBTAG00000012774,ENSBTAG00000026234,ENSBTAG00000013888
GO:0007584	response to nutrient	biological_process	0.29978	1	213	36	19402	ENSBTAG00000015436
GO:0016572	histone phosphorylation	biological_process	0.29998	1	213	36	19402	ENSBTAG00000040067
GO:0008033	tRNA processing	biological_process	0.30041	2	213	113	19402	ENSBTAG00000025612,ENSBTAG00000019325
GO:0045646	regulation of erythrocyte differentiation	biological_process	0.30062	1	213	36	19402	ENSBTAG00000003184
GO:0005975	carbohydrate metabolic process	biological_process	0.30144	8	213	639	19402	ENSBTAG00000001400,ENSBTAG00000017421,ENSBTAG00000013169,ENSBTAG00000002634,ENSBTAG00000039245,ENSBTAG00000034281,ENSBTAG00000023600,ENSBTAG00000003586
GO:0048020	CCR chemokine receptor binding	molecular_function	0.30183	1	213	42	19402	ENSBTAG00000019471
GO:0021587	cerebellum morphogenesis	biological_process	0.3021	1	213	35	19402	ENSBTAG00000014828
GO:0009988	cell-cell recognition	biological_process	0.30245	1	213	37	19402	ENSBTAG00000001580
GO:0043484	regulation of RNA splicing	biological_process	0.30266	2	213	113	19402	ENSBTAG00000025848,ENSBTAG00000017333
GO:0006898	receptor-mediated endocytosis	biological_process	0.3038	3	213	190	19402	ENSBTAG00000011307,ENSBTAG00000046385,ENSBTAG00000011534
GO:0032886	regulation of microtubule-based process	biological_process	0.30403	3	213	190	19402	ENSBTAG00000013244,ENSBTAG00000007442,ENSBTAG00000020963
GO:0001932	regulation of protein phosphorylation	biological_process	0.30411	11	213	921	19402	ENSBTAG00000021029,ENSBTAG00000003184,ENSBTAG00000013244,ENSBTAG00000007442,ENSBTAG00000012550,ENSBTAG00000016442,ENSBTAG00000001400,ENSBTAG00000046626,ENSBTAG00000026234,ENSBTAG00000004751,ENSBTAG00000017618
GO:0032206	positive regulation of telomere maintenance	biological_process	0.3043	1	213	36	19402	ENSBTAG00000009346
GO:0042277	peptide binding	molecular_function	0.3043	3	213	199	19402	ENSBTAG00000001568,ENSBTAG00000002795,ENSBTAG00000006567
GO:0009295	nucleoid	cellular_component	0.30457	1	213	37	19402	ENSBTAG00000045617
GO:0042645	mitochondrial nucleoid	cellular_component	0.30457	1	213	37	19402	ENSBTAG00000045617
GO:0061515	myeloid cell development	biological_process	0.30468	1	213	36	19402	ENSBTAG00000003184
GO:1902017	regulation of cilium assembly	biological_process	0.30502	1	213	35	19402	ENSBTAG00000003822
GO:0001838	embryonic epithelial tube formation	biological_process	0.30508	2	213	111	19402	ENSBTAG00000000305,ENSBTAG00000026234
GO:0072175	epithelial tube formation	biological_process	0.30508	2	213	111	19402	ENSBTAG00000000305,ENSBTAG00000026234
GO:1901379	regulation of potassium ion transmembrane transport	biological_process	0.30642	1	213	36	19402	ENSBTAG00000007442
GO:0031593	polyubiquitin binding	molecular_function	0.30673	1	213	36	19402	ENSBTAG00000013244
GO:0005109	frizzled binding	molecular_function	0.30688	1	213	38	19402	ENSBTAG00000002283
GO:0009725	response to hormone stimulus	biological_process	0.30751	6	213	462	19402	ENSBTAG00000011534,ENSBTAG00000013888,ENSBTAG00000022622,ENSBTAG00000001400,ENSBTAG00000004647,ENSBTAG00000003184
GO:0005932	microtubule basal body	cellular_component	0.30769	2	213	108	19402	ENSBTAG00000015859,ENSBTAG00000003414
GO:0036064	cilium basal body	cellular_component	0.30769	2	213	108	19402	ENSBTAG00000003414,ENSBTAG00000015859
GO:0048285	organelle fission	biological_process	0.30782	4	213	282	19402	ENSBTAG00000046626,ENSBTAG00000015859,XLOC_030140,ENSBTAG00000013169
GO:0051297	centrosome organization	biological_process	0.30878	2	213	110	19402	ENSBTAG00000003822,ENSBTAG00000030567
GO:0060560	developmental growth involved in morphogenesis	biological_process	0.3092	3	213	192	19402	ENSBTAG00000013244,ENSBTAG00000003669,ENSBTAG00000004313
GO:0034198	cellular response to amino acid starvation	biological_process	0.30928	1	213	36	19402	ENSBTAG00000019161
GO:0044773	mitotic DNA damage checkpoint	biological_process	0.30979	1	213	37	19402	ENSBTAG00000012550
GO:0007528	neuromuscular junction development	biological_process	0.30994	1	213	35	19402	ENSBTAG00000009489
GO:1902100	negative regulation of metaphase/anaphase transition of cell cycle	biological_process	0.31031	1	213	37	19402	ENSBTAG00000013169
GO:0032268	regulation of cellular protein metabolic process	biological_process	0.31043	17	213	1491	19402	ENSBTAG00000030566,ENSBTAG00000013244,ENSBTAG00000007442,ENSBTAG00000025848,ENSBTAG00000006563,ENSBTAG00000009346,ENSBTAG00000001400,ENSBTAG00000003184,ENSBTAG00000034281,ENSBTAG00000004663,ENSBTAG00000021029,ENSBTAG00000046626,ENSBTAG00000004751,ENSBTAG00000026234,ENSBTAG00000017618,ENSBTAG00000012550,ENSBTAG00000016442
GO:0030488	tRNA methylation	biological_process	0.31053	1	213	38	19402	ENSBTAG00000019325
GO:0031410	cytoplasmic vesicle	cellular_component	0.31106	10	213	826	19402	ENSBTAG00000011307,ENSBTAG00000015857,ENSBTAG00000013282,ENSBTAG00000018601,ENSBTAG00000019915,ENSBTAG00000007988,ENSBTAG00000046385,ENSBTAG00000016352,ENSBTAG00000012774,ENSBTAG00000031069
GO:0007162	negative regulation of cell adhesion	biological_process	0.31137	2	213	111	19402	ENSBTAG00000023600,ENSBTAG00000002283
GO:0030865	cortical cytoskeleton organization	biological_process	0.31143	1	213	36	19402	ENSBTAG00000046555
GO:0032270	positive regulation of cellular protein metabolic process	biological_process	0.31211	11	213	927	19402	ENSBTAG00000001400,ENSBTAG00000026234,ENSBTAG00000017618,ENSBTAG00000012550,ENSBTAG00000016442,ENSBTAG00000003184,ENSBTAG00000007442,ENSBTAG00000025848,ENSBTAG00000013244,ENSBTAG00000004663,ENSBTAG00000021029
GO:0072678	T cell migration	biological_process	0.31222	1	213	40	19402	ENSBTAG00000023600
GO:0016860	intramolecular oxidoreductase activity	molecular_function	0.31262	1	213	38	19402	ENSBTAG00000014191
GO:0007568	aging	biological_process	0.31353	2	213	113	19402	ENSBTAG00000009346,ENSBTAG00000023600
GO:0030258	lipid modification	biological_process	0.31368	3	213	194	19402	ENSBTAG00000022622,ENSBTAG00000001400,ENSBTAG00000023600
GO:0050679	positive regulation of epithelial cell proliferation	biological_process	0.3147	2	213	116	19402	ENSBTAG00000002283,ENSBTAG00000013213
GO:0050789	regulation of biological process	biological_process	0.31562	101	213	10040	19402	ENSBTAG00000002425,ENSBTAG00000032034,ENSBTAG00000003541,ENSBTAG00000013888,ENSBTAG00000019329,ENSBTAG00000009489,ENSBTAG00000008734,ENSBTAG00000018229,ENSBTAG00000004314,ENSBTAG00000007442,ENSBTAG00000038489,ENSBTAG00000009346,ENSBTAG00000001400,ENSBTAG00000016354,ENSBTAG00000018965,ENSBTAG00000014191,ENSBTAG00000014828,ENSBTAG00000044171,ENSBTAG00000019137,ENSBTAG00000011307,ENSBTAG00000003304,…
GO:0048168	regulation of neuronal synaptic plasticity	biological_process	0.31577	1	213	37	19402	ENSBTAG00000046385
GO:0051099	positive regulation of binding	biological_process	0.31651	2	213	115	19402	ENSBTAG00000006718,ENSBTAG00000026234
GO:0046326	positive regulation of glucose import	biological_process	0.31677	1	213	38	19402	ENSBTAG00000001400
GO:0010565	regulation of cellular ketone metabolic process	biological_process	0.3169	2	213	116	19402	ENSBTAG00000001400,ENSBTAG00000014828
GO:0097061	dendritic spine organization	biological_process	0.31751	1	213	36	19402	ENSBTAG00000013244
GO:0071478	cellular response to radiation	biological_process	0.31771	2	213	116	19402	ENSBTAG00000001400,ENSBTAG00000030608
GO:0050685	positive regulation of mRNA processing	biological_process	0.31794	1	213	39	19402	ENSBTAG00000025848
GO:0031648	protein destabilization	biological_process	0.31928	1	213	38	19402	ENSBTAG00000019915
GO:0014706	striated muscle tissue development	biological_process	0.31931	5	213	375	19402	ENSBTAG00000009489,ENSBTAG00000002283,ENSBTAG00000016033,ENSBTAG00000016030,ENSBTAG00000006563
GO:0021575	hindbrain morphogenesis	biological_process	0.31935	1	213	38	19402	ENSBTAG00000014828
GO:0007032	endosome organization	biological_process	0.31996	1	213	39	19402	ENSBTAG00000011307
GO:0010676	positive regulation of cellular carbohydrate metabolic process	biological_process	0.31999	1	213	39	19402	ENSBTAG00000001400
GO:2001236	regulation of extrinsic apoptotic signaling pathway	biological_process	0.32033	2	213	115	19402	ENSBTAG00000026234,ENSBTAG00000003184
GO:0019827	stem cell maintenance	biological_process	0.32066	2	213	114	19402	ENSBTAG00000018965,ENSBTAG00000002283
GO:0007019	microtubule depolymerization	biological_process	0.32127	1	213	38	19402	ENSBTAG00000013244
GO:0032535	regulation of cellular component size	biological_process	0.32138	4	213	285	19402	ENSBTAG00000004751,ENSBTAG00000046385,ENSBTAG00000046555,ENSBTAG00000019915
GO:0046847	filopodium assembly	biological_process	0.3223	1	213	38	19402	ENSBTAG00000046385
GO:0033218	amide binding	molecular_function	0.32281	3	213	206	19402	ENSBTAG00000006567,ENSBTAG00000002795,ENSBTAG00000001568
GO:1901215	negative regulation of neuron death	biological_process	0.32352	2	213	116	19402	ENSBTAG00000014828,ENSBTAG00000008734
GO:0021532	neural tube patterning	biological_process	0.32384	1	213	39	19402	ENSBTAG00000013888
GO:0000307	cyclin-dependent protein kinase holoenzyme complex	cellular_component	0.32395	1	213	41	19402	ENSBTAG00000046626
GO:0007224	smoothened signaling pathway	biological_process	0.32398	2	213	114	19402	ENSBTAG00000013888,ENSBTAG00000017618
GO:0055038	recycling endosome membrane	cellular_component	0.32404	1	213	39	19402	ENSBTAG00000002283
GO:0021545	cranial nerve development	biological_process	0.32406	1	213	41	19402	ENSBTAG00000004835
GO:0007605	sensory perception of sound	biological_process	0.32418	2	213	114	19402	ENSBTAG00000018870,ENSBTAG00000004751
GO:0045778	positive regulation of ossification	biological_process	0.32505	1	213	39	19402	ENSBTAG00000013213
GO:0004553	hydrolase activity, hydrolyzing O-glycosyl compounds	molecular_function	0.32575	2	213	118	19402	ENSBTAG00000018601,ENSBTAG00000003586
GO:0045839	negative regulation of mitosis	biological_process	0.3258	1	213	39	19402	ENSBTAG00000013169
GO:0051784	negative regulation of nuclear division	biological_process	0.3258	1	213	39	19402	ENSBTAG00000013169
GO:0003779	actin binding	molecular_function	0.32618	5	213	370	19402	ENSBTAG00000003822,ENSBTAG00000016377,ENSBTAG00000046555,ENSBTAG00000019915,ENSBTAG00000004751
GO:0070169	positive regulation of biomineral tissue development	biological_process	0.32698	1	213	40	19402	ENSBTAG00000013213
GO:0010470	regulation of gastrulation	biological_process	0.32715	1	213	41	19402	ENSBTAG00000002283
GO:0043551	regulation of phosphatidylinositol 3-kinase activity	biological_process	0.32732	1	213	39	19402	ENSBTAG00000022622
GO:0001890	placenta development	biological_process	0.32789	2	213	119	19402	ENSBTAG00000026234,ENSBTAG00000003992
GO:0001895	retina homeostasis	biological_process	0.32837	1	213	39	19402	ENSBTAG00000003822
GO:0015085	calcium ion transmembrane transporter activity	molecular_function	0.32868	2	213	111	19402	ENSBTAG00000009489,ENSBTAG00000014828
GO:0060491	regulation of cell projection assembly	biological_process	0.32878	2	213	116	19402	ENSBTAG00000003822,ENSBTAG00000046385
GO:2001238	positive regulation of extrinsic apoptotic signaling pathway	biological_process	0.32882	1	213	40	19402	ENSBTAG00000026234
GO:0002067	glandular epithelial cell differentiation	biological_process	0.32932	1	213	40	19402	ENSBTAG00000013888
GO:0048146	positive regulation of fibroblast proliferation	biological_process	0.32937	1	213	40	19402	ENSBTAG00000012213
GO:0061061	muscle structure development	biological_process	0.33026	6	213	475	19402	ENSBTAG00000009489,ENSBTAG00000006563,ENSBTAG00000020578,ENSBTAG00000016033,ENSBTAG00000002283,ENSBTAG00000016030
GO:0007270	neuron-neuron synaptic transmission	biological_process	0.3306	2	213	114	19402	ENSBTAG00000034854,ENSBTAG00000014828
GO:0090317	negative regulation of intracellular protein transport	biological_process	0.33203	1	213	40	19402	ENSBTAG00000023600
GO:0030118	clathrin coat	cellular_component	0.33235	1	213	39	19402	ENSBTAG00000013282
GO:0006890	retrograde vesicle-mediated transport, Golgi to ER	biological_process	0.33265	1	213	39	19402	ENSBTAG00000002634
GO:0042446	hormone biosynthetic process	biological_process	0.33295	1	213	42	19402	ENSBTAG00000014828
GO:0044304	main axon	cellular_component	0.33321	1	213	39	19402	ENSBTAG00000004751
GO:0000003	reproduction	biological_process	0.3333	11	213	943	19402	ENSBTAG00000007988,ENSBTAG00000004751,ENSBTAG00000016030,ENSBTAG00000016033,ENSBTAG00000004313,ENSBTAG00000003184,ENSBTAG00000013888,ENSBTAG00000005638,ENSBTAG00000012213,ENSBTAG00000018601,ENSBTAG00000001580
GO:0005737	cytoplasm	cellular_component	0.33361	88	213	8568	19402	ENSBTAG00000010508,ENSBTAG00000005638,ENSBTAG00000003822,ENSBTAG00000001568,ENSBTAG00000004664,ENSBTAG00000000548,ENSBTAG00000034281,ENSBTAG00000006570,ENSBTAG00000002634,ENSBTAG00000010493,ENSBTAG00000016442,ENSBTAG00000038375,ENSBTAG00000010676,ENSBTAG00000008743,ENSBTAG00000046626,ENSBTAG00000004647,ENSBTAG00000000448,ENSBTAG00000006563,ENSBTAG00000002795,ENSBTAG00000003586,ENSBTAG00000013244,…
GO:0051090	regulation of sequence-specific DNA binding transcription factor activity	biological_process	0.33392	4	213	296	19402	ENSBTAG00000017618,ENSBTAG00000026234,ENSBTAG00000013888,ENSBTAG00000012774
GO:0016538	cyclin-dependent protein serine/threonine kinase regulator activity	molecular_function	0.33399	1	213	43	19402	ENSBTAG00000046626
GO:0060341	regulation of cellular localization	biological_process	0.33404	9	213	755	19402	ENSBTAG00000011307,ENSBTAG00000021029,ENSBTAG00000012213,ENSBTAG00000023600,ENSBTAG00000046385,ENSBTAG00000014828,ENSBTAG00000001400,ENSBTAG00000017429,ENSBTAG00000038375
GO:0048513	organ development	biological_process	0.3343	27	213	2490	19402	ENSBTAG00000003586,ENSBTAG00000006563,ENSBTAG00000015436,ENSBTAG00000002283,ENSBTAG00000039581,ENSBTAG00000013213,ENSBTAG00000006879,ENSBTAG00000000305,ENSBTAG00000018965,ENSBTAG00000014828,ENSBTAG00000000923,ENSBTAG00000004835,ENSBTAG00000010940,ENSBTAG00000003304,ENSBTAG00000003184,ENSBTAG00000012149,ENSBTAG00000003669,ENSBTAG00000003992,ENSBTAG00000004313,ENSBTAG00000009489,ENSBTAG00000005606,…
GO:0030173	integral to Golgi membrane	cellular_component	0.3354	1	213	41	19402	ENSBTAG00000014191
GO:0048538	thymus development	biological_process	0.3362	1	213	41	19402	ENSBTAG00000000305
GO:0048806	genitalia development	biological_process	0.33625	1	213	40	19402	ENSBTAG00000004313
GO:0046915	transition metal ion transmembrane transporter activity	molecular_function	0.33638	1	213	41	19402	ENSBTAG00000018837
GO:0019318	hexose metabolic process	biological_process	0.33644	3	213	209	19402	ENSBTAG00000013169,ENSBTAG00000023600,ENSBTAG00000001400
GO:0044070	regulation of anion transport	biological_process	0.33671	1	213	41	19402	ENSBTAG00000001400
GO:0003416	endochondral bone growth	biological_process	0.3369	1	213	40	19402	ENSBTAG00000003669
GO:0006446	regulation of translational initiation	biological_process	0.33721	1	213	41	19402	ENSBTAG00000030566
GO:0086036	regulation of cardiac muscle cell membrane potential	biological_process	0.3381	1	213	40	19402	ENSBTAG00000007442
GO:0055081	anion homeostasis	biological_process	0.33851	1	213	41	19402	ENSBTAG00000014828
GO:0016903	oxidoreductase activity, acting on the aldehyde or oxo group of donors	molecular_function	0.33861	1	213	41	19402	ENSBTAG00000008743
GO:0031647	regulation of protein stability	biological_process	0.33866	3	213	207	19402	ENSBTAG00000026234,ENSBTAG00000013244,ENSBTAG00000019915
GO:0030520	intracellular estrogen receptor signaling pathway	biological_process	0.33867	1	213	40	19402	ENSBTAG00000013888
GO:0048488	synaptic vesicle endocytosis	biological_process	0.33923	1	213	40	19402	ENSBTAG00000011307
GO:0050879	multicellular organismal movement	biological_process	0.33956	1	213	42	19402	ENSBTAG00000014828
GO:0050881	musculoskeletal movement	biological_process	0.33956	1	213	42	19402	ENSBTAG00000014828
GO:0032155	cell division site part	cellular_component	0.34082	1	213	41	19402	ENSBTAG00000000238
GO:0051983	regulation of chromosome segregation	biological_process	0.34095	1	213	41	19402	ENSBTAG00000012213
GO:0006911	phagocytosis, engulfment	biological_process	0.3412	1	213	43	19402	ENSBTAG00000019915
GO:0008016	regulation of heart contraction	biological_process	0.34161	2	213	121	19402	ENSBTAG00000004751,ENSBTAG00000007442
GO:0010507	negative regulation of autophagy	biological_process	0.34179	1	213	41	19402	ENSBTAG00000014191
GO:0030662	coated vesicle membrane	cellular_component	0.34188	2	213	119	19402	ENSBTAG00000013282,ENSBTAG00000016352
GO:0002218	activation of innate immune response	biological_process	0.3419	2	213	123	19402	ENSBTAG00000016532,ENSBTAG00000012774
GO:0051018	protein kinase A binding	molecular_function	0.34288	1	213	40	19402	ENSBTAG00000007442
GO:0006275	regulation of DNA replication	biological_process	0.34307	2	213	121	19402	ENSBTAG00000009346,ENSBTAG00000012213
GO:0051147	regulation of muscle cell differentiation	biological_process	0.34307	2	213	126	19402	ENSBTAG00000020578,ENSBTAG00000002283
GO:0016528	sarcoplasm	cellular_component	0.34336	1	213	41	19402	ENSBTAG00000019915
GO:0031090	organelle membrane	cellular_component	0.34372	21	213	1924	19402	ENSBTAG00000011307,ENSBTAG00000006570,ENSBTAG00000019150,ENSBTAG00000018837,ENSBTAG00000013282,ENSBTAG00000004664,ENSBTAG00000001580,ENSBTAG00000004647,ENSBTAG00000046385,ENSBTAG00000016352,ENSBTAG00000012774,ENSBTAG00000002634,ENSBTAG00000019161,ENSBTAG00000015436,ENSBTAG00000030566,ENSBTAG00000003586,ENSBTAG00000000448,ENSBTAG00000014191,ENSBTAG00000002283,ENSBTAG00000011317,ENSBTAG00000031069
GO:0009266	response to temperature stimulus	biological_process	0.34374	2	213	125	19402	ENSBTAG00000025848,ENSBTAG00000004647
GO:0005319	lipid transporter activity	molecular_function	0.34466	2	213	120	19402	ENSBTAG00000015436,ENSBTAG00000023259
GO:0008328	ionotropic glutamate receptor complex	cellular_component	0.34502	1	213	40	19402	ENSBTAG00000034854
GO:0010828	positive regulation of glucose transport	biological_process	0.34504	1	213	42	19402	ENSBTAG00000001400
GO:0030027	lamellipodium	cellular_component	0.34528	2	213	119	19402	ENSBTAG00000007988,ENSBTAG00000019915
GO:0060537	muscle tissue development	biological_process	0.34547	5	213	388	19402	ENSBTAG00000009489,ENSBTAG00000006563,ENSBTAG00000016033,ENSBTAG00000002283,ENSBTAG00000016030
GO:0070838	divalent metal ion transport	biological_process	0.34689	4	213	293	19402	ENSBTAG00000011534,ENSBTAG00000009489,ENSBTAG00000014828,ENSBTAG00000005379
GO:0046785	microtubule polymerization	biological_process	0.34823	1	213	42	19402	ENSBTAG00000007442
GO:0017137	Rab GTPase binding	molecular_function	0.3483	2	213	118	19402	ENSBTAG00000018951,ENSBTAG00000003696
GO:0035091	phosphatidylinositol binding	molecular_function	0.34859	3	213	203	19402	ENSBTAG00000002283,ENSBTAG00000031069,ENSBTAG00000001861
GO:0016571	histone methylation	biological_process	0.34874	2	213	121	19402	ENSBTAG00000004706,ENSBTAG00000020578
GO:0048608	reproductive structure development	biological_process	0.34877	3	213	211	19402	ENSBTAG00000013888,ENSBTAG00000004313,ENSBTAG00000003184
GO:0048008	platelet-derived growth factor receptor signaling pathway	biological_process	0.34881	1	213	41	19402	ENSBTAG00000023600
GO:0031228	intrinsic to Golgi membrane	cellular_component	0.34893	1	213	43	19402	ENSBTAG00000014191
GO:0048660	regulation of smooth muscle cell proliferation	biological_process	0.34904	1	213	44	19402	ENSBTAG00000023600
GO:0044708	single-organism behavior	biological_process	0.3504	5	213	387	19402	ENSBTAG00000016033,ENSBTAG00000016030,ENSBTAG00000002425,ENSBTAG00000014828,ENSBTAG00000004751
GO:0045132	meiotic chromosome segregation	biological_process	0.35049	1	213	42	19402	ENSBTAG00000012213
GO:0050792	regulation of viral process	biological_process	0.35093	2	213	126	19402	ENSBTAG00000038375,ENSBTAG00000019915
GO:2000401	regulation of lymphocyte migration	biological_process	0.35162	1	213	45	19402	ENSBTAG00000023600
GO:0035148	tube formation	biological_process	0.3517	2	213	123	19402	ENSBTAG00000000305,ENSBTAG00000026234
GO:0080135	regulation of cellular response to stress	biological_process	0.35377	6	213	484	19402	ENSBTAG00000019161,ENSBTAG00000014191,ENSBTAG00000017618,ENSBTAG00000026234,ENSBTAG00000013244,ENSBTAG00000012550
GO:0046626	regulation of insulin receptor signaling pathway	biological_process	0.35425	1	213	43	19402	ENSBTAG00000022622
GO:0030308	negative regulation of cell growth	biological_process	0.35433	2	213	126	19402	ENSBTAG00000010493,ENSBTAG00000010502
GO:0045913	positive regulation of carbohydrate metabolic process	biological_process	0.35488	1	213	44	19402	ENSBTAG00000001400
GO:0043167	ion binding	molecular_function	0.35509	52	213	4928	19402	ENSBTAG00000017704,ENSBTAG00000030566,ENSBTAG00000013244,ENSBTAG00000003586,ENSBTAG00000020839,ENSBTAG00000020965,ENSBTAG00000019325,ENSBTAG00000002283,ENSBTAG00000010046,ENSBTAG00000037906,ENSBTAG00000006718,ENSBTAG00000003184,ENSBTAG00000011307,ENSBTAG00000004706,ENSBTAG00000038487,ENSBTAG00000013806,ENSBTAG00000005638,ENSBTAG00000019915,ENSBTAG00000004647,ENSBTAG00000000238,ENSBTAG00000003986,…
GO:0046872	metal ion binding	molecular_function	0.35608	31	213	2888	19402	ENSBTAG00000019163,ENSBTAG00000003586,ENSBTAG00000013244,ENSBTAG00000022751,ENSBTAG00000037906,ENSBTAG00000010046,ENSBTAG00000000305,ENSBTAG00000013213,ENSBTAG00000013281,ENSBTAG00000011162,ENSBTAG00000019325,ENSBTAG00000020965,ENSBTAG00000020839,ENSBTAG00000019915,ENSBTAG00000020578,ENSBTAG00000001580,ENSBTAG00000005754,ENSBTAG00000005638,ENSBTAG00000013806,ENSBTAG00000038487,ENSBTAG00000004706,…
GO:0048871	multicellular organismal homeostasis	biological_process	0.35627	3	213	213	19402	ENSBTAG00000003184,ENSBTAG00000008734,ENSBTAG00000003822
GO:0061458	reproductive system development	biological_process	0.35663	3	213	214	19402	ENSBTAG00000013888,ENSBTAG00000003184,ENSBTAG00000004313
GO:0051222	positive regulation of protein transport	biological_process	0.3567	3	213	213	19402	ENSBTAG00000038375,ENSBTAG00000021029,ENSBTAG00000001400
GO:0003382	epithelial cell morphogenesis	biological_process	0.35693	1	213	44	19402	ENSBTAG00000002283
GO:0032386	regulation of intracellular transport	biological_process	0.35722	4	213	302	19402	ENSBTAG00000021029,ENSBTAG00000023600,ENSBTAG00000038375,ENSBTAG00000001400
GO:1902117	positive regulation of organelle assembly	biological_process	0.35724	1	213	42	19402	ENSBTAG00000003822
GO:0043022	ribosome binding	molecular_function	0.3574	1	213	44	19402	ENSBTAG00000003410
GO:0060688	regulation of morphogenesis of a branching structure	biological_process	0.35746	1	213	45	19402	ENSBTAG00000004313
GO:0016570	histone modification	biological_process	0.3577	5	213	392	19402	ENSBTAG00000004706,ENSBTAG00000013244,ENSBTAG00000020578,ENSBTAG00000019757,ENSBTAG00000040067
GO:0032210	regulation of telomere maintenance via telomerase	biological_process	0.35798	1	213	44	19402	ENSBTAG00000009346
GO:0016323	basolateral plasma membrane	cellular_component	0.35827	2	213	124	19402	ENSBTAG00000007988,ENSBTAG00000005379
GO:0048741	skeletal muscle fiber development	biological_process	0.35831	2	213	127	19402	ENSBTAG00000009489,ENSBTAG00000006563
GO:0010921	regulation of phosphatase activity	biological_process	0.35841	2	213	125	19402	ENSBTAG00000006724,ENSBTAG00000009797
GO:0022857	transmembrane transporter activity	molecular_function	0.35847	12	213	1047	19402	ENSBTAG00000014828,ENSBTAG00000001382,ENSBTAG00000004647,ENSBTAG00000034854,ENSBTAG00000005379,ENSBTAG00000020184,ENSBTAG00000019137,ENSBTAG00000034674,ENSBTAG00000018837,ENSBTAG00000009489,ENSBTAG00000017704,ENSBTAG00000002425
GO:0032414	positive regulation of ion transmembrane transporter activity	biological_process	0.35918	1	213	43	19402	ENSBTAG00000007442
GO:0003924	GTPase activity	molecular_function	0.3595	4	213	312	19402	ENSBTAG00000012774,ENSBTAG00000046385,ENSBTAG00000003410,ENSBTAG00000011307
GO:0021695	cerebellar cortex development	biological_process	0.36041	1	213	44	19402	ENSBTAG00000014828
GO:0072511	divalent inorganic cation transport	biological_process	0.36067	4	213	299	19402	ENSBTAG00000011534,ENSBTAG00000014828,ENSBTAG00000009489,ENSBTAG00000005379
GO:0016568	chromatin modification	biological_process	0.36078	6	213	488	19402	ENSBTAG00000013244,ENSBTAG00000013888,ENSBTAG00000004706,ENSBTAG00000040067,ENSBTAG00000020578,ENSBTAG00000019757
GO:0051893	regulation of focal adhesion assembly	biological_process	0.36121	1	213	43	19402	ENSBTAG00000023600
GO:0090109	regulation of cell-substrate junction assembly	biological_process	0.36121	1	213	43	19402	ENSBTAG00000023600
GO:0031023	microtubule organizing center organization	biological_process	0.36128	2	213	125	19402	ENSBTAG00000030567,ENSBTAG00000003822
GO:0007585	respiratory gaseous exchange	biological_process	0.36205	1	213	46	19402	ENSBTAG00000003586
GO:0048659	smooth muscle cell proliferation	biological_process	0.36209	1	213	46	19402	ENSBTAG00000023600
GO:1901700	response to oxygen-containing compound	biological_process	0.3631	10	213	871	19402	ENSBTAG00000007442,ENSBTAG00000013244,ENSBTAG00000013888,ENSBTAG00000023600,ENSBTAG00000007988,ENSBTAG00000022622,ENSBTAG00000004647,ENSBTAG00000001400,ENSBTAG00000016532,ENSBTAG00000020184
GO:0060425	lung morphogenesis	biological_process	0.36327	1	213	46	19402	ENSBTAG00000013888
GO:0050954	sensory perception of mechanical stimulus	biological_process	0.36337	2	213	125	19402	ENSBTAG00000018870,ENSBTAG00000004751
GO:0002532	production of molecular mediator involved in inflammatory response	biological_process	0.36509	1	213	46	19402	ENSBTAG00000023600
GO:0070588	calcium ion transmembrane transport	biological_process	0.36573	2	213	122	19402	ENSBTAG00000009489,ENSBTAG00000014828
GO:0045921	positive regulation of exocytosis	biological_process	0.36578	1	213	46	19402	ENSBTAG00000046385
GO:0007399	nervous system development	biological_process	0.36637	17	213	1529	19402	ENSBTAG00000014828,ENSBTAG00000001400,ENSBTAG00000018965,ENSBTAG00000000305,ENSBTAG00000013244,ENSBTAG00000003696,ENSBTAG00000026234,ENSBTAG00000004751,ENSBTAG00000016030,ENSBTAG00000016033,ENSBTAG00000013888,ENSBTAG00000003992,ENSBTAG00000012149,ENSBTAG00000015840,ENSBTAG00000020578,ENSBTAG00000003278,ENSBTAG00000004835
GO:0043491	protein kinase B signaling cascade	biological_process	0.36699	2	213	130	19402	ENSBTAG00000001400,ENSBTAG00000026234
GO:0009100	glycoprotein metabolic process	biological_process	0.3671	4	213	307	19402	ENSBTAG00000002634,ENSBTAG00000003586,ENSBTAG00000034281,ENSBTAG00000003184
GO:0035567	non-canonical Wnt receptor signaling pathway	biological_process	0.36753	1	213	46	19402	ENSBTAG00000002283
GO:0043266	regulation of potassium ion transport	biological_process	0.36767	1	213	45	19402	ENSBTAG00000007442
GO:0070509	calcium ion import	biological_process	0.36801	1	213	44	19402	ENSBTAG00000014828
GO:0065007	biological regulation	biological_process	0.36936	105	213	10540	19402	ENSBTAG00000004647,ENSBTAG00000046626,ENSBTAG00000000238,ENSBTAG00000011534,ENSBTAG00000033330,ENSBTAG00000038375,ENSBTAG00000005354,ENSBTAG00000016442,ENSBTAG00000010493,ENSBTAG00000004313,ENSBTAG00000003184,ENSBTAG00000034281,ENSBTAG00000037426,ENSBTAG00000003822,ENSBTAG00000021029,ENSBTAG00000020963,ENSBTAG00000045617,ENSBTAG00000014007,ENSBTAG00000022622,ENSBTAG00000007988,ENSBTAG00000002283,…
GO:0016043	cellular component organization	biological_process	0.36949	52	213	5001	19402	ENSBTAG00000017611,XLOC_030140,ENSBTAG00000003414,ENSBTAG00000003992,ENSBTAG00000030608,ENSBTAG00000009489,ENSBTAG00000003410,ENSBTAG00000013888,ENSBTAG00000023600,ENSBTAG00000020578,ENSBTAG00000032519,ENSBTAG00000001580,ENSBTAG00000046385,ENSBTAG00000004751,ENSBTAG00000014750,ENSBTAG00000016352,ENSBTAG00000012774,ENSBTAG00000013169,ENSBTAG00000003696,ENSBTAG00000007442,ENSBTAG00000030567,ENSBTAG…
GO:0031401	positive regulation of protein modification process	biological_process	0.37068	9	213	781	19402	ENSBTAG00000016442,ENSBTAG00000012550,ENSBTAG00000017618,ENSBTAG00000026234,ENSBTAG00000001400,ENSBTAG00000021029,ENSBTAG00000007442,ENSBTAG00000013244,ENSBTAG00000003184
GO:0030667	secretory granule membrane	cellular_component	0.37075	1	213	47	19402	ENSBTAG00000011307
GO:0010959	regulation of metal ion transport	biological_process	0.37078	3	213	219	19402	ENSBTAG00000004751,ENSBTAG00000007442,ENSBTAG00000038375
GO:0044774	mitotic DNA integrity checkpoint	biological_process	0.37086	1	213	46	19402	ENSBTAG00000012550
GO:0032153	cell division site	cellular_component	0.37088	1	213	46	19402	ENSBTAG00000000238
GO:0032755	positive regulation of interleukin-6 production	biological_process	0.37122	1	213	48	19402	ENSBTAG00000012774
GO:0003899	DNA-directed RNA polymerase activity	molecular_function	0.37183	1	213	48	19402	ENSBTAG00000018044
GO:0048646	anatomical structure formation involved in morphogenesis	biological_process	0.37242	10	213	874	19402	ENSBTAG00000020965,ENSBTAG00000026234,ENSBTAG00000014828,ENSBTAG00000011534,ENSBTAG00000002283,ENSBTAG00000000305,ENSBTAG00000006879,ENSBTAG00000003184,ENSBTAG00000013888,ENSBTAG00000003822
GO:0046854	phosphatidylinositol phosphorylation	biological_process	0.37253	1	213	45	19402	ENSBTAG00000022622
GO:0030071	regulation of mitotic metaphase/anaphase transition	biological_process	0.37275	1	213	46	19402	ENSBTAG00000013169
GO:0019003	GDP binding	molecular_function	0.37285	1	213	46	19402	ENSBTAG00000046385
GO:0034121	regulation of toll-like receptor signaling pathway	biological_process	0.37313	1	213	47	19402	ENSBTAG00000012774
GO:0007062	sister chromatid cohesion	biological_process	0.37314	1	213	45	19402	ENSBTAG00000012213
GO:0007088	regulation of mitosis	biological_process	0.37386	2	213	132	19402	ENSBTAG00000013169,ENSBTAG00000046626
GO:0051783	regulation of nuclear division	biological_process	0.37386	2	213	132	19402	ENSBTAG00000013169,ENSBTAG00000046626
GO:0016197	endosomal transport	biological_process	0.37426	3	213	217	19402	ENSBTAG00000016352,ENSBTAG00000012774,ENSBTAG00000046385
GO:0033674	positive regulation of kinase activity	biological_process	0.37466	5	213	399	19402	ENSBTAG00000017618,ENSBTAG00000026234,ENSBTAG00000016442,ENSBTAG00000012550,ENSBTAG00000000305
GO:0006486	protein glycosylation	biological_process	0.37519	3	213	220	19402	ENSBTAG00000002634,ENSBTAG00000003586,ENSBTAG00000034281
GO:0043413	macromolecule glycosylation	biological_process	0.37519	3	213	220	19402	ENSBTAG00000034281,ENSBTAG00000003586,ENSBTAG00000002634
GO:0009311	oligosaccharide metabolic process	biological_process	0.3752	1	213	48	19402	ENSBTAG00000003586
GO:0008156	negative regulation of DNA replication	biological_process	0.37563	1	213	46	19402	ENSBTAG00000012213
GO:0016740	transferase activity	molecular_function	0.37592	21	213	1927	19402	ENSBTAG00000017618,ENSBTAG00000013149,ENSBTAG00000026234,ENSBTAG00000039245,ENSBTAG00000012550,ENSBTAG00000020444,ENSBTAG00000016532,ENSBTAG00000016442,ENSBTAG00000013169,ENSBTAG00000004120,ENSBTAG00000004706,ENSBTAG00000025612,ENSBTAG00000032519,ENSBTAG00000020578,ENSBTAG00000001400,ENSBTAG00000019325,ENSBTAG00000017391,ENSBTAG00000018044,ENSBTAG00000019161,ENSBTAG00000009346,ENSBTAG00000040067
GO:0005881	cytoplasmic microtubule	cellular_component	0.37616	1	213	47	19402	ENSBTAG00000013244
GO:0016569	covalent chromatin modification	biological_process	0.37678	5	213	402	19402	ENSBTAG00000004706,ENSBTAG00000013244,ENSBTAG00000020578,ENSBTAG00000019757,ENSBTAG00000040067
GO:0045185	maintenance of protein location	biological_process	0.37777	2	213	130	19402	ENSBTAG00000019915,ENSBTAG00000003414
GO:2000027	regulation of organ morphogenesis	biological_process	0.37858	2	213	135	19402	ENSBTAG00000004313,ENSBTAG00000006879
GO:1901991	negative regulation of mitotic cell cycle phase transition	biological_process	0.3788	2	213	132	19402	ENSBTAG00000013169,ENSBTAG00000012550
GO:0044447	axoneme part	cellular_component	0.37992	1	213	46	19402	ENSBTAG00000003414
GO:0000049	tRNA binding	molecular_function	0.37992	1	213	47	19402	ENSBTAG00000019325
GO:0055024	regulation of cardiac muscle tissue development	biological_process	0.38028	1	213	48	19402	ENSBTAG00000002283
GO:0005794	Golgi apparatus	cellular_component	0.3809	11	213	966	19402	ENSBTAG00000014191,ENSBTAG00000018727,ENSBTAG00000011317,ENSBTAG00000012774,ENSBTAG00000002634,ENSBTAG00000017429,ENSBTAG00000019045,ENSBTAG00000018837,ENSBTAG00000007442,ENSBTAG00000034281,ENSBTAG00000003586
GO:0043271	negative regulation of ion transport	biological_process	0.38107	1	213	48	19402	ENSBTAG00000001400
GO:0071902	positive regulation of protein serine/threonine kinase activity	biological_process	0.38151	3	213	222	19402	ENSBTAG00000012550,ENSBTAG00000016442,ENSBTAG00000017618
GO:0005996	monosaccharide metabolic process	biological_process	0.38223	3	213	225	19402	ENSBTAG00000001400,ENSBTAG00000013169,ENSBTAG00000023600
GO:0016331	morphogenesis of embryonic epithelium	biological_process	0.38247	2	213	132	19402	ENSBTAG00000000305,ENSBTAG00000026234
GO:0065009	regulation of molecular function	biological_process	0.38295	25	213	2376	19402	ENSBTAG00000013244,ENSBTAG00000007442,ENSBTAG00000019161,ENSBTAG00000012213,ENSBTAG00000009346,ENSBTAG00000014007,ENSBTAG00000022622,ENSBTAG00000006718,ENSBTAG00000000305,ENSBTAG00000044171,ENSBTAG00000006724,ENSBTAG00000037426,ENSBTAG00000013888,ENSBTAG00000032034,ENSBTAG00000003184,ENSBTAG00000008734,ENSBTAG00000019915,ENSBTAG00000017618,ENSBTAG00000026234,ENSBTAG00000046626,ENSBTAG00000012550,…
GO:0030512	negative regulation of transforming growth factor beta receptor signaling pathway	biological_process	0.38347	1	213	48	19402	ENSBTAG00000018965
GO:0051952	regulation of amine transport	biological_process	0.38352	1	213	50	19402	ENSBTAG00000014828
GO:0007219	Notch signaling pathway	biological_process	0.38365	2	213	137	19402	ENSBTAG00000013888,ENSBTAG00000004835
GO:0009267	cellular response to starvation	biological_process	0.38382	3	213	221	19402	ENSBTAG00000019161,ENSBTAG00000013244,ENSBTAG00000014191
GO:0005875	microtubule associated complex	cellular_component	0.38442	2	213	130	19402	ENSBTAG00000032034,ENSBTAG00000013244
GO:0043235	receptor complex	cellular_component	0.38482	4	213	306	19402	ENSBTAG00000034854,ENSBTAG00000006567,ENSBTAG00000011534,ENSBTAG00000017704
GO:0043550	regulation of lipid kinase activity	biological_process	0.38652	1	213	48	19402	ENSBTAG00000022622
GO:0007091	metaphase/anaphase transition of mitotic cell cycle	biological_process	0.38655	1	213	48	19402	ENSBTAG00000013169
GO:0043679	axon terminus	cellular_component	0.38742	1	213	49	19402	ENSBTAG00000046385
GO:0034109	homotypic cell-cell adhesion	biological_process	0.38876	1	213	48	19402	ENSBTAG00000003184
GO:0019902	phosphatase binding	molecular_function	0.38878	2	213	130	19402	ENSBTAG00000020444,ENSBTAG00000004751
GO:0015698	inorganic anion transport	biological_process	0.3889	2	213	133	19402	ENSBTAG00000001382,ENSBTAG00000034674
GO:0060271	cilium morphogenesis	biological_process	0.38937	3	213	218	19402	ENSBTAG00000019915,ENSBTAG00000003822,ENSBTAG00000020965
GO:0032411	positive regulation of transporter activity	biological_process	0.39007	1	213	48	19402	ENSBTAG00000007442
GO:0022890	inorganic cation transmembrane transporter activity	molecular_function	0.39015	6	213	503	19402	ENSBTAG00000002425,ENSBTAG00000014828,ENSBTAG00000009489,ENSBTAG00000018837,ENSBTAG00000019137,ENSBTAG00000005379
GO:0071417	cellular response to organonitrogen compound	biological_process	0.39034	4	213	312	19402	ENSBTAG00000022622,ENSBTAG00000007442,ENSBTAG00000001400,ENSBTAG00000020184
GO:0097285	cell-type specific apoptotic process	biological_process	0.39142	4	213	323	19402	ENSBTAG00000019915,ENSBTAG00000001400,ENSBTAG00000014828,ENSBTAG00000026234
GO:1902099	regulation of metaphase/anaphase transition of cell cycle	biological_process	0.39151	1	213	49	19402	ENSBTAG00000013169
GO:0046717	acid secretion	biological_process	0.39212	1	213	50	19402	ENSBTAG00000014828
GO:0033293	monocarboxylic acid binding	molecular_function	0.39213	1	213	50	19402	ENSBTAG00000004647
GO:0070063	RNA polymerase binding	molecular_function	0.39271	1	213	48	19402	ENSBTAG00000038375
GO:0007417	central nervous system development	biological_process	0.39289	7	213	598	19402	ENSBTAG00000016030,ENSBTAG00000000305,ENSBTAG00000003278,ENSBTAG00000003992,ENSBTAG00000014828,ENSBTAG00000004751,ENSBTAG00000026234
GO:0006909	phagocytosis	biological_process	0.393	2	213	137	19402	ENSBTAG00000012774,ENSBTAG00000019915
GO:1901796	regulation of signal transduction by p53 class mediator	biological_process	0.39366	1	213	51	19402	ENSBTAG00000040067
GO:0031399	regulation of protein modification process	biological_process	0.39386	13	213	1184	19402	ENSBTAG00000003184,ENSBTAG00000013244,ENSBTAG00000007442,ENSBTAG00000034281,ENSBTAG00000021029,ENSBTAG00000006563,ENSBTAG00000046626,ENSBTAG00000001400,ENSBTAG00000004751,ENSBTAG00000017618,ENSBTAG00000026234,ENSBTAG00000016442,ENSBTAG00000012550
GO:0032869	cellular response to insulin stimulus	biological_process	0.39403	2	213	135	19402	ENSBTAG00000001400,ENSBTAG00000022622
GO:0044459	plasma membrane part	cellular_component	0.39451	20	213	1859	19402	ENSBTAG00000000238,ENSBTAG00000017421,ENSBTAG00000034674,ENSBTAG00000038375,ENSBTAG00000009489,ENSBTAG00000002425,ENSBTAG00000014828,ENSBTAG00000007988,ENSBTAG00000001382,ENSBTAG00000034854,ENSBTAG00000001400,ENSBTAG00000018870,ENSBTAG00000020965,ENSBTAG00000005379,ENSBTAG00000019137,ENSBTAG00000017704,ENSBTAG00000017333,ENSBTAG00000007442,ENSBTAG00000013244,ENSBTAG00000015436
GO:0044291	cell-cell contact zone	cellular_component	0.3946	1	213	49	19402	ENSBTAG00000004751
GO:0090398	cellular senescence	biological_process	0.39487	1	213	50	19402	ENSBTAG00000009346
GO:0051287	NAD binding	molecular_function	0.39561	1	213	49	19402	ENSBTAG00000008743
GO:0000978	RNA polymerase II core promoter proximal region sequence-specific DNA binding	molecular_function	0.39579	5	213	424	19402	ENSBTAG00000004835,ENSBTAG00000006879,ENSBTAG00000003184,ENSBTAG00000004313,ENSBTAG00000013244
GO:0016798	hydrolase activity, acting on glycosyl bonds	molecular_function	0.39648	2	213	139	19402	ENSBTAG00000018601,ENSBTAG00000003586
GO:0030672	synaptic vesicle membrane	cellular_component	0.39674	1	213	50	19402	ENSBTAG00000016352
GO:0009895	negative regulation of catabolic process	biological_process	0.39747	2	213	136	19402	ENSBTAG00000006563,ENSBTAG00000014191
GO:0046164	alcohol catabolic process	biological_process	0.39748	1	213	50	19402	ENSBTAG00000008743
GO:0070085	glycosylation	biological_process	0.39789	3	213	229	19402	ENSBTAG00000003586,ENSBTAG00000002634,ENSBTAG00000034281
GO:0019216	regulation of lipid metabolic process	biological_process	0.39814	3	213	230	19402	ENSBTAG00000001400,ENSBTAG00000022622,ENSBTAG00000023600
GO:0005200	structural constituent of cytoskeleton	molecular_function	0.39848	1	213	53	19402	ENSBTAG00000004751
GO:0015081	sodium ion transmembrane transporter activity	molecular_function	0.39908	2	213	132	19402	ENSBTAG00000019137,ENSBTAG00000002425
GO:0044723	single-organism carbohydrate metabolic process	biological_process	0.39936	6	213	515	19402	ENSBTAG00000034281,ENSBTAG00000001400,ENSBTAG00000002634,ENSBTAG00000013169,ENSBTAG00000003586,ENSBTAG00000023600
GO:0010324	membrane invagination	biological_process	0.39951	1	213	52	19402	ENSBTAG00000019915
GO:0017022	myosin binding	molecular_function	0.3998	1	213	50	19402	ENSBTAG00000019915
GO:0043005	neuron projection	cellular_component	0.3999	8	213	691	19402	ENSBTAG00000014828,ENSBTAG00000046385,ENSBTAG00000004751,ENSBTAG00000000238,ENSBTAG00000019137,ENSBTAG00000013244,ENSBTAG00000011307,ENSBTAG00000002425
GO:0080134	regulation of response to stress	biological_process	0.40049	10	213	901	19402	ENSBTAG00000012550,ENSBTAG00000016532,ENSBTAG00000012774,ENSBTAG00000014191,ENSBTAG00000014007,ENSBTAG00000026234,ENSBTAG00000017618,ENSBTAG00000023600,ENSBTAG00000019161,ENSBTAG00000013244
GO:0071840	cellular component organization or biogenesis	biological_process	0.40095	53	213	5158	19402	ENSBTAG00000013169,ENSBTAG00000012774,ENSBTAG00000016352,ENSBTAG00000004751,ENSBTAG00000046385,ENSBTAG00000014750,ENSBTAG00000032519,ENSBTAG00000001580,ENSBTAG00000020578,ENSBTAG00000023600,ENSBTAG00000009489,ENSBTAG00000013888,ENSBTAG00000003410,ENSBTAG00000017611,ENSBTAG00000003414,XLOC_030140,ENSBTAG00000003992,ENSBTAG00000030608,ENSBTAG00000000305,ENSBTAG00000014828,ENSBTAG00000001400,ENSBTAG…
GO:0033692	cellular polysaccharide biosynthetic process	biological_process	0.40175	1	213	52	19402	ENSBTAG00000001400
GO:0045833	negative regulation of lipid metabolic process	biological_process	0.40219	1	213	53	19402	ENSBTAG00000023600
GO:0050688	regulation of defense response to virus	biological_process	0.40248	1	213	52	19402	ENSBTAG00000014007
GO:0051881	regulation of mitochondrial membrane potential	biological_process	0.40269	1	213	52	19402	ENSBTAG00000001400
GO:0000139	Golgi membrane	cellular_component	0.40281	4	213	321	19402	ENSBTAG00000014191,ENSBTAG00000002634,ENSBTAG00000011317,ENSBTAG00000003586
GO:0045637	regulation of myeloid cell differentiation	biological_process	0.40361	2	213	140	19402	ENSBTAG00000012774,ENSBTAG00000003184
GO:0050885	neuromuscular process controlling balance	biological_process	0.4038	1	213	51	19402	ENSBTAG00000014828
GO:0032502	developmental process	biological_process	0.40399	46	213	4451	19402	ENSBTAG00000004751,ENSBTAG00000012774,ENSBTAG00000016033,ENSBTAG00000013888,ENSBTAG00000019329,ENSBTAG00000005606,ENSBTAG00000009489,ENSBTAG00000003992,ENSBTAG00000012149,ENSBTAG00000015840,ENSBTAG00000002425,ENSBTAG00000020578,ENSBTAG00000010940,ENSBTAG00000003278,ENSBTAG00000000923,ENSBTAG00000004835,ENSBTAG00000023600,ENSBTAG00000014828,ENSBTAG00000001400,ENSBTAG00000018965,ENSBTAG00000013213,…
GO:0045931	positive regulation of mitotic cell cycle	biological_process	0.4045	1	213	51	19402	ENSBTAG00000013888
GO:0044784	metaphase/anaphase transition of cell cycle	biological_process	0.4049	1	213	51	19402	ENSBTAG00000013169
GO:0042594	response to starvation	biological_process	0.40512	3	213	229	19402	ENSBTAG00000014191,ENSBTAG00000013244,ENSBTAG00000019161
GO:0043603	cellular amide metabolic process	biological_process	0.40531	2	213	138	19402	ENSBTAG00000008734,ENSBTAG00000013838
GO:0051641	cellular localization	biological_process	0.40572	25	213	2358	19402	ENSBTAG00000030566,ENSBTAG00000007442,ENSBTAG00000013244,ENSBTAG00000003696,ENSBTAG00000012213,ENSBTAG00000014828,ENSBTAG00000007988,ENSBTAG00000019471,ENSBTAG00000001400,ENSBTAG00000046555,ENSBTAG00000017429,ENSBTAG00000003414,ENSBTAG00000011307,ENSBTAG00000021029,ENSBTAG00000003822,ENSBTAG00000023600,ENSBTAG00000011534,ENSBTAG00000046385,ENSBTAG00000004751,ENSBTAG00000018951,ENSBTAG00000004647,…
GO:0030971	receptor tyrosine kinase binding	molecular_function	0.40626	1	213	51	19402	ENSBTAG00000020837
GO:0043406	positive regulation of MAP kinase activity	biological_process	0.40647	2	213	138	19402	ENSBTAG00000017618,ENSBTAG00000012550
GO:0042562	hormone binding	molecular_function	0.40702	1	213	51	19402	ENSBTAG00000006567
GO:0090307	spindle assembly involved in mitosis	biological_process	0.4081	1	213	51	19402	ENSBTAG00000015859
GO:0008625	extrinsic apoptotic signaling pathway via death domain receptors	biological_process	0.40846	1	213	53	19402	ENSBTAG00000026234
GO:0044702	single organism reproductive process	biological_process	0.40885	7	213	614	19402	ENSBTAG00000018601,ENSBTAG00000001580,ENSBTAG00000016030,ENSBTAG00000005638,ENSBTAG00000016033,ENSBTAG00000007988,ENSBTAG00000004751
GO:0042440	pigment metabolic process	biological_process	0.40916	1	213	53	19402	ENSBTAG00000010508
GO:0015837	amine transport	biological_process	0.40938	1	213	54	19402	ENSBTAG00000014828
GO:0014068	positive regulation of phosphatidylinositol 3-kinase cascade	biological_process	0.40961	1	213	52	19402	ENSBTAG00000021029
GO:0030120	vesicle coat	cellular_component	0.41002	1	213	51	19402	ENSBTAG00000013282
GO:0042379	chemokine receptor binding	molecular_function	0.4101	1	213	61	19402	ENSBTAG00000019471
GO:0010948	negative regulation of cell cycle process	biological_process	0.41029	3	213	233	19402	ENSBTAG00000013169,ENSBTAG00000012213,ENSBTAG00000012550
GO:0050829	defense response to Gram-negative bacterium	biological_process	0.41066	1	213	58	19402	ENSBTAG00000018601
GO:0010646	regulation of cell communication	biological_process	0.41088	27	213	2581	19402	ENSBTAG00000013244,ENSBTAG00000019161,ENSBTAG00000020837,ENSBTAG00000040067,ENSBTAG00000014828,ENSBTAG00000022622,ENSBTAG00000014191,ENSBTAG00000018965,ENSBTAG00000034854,ENSBTAG00000017429,ENSBTAG00000002283,ENSBTAG00000006724,ENSBTAG00000044171,ENSBTAG00000009489,ENSBTAG00000013888,ENSBTAG00000003184,ENSBTAG00000019915,ENSBTAG00000021029,ENSBTAG00000023600,ENSBTAG00000026234,ENSBTAG00000046385,…
GO:0045787	positive regulation of cell cycle	biological_process	0.4109	2	213	142	19402	ENSBTAG00000013888,ENSBTAG00000046626
GO:0046324	regulation of glucose import	biological_process	0.41092	1	213	53	19402	ENSBTAG00000001400
GO:0043169	cation binding	molecular_function	0.41178	31	213	2962	19402	ENSBTAG00000003586,ENSBTAG00000019163,ENSBTAG00000013244,ENSBTAG00000022751,ENSBTAG00000037906,ENSBTAG00000000305,ENSBTAG00000013281,ENSBTAG00000013213,ENSBTAG00000010046,ENSBTAG00000019325,ENSBTAG00000011162,ENSBTAG00000020839,ENSBTAG00000020965,ENSBTAG00000020578,ENSBTAG00000001580,ENSBTAG00000019915,ENSBTAG00000005638,ENSBTAG00000005754,ENSBTAG00000004706,ENSBTAG00000013806,ENSBTAG00000038487,…
GO:0007051	spindle organization	biological_process	0.41183	2	213	138	19402	ENSBTAG00000015859,ENSBTAG00000011317
GO:0046718	viral entry into host cell	biological_process	0.41203	1	213	55	19402	ENSBTAG00000019915
GO:0012505	endomembrane system	cellular_component	0.4121	13	213	1189	19402	ENSBTAG00000011317,ENSBTAG00000016352,ENSBTAG00000002634,ENSBTAG00000007988,ENSBTAG00000014191,ENSBTAG00000003496,ENSBTAG00000003586,ENSBTAG00000001580,ENSBTAG00000011307,ENSBTAG00000015436,ENSBTAG00000019150,ENSBTAG00000006570,ENSBTAG00000030566
GO:0043900	regulation of multi-organism process	biological_process	0.41222	3	213	237	19402	ENSBTAG00000038375,ENSBTAG00000019915,ENSBTAG00000014007
GO:0045740	positive regulation of DNA replication	biological_process	0.41243	1	213	53	19402	ENSBTAG00000009346
GO:0005901	caveola	cellular_component	0.41244	1	213	52	19402	ENSBTAG00000013244
GO:0042445	hormone metabolic process	biological_process	0.41249	2	213	143	19402	ENSBTAG00000013888,ENSBTAG00000014828
GO:0038034	signal transduction in absence of ligand	biological_process	0.41387	1	213	54	19402	ENSBTAG00000003184
GO:0097192	extrinsic apoptotic signaling pathway in absence of ligand	biological_process	0.41387	1	213	54	19402	ENSBTAG00000003184
GO:0034453	microtubule anchoring	biological_process	0.41403	1	213	52	19402	ENSBTAG00000003414
GO:0032392	DNA geometric change	biological_process	0.41406	1	213	52	19402	ENSBTAG00000045617
GO:0034062	RNA polymerase activity	molecular_function	0.41421	1	213	55	19402	ENSBTAG00000018044
GO:0009888	tissue development	biological_process	0.41522	16	213	1493	19402	ENSBTAG00000006563,ENSBTAG00000002283,ENSBTAG00000013213,ENSBTAG00000000305,ENSBTAG00000004835,ENSBTAG00000005638,ENSBTAG00000000923,ENSBTAG00000003304,ENSBTAG00000003184,ENSBTAG00000003669,ENSBTAG00000004313,ENSBTAG00000009489,ENSBTAG00000013888,ENSBTAG00000016033,ENSBTAG00000016030,ENSBTAG00000026234
GO:0032642	regulation of chemokine production	biological_process	0.41537	1	213	56	19402	ENSBTAG00000023600
GO:0030324	lung development	biological_process	0.41718	2	213	141	19402	ENSBTAG00000013888,ENSBTAG00000003586
GO:0000987	core promoter proximal region sequence-specific DNA binding	molecular_function	0.41788	5	213	435	19402	ENSBTAG00000004835,ENSBTAG00000006879,ENSBTAG00000013244,ENSBTAG00000003184,ENSBTAG00000004313
GO:0001159	core promoter proximal region DNA binding	molecular_function	0.41788	5	213	435	19402	ENSBTAG00000003184,ENSBTAG00000004313,ENSBTAG00000013244,ENSBTAG00000004835,ENSBTAG00000006879
GO:0008284	positive regulation of cell proliferation	biological_process	0.41808	7	213	631	19402	ENSBTAG00000001400,ENSBTAG00000003184,ENSBTAG00000046626,ENSBTAG00000012213,ENSBTAG00000016350,ENSBTAG00000013213,ENSBTAG00000002283
GO:0007275	multicellular organismal development	biological_process	0.41812	38	213	3674	19402	ENSBTAG00000009238,ENSBTAG00000003184,ENSBTAG00000003304,ENSBTAG00000003669,ENSBTAG00000004313,ENSBTAG00000026234,ENSBTAG00000011534,ENSBTAG00000009634,ENSBTAG00000016030,ENSBTAG00000013244,ENSBTAG00000006563,ENSBTAG00000003586,ENSBTAG00000002283,ENSBTAG00000039581,ENSBTAG00000009489,ENSBTAG00000005606,ENSBTAG00000019329,ENSBTAG00000013888,ENSBTAG00000015840,ENSBTAG00000012149,ENSBTAG00000002425,…
GO:0070301	cellular response to hydrogen peroxide	biological_process	0.41943	1	213	58	19402	ENSBTAG00000013244
GO:0007045	cell-substrate adherens junction assembly	biological_process	0.4195	1	213	52	19402	ENSBTAG00000023600
GO:0048041	focal adhesion assembly	biological_process	0.4195	1	213	52	19402	ENSBTAG00000023600
GO:0019888	protein phosphatase regulator activity	molecular_function	0.42018	1	213	55	19402	ENSBTAG00000006724
GO:0007507	heart development	biological_process	0.4209	5	213	424	19402	ENSBTAG00000026234,ENSBTAG00000003184,ENSBTAG00000010940,ENSBTAG00000000305,ENSBTAG00000002283
GO:0051004	regulation of lipoprotein lipase activity	biological_process	0.42095	1	213	56	19402	ENSBTAG00000006724
GO:0051651	maintenance of location in cell	biological_process	0.42134	2	213	144	19402	ENSBTAG00000003414,ENSBTAG00000007442
GO:0018022	peptidyl-lysine methylation	biological_process	0.42219	1	213	54	19402	ENSBTAG00000032519
GO:0051223	regulation of protein transport	biological_process	0.42232	4	213	331	19402	ENSBTAG00000021029,ENSBTAG00000038375,ENSBTAG00000023600,ENSBTAG00000001400
GO:0048589	developmental growth	biological_process	0.42259	4	213	327	19402	ENSBTAG00000002283,ENSBTAG00000013244,ENSBTAG00000003669,ENSBTAG00000004313
GO:0043488	regulation of mRNA stability	biological_process	0.42378	1	213	56	19402	ENSBTAG00000046509
GO:0030323	respiratory tube development	biological_process	0.42403	2	213	143	19402	ENSBTAG00000003586,ENSBTAG00000013888
GO:0001578	microtubule bundle formation	biological_process	0.42429	1	213	54	19402	ENSBTAG00000017611
GO:0060047	heart contraction	biological_process	0.42487	2	213	145	19402	ENSBTAG00000007442,ENSBTAG00000004751
GO:0048645	organ formation	biological_process	0.42502	1	213	56	19402	ENSBTAG00000006879
GO:0071479	cellular response to ionizing radiation	biological_process	0.42563	1	213	55	19402	ENSBTAG00000030608
GO:1901888	regulation of cell junction assembly	biological_process	0.42614	1	213	54	19402	ENSBTAG00000023600
GO:0045927	positive regulation of growth	biological_process	0.42633	2	213	146	19402	ENSBTAG00000004751,ENSBTAG00000009489
GO:0043903	regulation of symbiosis, encompassing mutualism through parasitism	biological_process	0.42637	2	213	148	19402	ENSBTAG00000019915,ENSBTAG00000038375
GO:0005977	glycogen metabolic process	biological_process	0.42643	1	213	56	19402	ENSBTAG00000001400
GO:0006073	cellular glucan metabolic process	biological_process	0.42643	1	213	56	19402	ENSBTAG00000001400
GO:0044042	glucan metabolic process	biological_process	0.42643	1	213	56	19402	ENSBTAG00000001400
GO:0030031	cell projection assembly	biological_process	0.42708	3	213	234	19402	ENSBTAG00000003822,ENSBTAG00000020965,ENSBTAG00000046385
GO:0060070	canonical Wnt receptor signaling pathway	biological_process	0.42748	3	213	239	19402	ENSBTAG00000026234,ENSBTAG00000046385,ENSBTAG00000002283
GO:0016627	oxidoreductase activity, acting on the CH-CH group of donors	molecular_function	0.42783	1	213	55	19402	ENSBTAG00000010508
GO:0019217	regulation of fatty acid metabolic process	biological_process	0.42891	1	213	57	19402	ENSBTAG00000001400
GO:0051402	neuron apoptotic process	biological_process	0.42939	2	213	146	19402	ENSBTAG00000001400,ENSBTAG00000014828
GO:0007409	axonogenesis	biological_process	0.43015	4	213	329	19402	ENSBTAG00000013244,ENSBTAG00000014828,ENSBTAG00000004751,ENSBTAG00000003992
GO:0032602	chemokine production	biological_process	0.43047	1	213	59	19402	ENSBTAG00000023600
GO:0006635	fatty acid beta-oxidation	biological_process	0.43097	1	213	55	19402	ENSBTAG00000001400
GO:0010822	positive regulation of mitochondrion organization	biological_process	0.43303	1	213	58	19402	ENSBTAG00000004663
GO:0046834	lipid phosphorylation	biological_process	0.43381	1	213	55	19402	ENSBTAG00000022622
GO:0060996	dendritic spine development	biological_process	0.43399	1	213	54	19402	ENSBTAG00000013244
GO:0044430	cytoskeletal part	cellular_component	0.43399	15	213	1393	19402	ENSBTAG00000046555,ENSBTAG00000020965,ENSBTAG00000004751,ENSBTAG00000038489,ENSBTAG00000003822,ENSBTAG00000019915,ENSBTAG00000003696,ENSBTAG00000015859,ENSBTAG00000011307,ENSBTAG00000032034,ENSBTAG00000003414,ENSBTAG00000018060,ENSBTAG00000030567,ENSBTAG00000007442,ENSBTAG00000013244
GO:0031669	cellular response to nutrient levels	biological_process	0.43441	3	213	241	19402	ENSBTAG00000019161,ENSBTAG00000013244,ENSBTAG00000014191
GO:0030278	regulation of ossification	biological_process	0.4348	2	213	149	19402	ENSBTAG00000013213,ENSBTAG00000003184
GO:0030260	entry into host cell	biological_process	0.43498	1	213	59	19402	ENSBTAG00000019915
GO:0044409	entry into host	biological_process	0.43498	1	213	59	19402	ENSBTAG00000019915
GO:0051806	entry into cell of other organism involved in symbiotic interaction	biological_process	0.43498	1	213	59	19402	ENSBTAG00000019915
GO:0051828	entry into other organism involved in symbiotic interaction	biological_process	0.43498	1	213	59	19402	ENSBTAG00000019915
GO:0052126	movement in host environment	biological_process	0.43498	1	213	59	19402	ENSBTAG00000019915
GO:0052192	movement in environment of other organism involved in symbiotic interaction	biological_process	0.43498	1	213	59	19402	ENSBTAG00000019915
GO:0006406	mRNA export from nucleus	biological_process	0.43517	1	213	58	19402	ENSBTAG00000030566
GO:0051241	negative regulation of multicellular organismal process	biological_process	0.43537	4	213	341	19402	ENSBTAG00000003184,ENSBTAG00000026234,ENSBTAG00000004751,ENSBTAG00000023600
GO:0003281	ventricular septum development	biological_process	0.43653	1	213	57	19402	ENSBTAG00000000305
GO:2001257	regulation of cation channel activity	biological_process	0.43667	1	213	58	19402	ENSBTAG00000038375
GO:0034502	protein localization to chromosome	biological_process	0.43672	1	213	56	19402	ENSBTAG00000012213
GO:0000271	polysaccharide biosynthetic process	biological_process	0.43724	1	213	58	19402	ENSBTAG00000001400
GO:0032387	negative regulation of intracellular transport	biological_process	0.43763	1	213	57	19402	ENSBTAG00000023600
GO:0051117	ATPase binding	molecular_function	0.43785	1	213	57	19402	ENSBTAG00000001382
GO:0021954	central nervous system neuron development	biological_process	0.43786	1	213	57	19402	ENSBTAG00000004751
GO:0065003	macromolecular complex assembly	biological_process	0.43872	16	213	1554	19402	ENSBTAG00000013169,ENSBTAG00000038375,ENSBTAG00000004751,ENSBTAG00000001580,ENSBTAG00000019915,ENSBTAG00000003410,ENSBTAG00000030608,ENSBTAG00000015859,ENSBTAG00000046555,ENSBTAG00000016350,ENSBTAG00000000305,ENSBTAG00000011317,ENSBTAG00000007988,ENSBTAG00000020965,ENSBTAG00000013244,ENSBTAG00000007442
GO:0008173	RNA methyltransferase activity	molecular_function	0.43891	1	213	59	19402	ENSBTAG00000019325
GO:0022891	substrate-specific transmembrane transporter activity	molecular_function	0.43983	10	213	918	19402	ENSBTAG00000034674,ENSBTAG00000019137,ENSBTAG00000020184,ENSBTAG00000005379,ENSBTAG00000034854,ENSBTAG00000001382,ENSBTAG00000014828,ENSBTAG00000002425,ENSBTAG00000009489,ENSBTAG00000018837
GO:0006835	dicarboxylic acid transport	biological_process	0.44042	1	213	58	19402	ENSBTAG00000001382
GO:0042593	glucose homeostasis	biological_process	0.44083	2	213	150	19402	ENSBTAG00000013888,ENSBTAG00000014828
GO:0044270	cellular nitrogen compound catabolic process	biological_process	0.44103	7	213	623	19402	ENSBTAG00000019161,ENSBTAG00000013838,ENSBTAG00000014007,ENSBTAG00000037426,ENSBTAG00000021029,ENSBTAG00000010508,ENSBTAG00000008734
GO:0051094	positive regulation of developmental process	biological_process	0.44133	9	213	832	19402	ENSBTAG00000012774,ENSBTAG00000013213,ENSBTAG00000006879,ENSBTAG00000026234,ENSBTAG00000018965,ENSBTAG00000004835,ENSBTAG00000003822,ENSBTAG00000013888,ENSBTAG00000003184
GO:0044306	neuron projection terminus	cellular_component	0.442	1	213	58	19402	ENSBTAG00000046385
GO:0060348	bone development	biological_process	0.44238	2	213	149	19402	ENSBTAG00000013213,ENSBTAG00000003669
GO:0051247	positive regulation of protein metabolic process	biological_process	0.4429	11	213	1030	19402	ENSBTAG00000004663,ENSBTAG00000021029,ENSBTAG00000013244,ENSBTAG00000007442,ENSBTAG00000025848,ENSBTAG00000003184,ENSBTAG00000012550,ENSBTAG00000016442,ENSBTAG00000026234,ENSBTAG00000017618,ENSBTAG00000001400
GO:1901616	organic hydroxy compound catabolic process	biological_process	0.44333	1	213	58	19402	ENSBTAG00000008743
GO:0003682	chromatin binding	molecular_function	0.4434	5	213	443	19402	ENSBTAG00000000923,ENSBTAG00000016030,ENSBTAG00000020578,ENSBTAG00000003184,ENSBTAG00000004313
GO:0008146	sulfotransferase activity	molecular_function	0.44348	1	213	59	19402	ENSBTAG00000017391
GO:0010927	cellular component assembly involved in morphogenesis	biological_process	0.44364	2	213	147	19402	ENSBTAG00000020965,ENSBTAG00000003822
GO:0033500	carbohydrate homeostasis	biological_process	0.44401	2	213	151	19402	ENSBTAG00000014828,ENSBTAG00000013888
GO:0044236	multicellular organismal metabolic process	biological_process	0.44406	1	213	60	19402	ENSBTAG00000004647
GO:0048747	muscle fiber development	biological_process	0.4446	2	213	151	19402	ENSBTAG00000006563,ENSBTAG00000009489
GO:0048145	regulation of fibroblast proliferation	biological_process	0.44505	1	213	60	19402	ENSBTAG00000012213
GO:0007004	telomere maintenance via telomerase	biological_process	0.44557	1	213	59	19402	ENSBTAG00000009346
GO:0016032	viral process	biological_process	0.44584	3	213	251	19402	ENSBTAG00000032034,ENSBTAG00000019915,ENSBTAG00000038375
GO:0006733	oxidoreduction coenzyme metabolic process	biological_process	0.44645	1	213	59	19402	ENSBTAG00000004664
GO:0045502	dynein binding	molecular_function	0.44663	1	213	57	19402	ENSBTAG00000032034
GO:0043566	structure-specific DNA binding	molecular_function	0.44694	3	213	252	19402	ENSBTAG00000020578,ENSBTAG00000045617,ENSBTAG00000003184
GO:0035303	regulation of dephosphorylation	biological_process	0.44753	2	213	150	19402	ENSBTAG00000009797,ENSBTAG00000006724
GO:0043623	cellular protein complex assembly	biological_process	0.44764	6	213	540	19402	ENSBTAG00000019915,ENSBTAG00000046555,ENSBTAG00000013244,ENSBTAG00000004751,ENSBTAG00000007442,ENSBTAG00000020965
GO:0019905	syntaxin binding	molecular_function	0.44767	1	213	58	19402	ENSBTAG00000016352
GO:0071900	regulation of protein serine/threonine kinase activity	biological_process	0.44767	4	213	346	19402	ENSBTAG00000016442,ENSBTAG00000012550,ENSBTAG00000017618,ENSBTAG00000046626
GO:0046039	GTP metabolic process	biological_process	0.44797	4	213	335	19402	ENSBTAG00000019161,ENSBTAG00000014007,ENSBTAG00000003410,ENSBTAG00000037426
GO:0043500	muscle adaptation	biological_process	0.44876	1	213	59	19402	ENSBTAG00000019915
GO:0050830	defense response to Gram-positive bacterium	biological_process	0.44917	1	213	65	19402	ENSBTAG00000018601
GO:0048144	fibroblast proliferation	biological_process	0.44999	1	213	61	19402	ENSBTAG00000012213
GO:0003015	heart process	biological_process	0.45	2	213	152	19402	ENSBTAG00000007442,ENSBTAG00000004751
GO:0005770	late endosome	cellular_component	0.45037	2	213	152	19402	ENSBTAG00000012774,ENSBTAG00000023259
GO:0010508	positive regulation of autophagy	biological_process	0.45076	1	213	60	19402	ENSBTAG00000019161
GO:0030048	actin filament-based movement	biological_process	0.4531	1	213	58	19402	ENSBTAG00000046555
GO:0005643	nuclear pore	cellular_component	0.45332	1	213	58	19402	ENSBTAG00000030566
GO:0008076	voltage-gated potassium channel complex	cellular_component	0.45557	1	213	62	19402	ENSBTAG00000007442
GO:0046323	glucose import	biological_process	0.45611	1	213	61	19402	ENSBTAG00000001400
GO:0001894	tissue homeostasis	biological_process	0.45617	2	213	154	19402	ENSBTAG00000003184,ENSBTAG00000003822
GO:0006278	RNA-dependent DNA replication	biological_process	0.45685	1	213	61	19402	ENSBTAG00000009346
GO:0042632	cholesterol homeostasis	biological_process	0.45695	1	213	61	19402	ENSBTAG00000019045
GO:0005488	binding	molecular_function	0.45732	112	213	11313	19402	ENSBTAG00000005754,ENSBTAG00000003414,ENSBTAG00000032034,ENSBTAG00000003541,ENSBTAG00000019329,ENSBTAG00000013888,ENSBTAG00000046648,ENSBTAG00000004314,ENSBTAG00000046502,ENSBTAG00000018229,ENSBTAG00000014750,ENSBTAG00000001861,ENSBTAG00000009346,ENSBTAG00000003696,ENSBTAG00000007442,ENSBTAG00000013281,ENSBTAG00000018965,ENSBTAG00000016354,ENSBTAG00000001400,ENSBTAG00000018195,ENSBTAG00000023259,…
GO:0008150	biological_process	biological_process	0.45762	163	213	16686	19402	ENSBTAG00000018195,ENSBTAG00000023259,ENSBTAG00000019915,ENSBTAG00000004663,ENSBTAG00000038139,ENSBTAG00000006567,ENSBTAG00000016030,ENSBTAG00000016532,ENSBTAG00000017421,ENSBTAG00000020444,ENSBTAG00000018951,ENSBTAG00000026234,ENSBTAG00000019045,ENSBTAG00000019161,ENSBTAG00000025848,ENSBTAG00000010046,ENSBTAG00000011317,ENSBTAG00000005379,ENSBTAG00000017429,ENSBTAG00000005754,ENSBTAG00000032034,…
GO:0048525	negative regulation of viral process	biological_process	0.4585	1	213	64	19402	ENSBTAG00000019915
GO:0005083	small GTPase regulator activity	molecular_function	0.45874	2	213	148	19402	ENSBTAG00000000238,ENSBTAG00000020837
GO:0006342	chromatin silencing	biological_process	0.45889	1	213	63	19402	ENSBTAG00000004706
GO:2001251	negative regulation of chromosome organization	biological_process	0.459	1	213	61	19402	ENSBTAG00000012213
GO:0031397	negative regulation of protein ubiquitination	biological_process	0.45992	1	213	61	19402	ENSBTAG00000006563
GO:0000075	cell cycle checkpoint	biological_process	0.46031	2	213	155	19402	ENSBTAG00000013169,ENSBTAG00000012550
GO:0006487	protein N-linked glycosylation	biological_process	0.46091	1	213	62	19402	ENSBTAG00000003586
GO:0010810	regulation of cell-substrate adhesion	biological_process	0.46102	2	213	152	19402	ENSBTAG00000002283,ENSBTAG00000023600
GO:0032204	regulation of telomere maintenance	biological_process	0.46119	1	213	61	19402	ENSBTAG00000009346
GO:0051101	regulation of DNA binding	biological_process	0.4616	1	213	65	19402	ENSBTAG00000003184
GO:0033143	regulation of intracellular steroid hormone receptor signaling pathway	biological_process	0.46204	1	213	61	19402	ENSBTAG00000013888
GO:0055092	sterol homeostasis	biological_process	0.46228	1	213	62	19402	ENSBTAG00000019045
GO:0016358	dendrite development	biological_process	0.46228	2	213	149	19402	ENSBTAG00000013244,ENSBTAG00000014828
GO:0007041	lysosomal transport	biological_process	0.46237	1	213	60	19402	ENSBTAG00000012774
GO:0033077	T cell differentiation in thymus	biological_process	0.46281	1	213	64	19402	ENSBTAG00000002283
GO:0005681	spliceosomal complex	cellular_component	0.46287	2	213	162	19402	ENSBTAG00000018195,ENSBTAG00000025848
GO:0001669	acrosomal vesicle	cellular_component	0.46302	1	213	63	19402	ENSBTAG00000018601
GO:0009896	positive regulation of catabolic process	biological_process	0.46312	3	213	254	19402	ENSBTAG00000019161,ENSBTAG00000001400,ENSBTAG00000021029
GO:0043547	positive regulation of GTPase activity	biological_process	0.46364	3	213	247	19402	ENSBTAG00000019161,ENSBTAG00000014007,ENSBTAG00000037426
GO:0016605	PML body	cellular_component	0.46425	1	213	60	19402	ENSBTAG00000004751
GO:0005802	trans-Golgi network	cellular_component	0.46426	2	213	155	19402	ENSBTAG00000016352,ENSBTAG00000012774
GO:0044444	cytoplasmic part	cellular_component	0.46467	67	213	6675	19402	ENSBTAG00000019163,ENSBTAG00000015436,ENSBTAG00000006879,ENSBTAG00000031069,ENSBTAG00000013282,ENSBTAG00000023600,ENSBTAG00000001580,ENSBTAG00000018837,ENSBTAG00000016352,ENSBTAG00000013169,ENSBTAG00000012774,ENSBTAG00000039245,ENSBTAG00000046385,ENSBTAG00000004751,ENSBTAG00000003586,ENSBTAG00000000448,ENSBTAG00000002795,ENSBTAG00000006563,ENSBTAG00000013244,ENSBTAG00000002283,ENSBTAG00000046555,…
GO:0006112	energy reserve metabolic process	biological_process	0.46559	1	213	63	19402	ENSBTAG00000001400
GO:0003730	mRNA 3'-UTR binding	molecular_function	0.46567	1	213	64	19402	ENSBTAG00000025848
GO:0042035	regulation of cytokine biosynthetic process	biological_process	0.46567	1	213	65	19402	ENSBTAG00000020444
GO:0051248	negative regulation of protein metabolic process	biological_process	0.46596	6	213	549	19402	ENSBTAG00000006563,ENSBTAG00000021029,ENSBTAG00000023600,ENSBTAG00000034281,ENSBTAG00000025848,ENSBTAG00000013244
GO:0045597	positive regulation of cell differentiation	biological_process	0.46627	6	213	550	19402	ENSBTAG00000026234,ENSBTAG00000013888,ENSBTAG00000003184,ENSBTAG00000018965,ENSBTAG00000012774,ENSBTAG00000004835
GO:0034705	potassium channel complex	cellular_component	0.46641	1	213	64	19402	ENSBTAG00000007442
GO:0003014	renal system process	biological_process	0.46662	1	213	63	19402	ENSBTAG00000019915
GO:0031329	regulation of cellular catabolic process	biological_process	0.46668	8	213	738	19402	ENSBTAG00000006563,ENSBTAG00000021029,ENSBTAG00000019161,ENSBTAG00000037426,ENSBTAG00000013244,ENSBTAG00000001400,ENSBTAG00000014191,ENSBTAG00000014007
GO:1901068	guanosine-containing compound metabolic process	biological_process	0.46669	4	213	344	19402	ENSBTAG00000003410,ENSBTAG00000014007,ENSBTAG00000037426,ENSBTAG00000019161
GO:0008589	regulation of smoothened signaling pathway	biological_process	0.46686	1	213	61	19402	ENSBTAG00000013888
GO:0042692	muscle cell differentiation	biological_process	0.46711	4	213	354	19402	ENSBTAG00000009489,ENSBTAG00000002283,ENSBTAG00000020578,ENSBTAG00000006563
GO:0030301	cholesterol transport	biological_process	0.46718	1	213	63	19402	ENSBTAG00000017704
GO:0065002	intracellular protein transmembrane transport	biological_process	0.4676	1	213	66	19402	ENSBTAG00000001400
GO:0034637	cellular carbohydrate biosynthetic process	biological_process	0.46762	1	213	64	19402	ENSBTAG00000001400
GO:0016363	nuclear matrix	cellular_component	0.46837	1	213	62	19402	ENSBTAG00000004751
GO:0061564	axon development	biological_process	0.46843	4	213	347	19402	ENSBTAG00000003992,ENSBTAG00000013244,ENSBTAG00000014828,ENSBTAG00000004751
GO:1901214	regulation of neuron death	biological_process	0.46905	2	213	158	19402	ENSBTAG00000008734,ENSBTAG00000014828
GO:0010717	regulation of epithelial to mesenchymal transition	biological_process	0.46948	1	213	63	19402	ENSBTAG00000013888
GO:0042255	ribosome assembly	biological_process	0.47051	1	213	72	19402	ENSBTAG00000003410
GO:0034333	adherens junction assembly	biological_process	0.47052	1	213	61	19402	ENSBTAG00000023600
GO:0032868	response to insulin stimulus	biological_process	0.47117	2	213	158	19402	ENSBTAG00000001400,ENSBTAG00000022622
GO:0021675	nerve development	biological_process	0.47163	1	213	65	19402	ENSBTAG00000004835
GO:0010833	telomere maintenance via telomere lengthening	biological_process	0.47181	1	213	64	19402	ENSBTAG00000009346
GO:0015850	organic hydroxy compound transport	biological_process	0.47205	2	213	161	19402	ENSBTAG00000017704,ENSBTAG00000023259
GO:0048524	positive regulation of viral process	biological_process	0.4723	1	213	63	19402	ENSBTAG00000038375
GO:0071482	cellular response to light stimulus	biological_process	0.47309	1	213	65	19402	ENSBTAG00000001400
GO:0021782	glial cell development	biological_process	0.47324	1	213	65	19402	ENSBTAG00000001400
GO:0000278	mitotic cell cycle	biological_process	0.47386	7	213	653	19402	ENSBTAG00000013169,ENSBTAG00000012550,ENSBTAG00000012213,ENSBTAG00000046626,ENSBTAG00000015859,XLOC_030140,ENSBTAG00000013888
GO:0010941	regulation of cell death	biological_process	0.47595	12	213	1162	19402	ENSBTAG00000003992,ENSBTAG00000003184,ENSBTAG00000013888,ENSBTAG00000013244,ENSBTAG00000008734,ENSBTAG00000019757,ENSBTAG00000019915,ENSBTAG00000001400,ENSBTAG00000014828,ENSBTAG00000026234,ENSBTAG00000017618,ENSBTAG00000013169
GO:0044764	multi-organism cellular process	biological_process	0.47627	3	213	263	19402	ENSBTAG00000032034,ENSBTAG00000019915,ENSBTAG00000038375
GO:0071806	protein transmembrane transport	biological_process	0.47664	1	213	68	19402	ENSBTAG00000001400
GO:0030168	platelet activation	biological_process	0.47677	1	213	65	19402	ENSBTAG00000003184
GO:0006900	membrane budding	biological_process	0.47686	1	213	62	19402	ENSBTAG00000011307
GO:0043255	regulation of carbohydrate biosynthetic process	biological_process	0.47701	1	213	65	19402	ENSBTAG00000001400
GO:0000904	cell morphogenesis involved in differentiation	biological_process	0.47785	7	213	642	19402	ENSBTAG00000003992,ENSBTAG00000003184,ENSBTAG00000013888,ENSBTAG00000014828,ENSBTAG00000004751,ENSBTAG00000013244,ENSBTAG00000002283
GO:0060322	head development	biological_process	0.4782	1	213	64	19402	ENSBTAG00000013213
GO:0017016	Ras GTPase binding	molecular_function	0.47827	3	213	250	19402	ENSBTAG00000020837,ENSBTAG00000003696,ENSBTAG00000018951
GO:0061138	morphogenesis of a branching epithelium	biological_process	0.47864	2	213	162	19402	ENSBTAG00000004313,ENSBTAG00000013888
GO:0019208	phosphatase regulator activity	molecular_function	0.47867	1	213	65	19402	ENSBTAG00000006724
GO:0090066	regulation of anatomical structure size	biological_process	0.47916	4	213	359	19402	ENSBTAG00000004751,ENSBTAG00000046385,ENSBTAG00000019915,ENSBTAG00000046555
GO:0045454	cell redox homeostasis	biological_process	0.47947	1	213	66	19402	ENSBTAG00000014191
GO:0007044	cell-substrate junction assembly	biological_process	0.4796	1	213	62	19402	ENSBTAG00000023600
GO:0007009	plasma membrane organization	biological_process	0.4796	2	213	155	19402	ENSBTAG00000001400,ENSBTAG00000011534
GO:0060541	respiratory system development	biological_process	0.48071	2	213	160	19402	ENSBTAG00000003586,ENSBTAG00000013888
GO:0043393	regulation of protein binding	biological_process	0.481	2	213	162	19402	ENSBTAG00000006718,ENSBTAG00000026234
GO:0023051	regulation of signaling	biological_process	0.48105	26	213	2566	19402	ENSBTAG00000012774,ENSBTAG00000016442,ENSBTAG00000012550,ENSBTAG00000046385,ENSBTAG00000017618,ENSBTAG00000026234,ENSBTAG00000011534,ENSBTAG00000000238,ENSBTAG00000021029,ENSBTAG00000019915,ENSBTAG00000023600,ENSBTAG00000009489,ENSBTAG00000013888,ENSBTAG00000003184,ENSBTAG00000017429,ENSBTAG00000006724,ENSBTAG00000002283,ENSBTAG00000044171,ENSBTAG00000022622,ENSBTAG00000014828,ENSBTAG00000018965,…
GO:0060562	epithelial tube morphogenesis	biological_process	0.48199	3	213	261	19402	ENSBTAG00000000305,ENSBTAG00000013888,ENSBTAG00000026234
GO:0000792	heterochromatin	cellular_component	0.48276	1	213	66	19402	ENSBTAG00000004706
GO:0051179	localization	biological_process	0.48281	49	213	4851	19402	ENSBTAG00000000305,ENSBTAG00000044171,ENSBTAG00000019137,ENSBTAG00000031069,ENSBTAG00000001400,ENSBTAG00000034854,ENSBTAG00000016354,ENSBTAG00000014828,ENSBTAG00000012213,ENSBTAG00000003696,ENSBTAG00000020837,ENSBTAG00000015436,ENSBTAG00000007442,ENSBTAG00000030567,ENSBTAG00000034674,ENSBTAG00000016352,ENSBTAG00000012774,ENSBTAG00000046385,ENSBTAG00000004751,ENSBTAG00000023600,ENSBTAG00000013282,…
GO:0051235	maintenance of location	biological_process	0.48536	3	213	263	19402	ENSBTAG00000019915,ENSBTAG00000007442,ENSBTAG00000003414
GO:0032006	regulation of TOR signaling cascade	biological_process	0.48566	1	213	65	19402	ENSBTAG00000019161
GO:0015075	ion transmembrane transporter activity	molecular_function	0.48612	9	213	851	19402	ENSBTAG00000014828,ENSBTAG00000001382,ENSBTAG00000034854,ENSBTAG00000005379,ENSBTAG00000019137,ENSBTAG00000034674,ENSBTAG00000009489,ENSBTAG00000018837,ENSBTAG00000002425
GO:0022607	cellular component assembly	biological_process	0.48682	22	213	2188	19402	ENSBTAG00000019161,ENSBTAG00000013244,ENSBTAG00000007442,ENSBTAG00000011317,ENSBTAG00000000305,ENSBTAG00000016350,ENSBTAG00000046555,ENSBTAG00000020965,ENSBTAG00000014828,ENSBTAG00000007988,ENSBTAG00000023600,ENSBTAG00000003822,ENSBTAG00000019915,ENSBTAG00000001580,ENSBTAG00000015859,ENSBTAG00000030608,ENSBTAG00000003410,ENSBTAG00000038375,ENSBTAG00000013169,ENSBTAG00000012774,ENSBTAG00000046385,…
GO:0010827	regulation of glucose transport	biological_process	0.48821	1	213	67	19402	ENSBTAG00000001400
GO:0070062	extracellular vesicular exosome	cellular_component	0.48874	1	213	67	19402	ENSBTAG00000014191
GO:0019207	kinase regulator activity	molecular_function	0.48944	2	213	167	19402	ENSBTAG00000046626,ENSBTAG00000022622
GO:0032368	regulation of lipid transport	biological_process	0.49008	1	213	69	19402	ENSBTAG00000001400
GO:0051897	positive regulation of protein kinase B signaling cascade	biological_process	0.49041	1	213	68	19402	ENSBTAG00000026234
GO:0045089	positive regulation of innate immune response	biological_process	0.49056	2	213	168	19402	ENSBTAG00000012774,ENSBTAG00000016532
GO:0031668	cellular response to extracellular stimulus	biological_process	0.49197	3	213	264	19402	ENSBTAG00000013244,ENSBTAG00000014191,ENSBTAG00000019161
GO:0043627	response to estrogen stimulus	biological_process	0.49267	1	213	70	19402	ENSBTAG00000013888
GO:0014066	regulation of phosphatidylinositol 3-kinase cascade	biological_process	0.49329	1	213	67	19402	ENSBTAG00000021029
GO:0048856	anatomical structure development	biological_process	0.49414	41	213	4074	19402	ENSBTAG00000002283,ENSBTAG00000039581,ENSBTAG00000020965,ENSBTAG00000006563,ENSBTAG00000003586,ENSBTAG00000013244,ENSBTAG00000016030,ENSBTAG00000026234,ENSBTAG00000011534,ENSBTAG00000009634,ENSBTAG00000019915,ENSBTAG00000003822,ENSBTAG00000005638,ENSBTAG00000009238,ENSBTAG00000003184,ENSBTAG00000003304,ENSBTAG00000003669,ENSBTAG00000004313,ENSBTAG00000000305,ENSBTAG00000013213,ENSBTAG00000006879,…
GO:0006399	tRNA metabolic process	biological_process	0.49581	2	213	169	19402	ENSBTAG00000025612,ENSBTAG00000019325
GO:0008047	enzyme activator activity	molecular_function	0.49582	4	213	359	19402	ENSBTAG00000019161,ENSBTAG00000037426,ENSBTAG00000014007,ENSBTAG00000018951
GO:0019843	rRNA binding	molecular_function	0.49592	1	213	77	19402	ENSBTAG00000025848
GO:0015297	antiporter activity	molecular_function	0.49614	1	213	66	19402	ENSBTAG00000001382
GO:0035967	cellular response to topologically incorrect protein	biological_process	0.49649	1	213	70	19402	ENSBTAG00000013244
GO:0006818	hydrogen transport	biological_process	0.49673	1	213	73	19402	ENSBTAG00000008734
GO:0015992	proton transport	biological_process	0.49673	1	213	73	19402	ENSBTAG00000008734
GO:0006260	DNA replication	biological_process	0.49739	3	213	266	19402	ENSBTAG00000012213,ENSBTAG00000009346,ENSBTAG00000018229
GO:0071495	cellular response to endogenous stimulus	biological_process	0.49821	8	213	763	19402	ENSBTAG00000007442,ENSBTAG00000003184,ENSBTAG00000020184,ENSBTAG00000022622,ENSBTAG00000011534,ENSBTAG00000018965,ENSBTAG00000004647,ENSBTAG00000001400
GO:0045860	positive regulation of protein kinase activity	biological_process	0.49898	4	213	364	19402	ENSBTAG00000017618,ENSBTAG00000026234,ENSBTAG00000012550,ENSBTAG00000016442
GO:0048864	stem cell development	biological_process	0.50054	3	213	266	19402	ENSBTAG00000002283,ENSBTAG00000018965,ENSBTAG00000013888
GO:0071375	cellular response to peptide hormone stimulus	biological_process	0.50081	2	213	167	19402	ENSBTAG00000022622,ENSBTAG00000001400
GO:0045814	negative regulation of gene expression, epigenetic	biological_process	0.50187	1	213	71	19402	ENSBTAG00000004706
GO:0021549	cerebellum development	biological_process	0.50204	1	213	69	19402	ENSBTAG00000014828
GO:0002009	morphogenesis of an epithelium	biological_process	0.50266	4	213	368	19402	ENSBTAG00000026234,ENSBTAG00000013888,ENSBTAG00000004313,ENSBTAG00000000305
GO:0071822	protein complex subunit organization	biological_process	0.50324	14	213	1373	19402	ENSBTAG00000015859,ENSBTAG00000030566,ENSBTAG00000013244,ENSBTAG00000007442,ENSBTAG00000019915,ENSBTAG00000020965,ENSBTAG00000004751,ENSBTAG00000007988,ENSBTAG00000000305,ENSBTAG00000038375,ENSBTAG00000011317,ENSBTAG00000046555,ENSBTAG00000013169,ENSBTAG00000016350
GO:0031099	regeneration	biological_process	0.50359	1	213	70	19402	ENSBTAG00000002283
GO:0032947	protein complex scaffold	molecular_function	0.50368	1	213	68	19402	ENSBTAG00000007442
GO:0032543	mitochondrial translation	biological_process	0.50454	1	213	72	19402	ENSBTAG00000004663
GO:0045137	development of primary sexual characteristics	biological_process	0.50454	2	213	170	19402	ENSBTAG00000004313,ENSBTAG00000003184
GO:0007346	regulation of mitotic cell cycle	biological_process	0.50485	4	213	371	19402	ENSBTAG00000046626,ENSBTAG00000013888,ENSBTAG00000013169,ENSBTAG00000012550
GO:0031267	small GTPase binding	molecular_function	0.50493	3	213	260	19402	ENSBTAG00000020837,ENSBTAG00000003696,ENSBTAG00000018951
GO:0060350	endochondral bone morphogenesis	biological_process	0.5051	1	213	69	19402	ENSBTAG00000003669
GO:0004721	phosphoprotein phosphatase activity	molecular_function	0.50665	2	213	168	19402	ENSBTAG00000005754,ENSBTAG00000004061
GO:0050808	synapse organization	biological_process	0.50692	2	213	168	19402	ENSBTAG00000014828,ENSBTAG00000009489
GO:0005525	GTP binding	molecular_function	0.50702	4	213	381	19402	ENSBTAG00000012774,ENSBTAG00000011307,ENSBTAG00000046385,ENSBTAG00000003410
GO:0000045	autophagic vacuole assembly	biological_process	0.5071	1	213	70	19402	ENSBTAG00000019161
GO:0008013	beta-catenin binding	molecular_function	0.50749	1	213	69	19402	ENSBTAG00000013244
GO:0051259	protein oligomerization	biological_process	0.50759	4	213	376	19402	ENSBTAG00000013244,ENSBTAG00000007988,ENSBTAG00000038375,ENSBTAG00000016350
GO:0000079	regulation of cyclin-dependent protein serine/threonine kinase activity	biological_process	0.50762	1	213	73	19402	ENSBTAG00000046626
GO:0051345	positive regulation of hydrolase activity	biological_process	0.508	5	213	469	19402	ENSBTAG00000019161,ENSBTAG00000032034,ENSBTAG00000014007,ENSBTAG00000037426,ENSBTAG00000019915
GO:0060249	anatomical structure homeostasis	biological_process	0.50816	3	213	270	19402	ENSBTAG00000003822,ENSBTAG00000009346,ENSBTAG00000003184
GO:0097191	extrinsic apoptotic signaling pathway	biological_process	0.50877	2	213	172	19402	ENSBTAG00000003184,ENSBTAG00000026234
GO:2001237	negative regulation of extrinsic apoptotic signaling pathway	biological_process	0.50886	1	213	70	19402	ENSBTAG00000003184
GO:0006641	triglyceride metabolic process	biological_process	0.50917	1	213	72	19402	ENSBTAG00000039245
GO:0042089	cytokine biosynthetic process	biological_process	0.51047	1	213	74	19402	ENSBTAG00000020444
GO:1901699	cellular response to nitrogen compound	biological_process	0.51131	4	213	367	19402	ENSBTAG00000007442,ENSBTAG00000022622,ENSBTAG00000001400,ENSBTAG00000020184
GO:0043487	regulation of RNA stability	biological_process	0.51144	1	213	72	19402	ENSBTAG00000046509
GO:0042542	response to hydrogen peroxide	biological_process	0.51169	1	213	75	19402	ENSBTAG00000013244
GO:0051240	positive regulation of multicellular organismal process	biological_process	0.51203	6	213	581	19402	ENSBTAG00000004751,ENSBTAG00000009489,ENSBTAG00000004647,ENSBTAG00000012774,ENSBTAG00000006879,ENSBTAG00000013213
GO:0071456	cellular response to hypoxia	biological_process	0.51248	1	213	72	19402	ENSBTAG00000004706
GO:0043230	extracellular organelle	cellular_component	0.51262	1	213	72	19402	ENSBTAG00000014191
GO:0065010	extracellular membrane-bounded organelle	cellular_component	0.51262	1	213	72	19402	ENSBTAG00000014191
GO:0072676	lymphocyte migration	biological_process	0.51334	1	213	77	19402	ENSBTAG00000023600
GO:0001510	RNA methylation	biological_process	0.51334	1	213	74	19402	ENSBTAG00000019325
GO:0003727	single-stranded RNA binding	molecular_function	0.51389	1	213	72	19402	ENSBTAG00000025848
GO:0016667	oxidoreductase activity, acting on a sulfur group of donors	molecular_function	0.51412	1	213	74	19402	ENSBTAG00000014191
GO:0008080	N-acetyltransferase activity	molecular_function	0.51461	1	213	73	19402	ENSBTAG00000013149
GO:0042177	negative regulation of protein catabolic process	biological_process	0.51645	1	213	72	19402	ENSBTAG00000006563
GO:0048858	cell projection morphogenesis	biological_process	0.51704	7	213	661	19402	ENSBTAG00000019915,ENSBTAG00000003822,ENSBTAG00000014828,ENSBTAG00000004751,ENSBTAG00000013244,ENSBTAG00000020965,ENSBTAG00000003992
GO:0001763	morphogenesis of a branching structure	biological_process	0.51714	2	213	174	19402	ENSBTAG00000013888,ENSBTAG00000004313
GO:0036294	cellular response to decreased oxygen levels	biological_process	0.51732	1	213	73	19402	ENSBTAG00000004706
GO:0043067	regulation of programmed cell death	biological_process	0.51832	11	213	1096	19402	ENSBTAG00000001400,ENSBTAG00000026234,ENSBTAG00000014828,ENSBTAG00000017618,ENSBTAG00000013169,ENSBTAG00000003184,ENSBTAG00000003992,ENSBTAG00000013244,ENSBTAG00000013888,ENSBTAG00000019915,ENSBTAG00000019757
GO:0042107	cytokine metabolic process	biological_process	0.51951	1	213	76	19402	ENSBTAG00000020444
GO:0032879	regulation of localization	biological_process	0.51985	18	213	1786	19402	ENSBTAG00000004751,ENSBTAG00000046385,ENSBTAG00000016352,ENSBTAG00000038375,ENSBTAG00000002425,ENSBTAG00000011307,ENSBTAG00000008734,ENSBTAG00000021029,ENSBTAG00000023600,ENSBTAG00000014828,ENSBTAG00000001400,ENSBTAG00000017429,ENSBTAG00000044171,ENSBTAG00000000305,ENSBTAG00000019137,ENSBTAG00000013244,ENSBTAG00000007442,ENSBTAG00000012213
GO:0032956	regulation of actin cytoskeleton organization	biological_process	0.52078	3	213	274	19402	ENSBTAG00000004751,ENSBTAG00000046555,ENSBTAG00000019915
GO:0001942	hair follicle development	biological_process	0.5208	1	213	73	19402	ENSBTAG00000000923
GO:0009953	dorsal/ventral pattern formation	biological_process	0.52125	1	213	75	19402	ENSBTAG00000013888
GO:0035239	tube morphogenesis	biological_process	0.52175	3	213	276	19402	ENSBTAG00000000305,ENSBTAG00000026234,ENSBTAG00000013888
GO:0004620	phospholipase activity	molecular_function	0.52204	1	213	73	19402	ENSBTAG00000019150
GO:0001822	kidney development	biological_process	0.52285	2	213	174	19402	ENSBTAG00000013213,ENSBTAG00000006879
GO:0008277	regulation of G-protein coupled receptor protein signaling pathway	biological_process	0.52315	1	213	75	19402	ENSBTAG00000011534
GO:0047485	protein N-terminus binding	molecular_function	0.52324	1	213	74	19402	ENSBTAG00000004706
GO:0002064	epithelial cell development	biological_process	0.52327	3	213	276	19402	ENSBTAG00000005638,ENSBTAG00000002283,ENSBTAG00000013888
GO:0043666	regulation of phosphoprotein phosphatase activity	biological_process	0.52428	1	213	74	19402	ENSBTAG00000006724
GO:0006816	calcium ion transport	biological_process	0.52548	3	213	273	19402	ENSBTAG00000011534,ENSBTAG00000014828,ENSBTAG00000009489
GO:0022404	molting cycle process	biological_process	0.52611	1	213	74	19402	ENSBTAG00000000923
GO:0022405	hair cycle process	biological_process	0.52611	1	213	74	19402	ENSBTAG00000000923
GO:0006914	autophagy	biological_process	0.52629	3	213	277	19402	ENSBTAG00000014191,ENSBTAG00000013244,ENSBTAG00000019161
GO:0034446	substrate adhesion-dependent cell spreading	biological_process	0.52636	1	213	72	19402	ENSBTAG00000002283
GO:0046930	pore complex	cellular_component	0.52657	1	213	72	19402	ENSBTAG00000030566
GO:0001892	embryonic placenta development	biological_process	0.52855	1	213	75	19402	ENSBTAG00000026234
GO:0043197	dendritic spine	cellular_component	0.52895	1	213	72	19402	ENSBTAG00000011307
GO:1901653	cellular response to peptide	biological_process	0.52941	2	213	176	19402	ENSBTAG00000022622,ENSBTAG00000001400
GO:0000775	chromosome, centromeric region	cellular_component	0.53013	2	213	176	19402	XLOC_030140,ENSBTAG00000032034
GO:0031929	TOR signaling cascade	biological_process	0.53161	1	213	74	19402	ENSBTAG00000019161
GO:0006405	RNA export from nucleus	biological_process	0.53302	1	213	77	19402	ENSBTAG00000030566
GO:0005230	extracellular ligand-gated ion channel activity	molecular_function	0.53518	1	213	75	19402	ENSBTAG00000034854
GO:0000323	lytic vacuole	cellular_component	0.53615	3	213	287	19402	ENSBTAG00000012774,ENSBTAG00000018837,ENSBTAG00000019161
GO:0051051	negative regulation of transport	biological_process	0.53628	3	213	284	19402	ENSBTAG00000023600,ENSBTAG00000001400,ENSBTAG00000011307
GO:0019395	fatty acid oxidation	biological_process	0.53669	1	213	75	19402	ENSBTAG00000001400
GO:0019751	polyol metabolic process	biological_process	0.53748	1	213	76	19402	ENSBTAG00000039245
GO:0032269	negative regulation of cellular protein metabolic process	biological_process	0.53769	5	213	488	19402	ENSBTAG00000021029,ENSBTAG00000006563,ENSBTAG00000025848,ENSBTAG00000013244,ENSBTAG00000034281
GO:0042306	regulation of protein import into nucleus	biological_process	0.53957	1	213	76	19402	ENSBTAG00000023600
GO:0046332	SMAD binding	molecular_function	0.53981	1	213	75	19402	ENSBTAG00000018965
GO:0006796	phosphate-containing compound metabolic process	biological_process	0.54036	27	213	2713	19402	ENSBTAG00000021029,ENSBTAG00000005754,ENSBTAG00000003410,ENSBTAG00000004061,ENSBTAG00000037426,ENSBTAG00000003184,ENSBTAG00000016442,ENSBTAG00000016532,ENSBTAG00000039245,ENSBTAG00000012550,ENSBTAG00000020444,ENSBTAG00000009797,ENSBTAG00000026234,ENSBTAG00000004751,ENSBTAG00000017618,ENSBTAG00000046626,ENSBTAG00000009346,ENSBTAG00000040067,ENSBTAG00000007442,ENSBTAG00000013244,ENSBTAG00000019161,…
GO:0007569	cell aging	biological_process	0.54084	1	213	77	19402	ENSBTAG00000009346
GO:0006325	chromatin organization	biological_process	0.54148	7	213	725	19402	ENSBTAG00000040067,ENSBTAG00000020578,ENSBTAG00000019757,ENSBTAG00000003184,ENSBTAG00000013244,ENSBTAG00000004706,ENSBTAG00000013888
GO:0048610	cellular process involved in reproduction	biological_process	0.54204	5	213	491	19402	ENSBTAG00000013888,ENSBTAG00000007988,ENSBTAG00000012213,ENSBTAG00000001580,ENSBTAG00000005638
GO:0015758	glucose transport	biological_process	0.54266	1	213	78	19402	ENSBTAG00000001400
GO:0043902	positive regulation of multi-organism process	biological_process	0.54285	1	213	78	19402	ENSBTAG00000038375
GO:0022037	metencephalon development	biological_process	0.54287	1	213	78	19402	ENSBTAG00000014828
GO:0032561	guanyl ribonucleotide binding	molecular_function	0.5433	4	213	398	19402	ENSBTAG00000012774,ENSBTAG00000046385,ENSBTAG00000003410,ENSBTAG00000011307
GO:0044264	cellular polysaccharide metabolic process	biological_process	0.54384	1	213	79	19402	ENSBTAG00000001400
GO:0001843	neural tube closure	biological_process	0.54459	1	213	77	19402	ENSBTAG00000000305
GO:0060606	tube closure	biological_process	0.54459	1	213	77	19402	ENSBTAG00000000305
GO:0032990	cell part morphogenesis	biological_process	0.54551	7	213	679	19402	ENSBTAG00000020965,ENSBTAG00000003992,ENSBTAG00000013244,ENSBTAG00000014828,ENSBTAG00000004751,ENSBTAG00000003822,ENSBTAG00000019915
GO:0019001	guanyl nucleotide binding	molecular_function	0.54553	4	213	399	19402	ENSBTAG00000003410,ENSBTAG00000046385,ENSBTAG00000011307,ENSBTAG00000012774
GO:0051028	mRNA transport	biological_process	0.54647	1	213	81	19402	ENSBTAG00000030566
GO:0008380	RNA splicing	biological_process	0.54711	3	213	296	19402	ENSBTAG00000025848,ENSBTAG00000017333,ENSBTAG00000018195
GO:0005089	Rho guanyl-nucleotide exchange factor activity	molecular_function	0.54717	1	213	74	19402	ENSBTAG00000020837
GO:0071013	catalytic step 2 spliceosome	cellular_component	0.54764	1	213	82	19402	ENSBTAG00000018195
GO:0044309	neuron spine	cellular_component	0.54783	1	213	76	19402	ENSBTAG00000011307
GO:0017148	negative regulation of translation	biological_process	0.54906	1	213	79	19402	ENSBTAG00000025848
GO:0006631	fatty acid metabolic process	biological_process	0.54979	3	213	288	19402	ENSBTAG00000003496,ENSBTAG00000015436,ENSBTAG00000001400
GO:0050662	coenzyme binding	molecular_function	0.55033	2	213	181	19402	ENSBTAG00000046502,ENSBTAG00000008743
GO:0051015	actin filament binding	molecular_function	0.55125	2	213	179	19402	ENSBTAG00000046555,ENSBTAG00000019915
GO:0090288	negative regulation of cellular response to growth factor stimulus	biological_process	0.55276	1	213	80	19402	ENSBTAG00000018965
GO:2001233	regulation of apoptotic signaling pathway	biological_process	0.5544	3	213	295	19402	ENSBTAG00000003184,ENSBTAG00000026234,ENSBTAG00000019915
GO:0042383	sarcolemma	cellular_component	0.55486	1	213	79	19402	ENSBTAG00000017333
GO:0008565	protein transporter activity	molecular_function	0.55737	1	213	81	19402	ENSBTAG00000011534
GO:0031347	regulation of defense response	biological_process	0.55834	4	213	404	19402	ENSBTAG00000014007,ENSBTAG00000023600,ENSBTAG00000012774,ENSBTAG00000016532
GO:0017015	regulation of transforming growth factor beta receptor signaling pathway	biological_process	0.55843	1	213	81	19402	ENSBTAG00000018965
[truncated: 827 more rows]
