# Supplementary material for: Interference With ACSL1 Gene in Bovine Adipocytes: Transcriptome Profiling of mRNA and lncRNA Related to Unsaturated Fatty Acid Synthesis
Source: Front Vet Sci. 2021 Dec 16;8:788316. doi: 10.3389/fvets.2021.788316 (PMC8716587; doi:10.3389/fvets.2021.788316)
Supplement: Supplementary File 9 — Trans-regulation of the lncRNAs target genes. [file Data_Sheet_1.ZIP]

Archive with 1 entries (1 files):
- Supplementary file 9.xlsx
