# Supplementary material for: Interference With ACSL1 Gene in Bovine Adipocytes: Transcriptome Profiling of mRNA and lncRNA Related to Unsaturated Fatty Acid Synthesis
Source: Front Vet Sci. 2021 Dec 16;8:788316. doi: 10.3389/fvets.2021.788316 (PMC8716587; doi:10.3389/fvets.2021.788316)
Supplement: Supplementary File 9 — Trans-regulation of the lncRNAs target genes. [file Data_Sheet_1.ZIP › Supplementary file 9.xlsx]

## Sheet: lncRNA_mRNA_co_expression_resul
lncRNA_ID	lncRNA_Gene_ID	lncRNA_Gene_Symbol	Status	mRNA_Gene_ID	mRNA_Gene_Symbol	Pearson_correlation	Pvalue
TCONS_00082550	XLOC_063785	XLOC_063785	Novel_lncRNA	ENSBTAG00000000169	ASZ1	0.952748	0.00329634
TCONS_00082550	XLOC_063785	XLOC_063785	Novel_lncRNA	ENSBTAG00000012417	ARL14EP	0.987771	0.000223417
TCONS_00082550	XLOC_063785	XLOC_063785	Novel_lncRNA	ENSBTAG00000008101	PCSK5	0.953234	0.00322939
TCONS_00082550	XLOC_063785	XLOC_063785	Novel_lncRNA	ENSBTAG00000000755	ZFR2	0.960563	0.00230229
TCONS_00082550	XLOC_063785	XLOC_063785	Novel_lncRNA	ENSBTAG00000021808	CACNB3	-0.972964	0.0010865
TCONS_00082550	XLOC_063785	XLOC_063785	Novel_lncRNA	ENSBTAG00000019054	EPSTI1	0.953297	0.00322084
TCONS_00082550	XLOC_063785	XLOC_063785	Novel_lncRNA	ENSBTAG00000025329	IRF2BPL	-0.983132	0.000424405
TCONS_00082550	XLOC_063785	XLOC_063785	Novel_lncRNA	ENSBTAG00000006756	MATR3	0.968278	0.00149349
TCONS_00082550	XLOC_063785	XLOC_063785	Novel_lncRNA	ENSBTAG00000021540	WDR11	0.982012	0.00048243
TCONS_00082550	XLOC_063785	XLOC_063785	Novel_lncRNA	ENSBTAG00000025146	--	0.980257	0.000580807
TCONS_00082550	XLOC_063785	XLOC_063785	Novel_lncRNA	ENSBTAG00000015931	TTC4	0.954355	0.0030776
TCONS_00082550	XLOC_063785	XLOC_063785	Novel_lncRNA	ENSBTAG00000019429	C6H4orf17	0.975023	0.000928
TCONS_00082550	XLOC_063785	XLOC_063785	Novel_lncRNA	ENSBTAG00000005314	MFN2	0.96163	0.00218018
TCONS_00082550	XLOC_063785	XLOC_063785	Novel_lncRNA	ENSBTAG00000010896	NKX3-2	0.959036	0.00248268
TCONS_00082550	XLOC_063785	XLOC_063785	Novel_lncRNA	ENSBTAG00000014933	TRAK2	0.955399	0.00293948
TCONS_00082550	XLOC_063785	XLOC_063785	Novel_lncRNA	ENSBTAG00000025210	COL4A2	-0.966052	0.00170919
TCONS_00082550	XLOC_063785	XLOC_063785	Novel_lncRNA	ENSBTAG00000031747	HMGN4	0.959526	0.00242408
TCONS_00082550	XLOC_063785	XLOC_063785	Novel_lncRNA	ENSBTAG00000006201	DTWD1	0.975855	0.000867414
TCONS_00082550	XLOC_063785	XLOC_063785	Novel_lncRNA	ENSBTAG00000005830	STRN4	-0.969774	0.00135664
TCONS_00082550	XLOC_063785	XLOC_063785	Novel_lncRNA	ENSBTAG00000003941	AP1AR	0.953691	0.00316711
TCONS_00082550	XLOC_063785	XLOC_063785	Novel_lncRNA	ENSBTAG00000030543	SLC6A16	0.950371	0.00363342
TCONS_00082550	XLOC_063785	XLOC_063785	Novel_lncRNA	ENSBTAG00000001801	SYT4	0.962078	0.00212982
TCONS_00082550	XLOC_063785	XLOC_063785	Novel_lncRNA	ENSBTAG00000003842	RABGEF1	0.973693	0.00102896
TCONS_00082550	XLOC_063785	XLOC_063785	Novel_lncRNA	ENSBTAG00000019877	DOCK7	0.958093	0.00259745
TCONS_00082550	XLOC_063785	XLOC_063785	Novel_lncRNA	ENSBTAG00000008309	ATP13A2	-0.950262	0.00364929
TCONS_00082550	XLOC_063785	XLOC_063785	Novel_lncRNA	ENSBTAG00000002750	KRIT1	0.994005	5.37939e-05
TCONS_00082550	XLOC_063785	XLOC_063785	Novel_lncRNA	ENSBTAG00000024888	PDE5A	0.996573	1.75939e-05
TCONS_00082550	XLOC_063785	XLOC_063785	Novel_lncRNA	ENSBTAG00000032613	SCG5	0.968882	0.00143739
TCONS_00082550	XLOC_063785	XLOC_063785	Novel_lncRNA	ENSBTAG00000043571	MT-ND2	0.974549	0.000963409
TCONS_00082550	XLOC_063785	XLOC_063785	Novel_lncRNA	ENSBTAG00000003035	IMPACT	0.98637	0.000277399
TCONS_00082550	XLOC_063785	XLOC_063785	Novel_lncRNA	ENSBTAG00000014689	CSPP1	0.965698	0.0017448
TCONS_00082550	XLOC_063785	XLOC_063785	Novel_lncRNA	ENSBTAG00000003747	PTGR2	0.961924	0.00214703
TCONS_00082550	XLOC_063785	XLOC_063785	Novel_lncRNA	ENSBTAG00000018562	TMEM159	0.956515	0.0027953
TCONS_00082550	XLOC_063785	XLOC_063785	Novel_lncRNA	ENSBTAG00000008819	BTBD16	0.955578	0.0029161
TCONS_00082550	XLOC_063785	XLOC_063785	Novel_lncRNA	ENSBTAG00000031069	SNX24	0.961592	0.0021844
TCONS_00082550	XLOC_063785	XLOC_063785	Novel_lncRNA	ENSBTAG00000009159	PLXNA1	-0.96055	0.00230378
TCONS_00082550	XLOC_063785	XLOC_063785	Novel_lncRNA	ENSBTAG00000032166	GTPBP10	0.956165	0.00284016
TCONS_00082550	XLOC_063785	XLOC_063785	Novel_lncRNA	ENSBTAG00000006747	LTBP3	-0.982641	0.000449397
TCONS_00082550	XLOC_063785	XLOC_063785	Novel_lncRNA	ENSBTAG00000047998	COL5A1	-0.988007	0.00021489
TCONS_00082550	XLOC_063785	XLOC_063785	Novel_lncRNA	ENSBTAG00000009357	IL34	-0.953355	0.00321292
TCONS_00082550	XLOC_063785	XLOC_063785	Novel_lncRNA	XLOC_046957	XLOC_046957	0.950957	0.00354881
TCONS_00082550	XLOC_063785	XLOC_063785	Novel_lncRNA	ENSBTAG00000013900	TRIM21	0.986805	0.000260005
TCONS_00082550	XLOC_063785	XLOC_063785	Novel_lncRNA	ENSBTAG00000008925	MRE11	0.956531	0.00279327
TCONS_00082550	XLOC_063785	XLOC_063785	Novel_lncRNA	ENSBTAG00000021370	BLMH	0.987552	0.000231457
TCONS_00082550	XLOC_063785	XLOC_063785	Novel_lncRNA	ENSBTAG00000004489	APPBP2	0.991372	0.000111343
TCONS_00082550	XLOC_063785	XLOC_063785	Novel_lncRNA	ENSBTAG00000022520	BRCA1	0.974004	0.00100491
TCONS_00082550	XLOC_063785	XLOC_063785	Novel_lncRNA	ENSBTAG00000020441	HMG20A	0.958309	0.00257092
TCONS_00082550	XLOC_063785	XLOC_063785	Novel_lncRNA	ENSBTAG00000006547	CCDC25	0.969704	0.00136291
TCONS_00082550	XLOC_063785	XLOC_063785	Novel_lncRNA	ENSBTAG00000001171	OGFOD1	0.981582	0.00050572
TCONS_00082550	XLOC_063785	XLOC_063785	Novel_lncRNA	ENSBTAG00000021214	FBXL5	0.953574	0.00318305
TCONS_00082550	XLOC_063785	XLOC_063785	Novel_lncRNA	ENSBTAG00000015893	EPN3	-0.959486	0.00242877
TCONS_00082550	XLOC_063785	XLOC_063785	Novel_lncRNA	ENSBTAG00000003499	ENPP4	0.983675	0.000397605
TCONS_00082550	XLOC_063785	XLOC_063785	Novel_lncRNA	ENSBTAG00000031439	CDC14A	0.95137	0.0034898
TCONS_00082550	XLOC_063785	XLOC_063785	Novel_lncRNA	ENSBTAG00000024485	KLHL20	0.952246	0.00336628
TCONS_00082550	XLOC_063785	XLOC_063785	Novel_lncRNA	ENSBTAG00000032905	RMDN2	0.975091	0.000922961
TCONS_00082550	XLOC_063785	XLOC_063785	Novel_lncRNA	ENSBTAG00000010399	TXNDC16	0.983296	0.000416188
TCONS_00082550	XLOC_063785	XLOC_063785	Novel_lncRNA	ENSBTAG00000019008	FBXL16	-0.962632	0.00206841
TCONS_00082550	XLOC_063785	XLOC_063785	Novel_lncRNA	ENSBTAG00000001049	ANOS1	-0.964104	0.00190965
TCONS_00149243	XLOC_115297	XLOC_115297	Novel_lncRNA	ENSBTAG00000000417	MRPL12	-0.99304	7.2492e-05
TCONS_00149243	XLOC_115297	XLOC_115297	Novel_lncRNA	ENSBTAG00000013477	GCHFR	-0.958808	0.0025102
TCONS_00149243	XLOC_115297	XLOC_115297	Novel_lncRNA	ENSBTAG00000026638	CATSPER4	-0.981479	0.000511383
TCONS_00149243	XLOC_115297	XLOC_115297	Novel_lncRNA	ENSBTAG00000016855	BUD13	0.95482	0.00301572
TCONS_00149243	XLOC_115297	XLOC_115297	Novel_lncRNA	ENSBTAG00000044099	ZSWIM7	-0.950527	0.00361086
TCONS_00149243	XLOC_115297	XLOC_115297	Novel_lncRNA	ENSBTAG00000000146	FARP1	0.95739	0.00268471
TCONS_00149243	XLOC_115297	XLOC_115297	Novel_lncRNA	ENSBTAG00000007433	MYO9A	0.975042	0.000926581
TCONS_00149243	XLOC_115297	XLOC_115297	Novel_lncRNA	ENSBTAG00000002608	2021-09-02	0.983019	0.000430062
TCONS_00149243	XLOC_115297	XLOC_115297	Novel_lncRNA	ENSBTAG00000013060	IQGAP1	0.963937	0.00192741
TCONS_00149243	XLOC_115297	XLOC_115297	Novel_lncRNA	ENSBTAG00000001543	BRI3BP	0.957239	0.00270366
TCONS_00149243	XLOC_115297	XLOC_115297	Novel_lncRNA	ENSBTAG00000002829	TCP1	0.957357	0.00268882
TCONS_00149243	XLOC_115297	XLOC_115297	Novel_lncRNA	ENSBTAG00000021125	NUP160	0.960868	0.00226702
TCONS_00149243	XLOC_115297	XLOC_115297	Novel_lncRNA	ENSBTAG00000021791	PARP9	-0.961088	0.00224178
TCONS_00149243	XLOC_115297	XLOC_115297	Novel_lncRNA	ENSBTAG00000003822	CROCC	0.965154	0.0018002
TCONS_00149243	XLOC_115297	XLOC_115297	Novel_lncRNA	ENSBTAG00000021128	ADD1	0.956931	0.00274242
TCONS_00149243	XLOC_115297	XLOC_115297	Novel_lncRNA	ENSBTAG00000001888	MED13L	0.955537	0.00292153
TCONS_00149243	XLOC_115297	XLOC_115297	Novel_lncRNA	ENSBTAG00000006666	NAA25	0.970342	0.00130637
TCONS_00149243	XLOC_115297	XLOC_115297	Novel_lncRNA	ENSBTAG00000021000	USF3	0.971762	0.00118485
TCONS_00149243	XLOC_115297	XLOC_115297	Novel_lncRNA	ENSBTAG00000016343	KCNIP2	0.953479	0.003196
TCONS_00149243	XLOC_115297	XLOC_115297	Novel_lncRNA	ENSBTAG00000015844	TFPI2	0.967155	0.00160046
TCONS_00149243	XLOC_115297	XLOC_115297	Novel_lncRNA	ENSBTAG00000046385	RAB5A	0.959127	0.00247182
TCONS_00149243	XLOC_115297	XLOC_115297	Novel_lncRNA	ENSBTAG00000001060	CXCR4	-0.956857	0.00275177
TCONS_00149243	XLOC_115297	XLOC_115297	Novel_lncRNA	ENSBTAG00000018869	IGSF6	0.965224	0.00179301
TCONS_00149243	XLOC_115297	XLOC_115297	Novel_lncRNA	XLOC_127416	XLOC_127416	0.978667	0.000677764
TCONS_00149243	XLOC_115297	XLOC_115297	Novel_lncRNA	ENSBTAG00000007052	BDKRB1	-0.960745	0.00228123
TCONS_00149243	XLOC_115297	XLOC_115297	Novel_lncRNA	ENSBTAG00000037965	ZSCAN23	0.99305	7.22814e-05
TCONS_00149243	XLOC_115297	XLOC_115297	Novel_lncRNA	ENSBTAG00000012648	ZSWIM5	0.965158	0.00179985
TCONS_00149243	XLOC_115297	XLOC_115297	Novel_lncRNA	ENSBTAG00000031583	NUPR2	-0.968895	0.00143626
TCONS_00149243	XLOC_115297	XLOC_115297	Novel_lncRNA	ENSBTAG00000038151	ELOF1	-0.96027	0.0023363
TCONS_00149243	XLOC_115297	XLOC_115297	Novel_lncRNA	ENSBTAG00000004781	POLR3B	0.955292	0.00295346
TCONS_00149243	XLOC_115297	XLOC_115297	Novel_lncRNA	ENSBTAG00000011313	CASP8AP2	0.977652	0.000743601
TCONS_00149243	XLOC_115297	XLOC_115297	Novel_lncRNA	ENSBTAG00000002055	ZFP28	0.953276	0.00322366
TCONS_00149243	XLOC_115297	XLOC_115297	Novel_lncRNA	ENSBTAG00000000598	CST3	-0.956133	0.00284422
TCONS_00149243	XLOC_115297	XLOC_115297	Novel_lncRNA	ENSBTAG00000004106	PRKRIP1	0.951304	0.00349923
TCONS_00149243	XLOC_115297	XLOC_115297	Novel_lncRNA	ENSBTAG00000000457	CCDC89	0.97481	0.000943845
TCONS_00149243	XLOC_115297	XLOC_115297	Novel_lncRNA	ENSBTAG00000017283	GTF3C2	0.956526	0.00279394
TCONS_00149243	XLOC_115297	XLOC_115297	Novel_lncRNA	ENSBTAG00000001136	KIAA1324	-0.958413	0.00255825
TCONS_00149243	XLOC_115297	XLOC_115297	Novel_lncRNA	ENSBTAG00000008596	PRICKLE1	0.971388	0.00121628
TCONS_00149243	XLOC_115297	XLOC_115297	Novel_lncRNA	ENSBTAG00000030705	DACT3	0.953171	0.00323808
TCONS_00149243	XLOC_115297	XLOC_115297	Novel_lncRNA	ENSBTAG00000019297	GFRA1	-0.953102	0.00324761
TCONS_00149243	XLOC_115297	XLOC_115297	Novel_lncRNA	ENSBTAG00000031363	AES	-0.95999	0.00236916
TCONS_00149243	XLOC_115297	XLOC_115297	Novel_lncRNA	ENSBTAG00000019901	RAD54L	0.958164	0.00258876
TCONS_00149243	XLOC_115297	XLOC_115297	Novel_lncRNA	ENSBTAG00000024726	HJURP	0.95976	0.00239632
TCONS_00149243	XLOC_115297	XLOC_115297	Novel_lncRNA	ENSBTAG00000026963	NCALD	0.963924	0.00192873
TCONS_00149243	XLOC_115297	XLOC_115297	Novel_lncRNA	ENSBTAG00000000362	SPG11	0.967983	0.00152123
TCONS_00149243	XLOC_115297	XLOC_115297	Novel_lncRNA	ENSBTAG00000002564	DLG4	0.960385	0.00232295
TCONS_00149243	XLOC_115297	XLOC_115297	Novel_lncRNA	ENSBTAG00000047186	NME2	-0.969346	0.0013951
TCONS_00149243	XLOC_115297	XLOC_115297	Novel_lncRNA	ENSBTAG00000005090	CEMIP2	0.95874	0.00251844
TCONS_00149243	XLOC_115297	XLOC_115297	Novel_lncRNA	ENSBTAG00000020292	C5H12orf57	-0.969799	0.0013544
TCONS_00149243	XLOC_115297	XLOC_115297	Novel_lncRNA	ENSBTAG00000003968	UBP1	0.985868	0.00029816
TCONS_00149243	XLOC_115297	XLOC_115297	Novel_lncRNA	ENSBTAG00000004885	DDR2	0.959345	0.00244559
TCONS_00149243	XLOC_115297	XLOC_115297	Novel_lncRNA	ENSBTAG00000012564	KANSL1	0.959054	0.00248052
TCONS_00149243	XLOC_115297	XLOC_115297	Novel_lncRNA	ENSBTAG00000015413	RASA2	0.971749	0.00118591
TCONS_00149243	XLOC_115297	XLOC_115297	Novel_lncRNA	ENSBTAG00000039890	RTL8C	-0.975659	0.000881511
TCONS_00149243	XLOC_115297	XLOC_115297	Novel_lncRNA	ENSBTAG00000013127	LPCAT3	-0.964725	0.00184453
TCONS_00149243	XLOC_115297	XLOC_115297	Novel_lncRNA	ENSBTAG00000011524	XRN1	0.986449	0.000274206
TCONS_00149243	XLOC_115297	XLOC_115297	Novel_lncRNA	ENSBTAG00000030820	NT5M	-0.973876	0.00101476
TCONS_00149243	XLOC_115297	XLOC_115297	Novel_lncRNA	ENSBTAG00000007489	NCOA3	0.950212	0.00365657
TCONS_00149243	XLOC_115297	XLOC_115297	Novel_lncRNA	ENSBTAG00000009032	TMEM80	-0.96892	0.0014339
TCONS_00149243	XLOC_115297	XLOC_115297	Novel_lncRNA	ENSBTAG00000004869	CXADR	0.950568	0.00360484
TCONS_00149243	XLOC_115297	XLOC_115297	Novel_lncRNA	ENSBTAG00000002842	HEATR4	0.950774	0.00357516
TCONS_00149243	XLOC_115297	XLOC_115297	Novel_lncRNA	ENSBTAG00000035643	--	0.954549	0.00305171
TCONS_00149243	XLOC_115297	XLOC_115297	Novel_lncRNA	ENSBTAG00000020123	AUP1	-0.953206	0.00323325
TCONS_00149243	XLOC_115297	XLOC_115297	Novel_lncRNA	ENSBTAG00000000053	FILIP1	0.964511	0.00186687
TCONS_00149243	XLOC_115297	XLOC_115297	Novel_lncRNA	ENSBTAG00000012385	NFX1	0.974482	0.000968417
TCONS_00149243	XLOC_115297	XLOC_115297	Novel_lncRNA	ENSBTAG00000001282	RALGAPA1	0.984689	0.000349828
TCONS_00149243	XLOC_115297	XLOC_115297	Novel_lncRNA	ENSBTAG00000019312	TFCP2	0.958411	0.00255851
TCONS_00149243	XLOC_115297	XLOC_115297	Novel_lncRNA	ENSBTAG00000009899	CHID1	-0.970928	0.00125546
TCONS_00149243	XLOC_115297	XLOC_115297	Novel_lncRNA	ENSBTAG00000010339	ABHD11	-0.95401	0.00312398
TCONS_00149243	XLOC_115297	XLOC_115297	Novel_lncRNA	ENSBTAG00000024179	--	-0.975845	0.000868166
TCONS_00149243	XLOC_115297	XLOC_115297	Novel_lncRNA	ENSBTAG00000016903	NLN	0.976601	0.000814882
TCONS_00149243	XLOC_115297	XLOC_115297	Novel_lncRNA	ENSBTAG00000000446	ATP11A	0.957441	0.0026783
TCONS_00149243	XLOC_115297	XLOC_115297	Novel_lncRNA	ENSBTAG00000016751	MYO6	0.951787	0.00343071
TCONS_00149243	XLOC_115297	XLOC_115297	Novel_lncRNA	ENSBTAG00000046602	PALM2	0.95332	0.00321768
TCONS_00149243	XLOC_115297	XLOC_115297	Novel_lncRNA	ENSBTAG00000008578	LSM4	0.992649	8.08467e-05
TCONS_00149243	XLOC_115297	XLOC_115297	Novel_lncRNA	ENSBTAG00000019924	DDHD1	0.980951	0.000540818
TCONS_00149243	XLOC_115297	XLOC_115297	Novel_lncRNA	ENSBTAG00000039307	YAP1	0.950984	0.00354494
TCONS_00149243	XLOC_115297	XLOC_115297	Novel_lncRNA	XLOC_012686	XLOC_012686	-0.983625	0.000400002
TCONS_00149243	XLOC_115297	XLOC_115297	Novel_lncRNA	ENSBTAG00000008648	PRDX5	-0.962031	0.00213508
TCONS_00149243	XLOC_115297	XLOC_115297	Novel_lncRNA	ENSBTAG00000004368	NFATC3	0.960681	0.00228862
TCONS_00108699	XLOC_083551	XLOC_083551	Novel_lncRNA	ENSBTAG00000000354	PDE6G	0.979887	0.000602733
TCONS_00108699	XLOC_083551	XLOC_083551	Novel_lncRNA	ENSBTAG00000003741	NEURL1	0.963405	0.0019843
TCONS_00108699	XLOC_083551	XLOC_083551	Novel_lncRNA	ENSBTAG00000046502	ACBD6	0.97312	0.0010741
TCONS_00108699	XLOC_083551	XLOC_083551	Novel_lncRNA	ENSBTAG00000014397	--	0.960768	0.00227856
TCONS_00108699	XLOC_083551	XLOC_083551	Novel_lncRNA	ENSBTAG00000021771	PTTG1IP	0.987373	0.000238167
TCONS_00108699	XLOC_083551	XLOC_083551	Novel_lncRNA	ENSBTAG00000016696	NCDN	0.950183	0.00366078
TCONS_00108699	XLOC_083551	XLOC_083551	Novel_lncRNA	ENSBTAG00000021849	DUS4L	-0.976117	0.000848788
TCONS_00108699	XLOC_083551	XLOC_083551	Novel_lncRNA	ENSBTAG00000008959	--	0.95541	0.00293804
TCONS_00108699	XLOC_083551	XLOC_083551	Novel_lncRNA	ENSBTAG00000014913	SRD5A3	0.972827	0.00109752
TCONS_00108699	XLOC_083551	XLOC_083551	Novel_lncRNA	ENSBTAG00000018289	TMEM150A	0.959997	0.00236834
TCONS_00108699	XLOC_083551	XLOC_083551	Novel_lncRNA	XLOC_045500	XLOC_045500	-0.975826	0.000869537
TCONS_00108699	XLOC_083551	XLOC_083551	Novel_lncRNA	ENSBTAG00000044018	--	0.995001	3.7429e-05
TCONS_00108699	XLOC_083551	XLOC_083551	Novel_lncRNA	ENSBTAG00000039766	FBRSL1	-0.966891	0.00162618
TCONS_00108699	XLOC_083551	XLOC_083551	Novel_lncRNA	ENSBTAG00000011279	MATN4	0.969273	0.00140171
TCONS_00108699	XLOC_083551	XLOC_083551	Novel_lncRNA	ENSBTAG00000004041	ANKRD10	0.956499	0.00279733
TCONS_00108699	XLOC_083551	XLOC_083551	Novel_lncRNA	ENSBTAG00000021830	ENPP1	0.951303	0.00349939
TCONS_00108699	XLOC_083551	XLOC_083551	Novel_lncRNA	ENSBTAG00000005751	CDAN1	0.961004	0.00225139
TCONS_00108699	XLOC_083551	XLOC_083551	Novel_lncRNA	ENSBTAG00000021606	ERCC8	-0.96718	0.0015981
TCONS_00108699	XLOC_083551	XLOC_083551	Novel_lncRNA	ENSBTAG00000018872	F12	0.95744	0.00267845
TCONS_00108699	XLOC_083551	XLOC_083551	Novel_lncRNA	ENSBTAG00000004021	CDK2	0.973316	0.00105856
TCONS_00108699	XLOC_083551	XLOC_083551	Novel_lncRNA	ENSBTAG00000001235	CD200R1L	0.976765	0.000803552
TCONS_00108699	XLOC_083551	XLOC_083551	Novel_lncRNA	ENSBTAG00000021504	TIRAP	0.966725	0.00164245
TCONS_00108699	XLOC_083551	XLOC_083551	Novel_lncRNA	ENSBTAG00000019432	--	0.977137	0.000778118
TCONS_00108699	XLOC_083551	XLOC_083551	Novel_lncRNA	ENSBTAG00000006966	NRM	0.970938	0.00125465
TCONS_00108699	XLOC_083551	XLOC_083551	Novel_lncRNA	ENSBTAG00000020151	--	0.981624	0.000503397
TCONS_00108699	XLOC_083551	XLOC_083551	Novel_lncRNA	ENSBTAG00000004612	SORCS3	0.972891	0.00109241
TCONS_00108699	XLOC_083551	XLOC_083551	Novel_lncRNA	ENSBTAG00000048213	--	0.987334	0.000239639
TCONS_00108699	XLOC_083551	XLOC_083551	Novel_lncRNA	ENSBTAG00000008274	--	0.980125	0.000588623
TCONS_00108699	XLOC_083551	XLOC_083551	Novel_lncRNA	ENSBTAG00000014300	SLC6A5	0.984053	0.000379422
TCONS_00108699	XLOC_083551	XLOC_083551	Novel_lncRNA	ENSBTAG00000007008	MOK	0.957518	0.0026688
TCONS_00108699	XLOC_083551	XLOC_083551	Novel_lncRNA	ENSBTAG00000002104	RHPN1	0.988219	0.000207379
TCONS_00149246	ENSBTAG00000039493	ZNF177	Novel_lncRNA	ENSBTAG00000008287	YLPM1	-0.974884	0.000938302
TCONS_00149246	ENSBTAG00000039493	ZNF177	Novel_lncRNA	ENSBTAG00000012566	MAP10	0.968252	0.00149591
TCONS_00149246	ENSBTAG00000039493	ZNF177	Novel_lncRNA	ENSBTAG00000019911	COA3	0.974654	0.000955511
TCONS_00149246	ENSBTAG00000039493	ZNF177	Novel_lncRNA	ENSBTAG00000047148	--	-0.977521	0.000752299
TCONS_00149246	ENSBTAG00000039493	ZNF177	Novel_lncRNA	ENSBTAG00000001564	PDE4DIP	-0.964582	0.0018594
TCONS_00149246	ENSBTAG00000039493	ZNF177	Novel_lncRNA	ENSBTAG00000016550	MAEL	-0.975965	0.000859589
TCONS_00149246	ENSBTAG00000039493	ZNF177	Novel_lncRNA	ENSBTAG00000011241	HPDL	0.972528	0.00112171
TCONS_00149246	ENSBTAG00000039493	ZNF177	Novel_lncRNA	ENSBTAG00000037457	MBD2	-0.952681	0.0033056
TCONS_00149246	ENSBTAG00000039493	ZNF177	Novel_lncRNA	ENSBTAG00000027766	C1QTNF5	0.967798	0.00153875
TCONS_00149246	ENSBTAG00000039493	ZNF177	Novel_lncRNA	ENSBTAG00000020700	CLCN6	-0.972229	0.00114612
TCONS_00149246	ENSBTAG00000039493	ZNF177	Novel_lncRNA	ENSBTAG00000025634	--	-0.954497	0.00305862
TCONS_00149246	ENSBTAG00000039493	ZNF177	Novel_lncRNA	ENSBTAG00000020359	PLEKHM1	-0.958132	0.00259275
TCONS_00149246	ENSBTAG00000039493	ZNF177	Novel_lncRNA	ENSBTAG00000013105	SYT3	-0.952958	0.00326739
TCONS_00149246	ENSBTAG00000039493	ZNF177	Novel_lncRNA	ENSBTAG00000021574	TCF7L2	-0.95747	0.00267469
TCONS_00149246	ENSBTAG00000039493	ZNF177	Novel_lncRNA	ENSBTAG00000010659	CUX1	-0.951097	0.00352885
TCONS_00149246	ENSBTAG00000039493	ZNF177	Novel_lncRNA	ENSBTAG00000032022	--	0.957188	0.00271012
TCONS_00149246	ENSBTAG00000039493	ZNF177	Novel_lncRNA	ENSBTAG00000013915	DSN1	-0.9549	0.00300516
TCONS_00149246	ENSBTAG00000039493	ZNF177	Novel_lncRNA	ENSBTAG00000007075	--	-0.986248	0.000282358
TCONS_00149246	ENSBTAG00000039493	ZNF177	Novel_lncRNA	ENSBTAG00000019730	PNISR	-0.974321	0.000980618
TCONS_00149246	ENSBTAG00000039493	ZNF177	Novel_lncRNA	ENSBTAG00000002393	C23H6orf89	-0.953821	0.00314957
TCONS_00149246	ENSBTAG00000039493	ZNF177	Novel_lncRNA	ENSBTAG00000011277	FAM133A	-0.982912	0.00043549
TCONS_00149246	ENSBTAG00000039493	ZNF177	Novel_lncRNA	XLOC_006826	XLOC_006826	-0.962325	0.00210235
TCONS_00149246	ENSBTAG00000039493	ZNF177	Novel_lncRNA	ENSBTAG00000008895	BPGM	-0.980951	0.000540825
TCONS_00149246	ENSBTAG00000039493	ZNF177	Novel_lncRNA	ENSBTAG00000012929	CEP85L	-0.965858	0.00172866
TCONS_00149246	ENSBTAG00000039493	ZNF177	Novel_lncRNA	ENSBTAG00000021843	UBQLN2	-0.981288	0.000521911
TCONS_00149246	ENSBTAG00000039493	ZNF177	Novel_lncRNA	ENSBTAG00000037972	SLC25A26	0.953519	0.00319056
TCONS_00149246	ENSBTAG00000039493	ZNF177	Novel_lncRNA	ENSBTAG00000007398	MRPS24	0.95021	0.00365688
TCONS_00149246	ENSBTAG00000039493	ZNF177	Novel_lncRNA	ENSBTAG00000003257	STK4	-0.962557	0.00207672
TCONS_00149246	ENSBTAG00000039493	ZNF177	Novel_lncRNA	ENSBTAG00000040390	--	-0.963179	0.00200871
TCONS_00149246	ENSBTAG00000039493	ZNF177	Novel_lncRNA	ENSBTAG00000035958	RHOBTB2	-0.959794	0.00239225
TCONS_00149246	ENSBTAG00000039493	ZNF177	Novel_lncRNA	XLOC_038067	XLOC_038067	-0.95242	0.00334197
TCONS_00149246	ENSBTAG00000039493	ZNF177	Novel_lncRNA	ENSBTAG00000017318	TMEM178A	-0.954801	0.00301826
TCONS_00149246	ENSBTAG00000039493	ZNF177	Novel_lncRNA	ENSBTAG00000002344	ORAI3	0.95257	0.00332105
TCONS_00149246	ENSBTAG00000039493	ZNF177	Novel_lncRNA	XLOC_024120	XLOC_024120	0.955725	0.00289704
TCONS_00149246	ENSBTAG00000039493	ZNF177	Novel_lncRNA	ENSBTAG00000019880	--	-0.968858	0.00143965
TCONS_00149246	ENSBTAG00000039493	ZNF177	Novel_lncRNA	ENSBTAG00000010345	XPNPEP2	0.978777	0.000670832
TCONS_00149246	ENSBTAG00000039493	ZNF177	Novel_lncRNA	ENSBTAG00000011754	LAMTOR2	0.969029	0.00142394
TCONS_00149246	ENSBTAG00000039493	ZNF177	Novel_lncRNA	ENSBTAG00000012146	PPP1CA	0.989262	0.000172336
TCONS_00149246	ENSBTAG00000039493	ZNF177	Novel_lncRNA	ENSBTAG00000001364	DPH6	0.978551	0.000685161
TCONS_00149246	ENSBTAG00000039493	ZNF177	Novel_lncRNA	ENSBTAG00000012606	ZNF541	0.955737	0.00289541
TCONS_00149246	ENSBTAG00000039493	ZNF177	Novel_lncRNA	ENSBTAG00000010884	NKAP	-0.963085	0.00201898
TCONS_00149246	ENSBTAG00000039493	ZNF177	Novel_lncRNA	ENSBTAG00000012856	ARR3	-0.976215	0.000841856
TCONS_00149246	ENSBTAG00000039493	ZNF177	Novel_lncRNA	ENSBTAG00000003495	KDM7A	-0.968655	0.00145839
TCONS_00149246	ENSBTAG00000039493	ZNF177	Novel_lncRNA	ENSBTAG00000007996	HTR6	-0.983007	0.000430692
TCONS_00149246	ENSBTAG00000039493	ZNF177	Novel_lncRNA	ENSBTAG00000006050	BOLA1	0.983308	0.000415618
TCONS_00149246	ENSBTAG00000039493	ZNF177	Novel_lncRNA	ENSBTAG00000020107	DNASE1	-0.986274	0.000281331
TCONS_00149246	ENSBTAG00000039493	ZNF177	Novel_lncRNA	ENSBTAG00000001645	AAR2	0.965829	0.00173158
TCONS_00149246	ENSBTAG00000039493	ZNF177	Novel_lncRNA	ENSBTAG00000008193	--	-0.964613	0.00185618
TCONS_00149246	ENSBTAG00000039493	ZNF177	Novel_lncRNA	ENSBTAG00000010951	NHLRC3	-0.987158	0.000246312
TCONS_00149246	ENSBTAG00000039493	ZNF177	Novel_lncRNA	ENSBTAG00000001767	B4GALT7	0.958012	0.00260746
TCONS_00149246	ENSBTAG00000039493	ZNF177	Novel_lncRNA	ENSBTAG00000046152	MGAM	-0.953039	0.00325619
TCONS_00149246	ENSBTAG00000039493	ZNF177	Novel_lncRNA	ENSBTAG00000008645	ESRRA	0.960434	0.00231721
TCONS_00149246	ENSBTAG00000039493	ZNF177	Novel_lncRNA	ENSBTAG00000000620	MCMDC2	0.961221	0.00222658
TCONS_00149246	ENSBTAG00000039493	ZNF177	Novel_lncRNA	ENSBTAG00000003155	IFI27L2	0.967932	0.00152606
TCONS_00149246	ENSBTAG00000039493	ZNF177	Novel_lncRNA	ENSBTAG00000022278	--	0.959394	0.0024398
TCONS_00149246	ENSBTAG00000039493	ZNF177	Novel_lncRNA	ENSBTAG00000011187	FAM13A	-0.968508	0.00147198
TCONS_00149246	ENSBTAG00000039493	ZNF177	Novel_lncRNA	ENSBTAG00000002910	ECHDC2	0.95128	0.00350267
TCONS_00149246	ENSBTAG00000039493	ZNF177	Novel_lncRNA	ENSBTAG00000001874	DOCK3	-0.963305	0.00199506
TCONS_00149246	ENSBTAG00000039493	ZNF177	Novel_lncRNA	ENSBTAG00000011575	RFNG	0.968443	0.00147802
TCONS_00149246	ENSBTAG00000039493	ZNF177	Novel_lncRNA	ENSBTAG00000000340	ADNP	-0.953476	0.00319631
TCONS_00082555	XLOC_063790	XLOC_063790	Novel_lncRNA	ENSBTAG00000007365	NEIL1	-0.988394	0.00020126
TCONS_00082555	XLOC_063790	XLOC_063790	Novel_lncRNA	ENSBTAG00000011729	STARD3	0.972929	0.00108935
TCONS_00082555	XLOC_063790	XLOC_063790	Novel_lncRNA	ENSBTAG00000020465	FERMT1	-0.981723	0.000498013
TCONS_00082555	XLOC_063790	XLOC_063790	Novel_lncRNA	ENSBTAG00000007409	MILR1	0.961423	0.00220359
TCONS_00082555	XLOC_063790	XLOC_063790	Novel_lncRNA	ENSBTAG00000021410	C1GALT1C1	0.965323	0.00178288
TCONS_00082555	XLOC_063790	XLOC_063790	Novel_lncRNA	ENSBTAG00000005586	GATM	0.982344	0.000464823
TCONS_00082555	XLOC_063790	XLOC_063790	Novel_lncRNA	ENSBTAG00000001500	FIGNL1	-0.977735	0.000738071
TCONS_00082555	XLOC_063790	XLOC_063790	Novel_lncRNA	ENSBTAG00000022158	TNNT3	0.968039	0.00151592
TCONS_00082555	XLOC_063790	XLOC_063790	Novel_lncRNA	ENSBTAG00000045602	EXOC1L	-0.990348	0.000139302
TCONS_00082555	XLOC_063790	XLOC_063790	Novel_lncRNA	ENSBTAG00000019490	--	-0.958614	0.00253382
TCONS_00082555	XLOC_063790	XLOC_063790	Novel_lncRNA	ENSBTAG00000012628	SLC1A2	-0.966089	0.00170547
TCONS_00082555	XLOC_063790	XLOC_063790	Novel_lncRNA	ENSBTAG00000007766	CDK5	-0.976336	0.000833336
TCONS_00082555	XLOC_063790	XLOC_063790	Novel_lncRNA	ENSBTAG00000036349	CCDC160	-0.97342	0.00105037
TCONS_00082555	XLOC_063790	XLOC_063790	Novel_lncRNA	ENSBTAG00000014235	SMIM12	0.953796	0.00315291
TCONS_00082555	XLOC_063790	XLOC_063790	Novel_lncRNA	ENSBTAG00000019293	EGR3	-0.967757	0.00154268
TCONS_00082555	XLOC_063790	XLOC_063790	Novel_lncRNA	ENSBTAG00000021728	OGDHL	0.963955	0.0019254
TCONS_00082555	XLOC_063790	XLOC_063790	Novel_lncRNA	ENSBTAG00000046432	--	-0.950431	0.00362474
TCONS_00082555	XLOC_063790	XLOC_063790	Novel_lncRNA	ENSBTAG00000002524	MRI1	-0.952854	0.00328172
TCONS_00082555	XLOC_063790	XLOC_063790	Novel_lncRNA	ENSBTAG00000046908	DHODH	-0.954876	0.0030083
TCONS_00082555	XLOC_063790	XLOC_063790	Novel_lncRNA	ENSBTAG00000009209	BEND5	-0.980934	0.000541813
TCONS_00082555	XLOC_063790	XLOC_063790	Novel_lncRNA	ENSBTAG00000006379	BPHL	-0.953977	0.00312845
TCONS_00082555	XLOC_063790	XLOC_063790	Novel_lncRNA	ENSBTAG00000003541	ZNF614	-0.992473	8.47679e-05
TCONS_00082555	XLOC_063790	XLOC_063790	Novel_lncRNA	ENSBTAG00000008463	SLC22A14	0.952231	0.00336834
TCONS_00082555	XLOC_063790	XLOC_063790	Novel_lncRNA	ENSBTAG00000008465	ACCS	0.95409	0.00311314
TCONS_00082555	XLOC_063790	XLOC_063790	Novel_lncRNA	ENSBTAG00000014083	AMIGO1	0.974342	0.00097906
TCONS_00082555	XLOC_063790	XLOC_063790	Novel_lncRNA	ENSBTAG00000003238	MEOX2	0.981931	0.000486808
TCONS_00082555	XLOC_063790	XLOC_063790	Novel_lncRNA	ENSBTAG00000038756	GLB1L3	-0.971419	0.00121362
TCONS_00082555	XLOC_063790	XLOC_063790	Novel_lncRNA	ENSBTAG00000039153	RPS6KA4	0.95464	0.00303967
TCONS_00149245	ENSBTAG00000039493	ZNF177	Novel_lncRNA	ENSBTAG00000030973	TUBA1D	0.960802	0.00227464
TCONS_00149245	ENSBTAG00000039493	ZNF177	Novel_lncRNA	ENSBTAG00000007206	STRIP2	0.981015	0.000537231
TCONS_00149245	ENSBTAG00000039493	ZNF177	Novel_lncRNA	ENSBTAG00000007473	XKR5	0.956785	0.00276092
TCONS_00149245	ENSBTAG00000039493	ZNF177	Novel_lncRNA	ENSBTAG00000017536	MPP3	0.961689	0.00217354
TCONS_00149245	ENSBTAG00000039493	ZNF177	Novel_lncRNA	ENSBTAG00000007444	MAP3K7CL	0.953297	0.00322088
TCONS_00149245	ENSBTAG00000039493	ZNF177	Novel_lncRNA	ENSBTAG00000037397	PRSS36	0.96522	0.00179346
TCONS_00149245	ENSBTAG00000039493	ZNF177	Novel_lncRNA	ENSBTAG00000011275	SCUBE1	0.982301	0.000467127
TCONS_00149245	ENSBTAG00000039493	ZNF177	Novel_lncRNA	ENSBTAG00000024904	IQCN	0.95886	0.00250397
TCONS_00149245	ENSBTAG00000039493	ZNF177	Novel_lncRNA	ENSBTAG00000003090	LRRC9	-0.96881	0.00144408
TCONS_00149245	ENSBTAG00000039493	ZNF177	Novel_lncRNA	ENSBTAG00000014096	PCNX4	0.974177	0.00099164
TCONS_00149245	ENSBTAG00000039493	ZNF177	Novel_lncRNA	ENSBTAG00000040067	HIPK4	0.986637	0.000266657
TCONS_00149245	ENSBTAG00000039493	ZNF177	Novel_lncRNA	ENSBTAG00000031810	WDR88	0.977206	0.000773409
TCONS_00149245	ENSBTAG00000039493	ZNF177	Novel_lncRNA	ENSBTAG00000006877	MMP16	0.954483	0.00306059
TCONS_00149245	ENSBTAG00000039493	ZNF177	Novel_lncRNA	ENSBTAG00000018709	CATSPERB	0.965419	0.00177306
TCONS_00149245	ENSBTAG00000039493	ZNF177	Novel_lncRNA	ENSBTAG00000014063	DNAH8	0.975391	0.000900963
TCONS_00149245	ENSBTAG00000039493	ZNF177	Novel_lncRNA	ENSBTAG00000021692	TBR1	0.95749	0.00267218
TCONS_00149245	ENSBTAG00000039493	ZNF177	Novel_lncRNA	ENSBTAG00000013995	--	0.965469	0.00176804
TCONS_00044101	XLOC_034756	XLOC_034756	Novel_lncRNA	ENSBTAG00000005762	LYNX1	0.968908	0.00143508
TCONS_00044101	XLOC_034756	XLOC_034756	Novel_lncRNA	ENSBTAG00000031476	DLL1	-0.996712	1.61993e-05
TCONS_00044101	XLOC_034756	XLOC_034756	Novel_lncRNA	ENSBTAG00000018283	ACAA1	0.95415	0.00310518
TCONS_00044101	XLOC_034756	XLOC_034756	Novel_lncRNA	ENSBTAG00000015581	COL9A3	0.977739	0.000737812
TCONS_00044101	XLOC_034756	XLOC_034756	Novel_lncRNA	ENSBTAG00000011961	PF4	0.993012	7.30795e-05
TCONS_00044101	XLOC_034756	XLOC_034756	Novel_lncRNA	ENSBTAG00000015490	--	0.9896	0.000161681
TCONS_00044101	XLOC_034756	XLOC_034756	Novel_lncRNA	ENSBTAG00000033441	SHCBP1	-0.972804	0.00109938
TCONS_00044101	XLOC_034756	XLOC_034756	Novel_lncRNA	ENSBTAG00000046604	GREM1	0.964766	0.00184027
TCONS_00044101	XLOC_034756	XLOC_034756	Novel_lncRNA	ENSBTAG00000019553	--	0.95794	0.00261637
TCONS_00044101	XLOC_034756	XLOC_034756	Novel_lncRNA	ENSBTAG00000009366	ARF5	0.957895	0.00262196
TCONS_00044101	XLOC_034756	XLOC_034756	Novel_lncRNA	ENSBTAG00000038486	B3GNT10	-0.963786	0.00194344
TCONS_00044101	XLOC_034756	XLOC_034756	Novel_lncRNA	ENSBTAG00000002488	LDHC	-0.957611	0.00265712
TCONS_00044101	XLOC_034756	XLOC_034756	Novel_lncRNA	ENSBTAG00000019770	APOA4	0.964865	0.00183007
TCONS_00044101	XLOC_034756	XLOC_034756	Novel_lncRNA	ENSBTAG00000011262	--	-0.966495	0.0016651
TCONS_00044101	XLOC_034756	XLOC_034756	Novel_lncRNA	ENSBTAG00000045643	FOXD2	0.983502	0.000406033
TCONS_00044101	XLOC_034756	XLOC_034756	Novel_lncRNA	ENSBTAG00000014675	PTCD2	-0.956946	0.00274054
TCONS_00044101	XLOC_034756	XLOC_034756	Novel_lncRNA	ENSBTAG00000020367	SLC30A9	-0.960189	0.00234587
TCONS_00044101	XLOC_034756	XLOC_034756	Novel_lncRNA	ENSBTAG00000026613	MSTO1	0.972962	0.00108673
TCONS_00044619	ENSBTAG00000033180	SMYD3	Novel_lncRNA	ENSBTAG00000021948	ZMYM6	0.972501	0.00112386
TCONS_00044619	ENSBTAG00000033180	SMYD3	Novel_lncRNA	ENSBTAG00000017385	--	-0.964311	0.00188779
TCONS_00044619	ENSBTAG00000033180	SMYD3	Novel_lncRNA	ENSBTAG00000015717	HEY1	0.989017	0.000180268
TCONS_00044619	ENSBTAG00000033180	SMYD3	Novel_lncRNA	ENSBTAG00000017200	RHOJ	0.972338	0.00113718
TCONS_00044619	ENSBTAG00000033180	SMYD3	Novel_lncRNA	ENSBTAG00000021166	FAM71A	0.962032	0.00213499
TCONS_00044619	ENSBTAG00000033180	SMYD3	Novel_lncRNA	ENSBTAG00000014587	CAGE1	0.960328	0.00232963
TCONS_00044619	ENSBTAG00000033180	SMYD3	Novel_lncRNA	ENSBTAG00000020852	SLC16A11	0.970572	0.00128628
TCONS_00044619	ENSBTAG00000033180	SMYD3	Novel_lncRNA	ENSBTAG00000005915	SFMBT2	0.983214	0.000420276
TCONS_00044619	ENSBTAG00000033180	SMYD3	Novel_lncRNA	ENSBTAG00000020772	ARHGAP45	0.979683	0.000614948
TCONS_00044619	ENSBTAG00000033180	SMYD3	Novel_lncRNA	ENSBTAG00000024756	DENND6B	0.977073	0.000782422
TCONS_00044619	ENSBTAG00000033180	SMYD3	Novel_lncRNA	ENSBTAG00000010657	ADGRB2	-0.958142	0.00259149
TCONS_00044619	ENSBTAG00000033180	SMYD3	Novel_lncRNA	ENSBTAG00000014312	ATL1	0.97421	0.000989138
TCONS_00044619	ENSBTAG00000033180	SMYD3	Novel_lncRNA	ENSBTAG00000019814	PGBD2	0.96823	0.00149796
TCONS_00044619	ENSBTAG00000033180	SMYD3	Novel_lncRNA	ENSBTAG00000003113	RNF125	0.953461	0.00319846
TCONS_00044619	ENSBTAG00000033180	SMYD3	Novel_lncRNA	ENSBTAG00000003299	LPAR4	0.994219	5.00402e-05
TCONS_00044619	ENSBTAG00000033180	SMYD3	Novel_lncRNA	ENSBTAG00000008131	RNF115	0.992312	8.84251e-05
TCONS_00044619	ENSBTAG00000033180	SMYD3	Novel_lncRNA	ENSBTAG00000020227	FAM72A	0.959946	0.0023744
TCONS_00044619	ENSBTAG00000033180	SMYD3	Novel_lncRNA	ENSBTAG00000007414	PAPOLG	0.984374	0.00036433
TCONS_00044619	ENSBTAG00000033180	SMYD3	Novel_lncRNA	ENSBTAG00000007356	ELF1	0.951243	0.00350792
TCONS_00044619	ENSBTAG00000033180	SMYD3	Novel_lncRNA	ENSBTAG00000010602	DDX56	0.970611	0.00128287
TCONS_00044619	ENSBTAG00000033180	SMYD3	Novel_lncRNA	ENSBTAG00000026637	--	0.973289	0.00106066
TCONS_00044619	ENSBTAG00000033180	SMYD3	Novel_lncRNA	ENSBTAG00000011305	--	0.994458	4.59844e-05
TCONS_00044619	ENSBTAG00000033180	SMYD3	Novel_lncRNA	ENSBTAG00000001609	MAP2K6	-0.952445	0.00333841
TCONS_00152807	ENSBTAG00000008844	EXTL3	Novel_lncRNA	ENSBTAG00000015303	MPP6	0.957521	0.00266831
TCONS_00152807	ENSBTAG00000008844	EXTL3	Novel_lncRNA	ENSBTAG00000007813	CMC4	-0.968797	0.00144526
TCONS_00152807	ENSBTAG00000008844	EXTL3	Novel_lncRNA	ENSBTAG00000003189	CCDC6	0.955137	0.00297383
TCONS_00152807	ENSBTAG00000008844	EXTL3	Novel_lncRNA	ENSBTAG00000010278	STPG1	0.975539	0.000890206
TCONS_00152807	ENSBTAG00000008844	EXTL3	Novel_lncRNA	ENSBTAG00000013473	SSMEM1	0.98311	0.000425521
TCONS_00152807	ENSBTAG00000008844	EXTL3	Novel_lncRNA	ENSBTAG00000008893	ANO10	0.978838	0.000667028
TCONS_00152807	ENSBTAG00000008844	EXTL3	Novel_lncRNA	ENSBTAG00000033292	SP7	0.979209	0.000643884
TCONS_00152807	ENSBTAG00000008844	EXTL3	Novel_lncRNA	ENSBTAG00000038500	--	0.978769	0.000671351
TCONS_00152807	ENSBTAG00000008844	EXTL3	Novel_lncRNA	ENSBTAG00000009274	--	0.975012	0.000928808
TCONS_00152807	ENSBTAG00000008844	EXTL3	Novel_lncRNA	ENSBTAG00000009907	MAPK4	0.953612	0.00317791
TCONS_00152807	ENSBTAG00000008844	EXTL3	Novel_lncRNA	ENSBTAG00000003619	SEC24D	0.962002	0.00213839
TCONS_00152807	ENSBTAG00000008844	EXTL3	Novel_lncRNA	ENSBTAG00000006945	CCDC50	0.964079	0.00191233
TCONS_00152807	ENSBTAG00000008844	EXTL3	Novel_lncRNA	ENSBTAG00000025021	--	0.950713	0.00358399
TCONS_00152807	ENSBTAG00000008844	EXTL3	Novel_lncRNA	ENSBTAG00000006948	GARNL3	0.978664	0.000678009
TCONS_00152807	ENSBTAG00000008844	EXTL3	Novel_lncRNA	ENSBTAG00000007321	--	0.982167	0.000474163
TCONS_00152807	ENSBTAG00000008844	EXTL3	Novel_lncRNA	ENSBTAG00000009615	ANXA2	-0.973641	0.00103304
TCONS_00152807	ENSBTAG00000008844	EXTL3	Novel_lncRNA	ENSBTAG00000046988	FAM43B	0.989006	0.000180646
TCONS_00152807	ENSBTAG00000008844	EXTL3	Novel_lncRNA	ENSBTAG00000015238	DSC3	0.958848	0.00250541
TCONS_00152807	ENSBTAG00000008844	EXTL3	Novel_lncRNA	ENSBTAG00000015230	PLA2G12A	-0.975824	0.000869631
TCONS_00152807	ENSBTAG00000008844	EXTL3	Novel_lncRNA	ENSBTAG00000015618	GDF15	-0.976433	0.000826549
TCONS_00152807	ENSBTAG00000008844	EXTL3	Novel_lncRNA	ENSBTAG00000003766	BLOC1S4	-0.967889	0.00153009
TCONS_00152807	ENSBTAG00000008844	EXTL3	Novel_lncRNA	ENSBTAG00000002576	GLDN	-0.970032	0.00133367
TCONS_00152807	ENSBTAG00000008844	EXTL3	Novel_lncRNA	ENSBTAG00000014424	DDN	0.969555	0.00137621
TCONS_00152807	ENSBTAG00000008844	EXTL3	Novel_lncRNA	ENSBTAG00000044097	KLF7	0.972025	0.00116293
TCONS_00152807	ENSBTAG00000008844	EXTL3	Novel_lncRNA	ENSBTAG00000047902	ULBP21	0.9794	0.000632161
TCONS_00152807	ENSBTAG00000008844	EXTL3	Novel_lncRNA	ENSBTAG00000014731	GAPDH	-0.955128	0.00297514
TCONS_00152807	ENSBTAG00000008844	EXTL3	Novel_lncRNA	ENSBTAG00000005110	CADPS2	0.953963	0.00313027
TCONS_00152807	ENSBTAG00000008844	EXTL3	Novel_lncRNA	ENSBTAG00000002978	PRKG2	0.952434	0.00334002
TCONS_00152807	ENSBTAG00000008844	EXTL3	Novel_lncRNA	ENSBTAG00000003186	OTULIN	0.973158	0.00107107
TCONS_00152807	ENSBTAG00000008844	EXTL3	Novel_lncRNA	ENSBTAG00000011250	AFG3L2	0.960899	0.00226339
TCONS_00152807	ENSBTAG00000008844	EXTL3	Novel_lncRNA	ENSBTAG00000005431	LMCD1	0.96302	0.002026
TCONS_00152807	ENSBTAG00000008844	EXTL3	Novel_lncRNA	ENSBTAG00000006841	LRRC4B	0.953771	0.00315627
TCONS_00152807	ENSBTAG00000008844	EXTL3	Novel_lncRNA	ENSBTAG00000012182	DIRAS3	0.958055	0.00260214
TCONS_00152807	ENSBTAG00000008844	EXTL3	Novel_lncRNA	ENSBTAG00000003078	COL10A1	0.956067	0.00285271
TCONS_00152807	ENSBTAG00000008844	EXTL3	Novel_lncRNA	ENSBTAG00000048280	C5H12orf73	0.966527	0.00166186
TCONS_00152807	ENSBTAG00000008844	EXTL3	Novel_lncRNA	ENSBTAG00000005301	KLHL32	0.968409	0.00148125
TCONS_00152807	ENSBTAG00000008844	EXTL3	Novel_lncRNA	ENSBTAG00000007455	DNASE1L1	0.958697	0.0025237
TCONS_00152807	ENSBTAG00000008844	EXTL3	Novel_lncRNA	ENSBTAG00000020144	GPR34	0.990745	0.000128082
TCONS_00152807	ENSBTAG00000008844	EXTL3	Novel_lncRNA	ENSBTAG00000004954	TOX	0.970937	0.00125475
TCONS_00152807	ENSBTAG00000008844	EXTL3	Novel_lncRNA	ENSBTAG00000037632	--	0.965366	0.00177852
TCONS_00152807	ENSBTAG00000008844	EXTL3	Novel_lncRNA	ENSBTAG00000030169	SUMO2	0.990495	0.000135096
TCONS_00152807	ENSBTAG00000008844	EXTL3	Novel_lncRNA	ENSBTAG00000014906	VCAN	0.986644	0.000266396
TCONS_00152807	ENSBTAG00000008844	EXTL3	Novel_lncRNA	ENSBTAG00000014349	RNF126	-0.968551	0.00146803
TCONS_00152807	ENSBTAG00000008844	EXTL3	Novel_lncRNA	ENSBTAG00000025826	SLC24A1	0.985572	0.000310749
TCONS_00152807	ENSBTAG00000008844	EXTL3	Novel_lncRNA	ENSBTAG00000020998	RUVBL1	0.976915	0.000793198
TCONS_00152807	ENSBTAG00000008844	EXTL3	Novel_lncRNA	ENSBTAG00000010923	RAB9A	0.979934	0.000599945
TCONS_00152807	ENSBTAG00000008844	EXTL3	Novel_lncRNA	ENSBTAG00000002281	ZNF354C	0.977467	0.000755889
TCONS_00152807	ENSBTAG00000008844	EXTL3	Novel_lncRNA	ENSBTAG00000019567	IL21R	0.952391	0.00334603
TCONS_00152807	ENSBTAG00000008844	EXTL3	Novel_lncRNA	ENSBTAG00000016252	LSM12	0.952428	0.00334078
TCONS_00152807	ENSBTAG00000008844	EXTL3	Novel_lncRNA	ENSBTAG00000018281	GPX7	0.984099	0.000377241
TCONS_00152807	ENSBTAG00000008844	EXTL3	Novel_lncRNA	ENSBTAG00000013612	MBLAC2	-0.965916	0.00172278
TCONS_00152807	ENSBTAG00000008844	EXTL3	Novel_lncRNA	ENSBTAG00000003893	--	0.986101	0.000288435
TCONS_00152807	ENSBTAG00000008844	EXTL3	Novel_lncRNA	ENSBTAG00000011330	--	-0.95157	0.00346134
TCONS_00152807	ENSBTAG00000008844	EXTL3	Novel_lncRNA	ENSBTAG00000000841	LZTS1	0.950458	0.00362075
TCONS_00152807	ENSBTAG00000008844	EXTL3	Novel_lncRNA	ENSBTAG00000000770	PGM2L1	0.956063	0.00285328
TCONS_00152807	ENSBTAG00000008844	EXTL3	Novel_lncRNA	ENSBTAG00000038715	--	0.987649	0.000227863
TCONS_00152807	ENSBTAG00000008844	EXTL3	Novel_lncRNA	ENSBTAG00000008134	BDNF	0.955318	0.00295011
TCONS_00152807	ENSBTAG00000008844	EXTL3	Novel_lncRNA	XLOC_094138	XLOC_094138	0.972877	0.00109348
TCONS_00152807	ENSBTAG00000008844	EXTL3	Novel_lncRNA	ENSBTAG00000002938	CPED1	-0.971802	0.00118149
TCONS_00152807	ENSBTAG00000008844	EXTL3	Novel_lncRNA	ENSBTAG00000038978	--	0.989474	0.000165622
TCONS_00152807	ENSBTAG00000008844	EXTL3	Novel_lncRNA	ENSBTAG00000016249	NAGS	0.957192	0.00270954
TCONS_00152807	ENSBTAG00000008844	EXTL3	Novel_lncRNA	ENSBTAG00000009152	ZNF391	0.977346	0.000763999
TCONS_00152807	ENSBTAG00000008844	EXTL3	Novel_lncRNA	ENSBTAG00000016412	CDKN2B	0.960246	0.0023391
TCONS_00152807	ENSBTAG00000008844	EXTL3	Novel_lncRNA	ENSBTAG00000004150	NRG1	0.95635	0.00281636
TCONS_00152807	ENSBTAG00000008844	EXTL3	Novel_lncRNA	ENSBTAG00000005780	LDB1	0.986938	0.000254824
TCONS_00152807	ENSBTAG00000008844	EXTL3	Novel_lncRNA	ENSBTAG00000032887	SUPT3H	0.961513	0.00219342
TCONS_00152807	ENSBTAG00000008844	EXTL3	Novel_lncRNA	ENSBTAG00000016823	CSNK1G1	0.959028	0.00248368
TCONS_00152807	ENSBTAG00000008844	EXTL3	Novel_lncRNA	ENSBTAG00000007428	CDKL5	0.987069	0.000249746
TCONS_00152807	ENSBTAG00000008844	EXTL3	Novel_lncRNA	ENSBTAG00000002227	LRIG3	0.954124	0.00310867
TCONS_00152807	ENSBTAG00000008844	EXTL3	Novel_lncRNA	ENSBTAG00000017388	SVBP	-0.969811	0.00135333
TCONS_00152807	ENSBTAG00000008844	EXTL3	Novel_lncRNA	ENSBTAG00000021699	RORB	0.957926	0.0026181
TCONS_00152807	ENSBTAG00000008844	EXTL3	Novel_lncRNA	ENSBTAG00000006714	VTI1A	0.956245	0.00282991
TCONS_00152807	ENSBTAG00000008844	EXTL3	Novel_lncRNA	ENSBTAG00000047482	PRRT4	0.976555	0.000818064
TCONS_00152807	ENSBTAG00000008844	EXTL3	Novel_lncRNA	ENSBTAG00000019627	THY1	0.974863	0.000939888
TCONS_00152807	ENSBTAG00000008844	EXTL3	Novel_lncRNA	ENSBTAG00000001687	STC1	0.99297	7.39582e-05
TCONS_00152807	ENSBTAG00000008844	EXTL3	Novel_lncRNA	ENSBTAG00000003827	RIMS2	0.978386	0.000695693
TCONS_00152807	ENSBTAG00000008844	EXTL3	Novel_lncRNA	ENSBTAG00000015659	CIAO1	0.984393	0.000363472
TCONS_00152807	ENSBTAG00000008844	EXTL3	Novel_lncRNA	ENSBTAG00000021422	PDZD4	0.994713	4.18617e-05
TCONS_00152807	ENSBTAG00000008844	EXTL3	Novel_lncRNA	ENSBTAG00000001298	STAMBPL1	0.984933	0.000338798
TCONS_00152807	ENSBTAG00000008844	EXTL3	Novel_lncRNA	ENSBTAG00000013486	C5H12orf66	0.956088	0.00285006
TCONS_00152807	ENSBTAG00000008844	EXTL3	Novel_lncRNA	ENSBTAG00000012826	SLC25A31	0.975187	0.000915879
TCONS_00152807	ENSBTAG00000008844	EXTL3	Novel_lncRNA	ENSBTAG00000007577	UBXN7	0.962865	0.0020429
TCONS_00152807	ENSBTAG00000008844	EXTL3	Novel_lncRNA	ENSBTAG00000047379	CYP3A4	-0.956262	0.00282764
TCONS_00152807	ENSBTAG00000008844	EXTL3	Novel_lncRNA	ENSBTAG00000016769	CDK16	0.978567	0.000684154
TCONS_00152807	ENSBTAG00000008844	EXTL3	Novel_lncRNA	ENSBTAG00000048077	MAGED4B	0.989185	0.000174806
TCONS_00152807	ENSBTAG00000008844	EXTL3	Novel_lncRNA	ENSBTAG00000021971	SNCAIP	0.951262	0.00350523
TCONS_00152807	ENSBTAG00000008844	EXTL3	Novel_lncRNA	ENSBTAG00000002613	MIS18BP1	0.977879	0.000728599
TCONS_00152807	ENSBTAG00000008844	EXTL3	Novel_lncRNA	ENSBTAG00000008953	TAP1	-0.966074	0.00170692
TCONS_00152807	ENSBTAG00000008844	EXTL3	Novel_lncRNA	ENSBTAG00000033351	PACRGL	-0.954782	0.00302082
TCONS_00152807	ENSBTAG00000008844	EXTL3	Novel_lncRNA	ENSBTAG00000002915	GPR63	0.953025	0.00325819
TCONS_00152807	ENSBTAG00000008844	EXTL3	Novel_lncRNA	ENSBTAG00000006209	EXT1	0.964921	0.00182419
TCONS_00152807	ENSBTAG00000008844	EXTL3	Novel_lncRNA	ENSBTAG00000034222	CAB39L	0.955351	0.00294577
TCONS_00152807	ENSBTAG00000008844	EXTL3	Novel_lncRNA	ENSBTAG00000018419	ADCY4	0.95146	0.00347708
TCONS_00152807	ENSBTAG00000008844	EXTL3	Novel_lncRNA	ENSBTAG00000019238	TRMO	0.9781	0.000714193
TCONS_00152807	ENSBTAG00000008844	EXTL3	Novel_lncRNA	ENSBTAG00000004177	TANC1	0.952499	0.00333087
TCONS_00044106	XLOC_034759	XLOC_034759	Novel_lncRNA	ENSBTAG00000002591	GLTP	0.970988	0.00125035
TCONS_00044106	XLOC_034759	XLOC_034759	Novel_lncRNA	ENSBTAG00000039509	GPRC5A	-0.978204	0.000707422
TCONS_00044106	XLOC_034759	XLOC_034759	Novel_lncRNA	ENSBTAG00000021673	NDC80	0.957404	0.00268297
TCONS_00044106	XLOC_034759	XLOC_034759	Novel_lncRNA	ENSBTAG00000002661	ISLR2	-0.966425	0.00167203
TCONS_00044106	XLOC_034759	XLOC_034759	Novel_lncRNA	ENSBTAG00000038107	MAPKAPK2	0.966244	0.00168999
TCONS_00044106	XLOC_034759	XLOC_034759	Novel_lncRNA	ENSBTAG00000002299	SEL1L3	0.955321	0.00294976
TCONS_00044106	XLOC_034759	XLOC_034759	Novel_lncRNA	ENSBTAG00000016103	CBFB	0.957672	0.00264953
TCONS_00044106	XLOC_034759	XLOC_034759	Novel_lncRNA	ENSBTAG00000001788	PDPN	-0.989426	0.000167138
TCONS_00044106	XLOC_034759	XLOC_034759	Novel_lncRNA	ENSBTAG00000020070	ABCC3	-0.962432	0.0020905
TCONS_00044106	XLOC_034759	XLOC_034759	Novel_lncRNA	ENSBTAG00000039856	DEFB6	-0.970596	0.00128419
TCONS_00044106	XLOC_034759	XLOC_034759	Novel_lncRNA	ENSBTAG00000009984	SGPL1	-0.955879	0.00287705
TCONS_00044106	XLOC_034759	XLOC_034759	Novel_lncRNA	ENSBTAG00000011779	MAL2	-0.963333	0.0019921
TCONS_00044106	XLOC_034759	XLOC_034759	Novel_lncRNA	ENSBTAG00000022890	MBP	-0.963202	0.00200625
TCONS_00044106	XLOC_034759	XLOC_034759	Novel_lncRNA	ENSBTAG00000018031	PODXL2	0.989426	0.000167139
TCONS_00044106	XLOC_034759	XLOC_034759	Novel_lncRNA	ENSBTAG00000038992	STK11IP	-0.983337	0.00041419
TCONS_00044106	XLOC_034759	XLOC_034759	Novel_lncRNA	ENSBTAG00000017287	DRAM1	-0.968162	0.00150435
TCONS_00044106	XLOC_034759	XLOC_034759	Novel_lncRNA	ENSBTAG00000009275	MTRF1L	0.951288	0.00350148
TCONS_00044106	XLOC_034759	XLOC_034759	Novel_lncRNA	ENSBTAG00000016190	ZNF394	-0.95783	0.00262996
TCONS_00044106	XLOC_034759	XLOC_034759	Novel_lncRNA	ENSBTAG00000010527	ACAP1	-0.961037	0.0022476
TCONS_00044106	XLOC_034759	XLOC_034759	Novel_lncRNA	ENSBTAG00000021664	TACR2	-0.953818	0.0031499
TCONS_00044106	XLOC_034759	XLOC_034759	Novel_lncRNA	ENSBTAG00000031252	CD82	-0.969904	0.00134505
TCONS_00044106	XLOC_034759	XLOC_034759	Novel_lncRNA	ENSBTAG00000043553	GPX3	0.958077	0.00259944
TCONS_00044106	XLOC_034759	XLOC_034759	Novel_lncRNA	ENSBTAG00000020223	CASQ1	-0.962188	0.00211756
TCONS_00044106	XLOC_034759	XLOC_034759	Novel_lncRNA	ENSBTAG00000011647	SLC25A15	-0.987759	0.000223845
TCONS_00044106	XLOC_034759	XLOC_034759	Novel_lncRNA	ENSBTAG00000045702	ZBED6	-0.961522	0.00219232
TCONS_00044106	XLOC_034759	XLOC_034759	Novel_lncRNA	ENSBTAG00000005353	DES	0.98524	0.00032518
TCONS_00044106	XLOC_034759	XLOC_034759	Novel_lncRNA	ENSBTAG00000010760	REV3L	-0.982256	0.000469481
TCONS_00044106	XLOC_034759	XLOC_034759	Novel_lncRNA	ENSBTAG00000003915	LARP6	-0.956362	0.00281482
TCONS_00044106	XLOC_034759	XLOC_034759	Novel_lncRNA	ENSBTAG00000000951	JAKMIP3	-0.96715	0.00160096
TCONS_00044106	XLOC_034759	XLOC_034759	Novel_lncRNA	ENSBTAG00000030434	FUCA1	-0.97234	0.00113705
TCONS_00044106	XLOC_034759	XLOC_034759	Novel_lncRNA	ENSBTAG00000017592	GPAT3	-0.976435	0.000826396
TCONS_00044106	XLOC_034759	XLOC_034759	Novel_lncRNA	ENSBTAG00000046337	TUBB6	0.962939	0.00203478
TCONS_00044106	XLOC_034759	XLOC_034759	Novel_lncRNA	ENSBTAG00000015991	CDH1	-0.961426	0.00220319
TCONS_00044106	XLOC_034759	XLOC_034759	Novel_lncRNA	ENSBTAG00000004715	AKIRIN1	-0.95287	0.00327947
TCONS_00044106	XLOC_034759	XLOC_034759	Novel_lncRNA	ENSBTAG00000016235	RNASEH1	-0.990895	0.000123975
TCONS_00044106	XLOC_034759	XLOC_034759	Novel_lncRNA	ENSBTAG00000022293	CSKMT	0.992975	7.38455e-05
TCONS_00044106	XLOC_034759	XLOC_034759	Novel_lncRNA	ENSBTAG00000037533	C4A	-0.972745	0.00110417
TCONS_00044106	XLOC_034759	XLOC_034759	Novel_lncRNA	ENSBTAG00000002025	AMIGO2	-0.952796	0.00328972
TCONS_00044106	XLOC_034759	XLOC_034759	Novel_lncRNA	ENSBTAG00000004624	--	0.964451	0.00187312
TCONS_00044106	XLOC_034759	XLOC_034759	Novel_lncRNA	ENSBTAG00000018588	TMBIM6	-0.957089	0.00272256
TCONS_00044106	XLOC_034759	XLOC_034759	Novel_lncRNA	ENSBTAG00000037813	TOR1AIP2	0.965888	0.00172559
TCONS_00044106	XLOC_034759	XLOC_034759	Novel_lncRNA	ENSBTAG00000017429	PREPL	-0.982583	0.000452379
TCONS_00044106	XLOC_034759	XLOC_034759	Novel_lncRNA	ENSBTAG00000000266	NAB1	-0.994254	4.94372e-05
TCONS_00044106	XLOC_034759	XLOC_034759	Novel_lncRNA	ENSBTAG00000046359	PHRF1	-0.979648	0.000617103
TCONS_00044106	XLOC_034759	XLOC_034759	Novel_lncRNA	ENSBTAG00000004004	CSDC2	-0.958496	0.0025481
TCONS_00044106	XLOC_034759	XLOC_034759	Novel_lncRNA	ENSBTAG00000008396	MRPL54	0.963692	0.00195346
TCONS_00044106	XLOC_034759	XLOC_034759	Novel_lncRNA	ENSBTAG00000006440	IGDCC4	0.971938	0.00117013
TCONS_00044106	XLOC_034759	XLOC_034759	Novel_lncRNA	ENSBTAG00000015694	MON1B	-0.95239	0.00334609
TCONS_00044106	XLOC_034759	XLOC_034759	Novel_lncRNA	ENSBTAG00000012348	LRRC71	-0.953427	0.00320311
TCONS_00044106	XLOC_034759	XLOC_034759	Novel_lncRNA	ENSBTAG00000012149	HOXC8	-0.956592	0.00278543
TCONS_00044106	XLOC_034759	XLOC_034759	Novel_lncRNA	ENSBTAG00000003544	S1PR5	-0.962966	0.00203187
TCONS_00044106	XLOC_034759	XLOC_034759	Novel_lncRNA	ENSBTAG00000010927	CBFA2T3	-0.97156	0.00120177
TCONS_00044106	XLOC_034759	XLOC_034759	Novel_lncRNA	ENSBTAG00000001969	CCDC39	-0.98174	0.000497076
TCONS_00044106	XLOC_034759	XLOC_034759	Novel_lncRNA	ENSBTAG00000024560	STUM	0.96479	0.00183783
TCONS_00044106	XLOC_034759	XLOC_034759	Novel_lncRNA	ENSBTAG00000021107	STXBP5	-0.951258	0.00350582
TCONS_00044106	XLOC_034759	XLOC_034759	Novel_lncRNA	ENSBTAG00000019563	C5H22orf23	-0.96246	0.00208747
TCONS_00044106	XLOC_034759	XLOC_034759	Novel_lncRNA	ENSBTAG00000018671	DCUN1D2	-0.961072	0.00224359
TCONS_00044106	XLOC_034759	XLOC_034759	Novel_lncRNA	ENSBTAG00000011543	PDCD1	0.962626	0.0020691
TCONS_00044106	XLOC_034759	XLOC_034759	Novel_lncRNA	ENSBTAG00000031278	SNPH	-0.97127	0.00122625
TCONS_00044106	XLOC_034759	XLOC_034759	Novel_lncRNA	ENSBTAG00000015105	HERPUD2	-0.979999	0.000596074
TCONS_00044106	XLOC_034759	XLOC_034759	Novel_lncRNA	ENSBTAG00000030182	MAPK11	-0.967356	0.00158102
TCONS_00044106	XLOC_034759	XLOC_034759	Novel_lncRNA	ENSBTAG00000015265	TIGD2	-0.95701	0.00273249
TCONS_00044106	XLOC_034759	XLOC_034759	Novel_lncRNA	ENSBTAG00000020266	SLC19A2	-0.978255	0.000704114
TCONS_00044106	XLOC_034759	XLOC_034759	Novel_lncRNA	ENSBTAG00000020267	WNT9A	-0.984236	0.00037081
TCONS_00044106	XLOC_034759	XLOC_034759	Novel_lncRNA	ENSBTAG00000001985	SRMS	-0.965703	0.00174429
TCONS_00044106	XLOC_034759	XLOC_034759	Novel_lncRNA	ENSBTAG00000020260	SYN2	0.989063	0.000178783
TCONS_00044106	XLOC_034759	XLOC_034759	Novel_lncRNA	ENSBTAG00000020865	PELI1	0.956284	0.00282482
TCONS_00044106	XLOC_034759	XLOC_034759	Novel_lncRNA	ENSBTAG00000010647	NTRK2	-0.990477	0.000135592
TCONS_00044106	XLOC_034759	XLOC_034759	Novel_lncRNA	ENSBTAG00000022489	--	-0.961473	0.00219786
TCONS_00044106	XLOC_034759	XLOC_034759	Novel_lncRNA	ENSBTAG00000005807	MICU1	0.967325	0.00158406
TCONS_00044106	XLOC_034759	XLOC_034759	Novel_lncRNA	ENSBTAG00000004971	GRAMD1C	0.951525	0.00346782
TCONS_00044106	XLOC_034759	XLOC_034759	Novel_lncRNA	ENSBTAG00000040078	--	-0.952583	0.00331925
TCONS_00044106	XLOC_034759	XLOC_034759	Novel_lncRNA	ENSBTAG00000008033	PPP6C	0.976055	0.00085315
TCONS_00044106	XLOC_034759	XLOC_034759	Novel_lncRNA	ENSBTAG00000017661	RFX2	-0.954366	0.00307612
TCONS_00044106	XLOC_034759	XLOC_034759	Novel_lncRNA	ENSBTAG00000004078	KCNH2	0.959724	0.00240052
TCONS_00044106	XLOC_034759	XLOC_034759	Novel_lncRNA	ENSBTAG00000011598	SOX2	-0.961169	0.00223254
TCONS_00044106	XLOC_034759	XLOC_034759	Novel_lncRNA	ENSBTAG00000005404	MSC	-0.955277	0.00295543
TCONS_00044106	XLOC_034759	XLOC_034759	Novel_lncRNA	ENSBTAG00000002689	NME7	-0.978575	0.000683653
TCONS_00044106	XLOC_034759	XLOC_034759	Novel_lncRNA	XLOC_028594	XLOC_028594	-0.961631	0.00218
TCONS_00044106	XLOC_034759	XLOC_034759	Novel_lncRNA	ENSBTAG00000023629	--	-0.951826	0.00342522
TCONS_00044106	XLOC_034759	XLOC_034759	Novel_lncRNA	ENSBTAG00000016401	OPTN	-0.983038	0.000429113
TCONS_00044106	XLOC_034759	XLOC_034759	Novel_lncRNA	ENSBTAG00000020698	MTHFR	-0.959892	0.00238069
TCONS_00044106	XLOC_034759	XLOC_034759	Novel_lncRNA	ENSBTAG00000009498	PTEN	-0.968314	0.00149012
TCONS_00044106	XLOC_034759	XLOC_034759	Novel_lncRNA	ENSBTAG00000011601	ST3GAL5	-0.956058	0.00285397
TCONS_00044106	XLOC_034759	XLOC_034759	Novel_lncRNA	ENSBTAG00000008430	RANBP3L	0.954344	0.00307915
TCONS_00044106	XLOC_034759	XLOC_034759	Novel_lncRNA	ENSBTAG00000006081	PPM1J	0.968702	0.001454
TCONS_00044106	XLOC_034759	XLOC_034759	Novel_lncRNA	ENSBTAG00000022000	CACNB2	0.950433	0.00362447
TCONS_00044106	XLOC_034759	XLOC_034759	Novel_lncRNA	XLOC_075639	XLOC_075639	-0.967423	0.00157457
TCONS_00044106	XLOC_034759	XLOC_034759	Novel_lncRNA	ENSBTAG00000040356	SPIRE2	-0.952381	0.0033473
TCONS_00044106	XLOC_034759	XLOC_034759	Novel_lncRNA	ENSBTAG00000017165	MATN2	-0.952347	0.00335217
TCONS_00044106	XLOC_034759	XLOC_034759	Novel_lncRNA	ENSBTAG00000000131	SENP3	-0.961766	0.00216486
TCONS_00044106	XLOC_034759	XLOC_034759	Novel_lncRNA	ENSBTAG00000013793	NEDD4	-0.977744	0.000737501
TCONS_00044106	XLOC_034759	XLOC_034759	Novel_lncRNA	ENSBTAG00000013464	CEP97	-0.968534	0.0014696
TCONS_00044106	XLOC_034759	XLOC_034759	Novel_lncRNA	ENSBTAG00000034225	--	-0.953531	0.00318883
TCONS_00044106	XLOC_034759	XLOC_034759	Novel_lncRNA	ENSBTAG00000011600	MAP3K8	-0.973234	0.00106507
TCONS_00044106	XLOC_034759	XLOC_034759	Novel_lncRNA	ENSBTAG00000001917	C15H11orf16	-0.993208	6.90335e-05
TCONS_00044106	XLOC_034759	XLOC_034759	Novel_lncRNA	ENSBTAG00000046553	--	-0.970767	0.0012694
TCONS_00044106	XLOC_034759	XLOC_034759	Novel_lncRNA	ENSBTAG00000006252	--	-0.974167	0.000992382
TCONS_00044106	XLOC_034759	XLOC_034759	Novel_lncRNA	XLOC_008557	XLOC_008557	0.966749	0.00164005
TCONS_00134975	ENSBTAG00000026916	PRR13	Novel_lncRNA	ENSBTAG00000014117	CCDC9	0.964059	0.00191443
TCONS_00134975	ENSBTAG00000026916	PRR13	Novel_lncRNA	ENSBTAG00000015587	TTC32	-0.988127	0.000210606
TCONS_00134975	ENSBTAG00000026916	PRR13	Novel_lncRNA	ENSBTAG00000014679	DHX57	0.9598	0.00239157
TCONS_00134975	ENSBTAG00000026916	PRR13	Novel_lncRNA	ENSBTAG00000003579	FBXW4	0.950411	0.00362759
TCONS_00134975	ENSBTAG00000026916	PRR13	Novel_lncRNA	ENSBTAG00000039958	GYS1	0.969663	0.00136651
TCONS_00134975	ENSBTAG00000026916	PRR13	Novel_lncRNA	ENSBTAG00000006955	CPNE1	0.966028	0.00171153
TCONS_00134975	ENSBTAG00000026916	PRR13	Novel_lncRNA	ENSBTAG00000003577	GSPT1	0.965045	0.00181139
TCONS_00134975	ENSBTAG00000026916	PRR13	Novel_lncRNA	ENSBTAG00000032979	--	-0.982794	0.000441534
TCONS_00134975	ENSBTAG00000026916	PRR13	Novel_lncRNA	ENSBTAG00000004422	ALG14	-0.951065	0.00353336
TCONS_00134975	ENSBTAG00000026916	PRR13	Novel_lncRNA	ENSBTAG00000016471	PDPR	0.962677	0.00206346
TCONS_00134975	ENSBTAG00000026916	PRR13	Novel_lncRNA	ENSBTAG00000021100	PPP1R3F	0.955729	0.00289644
TCONS_00134975	ENSBTAG00000026916	PRR13	Novel_lncRNA	ENSBTAG00000020800	BEND7	0.972533	0.00112131
TCONS_00134975	ENSBTAG00000026916	PRR13	Novel_lncRNA	ENSBTAG00000006398	--	-0.973521	0.00104241
TCONS_00134975	ENSBTAG00000026916	PRR13	Novel_lncRNA	ENSBTAG00000007570	NDUFAF6	0.987076	0.000249471
TCONS_00134975	ENSBTAG00000026916	PRR13	Novel_lncRNA	ENSBTAG00000018638	CC2D2A	0.961532	0.00219123
TCONS_00134975	ENSBTAG00000026916	PRR13	Novel_lncRNA	ENSBTAG00000019453	PTGES	0.983839	0.000389674
TCONS_00134975	ENSBTAG00000026916	PRR13	Novel_lncRNA	ENSBTAG00000046952	--	-0.991724	0.000102467
TCONS_00134975	ENSBTAG00000026916	PRR13	Novel_lncRNA	ENSBTAG00000009983	KIF23	0.991394	0.000110782
TCONS_00134975	ENSBTAG00000026916	PRR13	Novel_lncRNA	ENSBTAG00000021986	MAPK1IP1L	0.966349	0.00167957
TCONS_00134975	ENSBTAG00000026916	PRR13	Novel_lncRNA	ENSBTAG00000001066	PILRA	0.975447	0.000896869
TCONS_00134975	ENSBTAG00000026916	PRR13	Novel_lncRNA	ENSBTAG00000007661	MYO1F	0.965476	0.00176727
TCONS_00134975	ENSBTAG00000026916	PRR13	Novel_lncRNA	ENSBTAG00000001141	ADAM17	0.977922	0.000725782
TCONS_00134975	ENSBTAG00000026916	PRR13	Novel_lncRNA	ENSBTAG00000021580	HNRNPA3	0.956922	0.00274363
TCONS_00134975	ENSBTAG00000026916	PRR13	Novel_lncRNA	ENSBTAG00000011793	FDX1	0.971857	0.00117689
TCONS_00134975	ENSBTAG00000026916	PRR13	Novel_lncRNA	ENSBTAG00000030979	TUBA3E	0.983154	0.000423295
TCONS_00134975	ENSBTAG00000026916	PRR13	Novel_lncRNA	ENSBTAG00000021248	C25H7orf26	0.963903	0.001931
TCONS_00134975	ENSBTAG00000026916	PRR13	Novel_lncRNA	ENSBTAG00000019174	ZNF710	0.951535	0.00346637
TCONS_00134975	ENSBTAG00000026916	PRR13	Novel_lncRNA	ENSBTAG00000021849	DUS4L	-0.965713	0.00174326
TCONS_00134975	ENSBTAG00000026916	PRR13	Novel_lncRNA	ENSBTAG00000046775	MAN1B1	0.957011	0.00273242
TCONS_00134975	ENSBTAG00000026916	PRR13	Novel_lncRNA	ENSBTAG00000047113	--	0.972931	0.00108914
TCONS_00134975	ENSBTAG00000026916	PRR13	Novel_lncRNA	ENSBTAG00000002014	SNX1	-0.959615	0.00241351
TCONS_00134975	ENSBTAG00000026916	PRR13	Novel_lncRNA	ENSBTAG00000014319	DNM3	0.969563	0.0013755
TCONS_00134975	ENSBTAG00000026916	PRR13	Novel_lncRNA	ENSBTAG00000044159	C17H4orf33	-0.956939	0.00274143
TCONS_00134975	ENSBTAG00000026916	PRR13	Novel_lncRNA	ENSBTAG00000003504	GSS	-0.967619	0.00155586
TCONS_00134975	ENSBTAG00000026916	PRR13	Novel_lncRNA	ENSBTAG00000015885	PPFIA4	0.969734	0.00136021
TCONS_00134975	ENSBTAG00000026916	PRR13	Novel_lncRNA	ENSBTAG00000013423	GLRX5	0.972026	0.00116286
TCONS_00134975	ENSBTAG00000026916	PRR13	Novel_lncRNA	ENSBTAG00000020552	PRDM2	0.966644	0.00165042
TCONS_00134975	ENSBTAG00000026916	PRR13	Novel_lncRNA	ENSBTAG00000014551	TNFAIP8	-0.955531	0.00292229
TCONS_00134975	ENSBTAG00000026916	PRR13	Novel_lncRNA	ENSBTAG00000015474	SRSF11	0.967851	0.00153377
TCONS_00134975	ENSBTAG00000026916	PRR13	Novel_lncRNA	ENSBTAG00000010423	LIFR	0.954388	0.00307319
TCONS_00134975	ENSBTAG00000026916	PRR13	Novel_lncRNA	ENSBTAG00000007881	IFIT1	-0.96307	0.00202053
TCONS_00134975	ENSBTAG00000026916	PRR13	Novel_lncRNA	ENSBTAG00000005265	ZCCHC9	-0.978411	0.000694092
TCONS_00134975	ENSBTAG00000026916	PRR13	Novel_lncRNA	ENSBTAG00000015805	SIPA1L1	0.954993	0.00299285
TCONS_00134975	ENSBTAG00000026916	PRR13	Novel_lncRNA	ENSBTAG00000018966	PLCE1	0.957068	0.00272519
TCONS_00134975	ENSBTAG00000026916	PRR13	Novel_lncRNA	ENSBTAG00000021851	BCAP29	0.968462	0.00147625
TCONS_00134975	ENSBTAG00000026916	PRR13	Novel_lncRNA	ENSBTAG00000007531	NCF4	0.971697	0.00119029
TCONS_00134975	ENSBTAG00000026916	PRR13	Novel_lncRNA	ENSBTAG00000006504	TCHP	0.956452	0.0028034
TCONS_00134975	ENSBTAG00000026916	PRR13	Novel_lncRNA	ENSBTAG00000008600	TRAF3IP2	0.968266	0.00149457
TCONS_00134975	ENSBTAG00000026916	PRR13	Novel_lncRNA	ENSBTAG00000010217	ZNF318	0.965598	0.00175493
TCONS_00134975	ENSBTAG00000026916	PRR13	Novel_lncRNA	ENSBTAG00000002848	C16H1orf74	0.952054	0.00339312
TCONS_00134975	ENSBTAG00000026916	PRR13	Novel_lncRNA	ENSBTAG00000014300	SLC6A5	0.963616	0.00196164
TCONS_00134975	ENSBTAG00000026916	PRR13	Novel_lncRNA	ENSBTAG00000014306	DOP1B	0.986097	0.000288604
TCONS_00134975	ENSBTAG00000026916	PRR13	Novel_lncRNA	ENSBTAG00000014087	KMT5C	0.964979	0.00181825
TCONS_00134975	ENSBTAG00000026916	PRR13	Novel_lncRNA	ENSBTAG00000021874	KIF14	0.960796	0.00227526
TCONS_00134975	ENSBTAG00000026916	PRR13	Novel_lncRNA	ENSBTAG00000000933	CCDC183	0.955262	0.0029574
TCONS_00134975	ENSBTAG00000026916	PRR13	Novel_lncRNA	XLOC_111865	XLOC_111865	0.953718	0.00316343
TCONS_00022631	XLOC_017988	XLOC_017988	Novel_lncRNA	ENSBTAG00000015308	SMARCE1	-0.957757	0.00263899
TCONS_00022631	XLOC_017988	XLOC_017988	Novel_lncRNA	ENSBTAG00000004190	ARHGAP29	-0.963594	0.00196394
TCONS_00022631	XLOC_017988	XLOC_017988	Novel_lncRNA	ENSBTAG00000009552	ATP2B1	-0.967099	0.00160594
TCONS_00022631	XLOC_017988	XLOC_017988	Novel_lncRNA	ENSBTAG00000021575	BRD7	-0.958403	0.00255948
TCONS_00022631	XLOC_017988	XLOC_017988	Novel_lncRNA	ENSBTAG00000007817	BRCC3	-0.959504	0.00242668
TCONS_00022631	XLOC_017988	XLOC_017988	Novel_lncRNA	ENSBTAG00000004054	PAPOLA	-0.962856	0.00204391
TCONS_00022631	XLOC_017988	XLOC_017988	Novel_lncRNA	ENSBTAG00000004426	DNAJB14	-0.975156	0.000918183
TCONS_00022631	XLOC_017988	XLOC_017988	Novel_lncRNA	ENSBTAG00000022150	MXRA5	0.978412	0.000694005
TCONS_00022631	XLOC_017988	XLOC_017988	Novel_lncRNA	ENSBTAG00000012366	MRPS23	-0.973467	0.00104669
TCONS_00022631	XLOC_017988	XLOC_017988	Novel_lncRNA	ENSBTAG00000004196	FMNL1	0.980074	0.00059159
TCONS_00022631	XLOC_017988	XLOC_017988	Novel_lncRNA	ENSBTAG00000025634	--	-0.963781	0.00194392
TCONS_00022631	XLOC_017988	XLOC_017988	Novel_lncRNA	ENSBTAG00000012718	XK	0.966208	0.00169356
TCONS_00022631	XLOC_017988	XLOC_017988	Novel_lncRNA	ENSBTAG00000021445	ST8SIA4	0.969486	0.00138242
TCONS_00022631	XLOC_017988	XLOC_017988	Novel_lncRNA	ENSBTAG00000010206	UAP1	-0.950029	0.00368319
TCONS_00022631	XLOC_017988	XLOC_017988	Novel_lncRNA	ENSBTAG00000009174	HSD17B14	-0.957516	0.00266904
TCONS_00022631	XLOC_017988	XLOC_017988	Novel_lncRNA	ENSBTAG00000030913	MX1	0.950697	0.00358621
TCONS_00022631	XLOC_017988	XLOC_017988	Novel_lncRNA	ENSBTAG00000020959	SET	-0.968775	0.00144729
TCONS_00022631	XLOC_017988	XLOC_017988	Novel_lncRNA	ENSBTAG00000000803	ZNF667	-0.971155	0.00123609
TCONS_00022631	XLOC_017988	XLOC_017988	Novel_lncRNA	ENSBTAG00000009743	PDRG1	-0.953252	0.00322704
TCONS_00022631	XLOC_017988	XLOC_017988	Novel_lncRNA	XLOC_104566	XLOC_104566	-0.990602	0.00013206
TCONS_00022631	XLOC_017988	XLOC_017988	Novel_lncRNA	ENSBTAG00000025400	PARP4	-0.977666	0.000742652
TCONS_00022631	XLOC_017988	XLOC_017988	Novel_lncRNA	ENSBTAG00000024822	SETX	-0.959487	0.00242867
TCONS_00022631	XLOC_017988	XLOC_017988	Novel_lncRNA	ENSBTAG00000017855	ITM2C	0.966821	0.00163302
TCONS_00022631	XLOC_017988	XLOC_017988	Novel_lncRNA	ENSBTAG00000014150	C11H9orf16	0.964074	0.00191282
TCONS_00022631	XLOC_017988	XLOC_017988	Novel_lncRNA	ENSBTAG00000007398	MRPS24	0.96906	0.00142112
TCONS_00022631	XLOC_017988	XLOC_017988	Novel_lncRNA	ENSBTAG00000037488	JRKL	-0.994567	4.41996e-05
TCONS_00022631	XLOC_017988	XLOC_017988	Novel_lncRNA	ENSBTAG00000017919	CNOT4	-0.970133	0.00132472
TCONS_00022631	XLOC_017988	XLOC_017988	Novel_lncRNA	ENSBTAG00000039343	ZBTB34	-0.962697	0.00206127
TCONS_00022631	XLOC_017988	XLOC_017988	Novel_lncRNA	ENSBTAG00000010871	EIF4EBP3	-0.952301	0.00335859
TCONS_00022631	XLOC_017988	XLOC_017988	Novel_lncRNA	ENSBTAG00000003697	TARDBP	-0.953951	0.00313189
TCONS_00022631	XLOC_017988	XLOC_017988	Novel_lncRNA	ENSBTAG00000005753	PARP6	-0.955324	0.00294936
TCONS_00022631	XLOC_017988	XLOC_017988	Novel_lncRNA	ENSBTAG00000016980	PPIL4	-0.952391	0.00334595
TCONS_00022631	XLOC_017988	XLOC_017988	Novel_lncRNA	ENSBTAG00000031793	NUDT2	0.963251	0.00200092
TCONS_00022631	XLOC_017988	XLOC_017988	Novel_lncRNA	ENSBTAG00000031756	--	0.958623	0.00253262
TCONS_00022631	XLOC_017988	XLOC_017988	Novel_lncRNA	ENSBTAG00000017352	ZC3H11A	-0.972501	0.00112388
TCONS_00022631	XLOC_017988	XLOC_017988	Novel_lncRNA	ENSBTAG00000020654	BAZ2B	-0.950376	0.00363275
TCONS_00022631	XLOC_017988	XLOC_017988	Novel_lncRNA	ENSBTAG00000003495	KDM7A	-0.955837	0.00288253
TCONS_00022631	XLOC_017988	XLOC_017988	Novel_lncRNA	ENSBTAG00000012082	TNFRSF12A	0.951827	0.00342506
TCONS_00022631	XLOC_017988	XLOC_017988	Novel_lncRNA	ENSBTAG00000015920	TMEM147	0.997988	6.06984e-06
TCONS_00022631	XLOC_017988	XLOC_017988	Novel_lncRNA	ENSBTAG00000000529	BTBD9	-0.963721	0.00195039
TCONS_00022631	XLOC_017988	XLOC_017988	Novel_lncRNA	ENSBTAG00000018745	CEP290	-0.960949	0.00225769
TCONS_00022631	XLOC_017988	XLOC_017988	Novel_lncRNA	ENSBTAG00000020496	C23H6orf62	-0.968002	0.00151944
TCONS_00022631	XLOC_017988	XLOC_017988	Novel_lncRNA	ENSBTAG00000007658	CTNNBL1	-0.951177	0.00351736
TCONS_00022631	XLOC_017988	XLOC_017988	Novel_lncRNA	ENSBTAG00000026993	TMBIM4	-0.955916	0.00287232
TCONS_00022631	XLOC_017988	XLOC_017988	Novel_lncRNA	ENSBTAG00000011761	LRP6	-0.959393	0.00243995
TCONS_00022631	XLOC_017988	XLOC_017988	Novel_lncRNA	ENSBTAG00000012878	BMS1	-0.967056	0.00161006
TCONS_00022631	XLOC_017988	XLOC_017988	Novel_lncRNA	ENSBTAG00000018437	SMC5	-0.961588	0.00218494
TCONS_00022631	XLOC_017988	XLOC_017988	Novel_lncRNA	XLOC_003118	XLOC_003118	-0.992304	8.8608e-05
TCONS_00022631	XLOC_017988	XLOC_017988	Novel_lncRNA	ENSBTAG00000046232	--	0.96792	0.00152714
TCONS_00022631	XLOC_017988	XLOC_017988	Novel_lncRNA	ENSBTAG00000019689	--	-0.960165	0.00234868
TCONS_00022631	XLOC_017988	XLOC_017988	Novel_lncRNA	ENSBTAG00000000810	COPE	0.955186	0.0029674
TCONS_00022631	XLOC_017988	XLOC_017988	Novel_lncRNA	ENSBTAG00000015136	AARSD1	-0.958726	0.00252014
TCONS_00022631	XLOC_017988	XLOC_017988	Novel_lncRNA	ENSBTAG00000007003	TYMS	-0.980377	0.000573795
TCONS_00022631	XLOC_017988	XLOC_017988	Novel_lncRNA	ENSBTAG00000015138	MGA	-0.954305	0.00308436
TCONS_00022631	XLOC_017988	XLOC_017988	Novel_lncRNA	ENSBTAG00000047002	--	-0.957012	0.00273225
TCONS_00022631	XLOC_017988	XLOC_017988	Novel_lncRNA	ENSBTAG00000008378	FEM1B	-0.970067	0.00133053
TCONS_00022631	XLOC_017988	XLOC_017988	Novel_lncRNA	ENSBTAG00000009917	PIP5K1B	0.984239	0.000370638
TCONS_00022631	XLOC_017988	XLOC_017988	Novel_lncRNA	ENSBTAG00000005299	EDNRB	0.984419	0.000362267
TCONS_00022631	XLOC_017988	XLOC_017988	Novel_lncRNA	ENSBTAG00000040001	MARVELD2	-0.968122	0.00150808
TCONS_00022631	XLOC_017988	XLOC_017988	Novel_lncRNA	ENSBTAG00000017745	IL6ST	-0.957751	0.00263973
TCONS_00022631	XLOC_017988	XLOC_017988	Novel_lncRNA	ENSBTAG00000019359	--	-0.978436	0.000692479
TCONS_00022631	XLOC_017988	XLOC_017988	Novel_lncRNA	ENSBTAG00000046520	--	-0.955293	0.00295336
TCONS_00022631	XLOC_017988	XLOC_017988	Novel_lncRNA	ENSBTAG00000031786	--	0.958073	0.00259999
TCONS_00022631	XLOC_017988	XLOC_017988	Novel_lncRNA	ENSBTAG00000031785	--	0.970033	0.00133355
TCONS_00022631	XLOC_017988	XLOC_017988	Novel_lncRNA	XLOC_118368	XLOC_118368	-0.957004	0.00273329
TCONS_00022631	XLOC_017988	XLOC_017988	Novel_lncRNA	ENSBTAG00000011419	HSPA9	-0.976063	0.000852613
TCONS_00022631	XLOC_017988	XLOC_017988	Novel_lncRNA	ENSBTAG00000019663	DECR1	-0.959206	0.00246229
TCONS_00022631	XLOC_017988	XLOC_017988	Novel_lncRNA	ENSBTAG00000011805	PLIN3	0.986759	0.000261826
TCONS_00022631	XLOC_017988	XLOC_017988	Novel_lncRNA	ENSBTAG00000014984	RPRD2	-0.992346	8.76597e-05
TCONS_00022631	XLOC_017988	XLOC_017988	Novel_lncRNA	ENSBTAG00000006839	JOSD2	0.964974	0.00181876
TCONS_00022631	XLOC_017988	XLOC_017988	Novel_lncRNA	ENSBTAG00000001898	CCDC112	-0.951197	0.00351453
TCONS_00022631	XLOC_017988	XLOC_017988	Novel_lncRNA	ENSBTAG00000007630	RNF170	-0.950486	0.00361674
TCONS_00022631	XLOC_017988	XLOC_017988	Novel_lncRNA	ENSBTAG00000003602	RBPJ	-0.973342	0.00105652
TCONS_00022631	XLOC_017988	XLOC_017988	Novel_lncRNA	ENSBTAG00000011417	CNTRL	-0.9502	0.00365832
TCONS_00022631	XLOC_017988	XLOC_017988	Novel_lncRNA	ENSBTAG00000001142	GNE	-0.971269	0.00122638
TCONS_00022631	XLOC_017988	XLOC_017988	Novel_lncRNA	ENSBTAG00000002971	CUTC	-0.978896	0.000663353
TCONS_00022631	XLOC_017988	XLOC_017988	Novel_lncRNA	ENSBTAG00000046129	RAB34	0.956364	0.0028146
TCONS_00022631	XLOC_017988	XLOC_017988	Novel_lncRNA	ENSBTAG00000007130	ESF1	-0.95301	0.00326025
TCONS_00022631	XLOC_017988	XLOC_017988	Novel_lncRNA	ENSBTAG00000016720	RAB1A	-0.950264	0.00364894
TCONS_00022631	XLOC_017988	XLOC_017988	Novel_lncRNA	XLOC_096170	XLOC_096170	0.963978	0.00192302
TCONS_00022631	XLOC_017988	XLOC_017988	Novel_lncRNA	ENSBTAG00000010679	LRRC31	0.9706	0.00128384
TCONS_00022631	XLOC_017988	XLOC_017988	Novel_lncRNA	ENSBTAG00000020835	KIAA0513	-0.954531	0.00305412
TCONS_00022631	XLOC_017988	XLOC_017988	Novel_lncRNA	ENSBTAG00000022027	DDT	0.986001	0.000292604
TCONS_00022631	XLOC_017988	XLOC_017988	Novel_lncRNA	ENSBTAG00000025426	NSD1	-0.959344	0.00244578
TCONS_00022631	XLOC_017988	XLOC_017988	Novel_lncRNA	XLOC_035031	XLOC_035031	-0.982546	0.000454282
TCONS_00022631	XLOC_017988	XLOC_017988	Novel_lncRNA	XLOC_041910	XLOC_041910	-0.968934	0.00143268
TCONS_00022631	XLOC_017988	XLOC_017988	Novel_lncRNA	ENSBTAG00000019821	DHX9	-0.953948	0.00313233
TCONS_00022631	XLOC_017988	XLOC_017988	Novel_lncRNA	ENSBTAG00000014451	YEATS2	-0.960407	0.00232041
TCONS_00022631	XLOC_017988	XLOC_017988	Novel_lncRNA	ENSBTAG00000021720	MRPL27	0.958511	0.00254633
TCONS_00022631	XLOC_017988	XLOC_017988	Novel_lncRNA	XLOC_021218	XLOC_021218	-0.983862	0.000388557
TCONS_00022631	XLOC_017988	XLOC_017988	Novel_lncRNA	ENSBTAG00000000074	NFIA	-0.963332	0.00199219
TCONS_00022631	XLOC_017988	XLOC_017988	Novel_lncRNA	ENSBTAG00000020436	KIF27	-0.953524	0.00318985
TCONS_00022631	XLOC_017988	XLOC_017988	Novel_lncRNA	ENSBTAG00000002710	TSSK4	0.976011	0.000856327
TCONS_00022631	XLOC_017988	XLOC_017988	Novel_lncRNA	ENSBTAG00000024184	--	0.950201	0.00365821
TCONS_00022631	XLOC_017988	XLOC_017988	Novel_lncRNA	ENSBTAG00000016038	GCC2	-0.956312	0.00282127
TCONS_00022631	XLOC_017988	XLOC_017988	Novel_lncRNA	XLOC_024120	XLOC_024120	0.979131	0.000648758
TCONS_00022631	XLOC_017988	XLOC_017988	Novel_lncRNA	ENSBTAG00000006920	ABCF3	-0.956344	0.00281711
TCONS_00022631	XLOC_017988	XLOC_017988	Novel_lncRNA	ENSBTAG00000003546	TFAM	-0.955115	0.00297682
TCONS_00022631	XLOC_017988	XLOC_017988	Novel_lncRNA	ENSBTAG00000010243	RBM33	-0.952221	0.00336972
TCONS_00022631	XLOC_017988	XLOC_017988	Novel_lncRNA	ENSBTAG00000020735	SMG1	-0.962726	0.00205818
TCONS_00022631	XLOC_017988	XLOC_017988	Novel_lncRNA	ENSBTAG00000012062	PRDX2	0.951079	0.00353129
TCONS_00022631	XLOC_017988	XLOC_017988	Novel_lncRNA	ENSBTAG00000017896	ST8SIA2	0.98413	0.000375807
TCONS_00022631	XLOC_017988	XLOC_017988	Novel_lncRNA	ENSBTAG00000014186	NCOA5	-0.962307	0.00210433
TCONS_00022631	XLOC_017988	XLOC_017988	Novel_lncRNA	ENSBTAG00000003943	TTC39B	-0.984822	0.000343798
TCONS_00022631	XLOC_017988	XLOC_017988	Novel_lncRNA	ENSBTAG00000011789	REST	-0.975666	0.000880987
TCONS_00022631	XLOC_017988	XLOC_017988	Novel_lncRNA	ENSBTAG00000027626	GOLGA7	-0.959737	0.00239907
TCONS_00022631	XLOC_017988	XLOC_017988	Novel_lncRNA	ENSBTAG00000012856	ARR3	-0.962288	0.00210649
TCONS_00022631	XLOC_017988	XLOC_017988	Novel_lncRNA	ENSBTAG00000017809	PDS5A	-0.961075	0.00224322
TCONS_00022631	XLOC_017988	XLOC_017988	Novel_lncRNA	ENSBTAG00000016731	TMEM42	0.978882	0.000664251
TCONS_00022631	XLOC_017988	XLOC_017988	Novel_lncRNA	ENSBTAG00000020860	CHD1	-0.970522	0.00129065
TCONS_00022631	XLOC_017988	XLOC_017988	Novel_lncRNA	ENSBTAG00000011225	TMX1	-0.981187	0.000527567
TCONS_00022631	XLOC_017988	XLOC_017988	Novel_lncRNA	ENSBTAG00000010395	DOCK9	-0.96477	0.00183991
TCONS_00022631	XLOC_017988	XLOC_017988	Novel_lncRNA	ENSBTAG00000001767	B4GALT7	0.96749	0.00156815
TCONS_00022631	XLOC_017988	XLOC_017988	Novel_lncRNA	ENSBTAG00000016462	TCF4	-0.951564	0.00346224
TCONS_00022631	XLOC_017988	XLOC_017988	Novel_lncRNA	ENSBTAG00000034693	SYT1	0.973358	0.00105526
TCONS_00022631	XLOC_017988	XLOC_017988	Novel_lncRNA	ENSBTAG00000011895	PANK3	-0.952679	0.003306
TCONS_00022631	XLOC_017988	XLOC_017988	Novel_lncRNA	ENSBTAG00000014228	TFEC	0.984369	0.000364561
TCONS_00022631	XLOC_017988	XLOC_017988	Novel_lncRNA	ENSBTAG00000018894	PEX11G	0.988874	0.000184986
TCONS_00022631	XLOC_017988	XLOC_017988	Novel_lncRNA	ENSBTAG00000013982	UACA	-0.957967	0.00261306
TCONS_00022631	XLOC_017988	XLOC_017988	Novel_lncRNA	ENSBTAG00000044062	RBMS3	-0.967194	0.0015967
TCONS_00022631	XLOC_017988	XLOC_017988	Novel_lncRNA	ENSBTAG00000001768	TXLNG	-0.979866	0.000604009
TCONS_00022631	XLOC_017988	XLOC_017988	Novel_lncRNA	ENSBTAG00000003954	ASH1L	-0.971629	0.00119595
TCONS_00022631	XLOC_017988	XLOC_017988	Novel_lncRNA	ENSBTAG00000038330	--	0.962101	0.00212734
TCONS_00022631	XLOC_017988	XLOC_017988	Novel_lncRNA	ENSBTAG00000005891	FCRL1	0.978809	0.000668813
TCONS_00022631	XLOC_017988	XLOC_017988	Novel_lncRNA	ENSBTAG00000043987	KDM4C	-0.951216	0.00351174
TCONS_00022631	XLOC_017988	XLOC_017988	Novel_lncRNA	ENSBTAG00000014561	KIF1BP	-0.962765	0.00205385
TCONS_00022631	XLOC_017988	XLOC_017988	Novel_lncRNA	ENSBTAG00000024561	H3F3A	-0.967244	0.00159183
TCONS_00022631	XLOC_017988	XLOC_017988	Novel_lncRNA	ENSBTAG00000030898	MS4A13	0.954774	0.0030219
TCONS_00022631	XLOC_017988	XLOC_017988	Novel_lncRNA	ENSBTAG00000011287	ATXN7	-0.953588	0.00318114
TCONS_00022631	XLOC_017988	XLOC_017988	Novel_lncRNA	ENSBTAG00000001449	SRA1	0.959663	0.00240783
TCONS_00022631	XLOC_017988	XLOC_017988	Novel_lncRNA	ENSBTAG00000019568	IFT74	-0.96854	0.00146906
TCONS_00022631	XLOC_017988	XLOC_017988	Novel_lncRNA	ENSBTAG00000037457	MBD2	-0.964293	0.00188971
TCONS_00022631	XLOC_017988	XLOC_017988	Novel_lncRNA	ENSBTAG00000021769	CUL3	-0.965866	0.00172784
TCONS_00022631	XLOC_017988	XLOC_017988	Novel_lncRNA	ENSBTAG00000027764	EID1	-0.959945	0.00237452
TCONS_00022631	XLOC_017988	XLOC_017988	Novel_lncRNA	ENSBTAG00000039861	OAS1Y	0.959823	0.00238885
TCONS_00022631	XLOC_017988	XLOC_017988	Novel_lncRNA	ENSBTAG00000007369	PDLIM2	0.974161	0.000992874
TCONS_00022631	XLOC_017988	XLOC_017988	Novel_lncRNA	ENSBTAG00000007442	AKAP9	-0.96185	0.00215534
TCONS_00022631	XLOC_017988	XLOC_017988	Novel_lncRNA	ENSBTAG00000005227	ATF6	-0.960497	0.00230992
TCONS_00022631	XLOC_017988	XLOC_017988	Novel_lncRNA	ENSBTAG00000025606	YIPF2	0.975272	0.000909666
TCONS_00022631	XLOC_017988	XLOC_017988	Novel_lncRNA	ENSBTAG00000007214	ELL2	-0.956958	0.00273911
TCONS_00022631	XLOC_017988	XLOC_017988	Novel_lncRNA	ENSBTAG00000031766	--	0.97961	0.000619388
TCONS_00022631	XLOC_017988	XLOC_017988	Novel_lncRNA	ENSBTAG00000031769	H2B	0.956411	0.00280864
TCONS_00022631	XLOC_017988	XLOC_017988	Novel_lncRNA	ENSBTAG00000031768	--	0.953196	0.0032346
TCONS_00022631	XLOC_017988	XLOC_017988	Novel_lncRNA	ENSBTAG00000039499	--	0.961012	0.00225047
TCONS_00022631	XLOC_017988	XLOC_017988	Novel_lncRNA	ENSBTAG00000017179	USP12	-0.957732	0.00264206
TCONS_00022631	XLOC_017988	XLOC_017988	Novel_lncRNA	ENSBTAG00000009708	SMYD4	-0.991045	0.00011994
TCONS_00022631	XLOC_017988	XLOC_017988	Novel_lncRNA	ENSBTAG00000008183	MBTPS2	-0.970133	0.00132475
TCONS_00022631	XLOC_017988	XLOC_017988	Novel_lncRNA	ENSBTAG00000002392	--	-0.95879	0.00251246
TCONS_00022631	XLOC_017988	XLOC_017988	Novel_lncRNA	ENSBTAG00000003303	MRPL58	0.960879	0.0022658
TCONS_00022631	XLOC_017988	XLOC_017988	Novel_lncRNA	ENSBTAG00000018889	ATP6V0B	0.970389	0.00130227
TCONS_00022631	XLOC_017988	XLOC_017988	Novel_lncRNA	ENSBTAG00000005816	IRF9	0.994143	5.13552e-05
TCONS_00022631	XLOC_017988	XLOC_017988	Novel_lncRNA	ENSBTAG00000007012	ZNF3	-0.962492	0.00208387
TCONS_00022631	XLOC_017988	XLOC_017988	Novel_lncRNA	ENSBTAG00000031998	CXCL16	-0.954531	0.00305417
TCONS_00022631	XLOC_017988	XLOC_017988	Novel_lncRNA	ENSBTAG00000002393	C23H6orf89	-0.979767	0.000609936
TCONS_00022631	XLOC_017988	XLOC_017988	Novel_lncRNA	ENSBTAG00000004736	GRB2	-0.972889	0.00109258
TCONS_00022631	XLOC_017988	XLOC_017988	Novel_lncRNA	ENSBTAG00000031697	KLHDC1	-0.960391	0.0023222
TCONS_00022631	XLOC_017988	XLOC_017988	Novel_lncRNA	ENSBTAG00000021910	TBL1XR1	-0.966391	0.0016754
TCONS_00022631	XLOC_017988	XLOC_017988	Novel_lncRNA	ENSBTAG00000002143	DTWD2	-0.955262	0.00295752
TCONS_00022631	XLOC_017988	XLOC_017988	Novel_lncRNA	ENSBTAG00000031279	SELENOM	0.951992	0.00340181
TCONS_00022631	XLOC_017988	XLOC_017988	Novel_lncRNA	ENSBTAG00000012729	ARHGEF9	-0.951169	0.00351844
TCONS_00022631	XLOC_017988	XLOC_017988	Novel_lncRNA	ENSBTAG00000014766	SRSF1	-0.951448	0.00347877
TCONS_00022631	XLOC_017988	XLOC_017988	Novel_lncRNA	ENSBTAG00000007963	KIDINS220	-0.957808	0.00263267
TCONS_00022631	XLOC_017988	XLOC_017988	Novel_lncRNA	ENSBTAG00000002306	UTP11	-0.954436	0.00306687
TCONS_00022631	XLOC_017988	XLOC_017988	Novel_lncRNA	ENSBTAG00000018546	LRBA	-0.998008	5.95098e-06
TCONS_00022631	XLOC_017988	XLOC_017988	Novel_lncRNA	ENSBTAG00000004268	TRAPPC5	0.971302	0.00122357
TCONS_00022631	XLOC_017988	XLOC_017988	Novel_lncRNA	ENSBTAG00000005367	VRK3	-0.98305	0.000428502
TCONS_00022631	XLOC_017988	XLOC_017988	Novel_lncRNA	ENSBTAG00000011834	CCDC47	-0.958954	0.0024926
TCONS_00022631	XLOC_017988	XLOC_017988	Novel_lncRNA	ENSBTAG00000011833	GRIA3	-0.98092	0.000542593
TCONS_00022631	XLOC_017988	XLOC_017988	Novel_lncRNA	ENSBTAG00000018383	ATAD5	-0.963082	0.0020193
TCONS_00022631	XLOC_017988	XLOC_017988	Novel_lncRNA	ENSBTAG00000001564	PDE4DIP	-0.957548	0.00266502
TCONS_00022631	XLOC_017988	XLOC_017988	Novel_lncRNA	ENSBTAG00000011401	PDZD8	-0.96889	0.00143674
TCONS_00022631	XLOC_017988	XLOC_017988	Novel_lncRNA	ENSBTAG00000045776	C3H1orf122	0.990532	0.000134031
TCONS_00022631	XLOC_017988	XLOC_017988	Novel_lncRNA	ENSBTAG00000008530	SLC36A4	-0.956109	0.00284732
TCONS_00022631	XLOC_017988	XLOC_017988	Novel_lncRNA	ENSBTAG00000021988	SOCS4	-0.985803	0.000300892
TCONS_00022631	XLOC_017988	XLOC_017988	Novel_lncRNA	ENSBTAG00000008533	GLCCI1	-0.958749	0.00251736
TCONS_00022631	XLOC_017988	XLOC_017988	Novel_lncRNA	ENSBTAG00000003959	ARHGAP24	-0.95013	0.00366858
TCONS_00022631	XLOC_017988	XLOC_017988	Novel_lncRNA	ENSBTAG00000031758	--	0.958125	0.00259358
TCONS_00022631	XLOC_017988	XLOC_017988	Novel_lncRNA	ENSBTAG00000012833	ATG2B	-0.981141	0.000530116
TCONS_00022631	XLOC_017988	XLOC_017988	Novel_lncRNA	ENSBTAG00000005574	CLU	-0.964591	0.00185853
TCONS_00022631	XLOC_017988	XLOC_017988	Novel_lncRNA	ENSBTAG00000000916	TCTE3	-0.974603	0.000959328
TCONS_00022631	XLOC_017988	XLOC_017988	Novel_lncRNA	ENSBTAG00000019256	GLA	-0.972398	0.00113229
TCONS_00022631	XLOC_017988	XLOC_017988	Novel_lncRNA	ENSBTAG00000035556	CDV3	-0.980139	0.000587777
TCONS_00022631	XLOC_017988	XLOC_017988	Novel_lncRNA	ENSBTAG00000021859	PDSS2	-0.993041	7.24653e-05
TCONS_00022631	XLOC_017988	XLOC_017988	Novel_lncRNA	ENSBTAG00000002020	CREBRF	-0.978805	0.000669077
TCONS_00022631	XLOC_017988	XLOC_017988	Novel_lncRNA	ENSBTAG00000000288	UPF2	-0.953585	0.00318157
TCONS_00022631	XLOC_017988	XLOC_017988	Novel_lncRNA	XLOC_055652	XLOC_055652	-0.951749	0.00343603
TCONS_00022631	XLOC_017988	XLOC_017988	Novel_lncRNA	ENSBTAG00000005564	PIAS1	-0.954434	0.00306705
TCONS_00022631	XLOC_017988	XLOC_017988	Novel_lncRNA	ENSBTAG00000012289	AKR7A2	0.959453	0.00243273
TCONS_00022631	XLOC_017988	XLOC_017988	Novel_lncRNA	ENSBTAG00000003535	DPM3	0.984578	0.000354929
TCONS_00022631	XLOC_017988	XLOC_017988	Novel_lncRNA	ENSBTAG00000015563	PDE12	-0.9648	0.00183679
TCONS_00022631	XLOC_017988	XLOC_017988	Novel_lncRNA	ENSBTAG00000000694	TAF10	0.974048	0.00100152
TCONS_00022631	XLOC_017988	XLOC_017988	Novel_lncRNA	ENSBTAG00000002727	PHACTR4	-0.956023	0.00285841
TCONS_00022631	XLOC_017988	XLOC_017988	Novel_lncRNA	ENSBTAG00000005275	PKIG	0.95893	0.00249543
TCONS_00022631	XLOC_017988	XLOC_017988	Novel_lncRNA	ENSBTAG00000002534	EEF1E1	-0.959898	0.00237996
TCONS_00022631	XLOC_017988	XLOC_017988	Novel_lncRNA	ENSBTAG00000014777	FBXO6	0.966877	0.00162755
TCONS_00022631	XLOC_017988	XLOC_017988	Novel_lncRNA	XLOC_067476	XLOC_067476	-0.965252	0.00179018
TCONS_00022631	XLOC_017988	XLOC_017988	Novel_lncRNA	ENSBTAG00000006644	SPCS2	-0.96582	0.00173242
TCONS_00022631	XLOC_017988	XLOC_017988	Novel_lncRNA	ENSBTAG00000048057	GSK3B	-0.96809	0.00151108
TCONS_00022631	XLOC_017988	XLOC_017988	Novel_lncRNA	ENSBTAG00000001794	RPL36	0.953391	0.00320791
TCONS_00022631	XLOC_017988	XLOC_017988	Novel_lncRNA	ENSBTAG00000010546	LIN54	-0.960716	0.00228454
TCONS_00022631	XLOC_017988	XLOC_017988	Novel_lncRNA	ENSBTAG00000015408	DTYMK	0.977768	0.000735901
TCONS_00022631	XLOC_017988	XLOC_017988	Novel_lncRNA	ENSBTAG00000000405	VKORC1	0.95738	0.00268596
TCONS_00022631	XLOC_017988	XLOC_017988	Novel_lncRNA	ENSBTAG00000010113	ZBTB24	-0.967095	0.0016063
TCONS_00022631	XLOC_017988	XLOC_017988	Novel_lncRNA	ENSBTAG00000016640	HEATR3	-0.969769	0.00135704
TCONS_00022631	XLOC_017988	XLOC_017988	Novel_lncRNA	ENSBTAG00000009579	CEP85	-0.976476	0.000823578
TCONS_00022631	XLOC_017988	XLOC_017988	Novel_lncRNA	ENSBTAG00000021583	TPGS2	-0.960274	0.00233583
TCONS_00022631	XLOC_017988	XLOC_017988	Novel_lncRNA	XLOC_134446	XLOC_134446	-0.992688	8.00096e-05
TCONS_00022631	XLOC_017988	XLOC_017988	Novel_lncRNA	ENSBTAG00000008525	LRIG2	-0.991285	0.000113585
TCONS_00022631	XLOC_017988	XLOC_017988	Novel_lncRNA	ENSBTAG00000001902	CEP295	-0.963364	0.00198866
TCONS_00022631	XLOC_017988	XLOC_017988	Novel_lncRNA	ENSBTAG00000017354	MPP7	0.951213	0.00351213
TCONS_00022631	XLOC_017988	XLOC_017988	Novel_lncRNA	ENSBTAG00000025898	TBC1D8	-0.968547	0.00146834
TCONS_00022631	XLOC_017988	XLOC_017988	Novel_lncRNA	ENSBTAG00000016810	PYCR3	0.996007	2.38832e-05
TCONS_00022631	XLOC_017988	XLOC_017988	Novel_lncRNA	ENSBTAG00000010542	SPIRE1	-0.96321	0.00200535
TCONS_00022631	XLOC_017988	XLOC_017988	Novel_lncRNA	ENSBTAG00000014178	RALGAPA2	-0.962808	0.00204918
TCONS_00022631	XLOC_017988	XLOC_017988	Novel_lncRNA	ENSBTAG00000003124	MFSD14B	-0.955545	0.00292047
TCONS_00022631	XLOC_017988	XLOC_017988	Novel_lncRNA	ENSBTAG00000040215	EIF4G3	-0.961829	0.00215769
TCONS_00022631	XLOC_017988	XLOC_017988	Novel_lncRNA	ENSBTAG00000000455	CREBZF	-0.958878	0.00250178
TCONS_00022631	XLOC_017988	XLOC_017988	Novel_lncRNA	ENSBTAG00000005984	DAAM1	-0.967039	0.00161176
TCONS_00022631	XLOC_017988	XLOC_017988	Novel_lncRNA	ENSBTAG00000047702	--	0.961143	0.00223551
TCONS_00022631	XLOC_017988	XLOC_017988	Novel_lncRNA	ENSBTAG00000010693	LMO7	-0.950916	0.00355473
TCONS_00022631	XLOC_017988	XLOC_017988	Novel_lncRNA	ENSBTAG00000009965	ECI1	0.961446	0.00220097
TCONS_00022631	XLOC_017988	XLOC_017988	Novel_lncRNA	ENSBTAG00000000500	PINX1	-0.959166	0.00246712
TCONS_00022631	XLOC_017988	XLOC_017988	Novel_lncRNA	ENSBTAG00000018851	MYCBP2	-0.963689	0.00195382
TCONS_00022631	XLOC_017988	XLOC_017988	Novel_lncRNA	ENSBTAG00000012251	MTR	-0.978657	0.000678402
TCONS_00022631	XLOC_017988	XLOC_017988	Novel_lncRNA	ENSBTAG00000002918	RAD51	-0.963478	0.00197648
TCONS_00022631	XLOC_017988	XLOC_017988	Novel_lncRNA	ENSBTAG00000009521	ZNF565	-0.982969	0.000432625
TCONS_00022631	XLOC_017988	XLOC_017988	Novel_lncRNA	ENSBTAG00000018527	HDGFL3	-0.990668	0.000130214
TCONS_00022631	XLOC_017988	XLOC_017988	Novel_lncRNA	ENSBTAG00000001120	CORO6	0.976725	0.000806301
TCONS_00022631	XLOC_017988	XLOC_017988	Novel_lncRNA	ENSBTAG00000010611	OCIAD1	-0.963643	0.0019587
TCONS_00022631	XLOC_017988	XLOC_017988	Novel_lncRNA	ENSBTAG00000019434	PDCD4	-0.950734	0.00358098
TCONS_00022631	XLOC_017988	XLOC_017988	Novel_lncRNA	ENSBTAG00000000184	EIF2AK3	-0.951576	0.00346051
TCONS_00022631	XLOC_017988	XLOC_017988	Novel_lncRNA	ENSBTAG00000022292	TIMM8A	-0.956551	0.00279069
TCONS_00022631	XLOC_017988	XLOC_017988	Novel_lncRNA	ENSBTAG00000016679	ETFDH	-0.982183	0.000473347
TCONS_00022631	XLOC_017988	XLOC_017988	Novel_lncRNA	ENSBTAG00000043560	COX3	-0.971227	0.00122994
TCONS_00022631	XLOC_017988	XLOC_017988	Novel_lncRNA	ENSBTAG00000015950	ISOC2	0.951694	0.00344391
TCONS_00022631	XLOC_017988	XLOC_017988	Novel_lncRNA	ENSBTAG00000021870	FAM98B	-0.957645	0.00265291
TCONS_00022631	XLOC_017988	XLOC_017988	Novel_lncRNA	ENSBTAG00000016676	PTER	-0.984785	0.000345489
TCONS_00022631	XLOC_017988	XLOC_017988	Novel_lncRNA	ENSBTAG00000008887	PAQR3	-0.956448	0.0028038
TCONS_00022631	XLOC_017988	XLOC_017988	Novel_lncRNA	ENSBTAG00000045971	--	-0.963239	0.00200224
TCONS_00022631	XLOC_017988	XLOC_017988	Novel_lncRNA	XLOC_006826	XLOC_006826	-0.962571	0.00207522
TCONS_00022631	XLOC_017988	XLOC_017988	Novel_lncRNA	ENSBTAG00000004277	EVC2	-0.975363	0.000903012
TCONS_00022631	XLOC_017988	XLOC_017988	Novel_lncRNA	ENSBTAG00000009246	DPY30	-0.952949	0.00326862
TCONS_00022631	XLOC_017988	XLOC_017988	Novel_lncRNA	ENSBTAG00000015499	VPS51	0.952616	0.0033147
TCONS_00022631	XLOC_017988	XLOC_017988	Novel_lncRNA	ENSBTAG00000002046	COX8B	-0.960669	0.00228997
TCONS_00022631	XLOC_017988	XLOC_017988	Novel_lncRNA	ENSBTAG00000021188	MRPL16	0.980764	0.00055145
TCONS_00022631	XLOC_017988	XLOC_017988	Novel_lncRNA	ENSBTAG00000004991	ELP1	-0.952706	0.00330221
TCONS_00022631	XLOC_017988	XLOC_017988	Novel_lncRNA	ENSBTAG00000016779	CLIP1	-0.957724	0.00264316
TCONS_00022631	XLOC_017988	XLOC_017988	Novel_lncRNA	ENSBTAG00000011790	MED14	-0.95398	0.00312808
TCONS_00022631	XLOC_017988	XLOC_017988	Novel_lncRNA	ENSBTAG00000005455	USP7	-0.955631	0.00290928
TCONS_00114431	ENSBTAG00000007241	SLAMF9	Novel_lncRNA	ENSBTAG00000022120	FGB	0.970062	0.00133097
TCONS_00114431	ENSBTAG00000007241	SLAMF9	Novel_lncRNA	ENSBTAG00000015991	CDH1	0.968829	0.00144232
TCONS_00114431	ENSBTAG00000007241	SLAMF9	Novel_lncRNA	ENSBTAG00000012413	FGF12	-0.980359	0.000574857
TCONS_00114431	ENSBTAG00000007241	SLAMF9	Novel_lncRNA	ENSBTAG00000003887	ECHDC1	0.957876	0.00262426
TCONS_00114431	ENSBTAG00000007241	SLAMF9	Novel_lncRNA	ENSBTAG00000015280	KIF2C	0.973941	0.00100976
TCONS_00114431	ENSBTAG00000007241	SLAMF9	Novel_lncRNA	ENSBTAG00000018639	UNC45A	-0.960513	0.00230804
TCONS_00114431	ENSBTAG00000007241	SLAMF9	Novel_lncRNA	ENSBTAG00000045539	PCDHA5	-0.964591	0.00185847
TCONS_00114431	ENSBTAG00000007241	SLAMF9	Novel_lncRNA	ENSBTAG00000006487	RPS9	-0.968905	0.00143528
TCONS_00114431	ENSBTAG00000007241	SLAMF9	Novel_lncRNA	ENSBTAG00000011600	MAP3K8	0.954298	0.00308532
TCONS_00114431	ENSBTAG00000007241	SLAMF9	Novel_lncRNA	ENSBTAG00000000820	GNG11	-0.972001	0.00116495
TCONS_00114431	ENSBTAG00000007241	SLAMF9	Novel_lncRNA	ENSBTAG00000013176	SMOC2	-0.963186	0.00200791
TCONS_00114431	ENSBTAG00000007241	SLAMF9	Novel_lncRNA	ENSBTAG00000024493	DHRS3	-0.965669	0.00174766
TCONS_00114431	ENSBTAG00000007241	SLAMF9	Novel_lncRNA	ENSBTAG00000047118	--	-0.96879	0.00144588
TCONS_00114431	ENSBTAG00000007241	SLAMF9	Novel_lncRNA	ENSBTAG00000014103	SH3GL2	-0.960138	0.00235181
TCONS_00114431	ENSBTAG00000007241	SLAMF9	Novel_lncRNA	ENSBTAG00000002068	TAGLN2	-0.983754	0.000393745
TCONS_00114431	ENSBTAG00000007241	SLAMF9	Novel_lncRNA	ENSBTAG00000031532	DACT2	-0.975979	0.000858576
TCONS_00114431	ENSBTAG00000007241	SLAMF9	Novel_lncRNA	ENSBTAG00000003365	SMG8	0.961888	0.00215112
TCONS_00114431	ENSBTAG00000007241	SLAMF9	Novel_lncRNA	ENSBTAG00000025767	--	0.976737	0.000805453
TCONS_00114431	ENSBTAG00000007241	SLAMF9	Novel_lncRNA	ENSBTAG00000003776	MSANTD1	0.955246	0.00295962
TCONS_00114431	ENSBTAG00000007241	SLAMF9	Novel_lncRNA	ENSBTAG00000007253	TSPAN33	-0.975831	0.000869135
TCONS_00114431	ENSBTAG00000007241	SLAMF9	Novel_lncRNA	ENSBTAG00000005482	TMEM135	0.980264	0.000580431
TCONS_00114431	ENSBTAG00000007241	SLAMF9	Novel_lncRNA	ENSBTAG00000008951	ALPL	-0.967084	0.0016074
TCONS_00114431	ENSBTAG00000007241	SLAMF9	Novel_lncRNA	ENSBTAG00000012010	PANX1	0.959426	0.00243601
TCONS_00114431	ENSBTAG00000007241	SLAMF9	Novel_lncRNA	ENSBTAG00000015874	CASP3	0.960853	0.00226872
TCONS_00114431	ENSBTAG00000007241	SLAMF9	Novel_lncRNA	ENSBTAG00000016737	CDK8	0.989591	0.000161971
TCONS_00114431	ENSBTAG00000007241	SLAMF9	Novel_lncRNA	ENSBTAG00000000580	LY6G6F	0.966924	0.0016229
TCONS_00114431	ENSBTAG00000007241	SLAMF9	Novel_lncRNA	ENSBTAG00000037496	--	-0.974168	0.000992286
TCONS_00114431	ENSBTAG00000007241	SLAMF9	Novel_lncRNA	ENSBTAG00000009819	CDC20	0.954905	0.00300451
TCONS_00114431	ENSBTAG00000007241	SLAMF9	Novel_lncRNA	ENSBTAG00000031575	VAV3	0.988371	0.000202079
TCONS_00168184	XLOC_130637	XLOC_130637	Novel_lncRNA	ENSBTAG00000020402	TDRD9	1	0
TCONS_00168184	XLOC_130637	XLOC_130637	Novel_lncRNA	ENSBTAG00000017368	YBX1	-0.97856	0.000684577
TCONS_00168184	XLOC_130637	XLOC_130637	Novel_lncRNA	ENSBTAG00000031146	PYM1	-0.972627	0.00111364
TCONS_00168184	XLOC_130637	XLOC_130637	Novel_lncRNA	ENSBTAG00000005469	CCAR2	-0.994451	4.61087e-05
TCONS_00168184	XLOC_130637	XLOC_130637	Novel_lncRNA	ENSBTAG00000018542	COX5B	-0.962619	0.00206993
TCONS_00168184	XLOC_130637	XLOC_130637	Novel_lncRNA	ENSBTAG00000020405	NDUFB9	-0.954206	0.00309759
TCONS_00168184	XLOC_130637	XLOC_130637	Novel_lncRNA	ENSBTAG00000017360	--	-0.964448	0.00187349
TCONS_00168184	XLOC_130637	XLOC_130637	Novel_lncRNA	ENSBTAG00000026915	NEK1	-0.994062	5.27896e-05
TCONS_00168184	XLOC_130637	XLOC_130637	Novel_lncRNA	ENSBTAG00000033453	MTCH1	-0.979434	0.000630105
TCONS_00168184	XLOC_130637	XLOC_130637	Novel_lncRNA	ENSBTAG00000005462	FXR2	-0.962661	0.0020653
TCONS_00168184	XLOC_130637	XLOC_130637	Novel_lncRNA	ENSBTAG00000009345	AMZ2	-0.950863	0.00356242
TCONS_00168184	XLOC_130637	XLOC_130637	Novel_lncRNA	ENSBTAG00000012243	POLR1E	-0.986606	0.000267901
TCONS_00168184	XLOC_130637	XLOC_130637	Novel_lncRNA	ENSBTAG00000019522	PPM1G	-0.988297	0.000204622
TCONS_00168184	XLOC_130637	XLOC_130637	Novel_lncRNA	ENSBTAG00000008868	CAPN3	0.998784	2.21667e-06
TCONS_00168184	XLOC_130637	XLOC_130637	Novel_lncRNA	ENSBTAG00000009154	U2SURP	-0.961155	0.00223412
TCONS_00168184	XLOC_130637	XLOC_130637	Novel_lncRNA	ENSBTAG00000004505	NLRC3	1	0
TCONS_00168184	XLOC_130637	XLOC_130637	Novel_lncRNA	ENSBTAG00000017566	TUFT1	-0.980369	0.000574308
TCONS_00168184	XLOC_130637	XLOC_130637	Novel_lncRNA	ENSBTAG00000008862	GOLGB1	-0.964058	0.0019145
TCONS_00168184	XLOC_130637	XLOC_130637	Novel_lncRNA	ENSBTAG00000004502	CLUAP1	-0.960164	0.00234876
TCONS_00168184	XLOC_130637	XLOC_130637	Novel_lncRNA	ENSBTAG00000012788	COX6A1	0.958417	0.00255774
TCONS_00168184	XLOC_130637	XLOC_130637	Novel_lncRNA	ENSBTAG00000016265	DNAJA1	-0.992152	9.2139e-05
TCONS_00168184	XLOC_130637	XLOC_130637	Novel_lncRNA	ENSBTAG00000009987	ITGB3	-0.963157	0.00201109
TCONS_00168184	XLOC_130637	XLOC_130637	Novel_lncRNA	ENSBTAG00000016260	LRRK2	-0.979977	0.000597344
TCONS_00168184	XLOC_130637	XLOC_130637	Novel_lncRNA	ENSBTAG00000000981	KLHDC8B	0.975432	0.000897975
TCONS_00168184	XLOC_130637	XLOC_130637	Novel_lncRNA	ENSBTAG00000001107	CACYBP	-0.987764	0.000223665
TCONS_00168184	XLOC_130637	XLOC_130637	Novel_lncRNA	ENSBTAG00000006305	AK1	0.975011	0.000928869
TCONS_00168184	XLOC_130637	XLOC_130637	Novel_lncRNA	ENSBTAG00000014314	HPS1	-0.954239	0.00309324
TCONS_00168184	XLOC_130637	XLOC_130637	Novel_lncRNA	ENSBTAG00000024822	SETX	-0.95002	0.00368464
TCONS_00168184	XLOC_130637	XLOC_130637	Novel_lncRNA	ENSBTAG00000008386	CLPX	-0.995806	2.63443e-05
TCONS_00168184	XLOC_130637	XLOC_130637	Novel_lncRNA	ENSBTAG00000040026	--	1	0
TCONS_00168184	XLOC_130637	XLOC_130637	Novel_lncRNA	ENSBTAG00000015388	RPL18	0.951958	0.0034066
TCONS_00168184	XLOC_130637	XLOC_130637	Novel_lncRNA	ENSBTAG00000021759	NDUFB2	0.983392	0.000411458
TCONS_00168184	XLOC_130637	XLOC_130637	Novel_lncRNA	ENSBTAG00000002052	PLOD1	-0.985205	0.000326718
TCONS_00168184	XLOC_130637	XLOC_130637	Novel_lncRNA	ENSBTAG00000027020	COL5A2	-0.969421	0.00138828
TCONS_00168184	XLOC_130637	XLOC_130637	Novel_lncRNA	ENSBTAG00000000405	VKORC1	0.97541	0.000899587
TCONS_00168184	XLOC_130637	XLOC_130637	Novel_lncRNA	ENSBTAG00000005517	NOP58	-0.950144	0.00366654
TCONS_00168184	XLOC_130637	XLOC_130637	Novel_lncRNA	ENSBTAG00000016980	PPIL4	-0.974316	0.000981028
TCONS_00168184	XLOC_130637	XLOC_130637	Novel_lncRNA	ENSBTAG00000009650	OTOF	1	7.39557e-32
TCONS_00168184	XLOC_130637	XLOC_130637	Novel_lncRNA	ENSBTAG00000000014	TXN2	0.989916	0.000152019
TCONS_00168184	XLOC_130637	XLOC_130637	Novel_lncRNA	ENSBTAG00000021019	SLC30A4	-0.982567	0.000453219
TCONS_00168184	XLOC_130637	XLOC_130637	Novel_lncRNA	ENSBTAG00000011396	HNRNPC	-0.98255	0.000454078
TCONS_00168184	XLOC_130637	XLOC_130637	Novel_lncRNA	ENSBTAG00000006823	CMYA5	-0.969594	0.0013727
TCONS_00168184	XLOC_130637	XLOC_130637	Novel_lncRNA	ENSBTAG00000018979	PUM1	-0.954552	0.0030513
TCONS_00168184	XLOC_130637	XLOC_130637	Novel_lncRNA	ENSBTAG00000003168	HNRNPUL1	-0.969776	0.00135647
TCONS_00168184	XLOC_130637	XLOC_130637	Novel_lncRNA	ENSBTAG00000006534	GTPBP8	-0.975813	0.000870421
TCONS_00168184	XLOC_130637	XLOC_130637	Novel_lncRNA	ENSBTAG00000004348	MRPL21	0.977001	0.000787335
TCONS_00168184	XLOC_130637	XLOC_130637	Novel_lncRNA	ENSBTAG00000021372	2021-09-11	-0.980063	0.000592252
TCONS_00168184	XLOC_130637	XLOC_130637	Novel_lncRNA	ENSBTAG00000046239	--	-0.981367	0.000517536
TCONS_00168184	XLOC_130637	XLOC_130637	Novel_lncRNA	ENSBTAG00000014835	SPARC	-0.952241	0.00336696
TCONS_00168184	XLOC_130637	XLOC_130637	Novel_lncRNA	ENSBTAG00000046232	--	0.96178	0.00216319
TCONS_00168184	XLOC_130637	XLOC_130637	Novel_lncRNA	ENSBTAG00000047518	--	-0.955335	0.00294795
TCONS_00168184	XLOC_130637	XLOC_130637	Novel_lncRNA	ENSBTAG00000015136	AARSD1	-0.952269	0.00336306
TCONS_00168184	XLOC_130637	XLOC_130637	Novel_lncRNA	ENSBTAG00000037804	IKZF2	-0.963252	0.00200076
TCONS_00168184	XLOC_130637	XLOC_130637	Novel_lncRNA	ENSBTAG00000023274	--	0.961229	0.00222563
TCONS_00168184	XLOC_130637	XLOC_130637	Novel_lncRNA	ENSBTAG00000001780	SARS2	-0.962506	0.00208237
TCONS_00168184	XLOC_130637	XLOC_130637	Novel_lncRNA	ENSBTAG00000010389	STBD1	-0.964928	0.00182347
TCONS_00168184	XLOC_130637	XLOC_130637	Novel_lncRNA	ENSBTAG00000017291	GPR108	-0.983146	0.000423704
TCONS_00168184	XLOC_130637	XLOC_130637	Novel_lncRNA	ENSBTAG00000015034	IK	-0.992928	7.48336e-05
TCONS_00168184	XLOC_130637	XLOC_130637	Novel_lncRNA	ENSBTAG00000013045	DKC1	-0.994107	5.19951e-05
TCONS_00168184	XLOC_130637	XLOC_130637	Novel_lncRNA	ENSBTAG00000002579	FBL	-0.965449	0.00177003
TCONS_00168184	XLOC_130637	XLOC_130637	Novel_lncRNA	ENSBTAG00000018196	WDR43	-0.950073	0.00367686
TCONS_00168184	XLOC_130637	XLOC_130637	Novel_lncRNA	ENSBTAG00000026779	LYZ	1	0
TCONS_00168184	XLOC_130637	XLOC_130637	Novel_lncRNA	ENSBTAG00000008040	SPART	-0.95139	0.00348701
TCONS_00168184	XLOC_130637	XLOC_130637	Novel_lncRNA	ENSBTAG00000009846	MTHFD1L	-0.980723	0.000553825
TCONS_00168184	XLOC_130637	XLOC_130637	Novel_lncRNA	ENSBTAG00000013367	PPT1	-0.96898	0.0014284
TCONS_00168184	XLOC_130637	XLOC_130637	Novel_lncRNA	ENSBTAG00000021554	NOL7	-0.967425	0.00157446
TCONS_00168184	XLOC_130637	XLOC_130637	Novel_lncRNA	ENSBTAG00000011419	HSPA9	-0.96118	0.00223122
TCONS_00168184	XLOC_130637	XLOC_130637	Novel_lncRNA	ENSBTAG00000012366	MRPS23	-0.957756	0.00263914
TCONS_00168184	XLOC_130637	XLOC_130637	Novel_lncRNA	ENSBTAG00000001394	TMED9	-0.966661	0.00164874
TCONS_00168184	XLOC_130637	XLOC_130637	Novel_lncRNA	ENSBTAG00000002370	ZNF792	-0.963859	0.00193568
TCONS_00168184	XLOC_130637	XLOC_130637	Novel_lncRNA	ENSBTAG00000033173	BHLHE22	0.96264	0.00206759
TCONS_00168184	XLOC_130637	XLOC_130637	Novel_lncRNA	ENSBTAG00000001017	SLK	-0.981893	0.000488825
TCONS_00168184	XLOC_130637	XLOC_130637	Novel_lncRNA	ENSBTAG00000016529	SLC25A30	-0.983393	0.000411413
TCONS_00168184	XLOC_130637	XLOC_130637	Novel_lncRNA	ENSBTAG00000011417	CNTRL	-0.968854	0.00144002
TCONS_00168184	XLOC_130637	XLOC_130637	Novel_lncRNA	ENSBTAG00000001013	SLC30A5	-0.991555	0.000106683
TCONS_00168184	XLOC_130637	XLOC_130637	Novel_lncRNA	ENSBTAG00000013910	POLR3GL	-0.986426	0.000275128
TCONS_00168184	XLOC_130637	XLOC_130637	Novel_lncRNA	ENSBTAG00000001659	VPS4A	-0.992492	8.43533e-05
TCONS_00168184	XLOC_130637	XLOC_130637	Novel_lncRNA	ENSBTAG00000030555	KRT28	1	7.39557e-32
TCONS_00168184	XLOC_130637	XLOC_130637	Novel_lncRNA	ENSBTAG00000001654	SNTB2	-0.971808	0.001181
TCONS_00168184	XLOC_130637	XLOC_130637	Novel_lncRNA	ENSBTAG00000021805	RAB5IF	-0.995424	3.13574e-05
TCONS_00168184	XLOC_130637	XLOC_130637	Novel_lncRNA	ENSBTAG00000010799	MYL6	-0.987637	0.000228332
TCONS_00168184	XLOC_130637	XLOC_130637	Novel_lncRNA	ENSBTAG00000020835	KIAA0513	-0.954156	0.00310433
TCONS_00168184	XLOC_130637	XLOC_130637	Novel_lncRNA	ENSBTAG00000000654	ARMC4	-0.96496	0.00182016
TCONS_00168184	XLOC_130637	XLOC_130637	Novel_lncRNA	ENSBTAG00000011459	KLHL10	1	0
TCONS_00168184	XLOC_130637	XLOC_130637	Novel_lncRNA	ENSBTAG00000019116	MOB4	-0.970186	0.00132007
TCONS_00168184	XLOC_130637	XLOC_130637	Novel_lncRNA	ENSBTAG00000016716	RRS1	-0.99666	1.67122e-05
TCONS_00168184	XLOC_130637	XLOC_130637	Novel_lncRNA	ENSBTAG00000014101	TSR3	-0.978329	0.00069937
TCONS_00168184	XLOC_130637	XLOC_130637	Novel_lncRNA	ENSBTAG00000014102	WDR77	-0.974204	0.000989549
TCONS_00168184	XLOC_130637	XLOC_130637	Novel_lncRNA	ENSBTAG00000025964	MAST4	0.964841	0.0018325
TCONS_00168184	XLOC_130637	XLOC_130637	Novel_lncRNA	ENSBTAG00000005108	SLIT2	-0.978534	0.000686243
TCONS_00168184	XLOC_130637	XLOC_130637	Novel_lncRNA	ENSBTAG00000002710	TSSK4	0.959772	0.00239488
TCONS_00168184	XLOC_130637	XLOC_130637	Novel_lncRNA	ENSBTAG00000001578	ADPGK	-0.969962	0.00133983
TCONS_00168184	XLOC_130637	XLOC_130637	Novel_lncRNA	ENSBTAG00000021520	DDX46	-0.954153	0.00310472
TCONS_00168184	XLOC_130637	XLOC_130637	Novel_lncRNA	ENSBTAG00000012061	POU3F1	1	1.84889e-32
TCONS_00168184	XLOC_130637	XLOC_130637	Novel_lncRNA	ENSBTAG00000012060	LPIN2	-0.970279	0.00131187
TCONS_00168184	XLOC_130637	XLOC_130637	Novel_lncRNA	ENSBTAG00000030956	ZSCAN21	-0.986354	0.000278034
TCONS_00168184	XLOC_130637	XLOC_130637	Novel_lncRNA	ENSBTAG00000001407	AP3S2	-0.986448	0.000274257
TCONS_00168184	XLOC_130637	XLOC_130637	Novel_lncRNA	ENSBTAG00000026437	ULBP3	1	0
TCONS_00168184	XLOC_130637	XLOC_130637	Novel_lncRNA	ENSBTAG00000026008	METTL5	0.965588	0.00175593
TCONS_00168184	XLOC_130637	XLOC_130637	Novel_lncRNA	ENSBTAG00000018044	POLR3E	-0.988623	0.00019343
TCONS_00168184	XLOC_130637	XLOC_130637	Novel_lncRNA	ENSBTAG00000016730	ANP32E	-0.961022	0.0022493
TCONS_00168184	XLOC_130637	XLOC_130637	Novel_lncRNA	ENSBTAG00000014766	SRSF1	-0.970617	0.00128238
TCONS_00168184	XLOC_130637	XLOC_130637	Novel_lncRNA	ENSBTAG00000015858	TSR2	-0.986191	0.000284734
TCONS_00168184	XLOC_130637	XLOC_130637	Novel_lncRNA	ENSBTAG00000039090	MAGEH1	-0.995909	2.50741e-05
TCONS_00168184	XLOC_130637	XLOC_130637	Novel_lncRNA	ENSBTAG00000008765	PRADC1	-0.951336	0.00349465
TCONS_00168184	XLOC_130637	XLOC_130637	Novel_lncRNA	ENSBTAG00000000878	RB1CC1	-0.980329	0.000576595
TCONS_00168184	XLOC_130637	XLOC_130637	Novel_lncRNA	ENSBTAG00000026792	--	1	0
TCONS_00168184	XLOC_130637	XLOC_130637	Novel_lncRNA	ENSBTAG00000032709	CMTM5	1	0
TCONS_00168184	XLOC_130637	XLOC_130637	Novel_lncRNA	ENSBTAG00000020440	--	-0.980939	0.000541518
TCONS_00168184	XLOC_130637	XLOC_130637	Novel_lncRNA	ENSBTAG00000004791	VPS26C	-0.998506	3.34494e-06
TCONS_00168184	XLOC_130637	XLOC_130637	Novel_lncRNA	ENSBTAG00000019646	TRIM41	-0.96315	0.00201191
TCONS_00168184	XLOC_130637	XLOC_130637	Novel_lncRNA	ENSBTAG00000017321	SUMO3	-0.988597	0.000194318
TCONS_00168184	XLOC_130637	XLOC_130637	Novel_lncRNA	ENSBTAG00000019568	IFT74	-0.970847	0.00126242
TCONS_00168184	XLOC_130637	XLOC_130637	Novel_lncRNA	ENSBTAG00000013755	ITGB5	-0.986813	0.000259689
TCONS_00168184	XLOC_130637	XLOC_130637	Novel_lncRNA	ENSBTAG00000013472	COL1A2	-0.981872	0.000489967
TCONS_00168184	XLOC_130637	XLOC_130637	Novel_lncRNA	ENSBTAG00000005709	ABHD3	0.965184	0.0017971
TCONS_00168184	XLOC_130637	XLOC_130637	Novel_lncRNA	ENSBTAG00000027764	EID1	-0.982432	0.000460222
TCONS_00168184	XLOC_130637	XLOC_130637	Novel_lncRNA	ENSBTAG00000039861	OAS1Y	0.970995	0.00124971
TCONS_00168184	XLOC_130637	XLOC_130637	Novel_lncRNA	ENSBTAG00000011134	USE1	-0.955648	0.00290699
TCONS_00168184	XLOC_130637	XLOC_130637	Novel_lncRNA	ENSBTAG00000023601	CD3EAP	-0.969072	0.00142001
TCONS_00168184	XLOC_130637	XLOC_130637	Novel_lncRNA	ENSBTAG00000048246	--	1	0
TCONS_00168184	XLOC_130637	XLOC_130637	Novel_lncRNA	ENSBTAG00000017958	AHI1	-0.992473	8.47729e-05
TCONS_00168184	XLOC_130637	XLOC_130637	Novel_lncRNA	ENSBTAG00000019368	IGFBP7	0.954162	0.00310356
TCONS_00168184	XLOC_130637	XLOC_130637	Novel_lncRNA	ENSBTAG00000012102	TCF25	-0.961845	0.00215594
TCONS_00168184	XLOC_130637	XLOC_130637	Novel_lncRNA	ENSBTAG00000039812	H4	0.955127	0.00297517
TCONS_00168184	XLOC_130637	XLOC_130637	Novel_lncRNA	ENSBTAG00000030175	FBF1	-0.972762	0.00110273
TCONS_00168184	XLOC_130637	XLOC_130637	Novel_lncRNA	ENSBTAG00000012844	LRSAM1	-0.969186	0.0014096
TCONS_00168184	XLOC_130637	XLOC_130637	Novel_lncRNA	ENSBTAG00000002392	--	-0.984752	0.00034698
TCONS_00168184	XLOC_130637	XLOC_130637	Novel_lncRNA	ENSBTAG00000024909	H3F3B	-0.975881	0.000865565
TCONS_00168184	XLOC_130637	XLOC_130637	Novel_lncRNA	ENSBTAG00000008227	LIPT2	0.96282	0.00204779
TCONS_00168184	XLOC_130637	XLOC_130637	Novel_lncRNA	ENSBTAG00000044071	HRH2	1	0
TCONS_00168184	XLOC_130637	XLOC_130637	Novel_lncRNA	ENSBTAG00000016081	PTMA	-0.957167	0.00271271
TCONS_00168184	XLOC_130637	XLOC_130637	Novel_lncRNA	ENSBTAG00000009782	CBX4	-0.985486	0.000314465
TCONS_00168184	XLOC_130637	XLOC_130637	Novel_lncRNA	ENSBTAG00000047293	NRIP1	-0.987453	0.00023515
TCONS_00168184	XLOC_130637	XLOC_130637	Novel_lncRNA	ENSBTAG00000001975	DRP2	1	0
TCONS_00168184	XLOC_130637	XLOC_130637	Novel_lncRNA	ENSBTAG00000027361	ROMO1	-0.958418	0.00255766
TCONS_00168184	XLOC_130637	XLOC_130637	Novel_lncRNA	ENSBTAG00000012684	CCL19	1	0
TCONS_00168184	XLOC_130637	XLOC_130637	Novel_lncRNA	ENSBTAG00000047550	--	0.998885	1.86544e-06
TCONS_00168184	XLOC_130637	XLOC_130637	Novel_lncRNA	ENSBTAG00000017255	ATAD2B	-0.981069	0.00053421
TCONS_00168184	XLOC_130637	XLOC_130637	Novel_lncRNA	ENSBTAG00000005550	SOS2	-0.962572	0.00207508
TCONS_00168184	XLOC_130637	XLOC_130637	Novel_lncRNA	ENSBTAG00000000111	UGP2	-0.994368	4.74939e-05
TCONS_00168184	XLOC_130637	XLOC_130637	Novel_lncRNA	ENSBTAG00000007272	ATP6V0A2	-0.981456	0.000512611
TCONS_00168184	XLOC_130637	XLOC_130637	Novel_lncRNA	ENSBTAG00000032852	GPRASP2	-0.985726	0.000304173
TCONS_00168184	XLOC_130637	XLOC_130637	Novel_lncRNA	ENSBTAG00000036183	FBXW8	0.959776	0.00239447
TCONS_00168184	XLOC_130637	XLOC_130637	Novel_lncRNA	ENSBTAG00000012335	UBA7	0.987624	0.000228791
TCONS_00168184	XLOC_130637	XLOC_130637	Novel_lncRNA	ENSBTAG00000012334	ALS2CR12	1	0
TCONS_00168184	XLOC_130637	XLOC_130637	Novel_lncRNA	ENSBTAG00000035244	ANKRD39	-0.984876	0.000341357
TCONS_00168184	XLOC_130637	XLOC_130637	Novel_lncRNA	ENSBTAG00000006671	DDX27	-0.964111	0.00190888
TCONS_00168184	XLOC_130637	XLOC_130637	Novel_lncRNA	ENSBTAG00000014970	LAMTOR5	0.969773	0.00135666
TCONS_00168184	XLOC_130637	XLOC_130637	Novel_lncRNA	ENSBTAG00000009157	SLC35B3	-0.959909	0.00237874
TCONS_00168184	XLOC_130637	XLOC_130637	Novel_lncRNA	XLOC_041910	XLOC_041910	-0.964625	0.00185496
TCONS_00168184	XLOC_130637	XLOC_130637	Novel_lncRNA	ENSBTAG00000017493	JADE1	-0.973724	0.00102657
TCONS_00168184	XLOC_130637	XLOC_130637	Novel_lncRNA	ENSBTAG00000012448	CCDC91	-0.982715	0.000445569
TCONS_00168184	XLOC_130637	XLOC_130637	Novel_lncRNA	ENSBTAG00000010279	DUSP14	0.950294	0.00364469
TCONS_00168184	XLOC_130637	XLOC_130637	Novel_lncRNA	ENSBTAG00000010138	SEMA3B	-0.985729	0.000304059
TCONS_00168184	XLOC_130637	XLOC_130637	Novel_lncRNA	ENSBTAG00000031756	--	0.972043	0.00116143
TCONS_00168184	XLOC_130637	XLOC_130637	Novel_lncRNA	ENSBTAG00000009304	PDCD5	-0.980077	0.000591433
TCONS_00168184	XLOC_130637	XLOC_130637	Novel_lncRNA	ENSBTAG00000031752	TMEM256	0.952276	0.00336207
TCONS_00168184	XLOC_130637	XLOC_130637	Novel_lncRNA	ENSBTAG00000009307	RER1	0.954824	0.00301527
TCONS_00168184	XLOC_130637	XLOC_130637	Novel_lncRNA	ENSBTAG00000006374	NHP2	0.989487	0.000165193
TCONS_00168184	XLOC_130637	XLOC_130637	Novel_lncRNA	ENSBTAG00000008411	PLEKHO2	-0.968566	0.00146661
TCONS_00168184	XLOC_130637	XLOC_130637	Novel_lncRNA	ENSBTAG00000013624	LMNB2	-0.982814	0.000440498
TCONS_00168184	XLOC_130637	XLOC_130637	Novel_lncRNA	ENSBTAG00000013419	HTATIP2	-0.961246	0.00222369
TCONS_00168184	XLOC_130637	XLOC_130637	Novel_lncRNA	ENSBTAG00000019782	TPI1	-0.980519	0.000565581
TCONS_00168184	XLOC_130637	XLOC_130637	Novel_lncRNA	ENSBTAG00000016746	UBE2C	-0.977342	0.000764292
TCONS_00168184	XLOC_130637	XLOC_130637	Novel_lncRNA	ENSBTAG00000000289	ASB8	-0.990534	0.000133996
TCONS_00168184	XLOC_130637	XLOC_130637	Novel_lncRNA	ENSBTAG00000011322	HIPK1	-0.981371	0.0005173
TCONS_00168184	XLOC_130637	XLOC_130637	Novel_lncRNA	ENSBTAG00000001870	CPNE6	1	0
TCONS_00168184	XLOC_130637	XLOC_130637	Novel_lncRNA	ENSBTAG00000006978	HSD17B4	-0.98808	0.000212286
TCONS_00168184	XLOC_130637	XLOC_130637	Novel_lncRNA	ENSBTAG00000000754	PPP2R5A	-0.992073	9.40033e-05
TCONS_00168184	XLOC_130637	XLOC_130637	Novel_lncRNA	ENSBTAG00000007871	SNX12	-0.969331	0.00139643
TCONS_00168184	XLOC_130637	XLOC_130637	Novel_lncRNA	ENSBTAG00000045515	--	1	0
TCONS_00168184	XLOC_130637	XLOC_130637	Novel_lncRNA	ENSBTAG00000003000	--	0.956412	0.00280841
TCONS_00168184	XLOC_130637	XLOC_130637	Novel_lncRNA	ENSBTAG00000000694	TAF10	0.965484	0.00176647
TCONS_00168184	XLOC_130637	XLOC_130637	Novel_lncRNA	ENSBTAG00000010351	SNX25	-0.974772	0.000946665
TCONS_00168184	XLOC_130637	XLOC_130637	Novel_lncRNA	ENSBTAG00000010350	USP53	-0.964152	0.00190459
TCONS_00168184	XLOC_130637	XLOC_130637	Novel_lncRNA	ENSBTAG00000039442	SEC62	-0.956691	0.0027729
TCONS_00168184	XLOC_130637	XLOC_130637	Novel_lncRNA	ENSBTAG00000006150	MRPS9	-0.955039	0.00298676
TCONS_00168184	XLOC_130637	XLOC_130637	Novel_lncRNA	ENSBTAG00000010986	--	1	0
TCONS_00168184	XLOC_130637	XLOC_130637	Novel_lncRNA	ENSBTAG00000006016	GTPBP2	-0.960205	0.00234396
TCONS_00168184	XLOC_130637	XLOC_130637	Novel_lncRNA	ENSBTAG00000006158	DZIP3	-0.967228	0.00159338
TCONS_00168184	XLOC_130637	XLOC_130637	Novel_lncRNA	ENSBTAG00000011699	CDC37	-0.97608	0.000851382
TCONS_00168184	XLOC_130637	XLOC_130637	Novel_lncRNA	ENSBTAG00000004278	APMAP	-0.989802	0.000155479
TCONS_00168184	XLOC_130637	XLOC_130637	Novel_lncRNA	ENSBTAG00000010050	COL16A1	-0.954206	0.00309767
TCONS_00168184	XLOC_130637	XLOC_130637	Novel_lncRNA	ENSBTAG00000004380	STAT2	-0.952375	0.00334826
TCONS_00168184	XLOC_130637	XLOC_130637	Novel_lncRNA	ENSBTAG00000006479	CAPN7	-0.977943	0.000724398
TCONS_00168184	XLOC_130637	XLOC_130637	Novel_lncRNA	ENSBTAG00000011400	DBN1	-0.970617	0.00128235
TCONS_00168184	XLOC_130637	XLOC_130637	Novel_lncRNA	ENSBTAG00000009632	LARP7	-0.950344	0.00363735
TCONS_00168184	XLOC_130637	XLOC_130637	Novel_lncRNA	ENSBTAG00000013528	CHMP7	-0.965247	0.0017907
TCONS_00168184	XLOC_130637	XLOC_130637	Novel_lncRNA	ENSBTAG00000032084	GPR183	-0.968846	0.00144076
TCONS_00168184	XLOC_130637	XLOC_130637	Novel_lncRNA	ENSBTAG00000015006	MRPL11	-0.968483	0.0014743
TCONS_00168184	XLOC_130637	XLOC_130637	Novel_lncRNA	ENSBTAG00000021519	CAMLG	-0.963323	0.00199314
TCONS_00168184	XLOC_130637	XLOC_130637	Novel_lncRNA	ENSBTAG00000016813	SH3D19	-0.967037	0.00161197
TCONS_00168184	XLOC_130637	XLOC_130637	Novel_lncRNA	ENSBTAG00000002922	GAB2	-0.962453	0.00208822
TCONS_00168184	XLOC_130637	XLOC_130637	Novel_lncRNA	ENSBTAG00000000455	CREBZF	-0.953428	0.00320295
TCONS_00168184	XLOC_130637	XLOC_130637	Novel_lncRNA	ENSBTAG00000022466	C24H18orf63	1	0
TCONS_00168184	XLOC_130637	XLOC_130637	Novel_lncRNA	ENSBTAG00000010919	USP47	-0.991064	0.000119427
TCONS_00168184	XLOC_130637	XLOC_130637	Novel_lncRNA	ENSBTAG00000010851	SEPHS2	-0.98089	0.000544308
TCONS_00168184	XLOC_130637	XLOC_130637	Novel_lncRNA	ENSBTAG00000047702	--	0.953818	0.00314994
TCONS_00168184	XLOC_130637	XLOC_130637	Novel_lncRNA	ENSBTAG00000006494	CLDN16	1	1.84889e-32
TCONS_00168184	XLOC_130637	XLOC_130637	Novel_lncRNA	ENSBTAG00000001847	CNTLN	-0.966335	0.00168093
TCONS_00168184	XLOC_130637	XLOC_130637	Novel_lncRNA	ENSBTAG00000011583	APEH	-0.974174	0.00099185
TCONS_00168184	XLOC_130637	XLOC_130637	Novel_lncRNA	ENSBTAG00000038050	ZNF420	-0.961861	0.00215411
TCONS_00168184	XLOC_130637	XLOC_130637	Novel_lncRNA	ENSBTAG00000002440	KIF7	-0.956486	0.00279899
TCONS_00168184	XLOC_130637	XLOC_130637	Novel_lncRNA	ENSBTAG00000013251	HDGFL2	-0.996913	1.42826e-05
TCONS_00168184	XLOC_130637	XLOC_130637	Novel_lncRNA	ENSBTAG00000011586	HABP4	-0.962128	0.00212426
TCONS_00168184	XLOC_130637	XLOC_130637	Novel_lncRNA	ENSBTAG00000014805	ENOPH1	-0.972283	0.00114174
TCONS_00168184	XLOC_130637	XLOC_130637	Novel_lncRNA	ENSBTAG00000014804	HNRNPDL	-0.993991	5.40502e-05
TCONS_00168184	XLOC_130637	XLOC_130637	Novel_lncRNA	ENSBTAG00000005071	DIRC2	0.979189	0.000645167
TCONS_00168184	XLOC_130637	XLOC_130637	Novel_lncRNA	ENSBTAG00000008590	SPAG7	-0.977291	0.000767672
TCONS_00168184	XLOC_130637	XLOC_130637	Novel_lncRNA	ENSBTAG00000005075	MRPL49	-0.971495	0.00120721
TCONS_00168184	XLOC_130637	XLOC_130637	Novel_lncRNA	ENSBTAG00000017436	C2CD6	1	0
TCONS_00168184	XLOC_130637	XLOC_130637	Novel_lncRNA	ENSBTAG00000046019	SDHA	-0.969588	0.00137323
TCONS_00168184	XLOC_130637	XLOC_130637	Novel_lncRNA	ENSBTAG00000008083	SEL1L	-0.969504	0.00138082
TCONS_00168184	XLOC_130637	XLOC_130637	Novel_lncRNA	ENSBTAG00000020749	PRXL2C	0.953053	0.00325429
TCONS_00168184	XLOC_130637	XLOC_130637	Novel_lncRNA	ENSBTAG00000001727	PRXL2B	-0.960468	0.00231324
TCONS_00168184	XLOC_130637	XLOC_130637	Novel_lncRNA	ENSBTAG00000008136	SNW1	-0.97235	0.0011362
TCONS_00168184	XLOC_130637	XLOC_130637	Novel_lncRNA	ENSBTAG00000019944	METAP2	-0.965776	0.00173687
TCONS_00168184	XLOC_130637	XLOC_130637	Novel_lncRNA	ENSBTAG00000009435	SMG5	-0.973889	0.00101381
TCONS_00168184	XLOC_130637	XLOC_130637	Novel_lncRNA	ENSBTAG00000000937	ITPRID2	-0.99332	6.6786e-05
TCONS_00168184	XLOC_130637	XLOC_130637	Novel_lncRNA	ENSBTAG00000015308	SMARCE1	-0.962347	0.00209995
TCONS_00168184	XLOC_130637	XLOC_130637	Novel_lncRNA	ENSBTAG00000002743	OSGEP	-0.966724	0.00164256
TCONS_00168184	XLOC_130637	XLOC_130637	Novel_lncRNA	ENSBTAG00000002745	APEX1	-0.983923	0.000385628
TCONS_00168184	XLOC_130637	XLOC_130637	Novel_lncRNA	ENSBTAG00000044135	PIGO	-0.983735	0.000394671
TCONS_00168184	XLOC_130637	XLOC_130637	Novel_lncRNA	ENSBTAG00000002210	LAS1L	-0.981832	0.000492143
TCONS_00168184	XLOC_130637	XLOC_130637	Novel_lncRNA	ENSBTAG00000046549	BICD2	-0.976394	0.000829318
TCONS_00168184	XLOC_130637	XLOC_130637	Novel_lncRNA	ENSBTAG00000024561	H3F3A	-0.979408	0.000631709
TCONS_00168184	XLOC_130637	XLOC_130637	Novel_lncRNA	ENSBTAG00000018633	RABAC1	0.989941	0.000151272
TCONS_00168184	XLOC_130637	XLOC_130637	Novel_lncRNA	ENSBTAG00000016456	CDC42BPB	-0.975874	0.00086604
TCONS_00168184	XLOC_130637	XLOC_130637	Novel_lncRNA	ENSBTAG00000034531	RNF146	-0.966044	0.00170999
TCONS_00168184	XLOC_130637	XLOC_130637	Novel_lncRNA	ENSBTAG00000018635	ATP1A3	1	0
TCONS_00168184	XLOC_130637	XLOC_130637	Novel_lncRNA	ENSBTAG00000001223	CAAP1	-0.982866	0.000437846
TCONS_00168184	XLOC_130637	XLOC_130637	Novel_lncRNA	ENSBTAG00000026610	SMCO3	1	1.84889e-32
TCONS_00168184	XLOC_130637	XLOC_130637	Novel_lncRNA	ENSBTAG00000008787	FAM171A1	-0.957024	0.0027307
TCONS_00168184	XLOC_130637	XLOC_130637	Novel_lncRNA	ENSBTAG00000011905	RRAS2	0.999588	2.54356e-07
TCONS_00168184	XLOC_130637	XLOC_130637	Novel_lncRNA	ENSBTAG00000001224	ATP9B	-0.970375	0.00130346
TCONS_00168184	XLOC_130637	XLOC_130637	Novel_lncRNA	ENSBTAG00000005678	AACS	-0.956357	0.00281553
TCONS_00168184	XLOC_130637	XLOC_130637	Novel_lncRNA	ENSBTAG00000014171	NAPEPLD	-0.975533	0.000890609
TCONS_00168184	XLOC_130637	XLOC_130637	Novel_lncRNA	ENSBTAG00000009479	UQCRQ	0.953065	0.00325261
TCONS_00168184	XLOC_130637	XLOC_130637	Novel_lncRNA	ENSBTAG00000030913	MX1	0.977635	0.00074472
TCONS_00168184	XLOC_130637	XLOC_130637	Novel_lncRNA	ENSBTAG00000000804	MOB3B	-0.958279	0.00257471
TCONS_00168184	XLOC_130637	XLOC_130637	Novel_lncRNA	ENSBTAG00000006824	APPL1	-0.992424	8.58811e-05
TCONS_00168184	XLOC_130637	XLOC_130637	Novel_lncRNA	ENSBTAG00000002699	KIT	1	0
TCONS_00168184	XLOC_130637	XLOC_130637	Novel_lncRNA	ENSBTAG00000023169	--	-0.976382	0.00083011
TCONS_00168184	XLOC_130637	XLOC_130637	Novel_lncRNA	ENSBTAG00000027916	MALT1	-0.956678	0.00277451
TCONS_00168184	XLOC_130637	XLOC_130637	Novel_lncRNA	ENSBTAG00000007016	CNPY4	-0.973594	0.00103674
TCONS_00168184	XLOC_130637	XLOC_130637	Novel_lncRNA	ENSBTAG00000017604	RAB13	-0.957822	0.00263098
TCONS_00168184	XLOC_130637	XLOC_130637	Novel_lncRNA	ENSBTAG00000014095	HAUS7	-0.997851	6.91973e-06
TCONS_00168184	XLOC_130637	XLOC_130637	Novel_lncRNA	ENSBTAG00000047526	GSC2	0.987743	0.000224415
TCONS_00168184	XLOC_130637	XLOC_130637	Novel_lncRNA	ENSBTAG00000017855	ITM2C	0.973432	0.00104941
TCONS_00168184	XLOC_130637	XLOC_130637	Novel_lncRNA	ENSBTAG00000014150	C11H9orf16	0.971431	0.00121265
TCONS_00168184	XLOC_130637	XLOC_130637	Novel_lncRNA	ENSBTAG00000007152	OS9	-0.988706	0.000190623
TCONS_00168184	XLOC_130637	XLOC_130637	Novel_lncRNA	ENSBTAG00000016589	PRPF40B	-0.96787	0.00153189
TCONS_00168184	XLOC_130637	XLOC_130637	Novel_lncRNA	ENSBTAG00000020417	DAPK3	-0.966094	0.00170489
TCONS_00168184	XLOC_130637	XLOC_130637	Novel_lncRNA	ENSBTAG00000017354	MPP7	0.965107	0.00180507
TCONS_00168184	XLOC_130637	XLOC_130637	Novel_lncRNA	ENSBTAG00000038613	--	1	1.84889e-32
TCONS_00168184	XLOC_130637	XLOC_130637	Novel_lncRNA	ENSBTAG00000017352	ZC3H11A	-0.951405	0.00348484
TCONS_00168184	XLOC_130637	XLOC_130637	Novel_lncRNA	ENSBTAG00000033504	MAK16	-0.958613	0.00253393
TCONS_00168184	XLOC_130637	XLOC_130637	Novel_lncRNA	ENSBTAG00000010579	ACADL	-0.980733	0.000553278
TCONS_00168184	XLOC_130637	XLOC_130637	Novel_lncRNA	ENSBTAG00000019515	SNX17	-0.988161	0.000209404
TCONS_00168184	XLOC_130637	XLOC_130637	Novel_lncRNA	ENSBTAG00000005326	CSNK1A1	-0.97683	0.000799063
TCONS_00168184	XLOC_130637	XLOC_130637	Novel_lncRNA	ENSBTAG00000005455	USP7	-0.969138	0.00141402
TCONS_00168184	XLOC_130637	XLOC_130637	Novel_lncRNA	ENSBTAG00000017213	MFAP1	-0.983766	0.000393156
TCONS_00168184	XLOC_130637	XLOC_130637	Novel_lncRNA	ENSBTAG00000017212	HYPK	-0.991724	0.000102448
TCONS_00168184	XLOC_130637	XLOC_130637	Novel_lncRNA	ENSBTAG00000007236	PCM1	-0.969642	0.00136844
TCONS_00168184	XLOC_130637	XLOC_130637	Novel_lncRNA	ENSBTAG00000003960	CCP110	-0.997492	9.42827e-06
TCONS_00168184	XLOC_130637	XLOC_130637	Novel_lncRNA	ENSBTAG00000000528	MANBAL	-0.953624	0.00317628
TCONS_00168184	XLOC_130637	XLOC_130637	Novel_lncRNA	ENSBTAG00000019451	TAPT1	-0.967418	0.00157507
TCONS_00168184	XLOC_130637	XLOC_130637	Novel_lncRNA	ENSBTAG00000027049	SDHAF4	0.980744	0.000552641
TCONS_00168184	XLOC_130637	XLOC_130637	Novel_lncRNA	ENSBTAG00000005357	VPS11	-0.976088	0.000850832
TCONS_00168184	XLOC_130637	XLOC_130637	Novel_lncRNA	ENSBTAG00000012657	ZSWIM8	-0.981628	0.00050317
TCONS_00168184	XLOC_130637	XLOC_130637	Novel_lncRNA	ENSBTAG00000031082	--	-0.955309	0.00295127
TCONS_00168184	XLOC_130637	XLOC_130637	Novel_lncRNA	ENSBTAG00000008371	FBXL20	-0.977787	0.000734678
TCONS_00168184	XLOC_130637	XLOC_130637	Novel_lncRNA	ENSBTAG00000013108	HK2	-0.990948	0.000122536
TCONS_00168184	XLOC_130637	XLOC_130637	Novel_lncRNA	ENSBTAG00000019608	DDX47	-0.987643	0.000228105
TCONS_00168184	XLOC_130637	XLOC_130637	Novel_lncRNA	ENSBTAG00000012878	BMS1	-0.951041	0.00353676
TCONS_00168184	XLOC_130637	XLOC_130637	Novel_lncRNA	ENSBTAG00000019216	TUFM	-0.9821	0.000477724
TCONS_00168184	XLOC_130637	XLOC_130637	Novel_lncRNA	ENSBTAG00000038298	CCDC174	-0.991375	0.000111268
TCONS_00168184	XLOC_130637	XLOC_130637	Novel_lncRNA	ENSBTAG00000014324	ANTXR2	-0.982033	0.000481319
TCONS_00168184	XLOC_130637	XLOC_130637	Novel_lncRNA	ENSBTAG00000006103	XRCC6	-0.979629	0.000618222
TCONS_00168184	XLOC_130637	XLOC_130637	Novel_lncRNA	ENSBTAG00000010176	ILKAP	-0.979984	0.000596965
TCONS_00168184	XLOC_130637	XLOC_130637	Novel_lncRNA	ENSBTAG00000011823	CLSTN1	-0.971297	0.00122399
TCONS_00168184	XLOC_130637	XLOC_130637	Novel_lncRNA	ENSBTAG00000019967	RASA3	-0.960602	0.00229772
TCONS_00168184	XLOC_130637	XLOC_130637	Novel_lncRNA	ENSBTAG00000006330	RBM5	-0.95866	0.00252816
TCONS_00168184	XLOC_130637	XLOC_130637	Novel_lncRNA	ENSBTAG00000031719	--	0.97987	0.000603752
TCONS_00168184	XLOC_130637	XLOC_130637	Novel_lncRNA	ENSBTAG00000019804	SNRNP25	-0.95627	0.00282663
TCONS_00168184	XLOC_130637	XLOC_130637	Novel_lncRNA	ENSBTAG00000031249	PSMG4	0.955363	0.00294419
TCONS_00168184	XLOC_130637	XLOC_130637	Novel_lncRNA	ENSBTAG00000038330	--	0.979537	0.000623812
TCONS_00168184	XLOC_130637	XLOC_130637	Novel_lncRNA	ENSBTAG00000013689	MCTP2	0.9992	9.60508e-07
TCONS_00168184	XLOC_130637	XLOC_130637	Novel_lncRNA	ENSBTAG00000000149	USP40	-0.993562	6.20415e-05
TCONS_00168184	XLOC_130637	XLOC_130637	Novel_lncRNA	ENSBTAG00000000064	FEN1	-0.967167	0.00159935
TCONS_00168184	XLOC_130637	XLOC_130637	Novel_lncRNA	ENSBTAG00000034349	IFI44	1	0
TCONS_00168184	XLOC_130637	XLOC_130637	Novel_lncRNA	ENSBTAG00000009127	TSPYL4	-0.96011	0.00235506
TCONS_00168184	XLOC_130637	XLOC_130637	Novel_lncRNA	ENSBTAG00000011388	STOML2	-0.959702	0.00240319
TCONS_00168184	XLOC_130637	XLOC_130637	Novel_lncRNA	ENSBTAG00000007344	FRMD7	1	0
TCONS_00168184	XLOC_130637	XLOC_130637	Novel_lncRNA	ENSBTAG00000009123	ING5	-0.953248	0.00322751
TCONS_00168184	XLOC_130637	XLOC_130637	Novel_lncRNA	ENSBTAG00000007423	TNFRSF11B	1	0
TCONS_00168184	XLOC_130637	XLOC_130637	Novel_lncRNA	ENSBTAG00000011994	NDEL1	-0.961714	0.00217062
TCONS_00168184	XLOC_130637	XLOC_130637	Novel_lncRNA	ENSBTAG00000031888	--	0.954593	0.00304585
TCONS_00168184	XLOC_130637	XLOC_130637	Novel_lncRNA	ENSBTAG00000012481	RANGAP1	-0.95465	0.00303825
TCONS_00168184	XLOC_130637	XLOC_130637	Novel_lncRNA	ENSBTAG00000003064	PAXBP1	-0.985784	0.000301699
TCONS_00168184	XLOC_130637	XLOC_130637	Novel_lncRNA	ENSBTAG00000009725	AOX1	-0.973464	0.00104692
TCONS_00168184	XLOC_130637	XLOC_130637	Novel_lncRNA	ENSBTAG00000004920	--	0.971715	0.00118877
TCONS_00168184	XLOC_130637	XLOC_130637	Novel_lncRNA	ENSBTAG00000009194	OSBPL10	-0.979847	0.000605149
TCONS_00168184	XLOC_130637	XLOC_130637	Novel_lncRNA	ENSBTAG00000011317	GOLGA2	-0.9868	0.000260219
TCONS_00168184	XLOC_130637	XLOC_130637	Novel_lncRNA	ENSBTAG00000015124	ARGLU1	-0.954643	0.00303929
TCONS_00168184	XLOC_130637	XLOC_130637	Novel_lncRNA	ENSBTAG00000001948	VTI1B	-0.989838	0.000154364
TCONS_00168184	XLOC_130637	XLOC_130637	Novel_lncRNA	ENSBTAG00000011256	MYO1B	-0.983296	0.000416211
TCONS_00168184	XLOC_130637	XLOC_130637	Novel_lncRNA	ENSBTAG00000012053	ACCSL	1	0
TCONS_00168184	XLOC_130637	XLOC_130637	Novel_lncRNA	ENSBTAG00000011319	SLTM	-0.998962	1.61559e-06
TCONS_00168184	XLOC_130637	XLOC_130637	Novel_lncRNA	ENSBTAG00000009500	KDM1A	-0.961566	0.00218734
TCONS_00168184	XLOC_130637	XLOC_130637	Novel_lncRNA	ENSBTAG00000008057	PARVG	1	0
TCONS_00168184	XLOC_130637	XLOC_130637	Novel_lncRNA	ENSBTAG00000046649	SGPP2	1	7.39557e-32
TCONS_00168184	XLOC_130637	XLOC_130637	Novel_lncRNA	ENSBTAG00000031869	ZSCAN26	-0.95117	0.00351835
TCONS_00168184	XLOC_130637	XLOC_130637	Novel_lncRNA	ENSBTAG00000003467	SLC5A11	1	0
TCONS_00168184	XLOC_130637	XLOC_130637	Novel_lncRNA	ENSBTAG00000014744	TXNDC15	-0.955414	0.00293751
TCONS_00168184	XLOC_130637	XLOC_130637	Novel_lncRNA	ENSBTAG00000013420	FSD1L	-0.95957	0.00241889
TCONS_00168184	XLOC_130637	XLOC_130637	Novel_lncRNA	ENSBTAG00000019474	HERC1	-0.968559	0.00146729
TCONS_00168184	XLOC_130637	XLOC_130637	Novel_lncRNA	ENSBTAG00000003546	TFAM	-0.9689	0.00143576
TCONS_00168184	XLOC_130637	XLOC_130637	Novel_lncRNA	ENSBTAG00000003815	EDEM2	0.975701	0.000878463
TCONS_00168184	XLOC_130637	XLOC_130637	Novel_lncRNA	ENSBTAG00000011424	TPM2	-0.98492	0.000339379
TCONS_00168184	XLOC_130637	XLOC_130637	Novel_lncRNA	ENSBTAG00000011137	MORN4	-0.965129	0.00180278
TCONS_00168184	XLOC_130637	XLOC_130637	Novel_lncRNA	ENSBTAG00000015512	HEXB	0.976207	0.000842402
TCONS_00168184	XLOC_130637	XLOC_130637	Novel_lncRNA	ENSBTAG00000011819	PHF14	-0.984326	0.00036658
TCONS_00168184	XLOC_130637	XLOC_130637	Novel_lncRNA	ENSBTAG00000024476	CKS1B	0.987767	0.00022355
TCONS_00168184	XLOC_130637	XLOC_130637	Novel_lncRNA	ENSBTAG00000013901	PTDSS1	-0.98703	0.000251256
TCONS_00168184	XLOC_130637	XLOC_130637	Novel_lncRNA	ENSBTAG00000032446	--	-0.982514	0.000455947
TCONS_00168184	XLOC_130637	XLOC_130637	Novel_lncRNA	ENSBTAG00000013905	SMC3	-0.99282	7.7144e-05
TCONS_00168184	XLOC_130637	XLOC_130637	Novel_lncRNA	ENSBTAG00000018295	SEC23B	-0.97806	0.000716734
TCONS_00168184	XLOC_130637	XLOC_130637	Novel_lncRNA	ENSBTAG00000003861	GPATCH11	-0.953145	0.00324168
TCONS_00168184	XLOC_130637	XLOC_130637	Novel_lncRNA	ENSBTAG00000019013	HECTD3	-0.963522	0.00197169
TCONS_00168184	XLOC_130637	XLOC_130637	Novel_lncRNA	ENSBTAG00000006118	RSRC2	-0.955741	0.00289497
TCONS_00168184	XLOC_130637	XLOC_130637	Novel_lncRNA	ENSBTAG00000010490	PEX5	-0.959674	0.00240646
TCONS_00168184	XLOC_130637	XLOC_130637	Novel_lncRNA	ENSBTAG00000048075	IGSF23	1	0
TCONS_00168184	XLOC_130637	XLOC_130637	Novel_lncRNA	ENSBTAG00000018456	ZNF7	-0.966334	0.00168097
TCONS_00168184	XLOC_130637	XLOC_130637	Novel_lncRNA	ENSBTAG00000023464	--	-0.955353	0.00294548
TCONS_00168184	XLOC_130637	XLOC_130637	Novel_lncRNA	ENSBTAG00000001765	HAPLN4	1	0
TCONS_00168184	XLOC_130637	XLOC_130637	Novel_lncRNA	ENSBTAG00000002327	TMEM208	0.988545	0.00019606
TCONS_00168184	XLOC_130637	XLOC_130637	Novel_lncRNA	ENSBTAG00000038439	H1F0	-0.98765	0.00022783
TCONS_00168184	XLOC_130637	XLOC_130637	Novel_lncRNA	ENSBTAG00000038536	--	-0.951512	0.00346969
TCONS_00168184	XLOC_130637	XLOC_130637	Novel_lncRNA	ENSBTAG00000001768	TXLNG	-0.966977	0.00161773
TCONS_00168184	XLOC_130637	XLOC_130637	Novel_lncRNA	ENSBTAG00000016637	WBP4	-0.98061	0.000560307
TCONS_00168184	XLOC_130637	XLOC_130637	Novel_lncRNA	ENSBTAG00000031561	RSRC1	-0.972225	0.00114646
TCONS_00168184	XLOC_130637	XLOC_130637	Novel_lncRNA	ENSBTAG00000031567	SMARCC1	-0.961943	0.00214497
TCONS_00168184	XLOC_130637	XLOC_130637	Novel_lncRNA	ENSBTAG00000015466	NSUN2	-0.97125	0.00122793
TCONS_00168184	XLOC_130637	XLOC_130637	Novel_lncRNA	ENSBTAG00000010590	FAM118A	-0.970537	0.00128928
TCONS_00168184	XLOC_130637	XLOC_130637	Novel_lncRNA	ENSBTAG00000020350	DUSP2	1	1.84889e-32
TCONS_00168184	XLOC_130637	XLOC_130637	Novel_lncRNA	ENSBTAG00000015346	NASP	-0.982424	0.000460668
TCONS_00168184	XLOC_130637	XLOC_130637	Novel_lncRNA	ENSBTAG00000045769	--	1	1.84889e-32
TCONS_00168184	XLOC_130637	XLOC_130637	Novel_lncRNA	ENSBTAG00000019082	RAD51D	-0.96964	0.00136856
TCONS_00168184	XLOC_130637	XLOC_130637	Novel_lncRNA	ENSBTAG00000017279	VAPA	-0.987817	0.00022172
TCONS_00168184	XLOC_130637	XLOC_130637	Novel_lncRNA	ENSBTAG00000016795	RUFY3	-0.955764	0.00289202
TCONS_00168184	XLOC_130637	XLOC_130637	Novel_lncRNA	ENSBTAG00000007934	MRPS17	0.970426	0.00129901
TCONS_00168184	XLOC_130637	XLOC_130637	Novel_lncRNA	ENSBTAG00000016335	NPM3	0.968942	0.00143195
TCONS_00168184	XLOC_130637	XLOC_130637	Novel_lncRNA	ENSBTAG00000019757	SUDS3	-0.970331	0.00130733
TCONS_00168184	XLOC_130637	XLOC_130637	Novel_lncRNA	ENSBTAG00000016337	ACOT13	-0.991863	9.90361e-05
TCONS_00168184	XLOC_130637	XLOC_130637	Novel_lncRNA	ENSBTAG00000013652	GTF2A1	-0.95117	0.00351829
TCONS_00168184	XLOC_130637	XLOC_130637	Novel_lncRNA	ENSBTAG00000018070	SCNM1	-0.954764	0.00302312
TCONS_00168184	XLOC_130637	XLOC_130637	Novel_lncRNA	ENSBTAG00000020321	SNX11	-0.989093	0.0001778
TCONS_00168184	XLOC_130637	XLOC_130637	Novel_lncRNA	ENSBTAG00000020281	NIN	-0.967724	0.00154583
TCONS_00168184	XLOC_130637	XLOC_130637	Novel_lncRNA	ENSBTAG00000010863	DCP1A	-0.975463	0.000895725
TCONS_00168184	XLOC_130637	XLOC_130637	Novel_lncRNA	XLOC_128342	XLOC_128342	-0.980842	0.000547044
TCONS_00168184	XLOC_130637	XLOC_130637	Novel_lncRNA	ENSBTAG00000003147	JAK1	-0.991322	0.000112625
TCONS_00168184	XLOC_130637	XLOC_130637	Novel_lncRNA	ENSBTAG00000008457	SLU7	-0.961399	0.00220628
TCONS_00168184	XLOC_130637	XLOC_130637	Novel_lncRNA	ENSBTAG00000003265	ADD3	-0.994238	4.97061e-05
TCONS_00168184	XLOC_130637	XLOC_130637	Novel_lncRNA	ENSBTAG00000008023	RHBDL2	-0.953633	0.00317504
TCONS_00168184	XLOC_130637	XLOC_130637	Novel_lncRNA	ENSBTAG00000003148	MCM3AP	-0.981217	0.000525896
TCONS_00168184	XLOC_130637	XLOC_130637	Novel_lncRNA	ENSBTAG00000008027	AVP	1	0
TCONS_00168184	XLOC_130637	XLOC_130637	Novel_lncRNA	ENSBTAG00000008025	UBE3C	-0.951272	0.00350376
TCONS_00168184	XLOC_130637	XLOC_130637	Novel_lncRNA	ENSBTAG00000000369	EPS8	-0.991412	0.000110324
TCONS_00168184	XLOC_130637	XLOC_130637	Novel_lncRNA	ENSBTAG00000010885	TSPYL1	-0.997309	1.08487e-05
TCONS_00168184	XLOC_130637	XLOC_130637	Novel_lncRNA	ENSBTAG00000020459	TIMELESS	-0.981932	0.000486709
TCONS_00168184	XLOC_130637	XLOC_130637	Novel_lncRNA	ENSBTAG00000009795	SF3B5	0.973307	0.00105923
TCONS_00168184	XLOC_130637	XLOC_130637	Novel_lncRNA	ENSBTAG00000000184	EIF2AK3	-0.952265	0.00336354
TCONS_00168184	XLOC_130637	XLOC_130637	Novel_lncRNA	ENSBTAG00000032719	TFRC	-0.98097	0.000539788
TCONS_00168184	XLOC_130637	XLOC_130637	Novel_lncRNA	ENSBTAG00000012104	FOXA3	0.957374	0.00268676
TCONS_00168184	XLOC_130637	XLOC_130637	Novel_lncRNA	ENSBTAG00000016098	BRK1	-0.951798	0.00342914
TCONS_00168184	XLOC_130637	XLOC_130637	Novel_lncRNA	ENSBTAG00000040564	--	0.986169	0.00028562
TCONS_00168184	XLOC_130637	XLOC_130637	Novel_lncRNA	ENSBTAG00000000204	TMEM268	-0.982026	0.000481686
TCONS_00168184	XLOC_130637	XLOC_130637	Novel_lncRNA	ENSBTAG00000047495	CD81	-0.952224	0.00336934
TCONS_00168184	XLOC_130637	XLOC_130637	Novel_lncRNA	ENSBTAG00000005711	NSG1	1	0
TCONS_00168184	XLOC_130637	XLOC_130637	Novel_lncRNA	ENSBTAG00000018705	ADCY3	-0.994067	5.26922e-05
TCONS_00168184	XLOC_130637	XLOC_130637	Novel_lncRNA	ENSBTAG00000019235	MAGOHB	-0.962023	0.00213598
TCONS_00168184	XLOC_130637	XLOC_130637	Novel_lncRNA	ENSBTAG00000005364	HMBS	-0.967889	0.00153016
TCONS_00168184	XLOC_130637	XLOC_130637	Novel_lncRNA	ENSBTAG00000026275	CCL24	1	0
TCONS_00168184	XLOC_130637	XLOC_130637	Novel_lncRNA	ENSBTAG00000007049	MBL2	1	0
TCONS_00168184	XLOC_130637	XLOC_130637	Novel_lncRNA	ENSBTAG00000009897	AGPS	-0.970122	0.00132568
TCONS_00168184	XLOC_130637	XLOC_130637	Novel_lncRNA	ENSBTAG00000012838	RDH12	1	0
TCONS_00168184	XLOC_130637	XLOC_130637	Novel_lncRNA	ENSBTAG00000009542	ZC3H10	-0.968999	0.00142672
TCONS_00168184	XLOC_130637	XLOC_130637	Novel_lncRNA	ENSBTAG00000009541	SUCLG2	-0.961038	0.00224749
TCONS_00168184	XLOC_130637	XLOC_130637	Novel_lncRNA	ENSBTAG00000022721	SLC25A38	-0.980637	0.000558765
TCONS_00168184	XLOC_130637	XLOC_130637	Novel_lncRNA	ENSBTAG00000001269	TMEM165	-0.960322	0.0023303
TCONS_00168184	XLOC_130637	XLOC_130637	Novel_lncRNA	ENSBTAG00000009389	HNRNPH1	-0.990518	0.000134438
TCONS_00168184	XLOC_130637	XLOC_130637	Novel_lncRNA	ENSBTAG00000019254	CFAP77	1	0
TCONS_00168184	XLOC_130637	XLOC_130637	Novel_lncRNA	ENSBTAG00000013830	LEO1	-0.978307	0.000700797
TCONS_00168184	XLOC_130637	XLOC_130637	Novel_lncRNA	ENSBTAG00000007160	CDK4	-0.954168	0.00310278
TCONS_00168184	XLOC_130637	XLOC_130637	Novel_lncRNA	ENSBTAG00000013832	TRIT1	-0.967182	0.00159789
TCONS_00168184	XLOC_130637	XLOC_130637	Novel_lncRNA	ENSBTAG00000002389	MED19	-0.964728	0.00184423
TCONS_00168184	XLOC_130637	XLOC_130637	Novel_lncRNA	ENSBTAG00000030567	ODF2	-0.958677	0.00252612
TCONS_00168184	XLOC_130637	XLOC_130637	Novel_lncRNA	ENSBTAG00000012288	TFIP11	-0.953951	0.00313197
TCONS_00168184	XLOC_130637	XLOC_130637	Novel_lncRNA	ENSBTAG00000002147	PPP4R2	-0.986695	0.000264349
TCONS_00168184	XLOC_130637	XLOC_130637	Novel_lncRNA	ENSBTAG00000005766	IL4I1	0.953197	0.00323455
TCONS_00168184	XLOC_130637	XLOC_130637	Novel_lncRNA	ENSBTAG00000005441	ZMAT2	-0.981374	0.000517156
TCONS_00168184	XLOC_130637	XLOC_130637	Novel_lncRNA	ENSBTAG00000002021	BNIP1	-0.990662	0.000130386
TCONS_00168184	XLOC_130637	XLOC_130637	Novel_lncRNA	ENSBTAG00000047851	--	1	0
TCONS_00168184	XLOC_130637	XLOC_130637	Novel_lncRNA	ENSBTAG00000017783	TSPYL2	-0.99653	1.8038e-05
TCONS_00168184	XLOC_130637	XLOC_130637	Novel_lncRNA	ENSBTAG00000000510	ATG101	-0.978473	0.000690148
TCONS_00168184	XLOC_130637	XLOC_130637	Novel_lncRNA	ENSBTAG00000017267	COX5A	0.965443	0.0017706
TCONS_00168184	XLOC_130637	XLOC_130637	Novel_lncRNA	ENSBTAG00000004569	GLIPR1L1	1	0
TCONS_00168184	XLOC_130637	XLOC_130637	Novel_lncRNA	ENSBTAG00000005564	PIAS1	-0.985373	0.000319371
TCONS_00168184	XLOC_130637	XLOC_130637	Novel_lncRNA	ENSBTAG00000012382	KCTD9	-0.964065	0.00191379
TCONS_00168184	XLOC_130637	XLOC_130637	Novel_lncRNA	ENSBTAG00000007266	DDX55	-0.959756	0.0023968
TCONS_00168184	XLOC_130637	XLOC_130637	Novel_lncRNA	ENSBTAG00000006396	GPI	-0.968104	0.0015098
TCONS_00168184	XLOC_130637	XLOC_130637	Novel_lncRNA	ENSBTAG00000039171	ADAM7	1	7.39557e-32
TCONS_00168184	XLOC_130637	XLOC_130637	Novel_lncRNA	ENSBTAG00000003649	POMK	-0.963502	0.00197388
TCONS_00168184	XLOC_130637	XLOC_130637	Novel_lncRNA	ENSBTAG00000014947	PTPN13	-0.975115	0.000921159
TCONS_00168184	XLOC_130637	XLOC_130637	Novel_lncRNA	ENSBTAG00000024781	MRPL17	0.978101	0.000714131
TCONS_00168184	XLOC_130637	XLOC_130637	Novel_lncRNA	ENSBTAG00000013644	SLC22A8	1	0
TCONS_00168184	XLOC_130637	XLOC_130637	Novel_lncRNA	ENSBTAG00000014943	KDM5C	-0.960179	0.00234694
TCONS_00168184	XLOC_130637	XLOC_130637	Novel_lncRNA	ENSBTAG00000013880	WWC1	-0.95776	0.00263862
TCONS_00168184	XLOC_130637	XLOC_130637	Novel_lncRNA	ENSBTAG00000008931	CREG1	-0.953186	0.00323601
TCONS_00168184	XLOC_130637	XLOC_130637	Novel_lncRNA	ENSBTAG00000004147	FBH1	-0.964073	0.00191298
TCONS_00168184	XLOC_130637	XLOC_130637	Novel_lncRNA	ENSBTAG00000009098	POLG	-0.994022	5.34907e-05
TCONS_00168184	XLOC_130637	XLOC_130637	Novel_lncRNA	ENSBTAG00000019555	ZSCAN20	-0.950468	0.00361936
TCONS_00168184	XLOC_130637	XLOC_130637	Novel_lncRNA	ENSBTAG00000021250	RALBP1	-0.968391	0.00148295
TCONS_00168184	XLOC_130637	XLOC_130637	Novel_lncRNA	ENSBTAG00000009765	MTMR14	-0.984712	0.000348781
TCONS_00168184	XLOC_130637	XLOC_130637	Novel_lncRNA	ENSBTAG00000008527	SRSF6	-0.965405	0.00177449
TCONS_00168184	XLOC_130637	XLOC_130637	Novel_lncRNA	ENSBTAG00000009091	RNASEL	-0.960014	0.00236641
TCONS_00168184	XLOC_130637	XLOC_130637	Novel_lncRNA	ENSBTAG00000000492	ASNSD1	-0.970826	0.00126429
TCONS_00168184	XLOC_130637	XLOC_130637	Novel_lncRNA	ENSBTAG00000024803	ENDOD1	-0.985251	0.000324694
TCONS_00168184	XLOC_130637	XLOC_130637	Novel_lncRNA	ENSBTAG00000015169	UBXN4	-0.989091	0.000177852
TCONS_00168184	XLOC_130637	XLOC_130637	Novel_lncRNA	ENSBTAG00000002033	UBXN2A	-0.983263	0.000417864
TCONS_00168184	XLOC_130637	XLOC_130637	Novel_lncRNA	ENSBTAG00000040367	--	0.969815	0.00135298
TCONS_00168184	XLOC_130637	XLOC_130637	Novel_lncRNA	ENSBTAG00000006245	WDR83	-0.979499	0.000626149
TCONS_00168184	XLOC_130637	XLOC_130637	Novel_lncRNA	ENSBTAG00000006246	CBX5	-0.96928	0.00140106
TCONS_00168184	XLOC_130637	XLOC_130637	Novel_lncRNA	ENSBTAG00000043961	MPDZ	-0.995647	2.83827e-05
TCONS_00168184	XLOC_130637	XLOC_130637	Novel_lncRNA	ENSBTAG00000025391	--	-0.974944	0.000933821
TCONS_00168184	XLOC_130637	XLOC_130637	Novel_lncRNA	ENSBTAG00000004300	LRRC8E	-0.972245	0.00114478
TCONS_00168184	XLOC_130637	XLOC_130637	Novel_lncRNA	ENSBTAG00000010691	USP39	-0.965925	0.00172183
TCONS_00168184	XLOC_130637	XLOC_130637	Novel_lncRNA	ENSBTAG00000045889	--	1	1.84889e-32
TCONS_00168184	XLOC_130637	XLOC_130637	Novel_lncRNA	ENSBTAG00000014667	PAIP2B	-0.971565	0.0012013
TCONS_00168184	XLOC_130637	XLOC_130637	Novel_lncRNA	ENSBTAG00000014707	ISG15	0.981426	0.00051428
TCONS_00168184	XLOC_130637	XLOC_130637	Novel_lncRNA	ENSBTAG00000017042	HAMP	1	0
TCONS_00168184	XLOC_130637	XLOC_130637	Novel_lncRNA	ENSBTAG00000002918	RAD51	-0.959888	0.00238121
TCONS_00168184	XLOC_130637	XLOC_130637	Novel_lncRNA	ENSBTAG00000030600	BCNT2	-0.960292	0.00233376
TCONS_00168184	XLOC_130637	XLOC_130637	Novel_lncRNA	ENSBTAG00000020173	INPP5D	1	1.84889e-32
TCONS_00168184	XLOC_130637	XLOC_130637	Novel_lncRNA	ENSBTAG00000003586	MAN1A2	-0.985998	0.000292708
TCONS_00168184	XLOC_130637	XLOC_130637	Novel_lncRNA	ENSBTAG00000020174	HBS1L	-0.962806	0.00204939
TCONS_00168184	XLOC_130637	XLOC_130637	Novel_lncRNA	ENSBTAG00000021172	IWS1	-0.977036	0.000784967
TCONS_00168184	XLOC_130637	XLOC_130637	Novel_lncRNA	ENSBTAG00000007467	MIB1	-0.966449	0.00166964
TCONS_00168184	XLOC_130637	XLOC_130637	Novel_lncRNA	ENSBTAG00000020106	AP2M1	-0.997625	8.45541e-06
TCONS_00168184	XLOC_130637	XLOC_130637	Novel_lncRNA	ENSBTAG00000011345	SFMBT1	-0.956745	0.00276601
TCONS_00168184	XLOC_130637	XLOC_130637	Novel_lncRNA	ENSBTAG00000011344	TMEM110	-0.954265	0.00308968
TCONS_00168184	XLOC_130637	XLOC_130637	Novel_lncRNA	ENSBTAG00000008369	RBM8A	-0.973807	0.00102013
TCONS_00168184	XLOC_130637	XLOC_130637	Novel_lncRNA	ENSBTAG00000012522	ZNF283	-0.99316	7.0024e-05
TCONS_00168184	XLOC_130637	XLOC_130637	Novel_lncRNA	ENSBTAG00000007130	ESF1	-0.962495	0.00208358
TCONS_00168184	XLOC_130637	XLOC_130637	Novel_lncRNA	ENSBTAG00000006370	CCT3	0.961005	0.00225132
TCONS_00168184	XLOC_130637	XLOC_130637	Novel_lncRNA	ENSBTAG00000046092	HDAC8	-0.953808	0.00315131
TCONS_00168184	XLOC_130637	XLOC_130637	Novel_lncRNA	ENSBTAG00000017833	RNF19A	-0.980329	0.00057661
TCONS_00168184	XLOC_130637	XLOC_130637	Novel_lncRNA	ENSBTAG00000010347	EZR	-0.953515	0.00319105
TCONS_00168184	XLOC_130637	XLOC_130637	Novel_lncRNA	ENSBTAG00000002590	EXOSC10	-0.969916	0.00134392
TCONS_00168184	XLOC_130637	XLOC_130637	Novel_lncRNA	ENSBTAG00000003102	GCC1	-0.960789	0.00227611
TCONS_00168184	XLOC_130637	XLOC_130637	Novel_lncRNA	ENSBTAG00000039353	ISM2	0.997645	8.31541e-06
TCONS_00168184	XLOC_130637	XLOC_130637	Novel_lncRNA	ENSBTAG00000015796	DNAJC5	-0.998188	4.92269e-06
TCONS_00168184	XLOC_130637	XLOC_130637	Novel_lncRNA	ENSBTAG00000008060	SNRNP35	-0.988305	0.000204345
TCONS_00168184	XLOC_130637	XLOC_130637	Novel_lncRNA	ENSBTAG00000003108	SRD5A2	1	1.84889e-32
TCONS_00168184	XLOC_130637	XLOC_130637	Novel_lncRNA	ENSBTAG00000004218	SYNDIG1L	1	0
TCONS_00168184	XLOC_130637	XLOC_130637	Novel_lncRNA	ENSBTAG00000008385	KLHL36	-0.962238	0.00211201
TCONS_00168184	XLOC_130637	XLOC_130637	Novel_lncRNA	ENSBTAG00000020056	COL12A1	-0.952524	0.00332741
TCONS_00168184	XLOC_130637	XLOC_130637	Novel_lncRNA	ENSBTAG00000011988	KIAA0100	-0.959574	0.00241831
TCONS_00168184	XLOC_130637	XLOC_130637	Novel_lncRNA	ENSBTAG00000013260	SPIN2	-0.967017	0.00161391
TCONS_00168184	XLOC_130637	XLOC_130637	Novel_lncRNA	ENSBTAG00000024443	TATDN3	-0.986185	0.000284976
TCONS_00168184	XLOC_130637	XLOC_130637	Novel_lncRNA	ENSBTAG00000018539	KLK1	1	7.39557e-32
TCONS_00168184	XLOC_130637	XLOC_130637	Novel_lncRNA	ENSBTAG00000001424	MSH6	-0.968559	0.00146725
TCONS_00168184	XLOC_130637	XLOC_130637	Novel_lncRNA	ENSBTAG00000002549	PTMA	-0.993054	7.21959e-05
TCONS_00168184	XLOC_130637	XLOC_130637	Novel_lncRNA	ENSBTAG00000037413	TMEM164	-0.957283	0.00269816
TCONS_00168184	XLOC_130637	XLOC_130637	Novel_lncRNA	ENSBTAG00000024431	PEX1	0.987666	0.000227263
TCONS_00168184	XLOC_130637	XLOC_130637	Novel_lncRNA	ENSBTAG00000001731	GLYR1	-0.97051	0.00129166
TCONS_00168184	XLOC_130637	XLOC_130637	Novel_lncRNA	ENSBTAG00000014883	GABARAP	0.974263	0.000985057
TCONS_00168184	XLOC_130637	XLOC_130637	Novel_lncRNA	ENSBTAG00000011463	MID1IP1	-0.962403	0.00209371
TCONS_00168184	XLOC_130637	XLOC_130637	Novel_lncRNA	ENSBTAG00000010426	XRCC5	-0.974489	0.00096793
TCONS_00168184	XLOC_130637	XLOC_130637	Novel_lncRNA	ENSBTAG00000016663	PIGN	-0.975628	0.000883777
TCONS_00168184	XLOC_130637	XLOC_130637	Novel_lncRNA	ENSBTAG00000016661	USP18	0.987127	0.000247522
TCONS_00168184	XLOC_130637	XLOC_130637	Novel_lncRNA	ENSBTAG00000017440	METTL16	-0.972079	0.00115853
TCONS_00168184	XLOC_130637	XLOC_130637	Novel_lncRNA	ENSBTAG00000000928	SPECC1	-0.951935	0.00340988
TCONS_00168184	XLOC_130637	XLOC_130637	Novel_lncRNA	ENSBTAG00000002935	TMEM248	-0.974164	0.000992593
TCONS_00168184	XLOC_130637	XLOC_130637	Novel_lncRNA	ENSBTAG00000017761	SMC1A	-0.990956	0.00012233
TCONS_00168184	XLOC_130637	XLOC_130637	Novel_lncRNA	ENSBTAG00000019138	KIF3C	-0.952767	0.00329372
TCONS_00168184	XLOC_130637	XLOC_130637	Novel_lncRNA	ENSBTAG00000019139	PHF3	-0.981547	0.000507632
TCONS_00168184	XLOC_130637	XLOC_130637	Novel_lncRNA	ENSBTAG00000024176	HIST1H2AG	0.957365	0.00268791
TCONS_00168184	XLOC_130637	XLOC_130637	Novel_lncRNA	ENSBTAG00000021815	STARD13	-0.951625	0.00345356
TCONS_00168184	XLOC_130637	XLOC_130637	Novel_lncRNA	ENSBTAG00000002678	MED18	-0.983577	0.000402364
TCONS_00168184	XLOC_130637	XLOC_130637	Novel_lncRNA	ENSBTAG00000020795	RPS21	0.969648	0.0013679
TCONS_00168184	XLOC_130637	XLOC_130637	Novel_lncRNA	ENSBTAG00000020653	FIP1L1	-0.950339	0.00363815
TCONS_00168184	XLOC_130637	XLOC_130637	Novel_lncRNA	ENSBTAG00000007812	NDUFA13	-0.989216	0.000173821
TCONS_00168184	XLOC_130637	XLOC_130637	Novel_lncRNA	ENSBTAG00000030915	ISY1	-0.989663	0.000159732
TCONS_00168184	XLOC_130637	XLOC_130637	Novel_lncRNA	ENSBTAG00000031793	NUDT2	0.965609	0.00175374
TCONS_00168184	XLOC_130637	XLOC_130637	Novel_lncRNA	ENSBTAG00000002778	SF3B2	-0.965182	0.00179738
TCONS_00168184	XLOC_130637	XLOC_130637	Novel_lncRNA	ENSBTAG00000021951	RBM17	-0.988291	0.000204836
TCONS_00168184	XLOC_130637	XLOC_130637	Novel_lncRNA	ENSBTAG00000011713	--	1	0
TCONS_00168184	XLOC_130637	XLOC_130637	Novel_lncRNA	ENSBTAG00000002181	KHDRBS3	-0.977329	0.000765126
TCONS_00168184	XLOC_130637	XLOC_130637	Novel_lncRNA	ENSBTAG00000011717	SAP30BP	-0.997801	7.24766e-06
TCONS_00168184	XLOC_130637	XLOC_130637	Novel_lncRNA	ENSBTAG00000000322	CD2AP	-0.984262	0.000369581
TCONS_00168184	XLOC_130637	XLOC_130637	Novel_lncRNA	ENSBTAG00000009595	NGDN	-0.957533	0.00266692
TCONS_00168184	XLOC_130637	XLOC_130637	Novel_lncRNA	ENSBTAG00000018745	CEP290	-0.955511	0.00292487
TCONS_00168184	XLOC_130637	XLOC_130637	Novel_lncRNA	ENSBTAG00000005614	UXS1	-0.957717	0.00264392
TCONS_00168184	XLOC_130637	XLOC_130637	Novel_lncRNA	ENSBTAG00000030384	--	-0.95725	0.00270234
TCONS_00168184	XLOC_130637	XLOC_130637	Novel_lncRNA	ENSBTAG00000011763	RIOK2	-0.988451	0.000199293
TCONS_00168184	XLOC_130637	XLOC_130637	Novel_lncRNA	ENSBTAG00000011761	LRP6	-0.970334	0.00130705
TCONS_00168184	XLOC_130637	XLOC_130637	Novel_lncRNA	ENSBTAG00000018103	HMGB1	-0.956912	0.00274483
TCONS_00168184	XLOC_130637	XLOC_130637	Novel_lncRNA	ENSBTAG00000005666	LRRC20	-0.984776	0.000345879
TCONS_00168184	XLOC_130637	XLOC_130637	Novel_lncRNA	ENSBTAG00000005661	SNAP23	-0.951092	0.00352955
TCONS_00168184	XLOC_130637	XLOC_130637	Novel_lncRNA	ENSBTAG00000005660	PSMD2	-0.989751	0.000157014
TCONS_00168184	XLOC_130637	XLOC_130637	Novel_lncRNA	ENSBTAG00000003076	NT5DC1	0.95455	0.00305158
TCONS_00168184	XLOC_130637	XLOC_130637	Novel_lncRNA	ENSBTAG00000014080	METTL14	-0.975399	0.000900366
TCONS_00168184	XLOC_130637	XLOC_130637	Novel_lncRNA	ENSBTAG00000016596	PFDN1	-0.966151	0.00169922
TCONS_00168184	XLOC_130637	XLOC_130637	Novel_lncRNA	ENSBTAG00000007003	TYMS	-0.954803	0.00301793
TCONS_00168184	XLOC_130637	XLOC_130637	Novel_lncRNA	ENSBTAG00000047756	CNTROB	-0.955797	0.00288769
TCONS_00168184	XLOC_130637	XLOC_130637	Novel_lncRNA	ENSBTAG00000047002	--	-0.97154	0.00120343
TCONS_00168184	XLOC_130637	XLOC_130637	Novel_lncRNA	ENSBTAG00000016599	MRPL53	-0.976353	0.000832171
TCONS_00168184	XLOC_130637	XLOC_130637	Novel_lncRNA	ENSBTAG00000009914	NDUFS6	-0.998649	2.73712e-06
TCONS_00168184	XLOC_130637	XLOC_130637	Novel_lncRNA	ENSBTAG00000009508	SMDT1	0.96538	0.00177709
TCONS_00168184	XLOC_130637	XLOC_130637	Novel_lncRNA	ENSBTAG00000003848	ATRN	-0.961501	0.00219477
TCONS_00168184	XLOC_130637	XLOC_130637	Novel_lncRNA	ENSBTAG00000035744	TRIM26	-0.964969	0.00181922
TCONS_00168184	XLOC_130637	XLOC_130637	Novel_lncRNA	ENSBTAG00000020421	SUPT16H	-0.963396	0.0019853
TCONS_00168184	XLOC_130637	XLOC_130637	Novel_lncRNA	ENSBTAG00000000397	CNPY1	0.968612	0.00146231
TCONS_00168184	XLOC_130637	XLOC_130637	Novel_lncRNA	ENSBTAG00000015612	UTP6	-0.977875	0.000728844
TCONS_00168184	XLOC_130637	XLOC_130637	Novel_lncRNA	ENSBTAG00000005724	SYTL4	-0.995819	2.61897e-05
TCONS_00168184	XLOC_130637	XLOC_130637	Novel_lncRNA	ENSBTAG00000013213	OSR2	-0.985649	0.000307457
TCONS_00168184	XLOC_130637	XLOC_130637	Novel_lncRNA	ENSBTAG00000016234	DUOX2	1	0
TCONS_00168184	XLOC_130637	XLOC_130637	Novel_lncRNA	ENSBTAG00000022292	TIMM8A	-0.980991	0.000538605
TCONS_00168184	XLOC_130637	XLOC_130637	Novel_lncRNA	ENSBTAG00000000550	ATP5F1D	0.963024	0.00202555
TCONS_00168184	XLOC_130637	XLOC_130637	Novel_lncRNA	ENSBTAG00000038238	--	1	1.84889e-32
TCONS_00168184	XLOC_130637	XLOC_130637	Novel_lncRNA	ENSBTAG00000017222	CTNND2	1	0
TCONS_00168184	XLOC_130637	XLOC_130637	Novel_lncRNA	ENSBTAG00000008967	RAP1B	-0.965697	0.00174487
TCONS_00168184	XLOC_130637	XLOC_130637	Novel_lncRNA	ENSBTAG00000003602	RBPJ	-0.956692	0.00277273
TCONS_00168184	XLOC_130637	XLOC_130637	Novel_lncRNA	ENSBTAG00000019614	FAM76A	-0.981584	0.000505611
TCONS_00168184	XLOC_130637	XLOC_130637	Novel_lncRNA	ENSBTAG00000012865	DEK	-0.985892	0.000297138
TCONS_00168184	XLOC_130637	XLOC_130637	Novel_lncRNA	ENSBTAG00000007648	NET1	-0.975645	0.000882498
TCONS_00168184	XLOC_130637	XLOC_130637	Novel_lncRNA	ENSBTAG00000017831	ERLIN2	-0.990842	0.000125418
TCONS_00168184	XLOC_130637	XLOC_130637	Novel_lncRNA	ENSBTAG00000016511	POLDIP3	-0.987282	0.000241603
TCONS_00168184	XLOC_130637	XLOC_130637	Novel_lncRNA	ENSBTAG00000019264	EDEM3	-0.968573	0.00146596
TCONS_00168184	XLOC_130637	XLOC_130637	Novel_lncRNA	ENSBTAG00000016285	NGB	1	0
TCONS_00168184	XLOC_130637	XLOC_130637	Novel_lncRNA	ENSBTAG00000017837	GABRB1	0.950482	0.00361729
TCONS_00168184	XLOC_130637	XLOC_130637	Novel_lncRNA	ENSBTAG00000013579	SARAF	-0.993211	6.8988e-05
TCONS_00168184	XLOC_130637	XLOC_130637	Novel_lncRNA	ENSBTAG00000006328	RBM6	-0.985325	0.000321433
TCONS_00168184	XLOC_130637	XLOC_130637	Novel_lncRNA	ENSBTAG00000006326	ALDH1L2	-0.99383	5.6982e-05
TCONS_00168184	XLOC_130637	XLOC_130637	Novel_lncRNA	XLOC_035031	XLOC_035031	-0.951182	0.00351666
TCONS_00168184	XLOC_130637	XLOC_130637	Novel_lncRNA	ENSBTAG00000021921	STRBP	-0.980263	0.000580452
TCONS_00168184	XLOC_130637	XLOC_130637	Novel_lncRNA	ENSBTAG00000019403	MALSU1	0.971418	0.00121375
TCONS_00168184	XLOC_130637	XLOC_130637	Novel_lncRNA	ENSBTAG00000019813	ADIPOQ	1	0
TCONS_00168184	XLOC_130637	XLOC_130637	Novel_lncRNA	ENSBTAG00000008568	SLC25A45	1	0
TCONS_00168184	XLOC_130637	XLOC_130637	Novel_lncRNA	ENSBTAG00000012025	LMX1A	1	0
TCONS_00168184	XLOC_130637	XLOC_130637	Novel_lncRNA	ENSBTAG00000002395	HPS3	-0.984189	0.000373015
TCONS_00168184	XLOC_130637	XLOC_130637	Novel_lncRNA	ENSBTAG00000005437	SMCP	1	0
TCONS_00168184	XLOC_130637	XLOC_130637	Novel_lncRNA	ENSBTAG00000005533	PPP2R5D	-0.989299	0.000171164
TCONS_00168184	XLOC_130637	XLOC_130637	Novel_lncRNA	ENSBTAG00000000077	ADSL	-0.983189	0.00042152
TCONS_00168184	XLOC_130637	XLOC_130637	Novel_lncRNA	ENSBTAG00000007288	CDK19	-0.957166	0.0027128
TCONS_00168184	XLOC_130637	XLOC_130637	Novel_lncRNA	ENSBTAG00000003771	C1QL2	1	0
TCONS_00168184	XLOC_130637	XLOC_130637	Novel_lncRNA	ENSBTAG00000004551	RHOT2	-0.958276	0.00257497
TCONS_00168184	XLOC_130637	XLOC_130637	Novel_lncRNA	ENSBTAG00000006693	MTX2	0.957381	0.00268587
TCONS_00168184	XLOC_130637	XLOC_130637	Novel_lncRNA	ENSBTAG00000018813	IDH3B	-0.982614	0.000450804
TCONS_00168184	XLOC_130637	XLOC_130637	Novel_lncRNA	ENSBTAG00000004413	RHOBTB3	-0.971538	0.00120363
TCONS_00168184	XLOC_130637	XLOC_130637	Novel_lncRNA	ENSBTAG00000003779	ZC4H2	-0.972052	0.0011607
TCONS_00168184	XLOC_130637	XLOC_130637	Novel_lncRNA	ENSBTAG00000025046	ALKBH5	-0.978826	0.000667745
TCONS_00168184	XLOC_130637	XLOC_130637	Novel_lncRNA	ENSBTAG00000012587	BABAM1	-0.989185	0.000174812
TCONS_00168184	XLOC_130637	XLOC_130637	Novel_lncRNA	ENSBTAG00000017082	POR	-0.952211	0.00337113
TCONS_00168184	XLOC_130637	XLOC_130637	Novel_lncRNA	ENSBTAG00000013606	FKBP2	-0.962514	0.00208151
TCONS_00168184	XLOC_130637	XLOC_130637	Novel_lncRNA	ENSBTAG00000009734	XPA	-0.983825	0.000390334
TCONS_00168184	XLOC_130637	XLOC_130637	Novel_lncRNA	ENSBTAG00000009738	MGAT4B	-0.958351	0.00256587
TCONS_00168184	XLOC_130637	XLOC_130637	Novel_lncRNA	ENSBTAG00000010668	GEMIN7	0.95411	0.00311047
TCONS_00168184	XLOC_130637	XLOC_130637	Novel_lncRNA	ENSBTAG00000013989	JHY	1	0
TCONS_00168184	XLOC_130637	XLOC_130637	Novel_lncRNA	ENSBTAG00000009472	C4H7orf25	-0.9731	0.00107566
TCONS_00168184	XLOC_130637	XLOC_130637	Novel_lncRNA	ENSBTAG00000002000	TIMM8B	-0.971675	0.0011921
TCONS_00168184	XLOC_130637	XLOC_130637	Novel_lncRNA	ENSBTAG00000010245	SPRY3	1	0
TCONS_00168184	XLOC_130637	XLOC_130637	Novel_lncRNA	ENSBTAG00000010393	TRNAU1AP	-0.991311	0.000112916
TCONS_00168184	XLOC_130637	XLOC_130637	Novel_lncRNA	ENSBTAG00000013982	UACA	-0.985001	0.000335788
TCONS_00168184	XLOC_130637	XLOC_130637	Novel_lncRNA	ENSBTAG00000001950	RDH11	-0.981081	0.000533495
TCONS_00168184	XLOC_130637	XLOC_130637	Novel_lncRNA	ENSBTAG00000005898	TGS1	-0.99143	0.00010986
TCONS_00168184	XLOC_130637	XLOC_130637	Novel_lncRNA	ENSBTAG00000014691	ARFGEF1	-0.962595	0.0020725
TCONS_00168184	XLOC_130637	XLOC_130637	Novel_lncRNA	ENSBTAG00000000675	PGS1	-0.976816	0.000799992
TCONS_00168184	XLOC_130637	XLOC_130637	Novel_lncRNA	ENSBTAG00000017151	SH3TC2	-0.954064	0.00311675
TCONS_00168184	XLOC_130637	XLOC_130637	Novel_lncRNA	ENSBTAG00000004259	HPCAL1	-0.950454	0.00362144
TCONS_00168184	XLOC_130637	XLOC_130637	Novel_lncRNA	ENSBTAG00000006995	SPTBN1	-0.977726	0.000738644
TCONS_00168184	XLOC_130637	XLOC_130637	Novel_lncRNA	ENSBTAG00000003419	EAPP	-0.986054	0.000290365
TCONS_00168184	XLOC_130637	XLOC_130637	Novel_lncRNA	ENSBTAG00000004256	ODC1	-0.981923	0.000487205
TCONS_00168184	XLOC_130637	XLOC_130637	Novel_lncRNA	ENSBTAG00000018824	MIA3	-0.980425	0.000571023
TCONS_00168184	XLOC_130637	XLOC_130637	Novel_lncRNA	ENSBTAG00000000678	CSDE1	-0.963565	0.00196712
TCONS_00168184	XLOC_130637	XLOC_130637	Novel_lncRNA	ENSBTAG00000011284	SLC39A1	-0.972965	0.00108642
TCONS_00168184	XLOC_130637	XLOC_130637	Novel_lncRNA	ENSBTAG00000030174	ACOX1	-0.96018	0.00234685
TCONS_00168184	XLOC_130637	XLOC_130637	Novel_lncRNA	ENSBTAG00000006481	POLR1A	-0.984149	0.000374906
TCONS_00168184	XLOC_130637	XLOC_130637	Novel_lncRNA	ENSBTAG00000013436	HAUS5	-0.985122	0.000330388
TCONS_00168184	XLOC_130637	XLOC_130637	Novel_lncRNA	ENSBTAG00000024095	THRAP3	-0.981902	0.000488351
TCONS_00168184	XLOC_130637	XLOC_130637	Novel_lncRNA	ENSBTAG00000006071	CTTN	-0.968402	0.00148192
TCONS_00168184	XLOC_130637	XLOC_130637	Novel_lncRNA	ENSBTAG00000015504	ZNF131	-0.991112	0.000118136
TCONS_00168184	XLOC_130637	XLOC_130637	Novel_lncRNA	ENSBTAG00000003073	NAA40	-0.952931	0.00327108
TCONS_00168184	XLOC_130637	XLOC_130637	Novel_lncRNA	ENSBTAG00000024107	INPP5B	-0.974017	0.00100391
TCONS_00168184	XLOC_130637	XLOC_130637	Novel_lncRNA	ENSBTAG00000030193	GPR35	1	1.84889e-32
TCONS_00168184	XLOC_130637	XLOC_130637	Novel_lncRNA	ENSBTAG00000021036	2021-03-02	-0.962757	0.00205468
TCONS_00168184	XLOC_130637	XLOC_130637	Novel_lncRNA	ENSBTAG00000010113	ZBTB24	-0.966151	0.0016992
TCONS_00168184	XLOC_130637	XLOC_130637	Novel_lncRNA	ENSBTAG00000010850	SERTAD4	-0.986621	0.000267318
TCONS_00168184	XLOC_130637	XLOC_130637	Novel_lncRNA	ENSBTAG00000020031	PKD2	-0.988754	0.000189009
TCONS_00168184	XLOC_130637	XLOC_130637	Novel_lncRNA	ENSBTAG00000001673	C2CD5	-0.96122	0.00222668
TCONS_00168184	XLOC_130637	XLOC_130637	Novel_lncRNA	ENSBTAG00000046060	--	1	0
TCONS_00168184	XLOC_130637	XLOC_130637	Novel_lncRNA	ENSBTAG00000005403	ADI1	-0.979607	0.000619572
TCONS_00168184	XLOC_130637	XLOC_130637	Novel_lncRNA	ENSBTAG00000016830	DAXX	-0.984383	0.000363951
TCONS_00168184	XLOC_130637	XLOC_130637	Novel_lncRNA	ENSBTAG00000017129	CLCC1	-0.960496	0.00231004
TCONS_00168184	XLOC_130637	XLOC_130637	Novel_lncRNA	ENSBTAG00000046718	TEX43	1	1.84889e-32
TCONS_00168184	XLOC_130637	XLOC_130637	Novel_lncRNA	ENSBTAG00000003784	DNAJC2	-0.988351	0.000202765
TCONS_00168184	XLOC_130637	XLOC_130637	Novel_lncRNA	ENSBTAG00000046712	PSMC2	-0.956271	0.00282648
TCONS_00168184	XLOC_130637	XLOC_130637	Novel_lncRNA	ENSBTAG00000021187	ID2	-0.99335	6.61826e-05
TCONS_00168184	XLOC_130637	XLOC_130637	Novel_lncRNA	ENSBTAG00000013330	TBC1D20	-0.965307	0.00178457
TCONS_00168184	XLOC_130637	XLOC_130637	Novel_lncRNA	ENSBTAG00000003526	SYNE3	-0.97328	0.00106137
TCONS_00168184	XLOC_130637	XLOC_130637	Novel_lncRNA	ENSBTAG00000014471	AKAP2	-0.994501	4.52683e-05
TCONS_00168184	XLOC_130637	XLOC_130637	Novel_lncRNA	ENSBTAG00000039231	MTURN	-0.952006	0.0033998
TCONS_00168184	XLOC_130637	XLOC_130637	Novel_lncRNA	ENSBTAG00000015572	YTHDC1	-0.982206	0.000472137
TCONS_00168184	XLOC_130637	XLOC_130637	Novel_lncRNA	ENSBTAG00000021742	--	-0.975042	0.000926562
TCONS_00168184	XLOC_130637	XLOC_130637	Novel_lncRNA	ENSBTAG00000005327	SUSD5	-0.958941	0.00249412
TCONS_00168184	XLOC_130637	XLOC_130637	Novel_lncRNA	ENSBTAG00000002730	ELP3	-0.959728	0.00240015
TCONS_00168184	XLOC_130637	XLOC_130637	Novel_lncRNA	ENSBTAG00000020340	ZNF830	-0.989105	0.000177403
TCONS_00168184	XLOC_130637	XLOC_130637	Novel_lncRNA	ENSBTAG00000020613	STK16	-0.963184	0.00200815
TCONS_00168184	XLOC_130637	XLOC_130637	Novel_lncRNA	ENSBTAG00000020268	RSF1	-0.965687	0.00174589
TCONS_00168184	XLOC_130637	XLOC_130637	Novel_lncRNA	ENSBTAG00000020594	ELF2	-0.95857	0.00253914
TCONS_00168184	XLOC_130637	XLOC_130637	Novel_lncRNA	ENSBTAG00000015479	ZFPL1	-0.991758	0.000101625
TCONS_00168184	XLOC_130637	XLOC_130637	Novel_lncRNA	ENSBTAG00000015801	EFNB1	-0.952146	0.00338023
TCONS_00168184	XLOC_130637	XLOC_130637	Novel_lncRNA	ENSBTAG00000001511	BCL6	-0.979905	0.000601663
TCONS_00168184	XLOC_130637	XLOC_130637	Novel_lncRNA	ENSBTAG00000011753	RCC1L	-0.969796	0.00135463
TCONS_00168184	XLOC_130637	XLOC_130637	Novel_lncRNA	ENSBTAG00000015377	EPHB1	1	0
TCONS_00168184	XLOC_130637	XLOC_130637	Novel_lncRNA	ENSBTAG00000020688	ARHGEF15	1	0
TCONS_00168184	XLOC_130637	XLOC_130637	Novel_lncRNA	ENSBTAG00000002727	PHACTR4	-0.9559	0.00287436
TCONS_00168184	XLOC_130637	XLOC_130637	Novel_lncRNA	ENSBTAG00000001179	TEP1	-0.980037	0.000593811
TCONS_00168184	XLOC_130637	XLOC_130637	Novel_lncRNA	ENSBTAG00000040607	SLA2	-0.987486	0.000233927
TCONS_00168184	XLOC_130637	XLOC_130637	Novel_lncRNA	ENSBTAG00000014878	COX7A1	0.989649	0.000160175
TCONS_00168184	XLOC_130637	XLOC_130637	Novel_lncRNA	ENSBTAG00000019160	GLOD4	-0.979056	0.000653391
TCONS_00168184	XLOC_130637	XLOC_130637	Novel_lncRNA	ENSBTAG00000011439	EPB42	1	0
TCONS_00168184	XLOC_130637	XLOC_130637	Novel_lncRNA	ENSBTAG00000001174	MRPL15	-0.977264	0.000769538
TCONS_00168184	XLOC_130637	XLOC_130637	Novel_lncRNA	ENSBTAG00000023032	MBL1	1	0
TCONS_00168184	XLOC_130637	XLOC_130637	Novel_lncRNA	ENSBTAG00000001449	SRA1	0.978472	0.000690169
TCONS_00168184	XLOC_130637	XLOC_130637	Novel_lncRNA	ENSBTAG00000005574	CLU	-0.966237	0.0016907
TCONS_00168184	XLOC_130637	XLOC_130637	Novel_lncRNA	ENSBTAG00000033837	--	1	0
TCONS_00168184	XLOC_130637	XLOC_130637	Novel_lncRNA	ENSBTAG00000046620	--	0.98624	0.000282685
TCONS_00168184	XLOC_130637	XLOC_130637	Novel_lncRNA	ENSBTAG00000017711	WHAMM	-0.970112	0.00132659
TCONS_00168184	XLOC_130637	XLOC_130637	Novel_lncRNA	ENSBTAG00000003094	SART1	-0.974636	0.000956816
TCONS_00168184	XLOC_130637	XLOC_130637	Novel_lncRNA	ENSBTAG00000018147	NXPH2	1	0
TCONS_00168184	XLOC_130637	XLOC_130637	Novel_lncRNA	ENSBTAG00000016497	FAM168A	-0.957828	0.00263017
TCONS_00168184	XLOC_130637	XLOC_130637	Novel_lncRNA	ENSBTAG00000015891	NSUN4	-0.993485	6.35199e-05
TCONS_00168184	XLOC_130637	XLOC_130637	Novel_lncRNA	ENSBTAG00000020663	ORMDL2	0.971081	0.00124239
TCONS_00168184	XLOC_130637	XLOC_130637	Novel_lncRNA	ENSBTAG00000015892	NDUFB4	0.965845	0.00172994
TCONS_00168184	XLOC_130637	XLOC_130637	Novel_lncRNA	ENSBTAG00000014373	CETN3	-0.956953	0.00273971
TCONS_00168184	XLOC_130637	XLOC_130637	Novel_lncRNA	ENSBTAG00000020664	DNAJC14	-0.989779	0.000156176
TCONS_00168184	XLOC_130637	XLOC_130637	Novel_lncRNA	ENSBTAG00000002326	LGALS3	0.972298	0.00114046
TCONS_00168184	XLOC_130637	XLOC_130637	Novel_lncRNA	ENSBTAG00000015715	SPOCD1	-0.979688	0.000614647
TCONS_00168184	XLOC_130637	XLOC_130637	Novel_lncRNA	ENSBTAG00000018710	TTF1	-0.950563	0.00360564
TCONS_00168184	XLOC_130637	XLOC_130637	Novel_lncRNA	ENSBTAG00000016578	HNRNPR	-0.982598	0.000451628
TCONS_00168184	XLOC_130637	XLOC_130637	Novel_lncRNA	ENSBTAG00000000212	NADK	-0.959427	0.00243584
TCONS_00168184	XLOC_130637	XLOC_130637	Novel_lncRNA	ENSBTAG00000030599	SMOC1	-0.959342	0.00244602
TCONS_00168184	XLOC_130637	XLOC_130637	Novel_lncRNA	ENSBTAG00000004770	SCN4A	1	0
TCONS_00168184	XLOC_130637	XLOC_130637	Novel_lncRNA	ENSBTAG00000007572	ATP6V1F	0.986908	0.000255983
TCONS_00168184	XLOC_130637	XLOC_130637	Novel_lncRNA	ENSBTAG00000005370	TMTC1	-0.991882	9.85916e-05
TCONS_00168184	XLOC_130637	XLOC_130637	Novel_lncRNA	ENSBTAG00000019256	GLA	-0.977341	0.000764308
TCONS_00168184	XLOC_130637	XLOC_130637	Novel_lncRNA	ENSBTAG00000000607	ABCF2	-0.989385	0.000168415
TCONS_00168184	XLOC_130637	XLOC_130637	Novel_lncRNA	ENSBTAG00000033333	CDK10	-0.958668	0.00252723
TCONS_00168184	XLOC_130637	XLOC_130637	Novel_lncRNA	ENSBTAG00000006199	DRAP1	-0.960455	0.00231476
TCONS_00168184	XLOC_130637	XLOC_130637	Novel_lncRNA	ENSBTAG00000009881	ENTPD6	-0.974218	0.000988508
TCONS_00168184	XLOC_130637	XLOC_130637	Novel_lncRNA	ENSBTAG00000008321	RNF8	-0.994748	4.1298e-05
TCONS_00168184	XLOC_130637	XLOC_130637	Novel_lncRNA	ENSBTAG00000005792	BCCIP	-0.987879	0.000219479
TCONS_00168184	XLOC_130637	XLOC_130637	Novel_lncRNA	ENSBTAG00000005975	OARD1	-0.962807	0.00204929
TCONS_00168184	XLOC_130637	XLOC_130637	Novel_lncRNA	ENSBTAG00000022246	C29H11orf86	1	0
TCONS_00168184	XLOC_130637	XLOC_130637	Novel_lncRNA	ENSBTAG00000014170	MAP7D3	-0.984439	0.000361346
TCONS_00168184	XLOC_130637	XLOC_130637	Novel_lncRNA	ENSBTAG00000009254	ITPRID1	1	0
TCONS_00168184	XLOC_130637	XLOC_130637	Novel_lncRNA	ENSBTAG00000017872	ZNF304	-0.983125	0.000424763
TCONS_00168184	XLOC_130637	XLOC_130637	Novel_lncRNA	ENSBTAG00000015482	ANKRD13C	-0.964052	0.00191513
TCONS_00168184	XLOC_130637	XLOC_130637	Novel_lncRNA	ENSBTAG00000047649	AUH	-0.994795	4.05611e-05
TCONS_00168184	XLOC_130637	XLOC_130637	Novel_lncRNA	ENSBTAG00000009641	MTHFD1	-0.983715	0.000395662
TCONS_00168184	XLOC_130637	XLOC_130637	Novel_lncRNA	ENSBTAG00000015154	MCL1	-0.982871	0.000437568
TCONS_00168184	XLOC_130637	XLOC_130637	Novel_lncRNA	ENSBTAG00000015112	PSMD6	-0.988441	0.000199655
TCONS_00168184	XLOC_130637	XLOC_130637	Novel_lncRNA	ENSBTAG00000047170	--	1	0
TCONS_00168184	XLOC_130637	XLOC_130637	Novel_lncRNA	ENSBTAG00000010971	LIMS1	-0.98935	0.000169537
TCONS_00168184	XLOC_130637	XLOC_130637	Novel_lncRNA	ENSBTAG00000001992	CYP51A1	-0.95032	0.00364078
TCONS_00168184	XLOC_130637	XLOC_130637	Novel_lncRNA	ENSBTAG00000046846	FAM32A	-0.970273	0.0013124
TCONS_00168184	XLOC_130637	XLOC_130637	Novel_lncRNA	ENSBTAG00000039607	PRCD	1	0
TCONS_00168184	XLOC_130637	XLOC_130637	Novel_lncRNA	ENSBTAG00000045729	--	0.95524	0.00296035
TCONS_00168184	XLOC_130637	XLOC_130637	Novel_lncRNA	ENSBTAG00000005573	SCAND1	0.964532	0.00186467
TCONS_00168184	XLOC_130637	XLOC_130637	Novel_lncRNA	ENSBTAG00000009376	DPH1	-0.965657	0.00174894
TCONS_00168184	XLOC_130637	XLOC_130637	Novel_lncRNA	ENSBTAG00000003989	GSTO1	-0.953946	0.00313268
TCONS_00168184	XLOC_130637	XLOC_130637	Novel_lncRNA	ENSBTAG00000025313	DYNLL2	-0.962421	0.00209173
TCONS_00168184	XLOC_130637	XLOC_130637	Novel_lncRNA	ENSBTAG00000005754	PPM1K	-0.951058	0.00353433
TCONS_00168184	XLOC_130637	XLOC_130637	Novel_lncRNA	ENSBTAG00000012317	PNP	-0.982047	0.000480589
TCONS_00168184	XLOC_130637	XLOC_130637	Novel_lncRNA	ENSBTAG00000010611	OCIAD1	-0.954747	0.00302542
TCONS_00168184	XLOC_130637	XLOC_130637	Novel_lncRNA	ENSBTAG00000019547	--	0.956314	0.002821
TCONS_00168184	XLOC_130637	XLOC_130637	Novel_lncRNA	ENSBTAG00000004672	RDX	-0.989552	0.000163159
TCONS_00168184	XLOC_130637	XLOC_130637	Novel_lncRNA	ENSBTAG00000022920	RNF128	1	0
TCONS_00168184	XLOC_130637	XLOC_130637	Novel_lncRNA	ENSBTAG00000022927	RAC3	0.965511	0.00176376
TCONS_00168184	XLOC_130637	XLOC_130637	Novel_lncRNA	ENSBTAG00000012957	SERBP1	-0.98361	0.00040074
TCONS_00168184	XLOC_130637	XLOC_130637	Novel_lncRNA	ENSBTAG00000046869	RNH1	0.956196	0.00283615
TCONS_00168184	XLOC_130637	XLOC_130637	Novel_lncRNA	ENSBTAG00000009777	NUP35	0.951339	0.00349424
TCONS_00168184	XLOC_130637	XLOC_130637	Novel_lncRNA	ENSBTAG00000005488	ARIH2	-0.991477	0.000108659
TCONS_00168184	XLOC_130637	XLOC_130637	Novel_lncRNA	ENSBTAG00000013899	LARP4B	-0.951966	0.00340543
TCONS_00168184	XLOC_130637	XLOC_130637	Novel_lncRNA	ENSBTAG00000021217	COL11A1	-0.994586	4.38845e-05
TCONS_00168184	XLOC_130637	XLOC_130637	Novel_lncRNA	ENSBTAG00000010298	GTF2A2	0.98595	0.00029471
TCONS_00168184	XLOC_130637	XLOC_130637	Novel_lncRNA	ENSBTAG00000015394	FN3K	0.955458	0.00293184
TCONS_00168184	XLOC_130637	XLOC_130637	Novel_lncRNA	ENSBTAG00000010290	GGNBP2	-0.991286	0.000113567
TCONS_00168184	XLOC_130637	XLOC_130637	Novel_lncRNA	ENSBTAG00000004991	ELP1	-0.968072	0.00151281
TCONS_00168184	XLOC_130637	XLOC_130637	Novel_lncRNA	ENSBTAG00000047596	PRR30	1	0
TCONS_00168184	XLOC_130637	XLOC_130637	Novel_lncRNA	ENSBTAG00000000005	GRK3	-0.98548	0.000314698
TCONS_00168184	XLOC_130637	XLOC_130637	Novel_lncRNA	ENSBTAG00000012416	ZNF511	-0.961883	0.00215168
TCONS_00168184	XLOC_130637	XLOC_130637	Novel_lncRNA	ENSBTAG00000033526	GNG13	1	7.39557e-32
TCONS_00168184	XLOC_130637	XLOC_130637	Novel_lncRNA	ENSBTAG00000012555	RBM15	-0.974158	0.000993062
TCONS_00168184	XLOC_130637	XLOC_130637	Novel_lncRNA	ENSBTAG00000007817	BRCC3	-0.966933	0.00162209
TCONS_00168184	XLOC_130637	XLOC_130637	Novel_lncRNA	ENSBTAG00000018727	GOLIM4	-0.952692	0.00330416
TCONS_00168184	XLOC_130637	XLOC_130637	Novel_lncRNA	ENSBTAG00000006957	SLC2A8	0.952308	0.00335758
TCONS_00168184	XLOC_130637	XLOC_130637	Novel_lncRNA	ENSBTAG00000018845	DND1	-0.985003	0.000335685
TCONS_00168184	XLOC_130637	XLOC_130637	Novel_lncRNA	ENSBTAG00000048143	TCEAL9	-0.992317	8.83135e-05
TCONS_00168184	XLOC_130637	XLOC_130637	Novel_lncRNA	ENSBTAG00000004054	PAPOLA	-0.951765	0.00343388
TCONS_00168184	XLOC_130637	XLOC_130637	Novel_lncRNA	ENSBTAG00000013577	SLC1A5	-0.956573	0.00278796
TCONS_00168184	XLOC_130637	XLOC_130637	Novel_lncRNA	ENSBTAG00000013478	MARVELD1	-0.967853	0.00153354
TCONS_00168184	XLOC_130637	XLOC_130637	Novel_lncRNA	ENSBTAG00000004291	2021-09-06	-0.950736	0.00358058
TCONS_00168184	XLOC_130637	XLOC_130637	Novel_lncRNA	ENSBTAG00000004290	DDX28	-0.960551	0.00230364
TCONS_00168184	XLOC_130637	XLOC_130637	Novel_lncRNA	ENSBTAG00000046699	--	1	0
TCONS_00168184	XLOC_130637	XLOC_130637	Novel_lncRNA	ENSBTAG00000011505	RABEP1	-0.982528	0.000455236
TCONS_00168184	XLOC_130637	XLOC_130637	Novel_lncRNA	ENSBTAG00000024688	PHIP	-0.971435	0.00121227
TCONS_00168184	XLOC_130637	XLOC_130637	Novel_lncRNA	ENSBTAG00000021066	CAPN11	0.979246	0.000641621
TCONS_00168184	XLOC_130637	XLOC_130637	Novel_lncRNA	ENSBTAG00000008810	GPBP1L1	-0.991083	0.000118905
TCONS_00168184	XLOC_130637	XLOC_130637	Novel_lncRNA	ENSBTAG00000006423	PHF5A	-0.962762	0.00205421
TCONS_00168184	XLOC_130637	XLOC_130637	Novel_lncRNA	ENSBTAG00000009175	RPS6KB2	0.966414	0.00167311
TCONS_00168184	XLOC_130637	XLOC_130637	Novel_lncRNA	ENSBTAG00000007499	HNRNPH2	-0.959759	0.0023964
TCONS_00168184	XLOC_130637	XLOC_130637	Novel_lncRNA	ENSBTAG00000013152	NIPSNAP1	-0.988234	0.000206828
TCONS_00168184	XLOC_130637	XLOC_130637	Novel_lncRNA	ENSBTAG00000046386	SERTM1	0.951306	0.00349897
TCONS_00168184	XLOC_130637	XLOC_130637	Novel_lncRNA	ENSBTAG00000014958	PRKAR2B	-0.992178	9.15282e-05
TCONS_00168184	XLOC_130637	XLOC_130637	Novel_lncRNA	ENSBTAG00000047912	--	1	0
TCONS_00168184	XLOC_130637	XLOC_130637	Novel_lncRNA	ENSBTAG00000019011	PGM1	-0.958822	0.00250848
TCONS_00168184	XLOC_130637	XLOC_130637	Novel_lncRNA	ENSBTAG00000039693	--	0.950277	0.00364716
TCONS_00168184	XLOC_130637	XLOC_130637	Novel_lncRNA	ENSBTAG00000017281	OPLAH	-0.962255	0.00211013
TCONS_00168184	XLOC_130637	XLOC_130637	Novel_lncRNA	ENSBTAG00000043987	KDM4C	-0.964391	0.00187946
TCONS_00168184	XLOC_130637	XLOC_130637	Novel_lncRNA	ENSBTAG00000012004	TGFB3	-0.952768	0.00329359
TCONS_00168184	XLOC_130637	XLOC_130637	Novel_lncRNA	ENSBTAG00000003564	HPX	1	0
TCONS_00168184	XLOC_130637	XLOC_130637	Novel_lncRNA	ENSBTAG00000010976	KANK1	-0.996712	1.61973e-05
TCONS_00168184	XLOC_130637	XLOC_130637	Novel_lncRNA	ENSBTAG00000008079	NRBP2	-0.97016	0.00132237
TCONS_00168184	XLOC_130637	XLOC_130637	Novel_lncRNA	ENSBTAG00000035701	--	1	0
TCONS_00168184	XLOC_130637	XLOC_130637	Novel_lncRNA	ENSBTAG00000020093	CUL4A	-0.99167	0.000103785
TCONS_00168184	XLOC_130637	XLOC_130637	Novel_lncRNA	ENSBTAG00000023885	ZNF79	-0.995535	2.9866e-05
TCONS_00168184	XLOC_130637	XLOC_130637	Novel_lncRNA	ENSBTAG00000005354	LRRFIP1	-0.991176	0.000116445
TCONS_00168184	XLOC_130637	XLOC_130637	Novel_lncRNA	ENSBTAG00000031688	RBM4	-0.951273	0.00350368
TCONS_00168184	XLOC_130637	XLOC_130637	Novel_lncRNA	ENSBTAG00000021780	SCO1	-0.969126	0.00141508
TCONS_00168184	XLOC_130637	XLOC_130637	Novel_lncRNA	ENSBTAG00000011401	PDZD8	-0.970131	0.0013249
TCONS_00168184	XLOC_130637	XLOC_130637	Novel_lncRNA	ENSBTAG00000020301	BLM	-0.982488	0.000457332
TCONS_00168184	XLOC_130637	XLOC_130637	Novel_lncRNA	ENSBTAG00000006726	CCDC102B	-0.951975	0.00340423
TCONS_00168184	XLOC_130637	XLOC_130637	Novel_lncRNA	ENSBTAG00000001794	RPL36	0.974988	0.000930553
TCONS_00168184	XLOC_130637	XLOC_130637	Novel_lncRNA	ENSBTAG00000003801	MBD1	-0.970915	0.00125665
TCONS_00168184	XLOC_130637	XLOC_130637	Novel_lncRNA	ENSBTAG00000014144	CCDC113	1	0
TCONS_00168184	XLOC_130637	XLOC_130637	Novel_lncRNA	ENSBTAG00000020767	SH2D1B	1	1.84889e-32
TCONS_00168184	XLOC_130637	XLOC_130637	Novel_lncRNA	ENSBTAG00000022942	--	1	0
TCONS_00168184	XLOC_130637	XLOC_130637	Novel_lncRNA	ENSBTAG00000001702	TMEM107	-0.958972	0.0024904
TCONS_00168184	XLOC_130637	XLOC_130637	Novel_lncRNA	ENSBTAG00000000721	GPATCH1	-0.995454	3.09568e-05
TCONS_00168184	XLOC_130637	XLOC_130637	Novel_lncRNA	XLOC_128339	XLOC_128339	-0.989079	0.00017825
TCONS_00168184	XLOC_130637	XLOC_130637	Novel_lncRNA	ENSBTAG00000018025	IQCG	-0.991121	0.0001179
TCONS_00168184	XLOC_130637	XLOC_130637	Novel_lncRNA	ENSBTAG00000002035	ARL5C	1	1.84889e-32
TCONS_00168184	XLOC_130637	XLOC_130637	Novel_lncRNA	ENSBTAG00000016758	MLH1	-0.966384	0.00167606
TCONS_00168184	XLOC_130637	XLOC_130637	Novel_lncRNA	ENSBTAG00000005155	ARL13B	-0.994682	4.23514e-05
TCONS_00168184	XLOC_130637	XLOC_130637	Novel_lncRNA	ENSBTAG00000045779	UBE2A	0.988413	0.000200622
TCONS_00168184	XLOC_130637	XLOC_130637	Novel_lncRNA	ENSBTAG00000017451	TSPAN17	0.950725	0.00358226
TCONS_00168184	XLOC_130637	XLOC_130637	Novel_lncRNA	ENSBTAG00000017457	STK10	-0.974189	0.000990702
TCONS_00168184	XLOC_130637	XLOC_130637	Novel_lncRNA	ENSBTAG00000008958	NSMAF	-0.986781	0.000260962
TCONS_00168184	XLOC_130637	XLOC_130637	Novel_lncRNA	ENSBTAG00000014505	NGRN	-0.971638	0.00119523
TCONS_00168184	XLOC_130637	XLOC_130637	Novel_lncRNA	ENSBTAG00000009687	TIMM21	-0.987548	0.000231629
TCONS_00168184	XLOC_130637	XLOC_130637	Novel_lncRNA	ENSBTAG00000001553	HNRNPA1	-0.981562	0.000506787
TCONS_00168184	XLOC_130637	XLOC_130637	Novel_lncRNA	ENSBTAG00000009680	FAM177A1	-0.96728	0.00158836
TCONS_00168184	XLOC_130637	XLOC_130637	Novel_lncRNA	ENSBTAG00000020787	PIK3R4	-0.981709	0.000498763
TCONS_00168184	XLOC_130637	XLOC_130637	Novel_lncRNA	ENSBTAG00000021974	SMUG1	0.97813	0.000712245
TCONS_00168184	XLOC_130637	XLOC_130637	Novel_lncRNA	ENSBTAG00000031786	--	0.97621	0.000842219
TCONS_00168184	XLOC_130637	XLOC_130637	Novel_lncRNA	ENSBTAG00000010433	M-SAA3.2	1	1.84889e-32
TCONS_00168184	XLOC_130637	XLOC_130637	Novel_lncRNA	ENSBTAG00000044093	A3GALT2	1	0
TCONS_00168184	XLOC_130637	XLOC_130637	Novel_lncRNA	ENSBTAG00000011700	PLLP	1	0
TCONS_00168184	XLOC_130637	XLOC_130637	Novel_lncRNA	ENSBTAG00000016963	ADAMTS6	-0.968331	0.00148851
TCONS_00168184	XLOC_130637	XLOC_130637	Novel_lncRNA	ENSBTAG00000001562	NFE2	-0.965419	0.00177311
TCONS_00168184	XLOC_130637	XLOC_130637	Novel_lncRNA	ENSBTAG00000016126	NUP85	-0.95581	0.00288593
TCONS_00168184	XLOC_130637	XLOC_130637	Novel_lncRNA	ENSBTAG00000018753	TMEM163	1	0
TCONS_00168184	XLOC_130637	XLOC_130637	Novel_lncRNA	ENSBTAG00000007787	HIBCH	-0.97867	0.000677586
TCONS_00168184	XLOC_130637	XLOC_130637	Novel_lncRNA	ENSBTAG00000031544	DDIT3	-0.965396	0.00177539
TCONS_00168184	XLOC_130637	XLOC_130637	Novel_lncRNA	ENSBTAG00000006070	RANBP3	-0.972422	0.00113036
TCONS_00168184	XLOC_130637	XLOC_130637	Novel_lncRNA	ENSBTAG00000037424	--	1	0
TCONS_00168184	XLOC_130637	XLOC_130637	Novel_lncRNA	ENSBTAG00000001140	IAH1	0.973752	0.00102438
TCONS_00168184	XLOC_130637	XLOC_130637	Novel_lncRNA	ENSBTAG00000016720	RAB1A	-0.973054	0.00107935
TCONS_00168184	XLOC_130637	XLOC_130637	Novel_lncRNA	ENSBTAG00000008472	CRNKL1	-0.997264	1.12191e-05
TCONS_00168184	XLOC_130637	XLOC_130637	Novel_lncRNA	ENSBTAG00000015848	PHKA1	-0.996186	2.17878e-05
TCONS_00168184	XLOC_130637	XLOC_130637	Novel_lncRNA	ENSBTAG00000018114	ACVR2A	-0.990131	0.000145628
TCONS_00168184	XLOC_130637	XLOC_130637	Novel_lncRNA	ENSBTAG00000017939	--	0.95961	0.00241414
TCONS_00168184	XLOC_130637	XLOC_130637	Novel_lncRNA	ENSBTAG00000009516	RNF20	-0.966835	0.00163168
TCONS_00168184	XLOC_130637	XLOC_130637	Novel_lncRNA	ENSBTAG00000031731	--	0.958535	0.00254339
TCONS_00168184	XLOC_130637	XLOC_130637	Novel_lncRNA	ENSBTAG00000048179	--	1	1.84889e-32
TCONS_00168184	XLOC_130637	XLOC_130637	Novel_lncRNA	ENSBTAG00000014137	CEP164	-0.981068	0.000534266
TCONS_00168184	XLOC_130637	XLOC_130637	Novel_lncRNA	ENSBTAG00000007788	GRIPAP1	-0.96225	0.00211074
TCONS_00168184	XLOC_130637	XLOC_130637	Novel_lncRNA	ENSBTAG00000007114	POC5	-0.967794	0.00153917
TCONS_00168184	XLOC_130637	XLOC_130637	Novel_lncRNA	ENSBTAG00000000269	--	-0.961245	0.00222386
TCONS_00168184	XLOC_130637	XLOC_130637	Novel_lncRNA	ENSBTAG00000000267	SMG6	-0.972436	0.00112917
TCONS_00168184	XLOC_130637	XLOC_130637	Novel_lncRNA	ENSBTAG00000002086	PRPF4B	-0.975824	0.00086963
TCONS_00168184	XLOC_130637	XLOC_130637	Novel_lncRNA	ENSBTAG00000015663	STIP1	-0.999123	1.15388e-06
TCONS_00168184	XLOC_130637	XLOC_130637	Novel_lncRNA	ENSBTAG00000000389	ZNF212	-0.984924	0.000339206
TCONS_00168184	XLOC_130637	XLOC_130637	Novel_lncRNA	ENSBTAG00000005732	TRAPPC3	-0.965666	0.00174796
TCONS_00168184	XLOC_130637	XLOC_130637	Novel_lncRNA	ENSBTAG00000014079	GIGYF2	-0.970847	0.00126244
TCONS_00168184	XLOC_130637	XLOC_130637	Novel_lncRNA	ENSBTAG00000008695	TCF3	-0.963898	0.0019315
TCONS_00168184	XLOC_130637	XLOC_130637	Novel_lncRNA	ENSBTAG00000013759	TSPAN9	-0.976163	0.000845502
TCONS_00168184	XLOC_130637	XLOC_130637	Novel_lncRNA	ENSBTAG00000000542	CFAP36	0.951723	0.0034398
TCONS_00168184	XLOC_130637	XLOC_130637	Novel_lncRNA	ENSBTAG00000019678	ALKBH6	-0.966895	0.00162573
TCONS_00168184	XLOC_130637	XLOC_130637	Novel_lncRNA	ENSBTAG00000013753	DDRGK1	-0.955663	0.00290505
TCONS_00168184	XLOC_130637	XLOC_130637	Novel_lncRNA	ENSBTAG00000030164	RPL38	0.986289	0.000280682
TCONS_00168184	XLOC_130637	XLOC_130637	Novel_lncRNA	ENSBTAG00000012170	UBL3	-0.991738	0.00010212
TCONS_00168184	XLOC_130637	XLOC_130637	Novel_lncRNA	ENSBTAG00000019370	RAB21	-0.973165	0.00107049
TCONS_00168184	XLOC_130637	XLOC_130637	Novel_lncRNA	ENSBTAG00000007104	JPH4	1	0
TCONS_00168184	XLOC_130637	XLOC_130637	Novel_lncRNA	ENSBTAG00000007100	TRAPPC10	-0.994199	5.03819e-05
TCONS_00168184	XLOC_130637	XLOC_130637	Novel_lncRNA	ENSBTAG00000004738	LRRC47	-0.95894	0.00249422
TCONS_00168184	XLOC_130637	XLOC_130637	Novel_lncRNA	ENSBTAG00000022188	PPFIA1	-0.98301	0.00043056
TCONS_00168184	XLOC_130637	XLOC_130637	Novel_lncRNA	ENSBTAG00000019546	--	1	0
TCONS_00168184	XLOC_130637	XLOC_130637	Novel_lncRNA	ENSBTAG00000046593	--	0.959304	0.00245052
TCONS_00168184	XLOC_130637	XLOC_130637	Novel_lncRNA	ENSBTAG00000014225	SLC5A9	0.969578	0.0013742
TCONS_00168184	XLOC_130637	XLOC_130637	Novel_lncRNA	ENSBTAG00000013856	SSBP2	0.965512	0.00176362
TCONS_00168184	XLOC_130637	XLOC_130637	Novel_lncRNA	ENSBTAG00000047694	SERF2	0.964532	0.00186463
TCONS_00168184	XLOC_130637	XLOC_130637	Novel_lncRNA	ENSBTAG00000001094	MTUS2	0.988442	0.000199606
TCONS_00168184	XLOC_130637	XLOC_130637	Novel_lncRNA	ENSBTAG00000044062	RBMS3	-0.955208	0.00296455
TCONS_00168184	XLOC_130637	XLOC_130637	Novel_lncRNA	ENSBTAG00000002143	DTWD2	-0.976148	0.000846565
TCONS_00168184	XLOC_130637	XLOC_130637	Novel_lncRNA	ENSBTAG00000003669	BNC2	-0.979931	0.00060013
TCONS_00168184	XLOC_130637	XLOC_130637	Novel_lncRNA	ENSBTAG00000020999	DDB2	-0.968576	0.00146572
TCONS_00168184	XLOC_130637	XLOC_130637	Novel_lncRNA	ENSBTAG00000033413	DDX50	-0.981495	0.000510483
TCONS_00168184	XLOC_130637	XLOC_130637	Novel_lncRNA	ENSBTAG00000015065	TMPRSS7	1	0
TCONS_00168184	XLOC_130637	XLOC_130637	Novel_lncRNA	ENSBTAG00000005426	PSMC1	-0.979495	0.000626361
TCONS_00168184	XLOC_130637	XLOC_130637	Novel_lncRNA	ENSBTAG00000047548	--	1	0
TCONS_00168184	XLOC_130637	XLOC_130637	Novel_lncRNA	ENSBTAG00000022825	BRI3	0.97814	0.000711589
TCONS_00168184	XLOC_130637	XLOC_130637	Novel_lncRNA	ENSBTAG00000012756	CCT7	-0.9974	1.01285e-05
TCONS_00168184	XLOC_130637	XLOC_130637	Novel_lncRNA	ENSBTAG00000039657	HIST1H2AC	-0.975105	0.000921896
TCONS_00168184	XLOC_130637	XLOC_130637	Novel_lncRNA	ENSBTAG00000007364	PMS2	-0.98789	0.000219099
TCONS_00168184	XLOC_130637	XLOC_130637	Novel_lncRNA	ENSBTAG00000004540	NUB1	-0.959725	0.00240045
TCONS_00168184	XLOC_130637	XLOC_130637	Novel_lncRNA	ENSBTAG00000012321	ZFAND6	0.983797	0.000391675
TCONS_00168184	XLOC_130637	XLOC_130637	Novel_lncRNA	ENSBTAG00000004549	UPRT	-0.961739	0.00216788
TCONS_00168184	XLOC_130637	XLOC_130637	Novel_lncRNA	ENSBTAG00000006663	CYTH1	-0.950316	0.00364141
TCONS_00168184	XLOC_130637	XLOC_130637	Novel_lncRNA	ENSBTAG00000007447	NUDT4	-0.97111	0.00123987
TCONS_00168184	XLOC_130637	XLOC_130637	Novel_lncRNA	ENSBTAG00000006661	RALA	-0.977869	0.000729239
TCONS_00168184	XLOC_130637	XLOC_130637	Novel_lncRNA	ENSBTAG00000012594	MRPS6	-0.984464	0.000360193
TCONS_00168184	XLOC_130637	XLOC_130637	Novel_lncRNA	ENSBTAG00000004461	OFD1	-0.96148	0.00219707
TCONS_00168184	XLOC_130637	XLOC_130637	Novel_lncRNA	ENSBTAG00000031763	--	0.965357	0.00177942
TCONS_00168184	XLOC_130637	XLOC_130637	Novel_lncRNA	ENSBTAG00000010129	SLITRK5	1	0
TCONS_00168184	XLOC_130637	XLOC_130637	Novel_lncRNA	ENSBTAG00000007214	ELL2	-0.963011	0.00202698
TCONS_00168184	XLOC_130637	XLOC_130637	Novel_lncRNA	ENSBTAG00000035226	TOR1AIP1	-0.978244	0.000704856
TCONS_00168184	XLOC_130637	XLOC_130637	Novel_lncRNA	ENSBTAG00000020911	FNBP4	-0.970401	0.00130116
TCONS_00168184	XLOC_130637	XLOC_130637	Novel_lncRNA	ENSBTAG00000014917	GTPBP4	-0.968443	0.00147805
TCONS_00168184	XLOC_130637	XLOC_130637	Novel_lncRNA	ENSBTAG00000006616	PTPN1	-0.957687	0.00264765
TCONS_00168184	XLOC_130637	XLOC_130637	Novel_lncRNA	ENSBTAG00000006614	TMCC1	-0.959222	0.00246035
TCONS_00168184	XLOC_130637	XLOC_130637	Novel_lncRNA	ENSBTAG00000008222	EEF2KMT	0.979518	0.000625001
TCONS_00168184	XLOC_130637	XLOC_130637	Novel_lncRNA	ENSBTAG00000006346	DAP	-0.992968	7.39996e-05
TCONS_00168184	XLOC_130637	XLOC_130637	Novel_lncRNA	ENSBTAG00000012779	FAM49A	1	1.84889e-32
TCONS_00168184	XLOC_130637	XLOC_130637	Novel_lncRNA	ENSBTAG00000013587	TXNL4A	0.951778	0.00343197
TCONS_00168184	XLOC_130637	XLOC_130637	Novel_lncRNA	ENSBTAG00000011656	PRPF6	-0.988846	0.000185931
TCONS_00168184	XLOC_130637	XLOC_130637	Novel_lncRNA	ENSBTAG00000004284	UFD1	0.962485	0.00208462
TCONS_00168184	XLOC_130637	XLOC_130637	Novel_lncRNA	ENSBTAG00000004499	RGS3	0.979431	0.000630304
TCONS_00168184	XLOC_130637	XLOC_130637	Novel_lncRNA	ENSBTAG00000032433	DENR	-0.983622	0.000400157
TCONS_00168184	XLOC_130637	XLOC_130637	Novel_lncRNA	ENSBTAG00000047467	--	0.955782	0.00288962
TCONS_00168184	XLOC_130637	XLOC_130637	Novel_lncRNA	ENSBTAG00000034493	C23H6orf106	-0.97971	0.000613363
TCONS_00168184	XLOC_130637	XLOC_130637	Novel_lncRNA	ENSBTAG00000031134	YWHAH	-0.960591	0.00229904
TCONS_00168184	XLOC_130637	XLOC_130637	Novel_lncRNA	ENSBTAG00000031846	SART3	-0.953313	0.00321868
TCONS_00168184	XLOC_130637	XLOC_130637	Novel_lncRNA	ENSBTAG00000006982	RAB5C	0.986882	0.000256992
TCONS_00168184	XLOC_130637	XLOC_130637	Novel_lncRNA	ENSBTAG00000007968	RPUSD3	0.985947	0.000294856
TCONS_00168184	XLOC_130637	XLOC_130637	Novel_lncRNA	ENSBTAG00000007964	ARPC4	0.956073	0.00285199
TCONS_00168184	XLOC_130637	XLOC_130637	Novel_lncRNA	ENSBTAG00000047110	--	1	0
TCONS_00168184	XLOC_130637	XLOC_130637	Novel_lncRNA	ENSBTAG00000007962	ATP9A	-0.954089	0.0031134
TCONS_00168184	XLOC_130637	XLOC_130637	Novel_lncRNA	ENSBTAG00000007963	KIDINS220	-0.955843	0.00288171
TCONS_00168184	XLOC_130637	XLOC_130637	Novel_lncRNA	ENSBTAG00000004305	RGS16	0.95125	0.00350685
TCONS_00168184	XLOC_130637	XLOC_130637	Novel_lncRNA	ENSBTAG00000001349	KIF1C	-0.983264	0.000417816
TCONS_00168184	XLOC_130637	XLOC_130637	Novel_lncRNA	ENSBTAG00000014043	ERCC5	-0.956364	0.00281463
TCONS_00168184	XLOC_130637	XLOC_130637	Novel_lncRNA	ENSBTAG00000001697	TRA2B	-0.958366	0.00256397
TCONS_00168184	XLOC_130637	XLOC_130637	Novel_lncRNA	ENSBTAG00000006004	LRRC69	-0.951431	0.00348113
TCONS_00168184	XLOC_130637	XLOC_130637	Novel_lncRNA	ENSBTAG00000016838	SRPK1	-0.953731	0.00316164
TCONS_00168184	XLOC_130637	XLOC_130637	Novel_lncRNA	ENSBTAG00000018381	CRLF3	-0.987946	0.000217078
TCONS_00168184	XLOC_130637	XLOC_130637	Novel_lncRNA	ENSBTAG00000007993	CORO1C	-0.996671	1.66098e-05
TCONS_00168184	XLOC_130637	XLOC_130637	Novel_lncRNA	ENSBTAG00000024177	--	0.966141	0.00170019
TCONS_00168184	XLOC_130637	XLOC_130637	Novel_lncRNA	ENSBTAG00000020126	MYO10	-0.950328	0.00363973
TCONS_00168184	XLOC_130637	XLOC_130637	Novel_lncRNA	ENSBTAG00000034689	ZNRF1	-0.9795	0.000626052
TCONS_00168184	XLOC_130637	XLOC_130637	Novel_lncRNA	ENSBTAG00000003882	EMC3	-0.967414	0.00157544
TCONS_00168184	XLOC_130637	XLOC_130637	Novel_lncRNA	ENSBTAG00000011639	STK11	-0.979555	0.000622753
TCONS_00168184	XLOC_130637	XLOC_130637	Novel_lncRNA	ENSBTAG00000014771	RBMX2	-0.985567	0.000310977
TCONS_00168184	XLOC_130637	XLOC_130637	Novel_lncRNA	ENSBTAG00000001749	SENP2	-0.983604	0.00040105
TCONS_00168184	XLOC_130637	XLOC_130637	Novel_lncRNA	ENSBTAG00000001660	SPTY2D1	-0.972919	0.00109014
TCONS_00168184	XLOC_130637	XLOC_130637	Novel_lncRNA	ENSBTAG00000032092	CDH11	-0.980174	0.000585733
TCONS_00168184	XLOC_130637	XLOC_130637	Novel_lncRNA	ENSBTAG00000046708	PDP2	-0.977998	0.000720788
TCONS_00168184	XLOC_130637	XLOC_130637	Novel_lncRNA	ENSBTAG00000016827	RGL2	-0.966622	0.00165253
TCONS_00168184	XLOC_130637	XLOC_130637	Novel_lncRNA	ENSBTAG00000008538	DNAI1	-0.969296	0.00139965
TCONS_00168184	XLOC_130637	XLOC_130637	Novel_lncRNA	ENSBTAG00000023333	LENG1	-0.968023	0.00151742
TCONS_00168184	XLOC_130637	XLOC_130637	Novel_lncRNA	ENSBTAG00000019162	MRM3	-0.954393	0.00307257
TCONS_00168184	XLOC_130637	XLOC_130637	Novel_lncRNA	ENSBTAG00000047770	--	1	0
TCONS_00168184	XLOC_130637	XLOC_130637	Novel_lncRNA	ENSBTAG00000006486	TSEN34	-0.954614	0.00304307
TCONS_00168184	XLOC_130637	XLOC_130637	Novel_lncRNA	ENSBTAG00000009805	CFDP2	-0.960238	0.00234008
TCONS_00168184	XLOC_130637	XLOC_130637	Novel_lncRNA	ENSBTAG00000032527	ERCC6	-0.977342	0.00076427
TCONS_00168184	XLOC_130637	XLOC_130637	Novel_lncRNA	ENSBTAG00000031509	PFAS	-0.954241	0.00309294
TCONS_00168184	XLOC_130637	XLOC_130637	Novel_lncRNA	ENSBTAG00000009965	ECI1	0.954077	0.00311496
TCONS_00168184	XLOC_130637	XLOC_130637	Novel_lncRNA	ENSBTAG00000015567	TIMM44	-0.980777	0.000550717
TCONS_00168184	XLOC_130637	XLOC_130637	Novel_lncRNA	ENSBTAG00000006712	ECPAS	-0.969001	0.00142656
TCONS_00168184	XLOC_130637	XLOC_130637	Novel_lncRNA	ENSBTAG00000018493	ERICH5	-0.983726	0.000395087
TCONS_00168184	XLOC_130637	XLOC_130637	Novel_lncRNA	ENSBTAG00000018559	LYRM1	0.957592	0.0026595
TCONS_00168184	XLOC_130637	XLOC_130637	Novel_lncRNA	ENSBTAG00000044190	--	0.999702	1.32966e-07
TCONS_00168184	XLOC_130637	XLOC_130637	Novel_lncRNA	ENSBTAG00000016360	TVP23A	0.959247	0.00245736
TCONS_00168184	XLOC_130637	XLOC_130637	Novel_lncRNA	ENSBTAG00000016046	GOPC	-0.95078	0.00357427
TCONS_00168184	XLOC_130637	XLOC_130637	Novel_lncRNA	ENSBTAG00000005161	ATP8B2	-0.974467	0.000969609
TCONS_00168184	XLOC_130637	XLOC_130637	Novel_lncRNA	ENSBTAG00000012082	TNFRSF12A	0.979576	0.000621467
TCONS_00168184	XLOC_130637	XLOC_130637	Novel_lncRNA	ENSBTAG00000002683	PFKP	-0.982178	0.000473595
TCONS_00168184	XLOC_130637	XLOC_130637	Novel_lncRNA	ENSBTAG00000021060	FTSJ3	-0.993108	7.10786e-05
TCONS_00168184	XLOC_130637	XLOC_130637	Novel_lncRNA	ENSBTAG00000020757	PCBP2	0.951782	0.00343147
TCONS_00168184	XLOC_130637	XLOC_130637	Novel_lncRNA	ENSBTAG00000001067	GRM2	1	1.84889e-32
TCONS_00168184	XLOC_130637	XLOC_130637	Novel_lncRNA	ENSBTAG00000023840	ABRAXAS2	0.954124	0.00310865
TCONS_00168184	XLOC_130637	XLOC_130637	Novel_lncRNA	ENSBTAG00000046005	--	-0.968967	0.00142961
TCONS_00168184	XLOC_130637	XLOC_130637	Novel_lncRNA	ENSBTAG00000012729	ARHGEF9	-0.97127	0.00122627
TCONS_00168184	XLOC_130637	XLOC_130637	Novel_lncRNA	ENSBTAG00000031824	RBM19	-0.951002	0.00354232
TCONS_00168184	XLOC_130637	XLOC_130637	Novel_lncRNA	ENSBTAG00000015286	GOLGA1	-0.957481	0.00267337
TCONS_00168184	XLOC_130637	XLOC_130637	Novel_lncRNA	ENSBTAG00000020758	MAP3K12	-0.989684	0.000159067
TCONS_00168184	XLOC_130637	XLOC_130637	Novel_lncRNA	ENSBTAG00000018153	NRBP1	-0.992478	8.46682e-05
TCONS_00168184	XLOC_130637	XLOC_130637	Novel_lncRNA	ENSBTAG00000016763	MEPCE	-0.958644	0.00253006
TCONS_00168184	XLOC_130637	XLOC_130637	Novel_lncRNA	ENSBTAG00000016760	LRRFIP2	-0.994327	4.81804e-05
TCONS_00168184	XLOC_130637	XLOC_130637	Novel_lncRNA	ENSBTAG00000015188	KLF6	-0.984616	0.000353193
TCONS_00168184	XLOC_130637	XLOC_130637	Novel_lncRNA	ENSBTAG00000047673	THUMPD1	-0.95499	0.00299319
TCONS_00168184	XLOC_130637	XLOC_130637	Novel_lncRNA	ENSBTAG00000003124	MFSD14B	-0.960516	0.00230766
TCONS_00168184	XLOC_130637	XLOC_130637	Novel_lncRNA	ENSBTAG00000019018	--	0.965953	0.00171903
TCONS_00168184	XLOC_130637	XLOC_130637	Novel_lncRNA	ENSBTAG00000016481	CALU	-0.986512	0.000271661
TCONS_00168184	XLOC_130637	XLOC_130637	Novel_lncRNA	ENSBTAG00000017704	ABCG2	0.977259	0.000769832
TCONS_00168184	XLOC_130637	XLOC_130637	Novel_lncRNA	ENSBTAG00000046580	DHX58	0.983793	0.000391885
TCONS_00168184	XLOC_130637	XLOC_130637	Novel_lncRNA	ENSBTAG00000032631	--	1	0
TCONS_00168184	XLOC_130637	XLOC_130637	Novel_lncRNA	ENSBTAG00000019903	RAMP2	0.953043	0.00325569
TCONS_00168184	XLOC_130637	XLOC_130637	Novel_lncRNA	ENSBTAG00000002757	IL20	1	0
TCONS_00168184	XLOC_130637	XLOC_130637	Novel_lncRNA	ENSBTAG00000011828	ARID3B	-0.954569	0.00304912
TCONS_00168184	XLOC_130637	XLOC_130637	Novel_lncRNA	ENSBTAG00000015704	TMCO3	-0.969513	0.00138002
TCONS_00168184	XLOC_130637	XLOC_130637	Novel_lncRNA	ENSBTAG00000014695	NAA38	0.969672	0.00136572
TCONS_00168184	XLOC_130637	XLOC_130637	Novel_lncRNA	ENSBTAG00000002610	FKBP3	-0.968599	0.00146359
TCONS_00168184	XLOC_130637	XLOC_130637	Novel_lncRNA	ENSBTAG00000000333	ARHGAP20	0.997602	8.61796e-06
TCONS_00168184	XLOC_130637	XLOC_130637	Novel_lncRNA	ENSBTAG00000038173	HIST1H2BN	0.962841	0.00204556
TCONS_00168184	XLOC_130637	XLOC_130637	Novel_lncRNA	ENSBTAG00000016462	TCF4	-0.96576	0.00173853
TCONS_00168184	XLOC_130637	XLOC_130637	Novel_lncRNA	ENSBTAG00000004617	KIF19	1	1.84889e-32
TCONS_00168184	XLOC_130637	XLOC_130637	Novel_lncRNA	ENSBTAG00000001233	MPZL3	-0.968386	0.00148334
TCONS_00168184	XLOC_130637	XLOC_130637	Novel_lncRNA	ENSBTAG00000005263	KLHL2	-0.981228	0.000525262
TCONS_00168184	XLOC_130637	XLOC_130637	Novel_lncRNA	ENSBTAG00000000223	PPM1B	-0.985576	0.000310593
TCONS_00168184	XLOC_130637	XLOC_130637	Novel_lncRNA	ENSBTAG00000033217	TPM3	-0.968668	0.00145715
TCONS_00168184	XLOC_130637	XLOC_130637	Novel_lncRNA	ENSBTAG00000034885	RGCC	0.955795	0.00288794
TCONS_00168184	XLOC_130637	XLOC_130637	Novel_lncRNA	ENSBTAG00000009487	TMEM223	0.995417	3.14602e-05
TCONS_00168184	XLOC_130637	XLOC_130637	Novel_lncRNA	ENSBTAG00000012037	DGUOK	0.987068	0.000249768
TCONS_00168184	XLOC_130637	XLOC_130637	Novel_lncRNA	ENSBTAG00000004848	OLFML2A	-0.968272	0.00149403
TCONS_00168184	XLOC_130637	XLOC_130637	Novel_lncRNA	ENSBTAG00000018127	PPM1A	-0.9768	0.000801147
TCONS_00168184	XLOC_130637	XLOC_130637	Novel_lncRNA	ENSBTAG00000012446	MTHFSD	-0.97529	0.000908315
TCONS_00168184	XLOC_130637	XLOC_130637	Novel_lncRNA	ENSBTAG00000033284	CHCHD7	-0.953146	0.00324152
TCONS_00168184	XLOC_130637	XLOC_130637	Novel_lncRNA	ENSBTAG00000009565	RASA1	-0.982873	0.000437497
TCONS_00168184	XLOC_130637	XLOC_130637	Novel_lncRNA	ENSBTAG00000047781	--	1	0
TCONS_00168184	XLOC_130637	XLOC_130637	Novel_lncRNA	ENSBTAG00000004421	CHST14	0.965528	0.00176196
TCONS_00168184	XLOC_130637	XLOC_130637	Novel_lncRNA	ENSBTAG00000019334	KLC2	-0.951068	0.00353298
TCONS_00168184	XLOC_130637	XLOC_130637	Novel_lncRNA	ENSBTAG00000013810	GABBR2	0.984077	0.0003783
TCONS_00080778	XLOC_062422	XLOC_062422	Novel_lncRNA	ENSBTAG00000004197	B3GNT4	0.962689	0.00206221
TCONS_00080778	XLOC_062422	XLOC_062422	Novel_lncRNA	ENSBTAG00000014714	TUBGCP5	-0.963215	0.00200479
TCONS_00080778	XLOC_062422	XLOC_062422	Novel_lncRNA	ENSBTAG00000033268	ZFHX4	0.973464	0.00104687
TCONS_00080778	XLOC_062422	XLOC_062422	Novel_lncRNA	ENSBTAG00000015815	CFP	0.989879	0.000153122
TCONS_00080778	XLOC_062422	XLOC_062422	Novel_lncRNA	ENSBTAG00000027197	--	0.970285	0.00131134
TCONS_00080778	XLOC_062422	XLOC_062422	Novel_lncRNA	ENSBTAG00000014325	C3H1orf109	0.967292	0.00158726
TCONS_00080778	XLOC_062422	XLOC_062422	Novel_lncRNA	ENSBTAG00000016177	FGL1	-0.950538	0.00360917
TCONS_00080778	XLOC_062422	XLOC_062422	Novel_lncRNA	ENSBTAG00000002390	CCDC184	0.970852	0.00126202
TCONS_00080778	XLOC_062422	XLOC_062422	Novel_lncRNA	ENSBTAG00000020018	FRK	0.979644	0.000617343
TCONS_00080778	XLOC_062422	XLOC_062422	Novel_lncRNA	XLOC_034642	XLOC_034642	0.973806	0.00102016
TCONS_00080778	XLOC_062422	XLOC_062422	Novel_lncRNA	ENSBTAG00000009742	DOK7	0.964249	0.00189438
TCONS_00080778	XLOC_062422	XLOC_062422	Novel_lncRNA	ENSBTAG00000008009	PLD6	0.977607	0.000746571
TCONS_00080778	XLOC_062422	XLOC_062422	Novel_lncRNA	ENSBTAG00000009536	RNF151	0.983029	0.000429575
TCONS_00080778	XLOC_062422	XLOC_062422	Novel_lncRNA	ENSBTAG00000000454	TMEM106C	-0.96268	0.0020632
TCONS_00080778	XLOC_062422	XLOC_062422	Novel_lncRNA	ENSBTAG00000046350	PKP1	0.976897	0.000794478
TCONS_00080778	XLOC_062422	XLOC_062422	Novel_lncRNA	ENSBTAG00000047024	--	0.97458	0.000961082
TCONS_00080778	XLOC_062422	XLOC_062422	Novel_lncRNA	ENSBTAG00000003460	TCEA1	0.963337	0.00199157
TCONS_00080778	XLOC_062422	XLOC_062422	Novel_lncRNA	ENSBTAG00000045569	--	0.965295	0.00178573
TCONS_00080778	XLOC_062422	XLOC_062422	Novel_lncRNA	ENSBTAG00000018088	SETBP1	0.962764	0.00205401
TCONS_00080778	XLOC_062422	XLOC_062422	Novel_lncRNA	ENSBTAG00000038117	ATG10	0.964175	0.00190213
TCONS_00080778	XLOC_062422	XLOC_062422	Novel_lncRNA	ENSBTAG00000001947	ZNF514	-0.959827	0.00238842
TCONS_00080778	XLOC_062422	XLOC_062422	Novel_lncRNA	ENSBTAG00000007724	SAMD13	0.978114	0.000713227
TCONS_00080778	XLOC_062422	XLOC_062422	Novel_lncRNA	ENSBTAG00000021786	AUNIP	-0.972341	0.00113697
TCONS_00080778	XLOC_062422	XLOC_062422	Novel_lncRNA	ENSBTAG00000023947	AVPI1	-0.953023	0.0032584
TCONS_00080778	XLOC_062422	XLOC_062422	Novel_lncRNA	ENSBTAG00000016739	RASAL1	0.980341	0.00057591
TCONS_00080778	XLOC_062422	XLOC_062422	Novel_lncRNA	ENSBTAG00000016274	CCDC38	0.952766	0.00329382
TCONS_00080778	XLOC_062422	XLOC_062422	Novel_lncRNA	ENSBTAG00000001356	USP38	-0.991308	0.000112987
TCONS_00080778	XLOC_062422	XLOC_062422	Novel_lncRNA	ENSBTAG00000023831	ELP4	-0.96428	0.00189108
TCONS_00080778	XLOC_062422	XLOC_062422	Novel_lncRNA	ENSBTAG00000016045	TRIB2	0.970647	0.00127977
TCONS_00080778	XLOC_062422	XLOC_062422	Novel_lncRNA	ENSBTAG00000017827	IVL	0.979268	0.000640265
TCONS_00080778	XLOC_062422	XLOC_062422	Novel_lncRNA	ENSBTAG00000046035	--	0.956192	0.00283673
TCONS_00080778	XLOC_062422	XLOC_062422	Novel_lncRNA	ENSBTAG00000033759	--	0.966709	0.00164397
TCONS_00080778	XLOC_062422	XLOC_062422	Novel_lncRNA	ENSBTAG00000038510	--	0.976897	0.000794425
TCONS_00080778	XLOC_062422	XLOC_062422	Novel_lncRNA	ENSBTAG00000018317	PPP2R2A	0.973448	0.00104814
TCONS_00080778	XLOC_062422	XLOC_062422	Novel_lncRNA	ENSBTAG00000048256	--	0.976627	0.000813059
TCONS_00080778	XLOC_062422	XLOC_062422	Novel_lncRNA	ENSBTAG00000047510	SMIM6	0.951595	0.00345783
TCONS_00080778	XLOC_062422	XLOC_062422	Novel_lncRNA	ENSBTAG00000016494	RELT	-0.974211	0.000989013
TCONS_00080778	XLOC_062422	XLOC_062422	Novel_lncRNA	ENSBTAG00000030686	RAVER2	0.976968	0.000789582
TCONS_00121320	XLOC_093073	XLOC_093073	Novel_lncRNA	ENSBTAG00000014409	MAP3K19	1	1.84889e-32
TCONS_00121320	XLOC_093073	XLOC_093073	Novel_lncRNA	ENSBTAG00000016972	RAB11FIP4	1	1.84889e-32
TCONS_00121320	XLOC_093073	XLOC_093073	Novel_lncRNA	ENSBTAG00000002983	NT5C1A	1	0
TCONS_00121320	XLOC_093073	XLOC_093073	Novel_lncRNA	ENSBTAG00000047719	DRD1	1	0
TCONS_00121320	XLOC_093073	XLOC_093073	Novel_lncRNA	ENSBTAG00000014400	E2F2	1	0
TCONS_00121320	XLOC_093073	XLOC_093073	Novel_lncRNA	ENSBTAG00000047336	--	1	1.84889e-32
TCONS_00121320	XLOC_093073	XLOC_093073	Novel_lncRNA	ENSBTAG00000035373	--	1	0
TCONS_00121320	XLOC_093073	XLOC_093073	Novel_lncRNA	ENSBTAG00000037418	KISS1R	1	0
TCONS_00121320	XLOC_093073	XLOC_093073	Novel_lncRNA	ENSBTAG00000018634	SH3BGRL2	1	1.84889e-32
TCONS_00121320	XLOC_093073	XLOC_093073	Novel_lncRNA	ENSBTAG00000009105	ACSBG2	1	0
TCONS_00121320	XLOC_093073	XLOC_093073	Novel_lncRNA	ENSBTAG00000007241	SLAMF9	-0.958177	0.00258713
TCONS_00121320	XLOC_093073	XLOC_093073	Novel_lncRNA	ENSBTAG00000004429	GDF5	1	0
TCONS_00121320	XLOC_093073	XLOC_093073	Novel_lncRNA	ENSBTAG00000009348	--	1	0
TCONS_00121320	XLOC_093073	XLOC_093073	Novel_lncRNA	ENSBTAG00000023998	--	1	0
TCONS_00121320	XLOC_093073	XLOC_093073	Novel_lncRNA	ENSBTAG00000003163	RBBP8NL	1	0
TCONS_00121320	XLOC_093073	XLOC_093073	Novel_lncRNA	ENSBTAG00000005910	LEPR	1	0
TCONS_00121320	XLOC_093073	XLOC_093073	Novel_lncRNA	ENSBTAG00000008542	SSPO	1	0
TCONS_00121320	XLOC_093073	XLOC_093073	Novel_lncRNA	ENSBTAG00000046750	B3GNT3	1	0
TCONS_00121320	XLOC_093073	XLOC_093073	Novel_lncRNA	ENSBTAG00000010284	ETNPPL	1	0
TCONS_00121320	XLOC_093073	XLOC_093073	Novel_lncRNA	ENSBTAG00000037510	--	0.966394	0.00167505
TCONS_00121320	XLOC_093073	XLOC_093073	Novel_lncRNA	ENSBTAG00000020415	KLK4	1	0
TCONS_00121320	XLOC_093073	XLOC_093073	Novel_lncRNA	ENSBTAG00000047992	C19H17orf107	1	0
TCONS_00121320	XLOC_093073	XLOC_093073	Novel_lncRNA	ENSBTAG00000003568	CLDN10	1	0
TCONS_00121320	XLOC_093073	XLOC_093073	Novel_lncRNA	ENSBTAG00000039340	SCN4B	1	0
TCONS_00121320	XLOC_093073	XLOC_093073	Novel_lncRNA	ENSBTAG00000048153	--	1	0
TCONS_00121320	XLOC_093073	XLOC_093073	Novel_lncRNA	ENSBTAG00000003290	SLC9A7	1	0
TCONS_00121320	XLOC_093073	XLOC_093073	Novel_lncRNA	ENSBTAG00000006624	SLC36A3	1	0
TCONS_00121320	XLOC_093073	XLOC_093073	Novel_lncRNA	ENSBTAG00000044082	2021-03-01	1	0
TCONS_00121320	XLOC_093073	XLOC_093073	Novel_lncRNA	ENSBTAG00000000489	WDR54	0.982862	0.000438035
TCONS_00121320	XLOC_093073	XLOC_093073	Novel_lncRNA	ENSBTAG00000014829	MYRFL	1	1.84889e-32
TCONS_00121320	XLOC_093073	XLOC_093073	Novel_lncRNA	ENSBTAG00000020159	NKAIN1	0.978136	0.000711813
TCONS_00121320	XLOC_093073	XLOC_093073	Novel_lncRNA	ENSBTAG00000021987	GPX5	1	0
TCONS_00121320	XLOC_093073	XLOC_093073	Novel_lncRNA	ENSBTAG00000047943	--	1	0
TCONS_00121320	XLOC_093073	XLOC_093073	Novel_lncRNA	ENSBTAG00000045701	OPRL1	0.973685	0.00102958
TCONS_00121320	XLOC_093073	XLOC_093073	Novel_lncRNA	ENSBTAG00000012870	BMP5	1	0
TCONS_00121320	XLOC_093073	XLOC_093073	Novel_lncRNA	ENSBTAG00000047085	PRAME	1	7.39557e-32
TCONS_00121320	XLOC_093073	XLOC_093073	Novel_lncRNA	ENSBTAG00000045907	TNFSF13B	1	0
TCONS_00121320	XLOC_093073	XLOC_093073	Novel_lncRNA	ENSBTAG00000013143	BAG4	-0.98618	0.000285152
TCONS_00121320	XLOC_093073	XLOC_093073	Novel_lncRNA	ENSBTAG00000047323	--	1	0
TCONS_00121320	XLOC_093073	XLOC_093073	Novel_lncRNA	ENSBTAG00000019212	KCNS3	1	0
TCONS_00121320	XLOC_093073	XLOC_093073	Novel_lncRNA	ENSBTAG00000030533	--	0.968415	0.00148071
TCONS_00121320	XLOC_093073	XLOC_093073	Novel_lncRNA	ENSBTAG00000018237	MYO16	0.957491	0.00267207
TCONS_00121320	XLOC_093073	XLOC_093073	Novel_lncRNA	ENSBTAG00000008700	CRCT1	1	0
TCONS_00121320	XLOC_093073	XLOC_093073	Novel_lncRNA	ENSBTAG00000019965	TMEM255B	0.995711	2.75528e-05
TCONS_00121320	XLOC_093073	XLOC_093073	Novel_lncRNA	ENSBTAG00000016754	KLHL38	1	0
TCONS_00121320	XLOC_093073	XLOC_093073	Novel_lncRNA	ENSBTAG00000046987	--	0.95571	0.00289899
TCONS_00121320	XLOC_093073	XLOC_093073	Novel_lncRNA	ENSBTAG00000027033	--	1	0
TCONS_00121320	XLOC_093073	XLOC_093073	Novel_lncRNA	ENSBTAG00000008161	CLCA1	1	0
TCONS_00121320	XLOC_093073	XLOC_093073	Novel_lncRNA	ENSBTAG00000047964	TMEM210	1	7.39557e-32
TCONS_00121320	XLOC_093073	XLOC_093073	Novel_lncRNA	ENSBTAG00000017131	AFP	1	0
TCONS_00121320	XLOC_093073	XLOC_093073	Novel_lncRNA	ENSBTAG00000021120	SMYD1	1	0
TCONS_00121320	XLOC_093073	XLOC_093073	Novel_lncRNA	ENSBTAG00000005772	SPDYC	0.952391	0.0033459
TCONS_00121320	XLOC_093073	XLOC_093073	Novel_lncRNA	ENSBTAG00000015520	SLC11A1	1	0
TCONS_00121320	XLOC_093073	XLOC_093073	Novel_lncRNA	ENSBTAG00000018941	CPXM2	0.996522	1.81261e-05
TCONS_00121320	XLOC_093073	XLOC_093073	Novel_lncRNA	ENSBTAG00000010094	FANCD2OS	-0.976818	0.000799866
TCONS_00121320	XLOC_093073	XLOC_093073	Novel_lncRNA	ENSBTAG00000033367	DDO	0.976614	0.000813945
TCONS_00121320	XLOC_093073	XLOC_093073	Novel_lncRNA	ENSBTAG00000038629	OR2Y1	1	1.84889e-32
TCONS_00121320	XLOC_093073	XLOC_093073	Novel_lncRNA	ENSBTAG00000019504	ADRA1D	0.956763	0.00276375
TCONS_00121320	XLOC_093073	XLOC_093073	Novel_lncRNA	ENSBTAG00000012863	GDPD2	1	1.84889e-32
TCONS_00121320	XLOC_093073	XLOC_093073	Novel_lncRNA	ENSBTAG00000025136	MYOZ3	1	0
TCONS_00121320	XLOC_093073	XLOC_093073	Novel_lncRNA	ENSBTAG00000020010	SPATA1	0.955298	0.00295271
TCONS_00121320	XLOC_093073	XLOC_093073	Novel_lncRNA	ENSBTAG00000006060	DCDC1	1	0
TCONS_00121320	XLOC_093073	XLOC_093073	Novel_lncRNA	ENSBTAG00000009607	LARGE2	0.981732	0.000497513
TCONS_00121320	XLOC_093073	XLOC_093073	Novel_lncRNA	ENSBTAG00000021462	CSF3	1	7.39557e-32
TCONS_00121320	XLOC_093073	XLOC_093073	Novel_lncRNA	ENSBTAG00000045621	C19H17orf50	1	0
TCONS_00121320	XLOC_093073	XLOC_093073	Novel_lncRNA	ENSBTAG00000007338	TYROBP	1	0
TCONS_00121320	XLOC_093073	XLOC_093073	Novel_lncRNA	ENSBTAG00000037704	--	0.987131	0.00024734
TCONS_00121320	XLOC_093073	XLOC_093073	Novel_lncRNA	ENSBTAG00000001710	CMTM8	0.992294	8.88392e-05
TCONS_00121320	XLOC_093073	XLOC_093073	Novel_lncRNA	ENSBTAG00000010065	TRPC5	1	0
TCONS_00121320	XLOC_093073	XLOC_093073	Novel_lncRNA	ENSBTAG00000030994	ANKS1B	1	7.39557e-32
TCONS_00121320	XLOC_093073	XLOC_093073	Novel_lncRNA	ENSBTAG00000045990	--	0.953453	0.00319946
TCONS_00121320	XLOC_093073	XLOC_093073	Novel_lncRNA	ENSBTAG00000003060	NTRK1	1	0
TCONS_00121320	XLOC_093073	XLOC_093073	Novel_lncRNA	ENSBTAG00000003207	SP5	1	0
TCONS_00121320	XLOC_093073	XLOC_093073	Novel_lncRNA	ENSBTAG00000008779	ALOX15B	1	0
TCONS_00121320	XLOC_093073	XLOC_093073	Novel_lncRNA	ENSBTAG00000046519	C5H12orf4	1	7.39557e-32
TCONS_00121320	XLOC_093073	XLOC_093073	Novel_lncRNA	ENSBTAG00000015475	MORC1	1	0
TCONS_00121320	XLOC_093073	XLOC_093073	Novel_lncRNA	ENSBTAG00000002083	AUTS2	0.97156	0.00120174
TCONS_00121320	XLOC_093073	XLOC_093073	Novel_lncRNA	ENSBTAG00000010814	--	1	0
TCONS_00121320	XLOC_093073	XLOC_093073	Novel_lncRNA	ENSBTAG00000003671	SOWAHA	1	0
TCONS_00121320	XLOC_093073	XLOC_093073	Novel_lncRNA	ENSBTAG00000004418	PLA2G2E	1	1.84889e-32
TCONS_00121320	XLOC_093073	XLOC_093073	Novel_lncRNA	ENSBTAG00000007823	TG	0.965484	0.00176644
TCONS_00121320	XLOC_093073	XLOC_093073	Novel_lncRNA	ENSBTAG00000045589	--	1	0
TCONS_00121320	XLOC_093073	XLOC_093073	Novel_lncRNA	ENSBTAG00000026259	--	1	0
TCONS_00121320	XLOC_093073	XLOC_093073	Novel_lncRNA	ENSBTAG00000004640	SPAM1	1	0
TCONS_00121320	XLOC_093073	XLOC_093073	Novel_lncRNA	ENSBTAG00000010246	GRTP1	1	0
TCONS_00121320	XLOC_093073	XLOC_093073	Novel_lncRNA	ENSBTAG00000017338	FAM205C	1	0
TCONS_00121320	XLOC_093073	XLOC_093073	Novel_lncRNA	ENSBTAG00000018290	IL9	1	1.84889e-32
TCONS_00121320	XLOC_093073	XLOC_093073	Novel_lncRNA	ENSBTAG00000046115	--	0.982339	0.000465103
TCONS_00121320	XLOC_093073	XLOC_093073	Novel_lncRNA	ENSBTAG00000005236	CCKBR	1	0
TCONS_00121320	XLOC_093073	XLOC_093073	Novel_lncRNA	ENSBTAG00000018164	FNDC4	0.960536	0.00230533
TCONS_00121320	XLOC_093073	XLOC_093073	Novel_lncRNA	ENSBTAG00000020247	ADCYAP1R1	1	1.84889e-32
TCONS_00121320	XLOC_093073	XLOC_093073	Novel_lncRNA	ENSBTAG00000047749	--	1	0
TCONS_00121320	XLOC_093073	XLOC_093073	Novel_lncRNA	ENSBTAG00000007501	--	0.998595	2.95972e-06
TCONS_00121320	XLOC_093073	XLOC_093073	Novel_lncRNA	ENSBTAG00000007584	INPP1	0.998766	2.28484e-06
TCONS_00121320	XLOC_093073	XLOC_093073	Novel_lncRNA	ENSBTAG00000019940	RASGRF1	1	1.84889e-32
TCONS_00121320	XLOC_093073	XLOC_093073	Novel_lncRNA	ENSBTAG00000034283	ADAD2	1	0
TCONS_00121320	XLOC_093073	XLOC_093073	Novel_lncRNA	ENSBTAG00000013509	TTC16	1	0
TCONS_00121320	XLOC_093073	XLOC_093073	Novel_lncRNA	ENSBTAG00000039012	MFSD6L	1	0
TCONS_00121320	XLOC_093073	XLOC_093073	Novel_lncRNA	ENSBTAG00000013320	TSPAN1	1	0
TCONS_00121320	XLOC_093073	XLOC_093073	Novel_lncRNA	ENSBTAG00000047944	GATA5	1	0
TCONS_00121320	XLOC_093073	XLOC_093073	Novel_lncRNA	ENSBTAG00000014296	NCCRP1	1	1.84889e-32
TCONS_00121320	XLOC_093073	XLOC_093073	Novel_lncRNA	ENSBTAG00000047087	MCIDAS	1	0
TCONS_00121320	XLOC_093073	XLOC_093073	Novel_lncRNA	ENSBTAG00000009477	PIR	0.966407	0.00167375
TCONS_00121320	XLOC_093073	XLOC_093073	Novel_lncRNA	ENSBTAG00000020352	PAQR5	1	0
TCONS_00121320	XLOC_093073	XLOC_093073	Novel_lncRNA	ENSBTAG00000001882	CD79A	1	0
TCONS_00121320	XLOC_093073	XLOC_093073	Novel_lncRNA	ENSBTAG00000047837	--	0.999316	7.01104e-07
TCONS_00121320	XLOC_093073	XLOC_093073	Novel_lncRNA	ENSBTAG00000001465	P2RY1	0.958366	0.00256403
TCONS_00121320	XLOC_093073	XLOC_093073	Novel_lncRNA	ENSBTAG00000037687	ADGRF2	1	0
TCONS_00121320	XLOC_093073	XLOC_093073	Novel_lncRNA	ENSBTAG00000019087	C18H16orf95	1	0
TCONS_00121320	XLOC_093073	XLOC_093073	Novel_lncRNA	ENSBTAG00000012328	GHRL	1	1.84889e-32
TCONS_00121320	XLOC_093073	XLOC_093073	Novel_lncRNA	ENSBTAG00000006557	RHEBL1	0.977811	0.000733051
TCONS_00121320	XLOC_093073	XLOC_093073	Novel_lncRNA	ENSBTAG00000022590	--	1	7.39557e-32
TCONS_00121320	XLOC_093073	XLOC_093073	Novel_lncRNA	ENSBTAG00000030179	MAPK8IP2	-0.951832	0.00342442
TCONS_00121320	XLOC_093073	XLOC_093073	Novel_lncRNA	ENSBTAG00000026645	--	1	0
TCONS_00121320	XLOC_093073	XLOC_093073	Novel_lncRNA	ENSBTAG00000008505	APOB	1	1.84889e-32
TCONS_00121320	XLOC_093073	XLOC_093073	Novel_lncRNA	ENSBTAG00000048203	SAMD13	1	0
TCONS_00121320	XLOC_093073	XLOC_093073	Novel_lncRNA	ENSBTAG00000003240	C8H9orf152	1	0
TCONS_00121320	XLOC_093073	XLOC_093073	Novel_lncRNA	ENSBTAG00000012109	EDN3	1	1.84889e-32
TCONS_00121320	XLOC_093073	XLOC_093073	Novel_lncRNA	ENSBTAG00000037932	--	1	1.84889e-32
TCONS_00121320	XLOC_093073	XLOC_093073	Novel_lncRNA	ENSBTAG00000047869	--	1	7.39557e-32
TCONS_00121320	XLOC_093073	XLOC_093073	Novel_lncRNA	ENSBTAG00000009431	SLC25A44	-0.966936	0.00162176
TCONS_00121320	XLOC_093073	XLOC_093073	Novel_lncRNA	ENSBTAG00000034680	FAM131C	1	0
TCONS_00121320	XLOC_093073	XLOC_093073	Novel_lncRNA	ENSBTAG00000039260	RPTN	1	1.84889e-32
TCONS_00121320	XLOC_093073	XLOC_093073	Novel_lncRNA	ENSBTAG00000003253	NPPC	1	1.84889e-32
TCONS_00121320	XLOC_093073	XLOC_093073	Novel_lncRNA	ENSBTAG00000003529	ASAH2	1	0
TCONS_00121320	XLOC_093073	XLOC_093073	Novel_lncRNA	ENSBTAG00000032808	FASLG	1	0
TCONS_00121320	XLOC_093073	XLOC_093073	Novel_lncRNA	ENSBTAG00000033547	C17H4orf45	0.951591	0.00345846
TCONS_00121320	XLOC_093073	XLOC_093073	Novel_lncRNA	ENSBTAG00000009017	NR5A1	1	0
TCONS_00121320	XLOC_093073	XLOC_093073	Novel_lncRNA	ENSBTAG00000021393	FLRT2	0.977926	0.000725493
TCONS_00121320	XLOC_093073	XLOC_093073	Novel_lncRNA	ENSBTAG00000036058	--	1	0
TCONS_00121320	XLOC_093073	XLOC_093073	Novel_lncRNA	ENSBTAG00000013134	SOST	1	0
TCONS_00121320	XLOC_093073	XLOC_093073	Novel_lncRNA	ENSBTAG00000019799	FCAMR	1	7.39557e-32
TCONS_00121320	XLOC_093073	XLOC_093073	Novel_lncRNA	ENSBTAG00000012604	NCMAP	1	0
TCONS_00121320	XLOC_093073	XLOC_093073	Novel_lncRNA	ENSBTAG00000005156	PIH1D2	-0.969834	0.00135125
TCONS_00121320	XLOC_093073	XLOC_093073	Novel_lncRNA	ENSBTAG00000047162	--	1	1.84889e-32
TCONS_00121320	XLOC_093073	XLOC_093073	Novel_lncRNA	ENSBTAG00000005966	--	1	1.84889e-32
TCONS_00121320	XLOC_093073	XLOC_093073	Novel_lncRNA	ENSBTAG00000039696	SHD	1	0
TCONS_00121320	XLOC_093073	XLOC_093073	Novel_lncRNA	ENSBTAG00000016142	CYB5R2	-0.966659	0.00164892
TCONS_00121320	XLOC_093073	XLOC_093073	Novel_lncRNA	ENSBTAG00000001401	SLC45A1	1	0
TCONS_00121320	XLOC_093073	XLOC_093073	Novel_lncRNA	ENSBTAG00000023039	DUSP13	1	7.39557e-32
TCONS_00121320	XLOC_093073	XLOC_093073	Novel_lncRNA	ENSBTAG00000000445	PDE6C	1	1.84889e-32
TCONS_00121320	XLOC_093073	XLOC_093073	Novel_lncRNA	ENSBTAG00000001582	AKR1B10	1	0
TCONS_00121320	XLOC_093073	XLOC_093073	Novel_lncRNA	ENSBTAG00000022030	--	1	0
TCONS_00121320	XLOC_093073	XLOC_093073	Novel_lncRNA	ENSBTAG00000031362	NXPE2	1	0
TCONS_00121320	XLOC_093073	XLOC_093073	Novel_lncRNA	ENSBTAG00000013339	NEBL	1	0
TCONS_00121320	XLOC_093073	XLOC_093073	Novel_lncRNA	ENSBTAG00000011337	ANKRD33B	1	0
TCONS_00121320	XLOC_093073	XLOC_093073	Novel_lncRNA	ENSBTAG00000047689	--	1	7.39557e-32
TCONS_00121320	XLOC_093073	XLOC_093073	Novel_lncRNA	ENSBTAG00000021615	LGALS2	1	0
TCONS_00121320	XLOC_093073	XLOC_093073	Novel_lncRNA	ENSBTAG00000001642	TTC34	1	0
TCONS_00121320	XLOC_093073	XLOC_093073	Novel_lncRNA	ENSBTAG00000035975	SCIMP	1	0
TCONS_00121320	XLOC_093073	XLOC_093073	Novel_lncRNA	ENSBTAG00000046932	--	1	0
TCONS_00121320	XLOC_093073	XLOC_093073	Novel_lncRNA	ENSBTAG00000027074	SV2B	1	7.39557e-32
TCONS_00121320	XLOC_093073	XLOC_093073	Novel_lncRNA	ENSBTAG00000008870	KCNS1	1	0
TCONS_00121320	XLOC_093073	XLOC_093073	Novel_lncRNA	ENSBTAG00000045598	--	1	1.84889e-32
TCONS_00121320	XLOC_093073	XLOC_093073	Novel_lncRNA	ENSBTAG00000014078	IGFBPL1	1	0
TCONS_00121320	XLOC_093073	XLOC_093073	Novel_lncRNA	ENSBTAG00000006019	FAM178B	1	0
TCONS_00121320	XLOC_093073	XLOC_093073	Novel_lncRNA	ENSBTAG00000003435	FAM189A1	1	0
TCONS_00121320	XLOC_093073	XLOC_093073	Novel_lncRNA	ENSBTAG00000016478	LINGO3	1	0
TCONS_00121320	XLOC_093073	XLOC_093073	Novel_lncRNA	ENSBTAG00000047262	KRT42	1	0
TCONS_00121320	XLOC_093073	XLOC_093073	Novel_lncRNA	ENSBTAG00000020061	KCNJ12	1	0
TCONS_00121320	XLOC_093073	XLOC_093073	Novel_lncRNA	ENSBTAG00000013881	GJA4	0.982076	0.000479041
TCONS_00121320	XLOC_093073	XLOC_093073	Novel_lncRNA	ENSBTAG00000007473	XKR5	0.95545	0.00293286
TCONS_00121320	XLOC_093073	XLOC_093073	Novel_lncRNA	ENSBTAG00000013732	GPR37	1	0
TCONS_00121320	XLOC_093073	XLOC_093073	Novel_lncRNA	ENSBTAG00000004386	SOCS1	0.955624	0.00291021
TCONS_00121320	XLOC_093073	XLOC_093073	Novel_lncRNA	ENSBTAG00000013638	IQCH	-0.958573	0.00253869
TCONS_00121320	XLOC_093073	XLOC_093073	Novel_lncRNA	ENSBTAG00000007636	IRAK3	0.955557	0.00291886
TCONS_00121320	XLOC_093073	XLOC_093073	Novel_lncRNA	ENSBTAG00000015362	BMP7	1	0
TCONS_00121320	XLOC_093073	XLOC_093073	Novel_lncRNA	ENSBTAG00000021193	FBXO5	-0.962315	0.00210348
TCONS_00121320	XLOC_093073	XLOC_093073	Novel_lncRNA	ENSBTAG00000024497	CTRC	1	0
TCONS_00121320	XLOC_093073	XLOC_093073	Novel_lncRNA	ENSBTAG00000048022	--	1	7.39557e-32
[truncated: 696,720+ more rows]
