# Supplementary material for: Interference With ACSL1 Gene in Bovine Adipocytes: Transcriptome Profiling of mRNA and lncRNA Related to Unsaturated Fatty Acid Synthesis
Source: Front Vet Sci. 2021 Dec 16;8:788316. doi: 10.3389/fvets.2021.788316 (PMC8716587; doi:10.3389/fvets.2021.788316)
Supplement: Supplementary File 10 — GO analysis of DELs trans-regulated target genes. [file Table_8.XLSX]

## Sheet: si_vs_NC.DEG_KEGG_pathway_enric
##Databases: KEGG PATHWAY
##Statistical test method: hypergeometric test / Fisher's exact test
##FDR correction method: Benjamini and Hochberg
#Term	Database	ID	Input number	Background number	P-Value	Input	Hyperlink
MAPK signaling pathway	KEGG PATHWAY	bta04010	7	259	0.00377279	ENSBTAG00000026234|ENSBTAG00000016532|ENSBTAG00000001400|ENSBTAG00000012550|ENSBTAG00000009489|ENSBTAG00000014828|ENSBTAG00000016442	http://www.genome.jp/kegg-bin/show_pathway?bta04010/bta:534620%09red/bta:282648%09red/bta:615215%09red/bta:533815%09red/bta:785909%09red/bta:507624%09red/bta:534923%09red
Synaptic vesicle cycle	KEGG PATHWAY	bta04721	3	65	0.0140686	ENSBTAG00000011307|ENSBTAG00000014828|ENSBTAG00000007988	http://www.genome.jp/kegg-bin/show_pathway?bta04721/bta:508794%09red/bta:282377%09red/bta:282648%09red
PPAR signaling pathway	KEGG PATHWAY	bta03320	3	71	0.0176229	ENSBTAG00000015436|ENSBTAG00000039245|ENSBTAG00000004647	http://www.genome.jp/kegg-bin/show_pathway?bta03320/bta:540143%09red/bta:281561%09red/bta:514427%09red
Ribosome biogenesis in eukaryotes	KEGG PATHWAY	bta03008	3	85	0.0276889	ENSBTAG00000003414|ENSBTAG00000006718|ENSBTAG00000003410	http://www.genome.jp/kegg-bin/show_pathway?bta03008/bta:527607%09red/bta:532708%09red
Fc gamma R-mediated phagocytosis	KEGG PATHWAY	bta04666	3	86	0.028503	ENSBTAG00000046555|ENSBTAG00000019915|ENSBTAG00000001400	http://www.genome.jp/kegg-bin/show_pathway?bta04666/bta:534923%09red/bta:535077%09red/bta:100336547%09red
Ether lipid metabolism	KEGG PATHWAY	bta00565	2	44	0.045616	ENSBTAG00000019150|ENSBTAG00000040067	http://www.genome.jp/kegg-bin/show_pathway?bta00565/bta:613932%09red
Vasopressin-regulated water reabsorption	KEGG PATHWAY	bta04962	2	45	0.0474169	ENSBTAG00000046385|ENSBTAG00000032034	http://www.genome.jp/kegg-bin/show_pathway?bta04962/bta:404151%09red/bta:539764%09red
N-Glycan biosynthesis	KEGG PATHWAY	bta00510	2	50	0.0567968	ENSBTAG00000034281|ENSBTAG00000003586	http://www.genome.jp/kegg-bin/show_pathway?bta00510/bta:101907024%09red/bta:532645%09red
Non-small cell lung cancer	KEGG PATHWAY	bta05223	2	55	0.0667603	ENSBTAG00000020963|ENSBTAG00000001400	http://www.genome.jp/kegg-bin/show_pathway?bta05223/bta:534923%09red/bta:510276%09red
VEGF signaling pathway	KEGG PATHWAY	bta04370	2	58	0.0729958	ENSBTAG00000016532|ENSBTAG00000001400	http://www.genome.jp/kegg-bin/show_pathway?bta04370/bta:534923%09red/bta:615215%09red
Synthesis and degradation of ketone bodies	KEGG PATHWAY	bta00072	1	11	0.0853304	ENSBTAG00000000448	http://www.genome.jp/kegg-bin/show_pathway?bta00072/bta:534090%09red
Riboflavin metabolism	KEGG PATHWAY	bta00740	1	12	0.0921055	ENSBTAG00000010508	http://www.genome.jp/kegg-bin/show_pathway?bta00740/bta:281650%09red
Adrenergic signaling in cardiomyocytes	KEGG PATHWAY	bta04261	3	146	0.0989823	ENSBTAG00000019137|ENSBTAG00000009489|ENSBTAG00000001400	http://www.genome.jp/kegg-bin/show_pathway?bta04261/bta:534923%09red/bta:507516%09red/bta:785909%09red
Bile secretion	KEGG PATHWAY	bta04976	2	70	0.0996234	ENSBTAG00000020184|ENSBTAG00000017704	http://www.genome.jp/kegg-bin/show_pathway?bta04976/bta:450206%09red/bta:536203%09red
Hippo signaling pathway	KEGG PATHWAY	bta04390	3	151	0.106564	ENSBTAG00000020963|ENSBTAG00000002283|ENSBTAG00000026234	http://www.genome.jp/kegg-bin/show_pathway?bta04390/bta:524255%09red/bta:533815%09red/bta:510276%09red
Bacterial invasion of epithelial cells	KEGG PATHWAY	bta05100	2	75	0.111407	ENSBTAG00000046555|ENSBTAG00000011307	http://www.genome.jp/kegg-bin/show_pathway?bta05100/bta:508794%09red/bta:100336547%09red
Prolactin signaling pathway	KEGG PATHWAY	bta04917	2	75	0.111407	ENSBTAG00000022622|ENSBTAG00000001400	http://www.genome.jp/kegg-bin/show_pathway?bta04917/bta:534923%09red/bta:616753%09red
Salmonella infection	KEGG PATHWAY	bta05132	2	83	0.130954	ENSBTAG00000046555|ENSBTAG00000012774	http://www.genome.jp/kegg-bin/show_pathway?bta05132/bta:538050%09red/bta:100336547%09red
ErbB signaling pathway	KEGG PATHWAY	bta04012	2	85	0.135958	ENSBTAG00000010689|ENSBTAG00000001400	http://www.genome.jp/kegg-bin/show_pathway?bta04012/bta:783452%09red/bta:534923%09red
Glycerophospholipid metabolism	KEGG PATHWAY	bta00564	2	91	0.151213	ENSBTAG00000019150|ENSBTAG00000040067	http://www.genome.jp/kegg-bin/show_pathway?bta00564/bta:613932%09red
Glycosaminoglycan biosynthesis - heparan sulfate / heparin	KEGG PATHWAY	bta00534	1	24	0.169616	ENSBTAG00000017391	http://www.genome.jp/kegg-bin/show_pathway?bta00534/bta:532099%09red
Proteoglycans in cancer	KEGG PATHWAY	bta05205	3	201	0.19276	ENSBTAG00000016030|ENSBTAG00000002283|ENSBTAG00000001400	http://www.genome.jp/kegg-bin/show_pathway?bta05205/bta:534923%09red/bta:524255%09red/bta:540251%09red
Butanoate metabolism	KEGG PATHWAY	bta00650	1	28	0.193961	ENSBTAG00000000448	http://www.genome.jp/kegg-bin/show_pathway?bta00650/bta:534090%09red
Collecting duct acid secretion	KEGG PATHWAY	bta04966	1	29	0.199936	ENSBTAG00000034674	http://www.genome.jp/kegg-bin/show_pathway?bta04966/bta:538145%09red
RNA polymerase	KEGG PATHWAY	bta03020	1	30	0.205866	ENSBTAG00000018044	http://www.genome.jp/kegg-bin/show_pathway?bta03020/bta:100140537%09red
Cholinergic synapse	KEGG PATHWAY	bta04725	2	112	0.206751	ENSBTAG00000014828|ENSBTAG00000001400	http://www.genome.jp/kegg-bin/show_pathway?bta04725/bta:534923%09red/bta:282648%09red
Glutamatergic synapse	KEGG PATHWAY	bta04724	2	115	0.214872	ENSBTAG00000014828|ENSBTAG00000034854	http://www.genome.jp/kegg-bin/show_pathway?bta04724/bta:533760%09red/bta:282648%09red
Amoebiasis	KEGG PATHWAY	bta05146	2	117	0.220302	ENSBTAG00000046385|ENSBTAG00000012774	http://www.genome.jp/kegg-bin/show_pathway?bta05146/bta:538050%09red/bta:539764%09red
Endocytosis	KEGG PATHWAY	bta04144	3	217	0.223294	ENSBTAG00000011307|ENSBTAG00000046385|ENSBTAG00000000238	http://www.genome.jp/kegg-bin/show_pathway?bta04144/bta:508794%09red/bta:523045%09red/bta:539764%09red
SNARE interactions in vesicular transport	KEGG PATHWAY	bta04130	1	34	0.229154	ENSBTAG00000007988	http://www.genome.jp/kegg-bin/show_pathway?bta04130/bta:282377%09red
Porphyrin and chlorophyll metabolism	KEGG PATHWAY	bta00860	1	36	0.240542	ENSBTAG00000010508	http://www.genome.jp/kegg-bin/show_pathway?bta00860/bta:281650%09red
Bladder cancer	KEGG PATHWAY	bta05219	1	38	0.251763	ENSBTAG00000020963	http://www.genome.jp/kegg-bin/show_pathway?bta05219/bta:510276%09red
Dopaminergic synapse	KEGG PATHWAY	bta04728	2	130	0.255813	ENSBTAG00000014828|ENSBTAG00000001400	http://www.genome.jp/kegg-bin/show_pathway?bta04728/bta:534923%09red/bta:282648%09red
Ras signaling pathway	KEGG PATHWAY	bta04014	3	234	0.256687	ENSBTAG00000020963|ENSBTAG00000046385|ENSBTAG00000001400	http://www.genome.jp/kegg-bin/show_pathway?bta04014/bta:534923%09red/bta:510276%09red/bta:539764%09red
Nicotine addiction	KEGG PATHWAY	bta05033	1	41	0.268286	ENSBTAG00000014828	http://www.genome.jp/kegg-bin/show_pathway?bta05033/bta:282648%09red
ABC transporters	KEGG PATHWAY	bta02010	1	42	0.273712	ENSBTAG00000017704	http://www.genome.jp/kegg-bin/show_pathway?bta02010/bta:536203%09red
Taste transduction	KEGG PATHWAY	bta04742	1	42	0.273712	ENSBTAG00000014828	http://www.genome.jp/kegg-bin/show_pathway?bta04742/bta:282648%09red
Carbohydrate digestion and absorption	KEGG PATHWAY	bta04973	1	42	0.273712	ENSBTAG00000001400	http://www.genome.jp/kegg-bin/show_pathway?bta04973/bta:534923%09red
Signaling pathways regulating pluripotency of stem cells	KEGG PATHWAY	bta04550	2	139	0.280479	ENSBTAG00000002283|ENSBTAG00000001400	http://www.genome.jp/kegg-bin/show_pathway?bta04550/bta:534923%09red/bta:524255%09red
Endocrine and other factor-regulated calcium reabsorption	KEGG PATHWAY	bta04961	1	44	0.284445	ENSBTAG00000011307	http://www.genome.jp/kegg-bin/show_pathway?bta04961/bta:508794%09red
Type II diabetes mellitus	KEGG PATHWAY	bta04930	1	48	0.305441	ENSBTAG00000014828	http://www.genome.jp/kegg-bin/show_pathway?bta04930/bta:282648%09red
Mineral absorption	KEGG PATHWAY	bta04978	1	48	0.305441	ENSBTAG00000001382	http://www.genome.jp/kegg-bin/show_pathway?bta04978/bta:508958%09red
Endometrial cancer	KEGG PATHWAY	bta05213	1	51	0.320784	ENSBTAG00000001400	http://www.genome.jp/kegg-bin/show_pathway?bta05213/bta:534923%09red
Lysine degradation	KEGG PATHWAY	bta00310	1	54	0.335791	ENSBTAG00000004706	http://www.genome.jp/kegg-bin/show_pathway?bta00310/bta:523047%09red
Phagosome	KEGG PATHWAY	bta04145	2	161	0.340334	ENSBTAG00000046385|ENSBTAG00000012774	http://www.genome.jp/kegg-bin/show_pathway?bta04145/bta:538050%09red/bta:539764%09red
Amyotrophic lateral sclerosis (ALS)	KEGG PATHWAY	bta05014	1	55	0.340719	ENSBTAG00000046385	http://www.genome.jp/kegg-bin/show_pathway?bta05014/bta:539764%09red
Jak-STAT signaling pathway	KEGG PATHWAY	bta04630	2	162	0.343025	ENSBTAG00000022622|ENSBTAG00000001400	http://www.genome.jp/kegg-bin/show_pathway?bta04630/bta:534923%09red/bta:616753%09red
Basal cell carcinoma	KEGG PATHWAY	bta05217	1	56	0.345611	ENSBTAG00000002283	http://www.genome.jp/kegg-bin/show_pathway?bta05217/bta:524255%09red
Acute myeloid leukemia	KEGG PATHWAY	bta05221	1	56	0.345611	ENSBTAG00000001400	http://www.genome.jp/kegg-bin/show_pathway?bta05221/bta:534923%09red
Glycerolipid metabolism	KEGG PATHWAY	bta00561	1	57	0.350467	ENSBTAG00000039245	http://www.genome.jp/kegg-bin/show_pathway?bta00561/bta:540143%09red
Long-term depression	KEGG PATHWAY	bta04730	1	60	0.364821	ENSBTAG00000014828	http://www.genome.jp/kegg-bin/show_pathway?bta04730/bta:282648%09red
mTOR signaling pathway	KEGG PATHWAY	bta04150	1	61	0.369536	ENSBTAG00000001400	http://www.genome.jp/kegg-bin/show_pathway?bta04150/bta:534923%09red
Cytosolic DNA-sensing pathway	KEGG PATHWAY	bta04623	1	62	0.374215	ENSBTAG00000018044	http://www.genome.jp/kegg-bin/show_pathway?bta04623/bta:100140537%09red
Purine metabolism	KEGG PATHWAY	bta00230	2	176	0.380293	ENSBTAG00000018044|ENSBTAG00000013838	http://www.genome.jp/kegg-bin/show_pathway?bta00230/bta:100140537%09red/bta:528311%09red
Glioma	KEGG PATHWAY	bta05214	1	64	0.383471	ENSBTAG00000001400	http://www.genome.jp/kegg-bin/show_pathway?bta05214/bta:534923%09red
Colorectal cancer	KEGG PATHWAY	bta05210	1	66	0.39259	ENSBTAG00000001400	http://www.genome.jp/kegg-bin/show_pathway?bta05210/bta:534923%09red
Fc epsilon RI signaling pathway	KEGG PATHWAY	bta04664	1	66	0.39259	ENSBTAG00000001400	http://www.genome.jp/kegg-bin/show_pathway?bta04664/bta:534923%09red
Pancreatic cancer	KEGG PATHWAY	bta05212	1	66	0.39259	ENSBTAG00000001400	http://www.genome.jp/kegg-bin/show_pathway?bta05212/bta:534923%09red
Renal cell carcinoma	KEGG PATHWAY	bta05211	1	66	0.39259	ENSBTAG00000001400	http://www.genome.jp/kegg-bin/show_pathway?bta05211/bta:534923%09red
Tuberculosis	KEGG PATHWAY	bta05152	2	183	0.398599	ENSBTAG00000046385|ENSBTAG00000001400	http://www.genome.jp/kegg-bin/show_pathway?bta05152/bta:534923%09red/bta:539764%09red
Adherens junction	KEGG PATHWAY	bta04520	1	68	0.401575	ENSBTAG00000046555	http://www.genome.jp/kegg-bin/show_pathway?bta04520/bta:100336547%09red
Arrhythmogenic right ventricular cardiomyopathy (ARVC)	KEGG PATHWAY	bta05412	1	69	0.406018	ENSBTAG00000009489	http://www.genome.jp/kegg-bin/show_pathway?bta05412/bta:785909%09red
Chemokine signaling pathway	KEGG PATHWAY	bta04062	2	188	0.411521	ENSBTAG00000046555|ENSBTAG00000001400	http://www.genome.jp/kegg-bin/show_pathway?bta04062/bta:534923%09red/bta:100336547%09red
Melanoma	KEGG PATHWAY	bta05218	1	71	0.414806	ENSBTAG00000001400	http://www.genome.jp/kegg-bin/show_pathway?bta05218/bta:534923%09red
Adipocytokine signaling pathway	KEGG PATHWAY	bta04920	1	71	0.414806	ENSBTAG00000001400	http://www.genome.jp/kegg-bin/show_pathway?bta04920/bta:534923%09red
B cell receptor signaling pathway	KEGG PATHWAY	bta04662	1	71	0.414806	ENSBTAG00000001400	http://www.genome.jp/kegg-bin/show_pathway?bta04662/bta:534923%09red
Chronic myeloid leukemia	KEGG PATHWAY	bta05220	1	73	0.423464	ENSBTAG00000001400	http://www.genome.jp/kegg-bin/show_pathway?bta05220/bta:534923%09red
Epstein-Barr virus infection	KEGG PATHWAY	bta05169	2	193	0.424307	ENSBTAG00000018044|ENSBTAG00000001400	http://www.genome.jp/kegg-bin/show_pathway?bta05169/bta:100140537%09red/bta:534923%09red
Pathways in cancer	KEGG PATHWAY	bta05200	3	329	0.446592	ENSBTAG00000020963|ENSBTAG00000002283|ENSBTAG00000001400	http://www.genome.jp/kegg-bin/show_pathway?bta05200/bta:534923%09red/bta:524255%09red/bta:510276%09red
Cardiac muscle contraction	KEGG PATHWAY	bta04260	1	79	0.448682	ENSBTAG00000009489	http://www.genome.jp/kegg-bin/show_pathway?bta04260/bta:785909%09red
Hypertrophic cardiomyopathy (HCM)	KEGG PATHWAY	bta05410	1	79	0.448682	ENSBTAG00000009489	http://www.genome.jp/kegg-bin/show_pathway?bta05410/bta:785909%09red
Protein digestion and absorption	KEGG PATHWAY	bta04974	1	83	0.464881	ENSBTAG00000017421	http://www.genome.jp/kegg-bin/show_pathway?bta04974/bta:535601%09red
Apoptosis	KEGG PATHWAY	bta04210	1	84	0.468857	ENSBTAG00000001400	http://www.genome.jp/kegg-bin/show_pathway?bta04210/bta:534923%09red
Regulation of actin cytoskeleton	KEGG PATHWAY	bta04810	2	212	0.471526	ENSBTAG00000046555|ENSBTAG00000019915	http://www.genome.jp/kegg-bin/show_pathway?bta04810/bta:535077%09red/bta:100336547%09red
Dilated cardiomyopathy	KEGG PATHWAY	bta05414	1	86	0.476719	ENSBTAG00000009489	http://www.genome.jp/kegg-bin/show_pathway?bta05414/bta:785909%09red
Prostate cancer	KEGG PATHWAY	bta05215	1	87	0.480607	ENSBTAG00000001400	http://www.genome.jp/kegg-bin/show_pathway?bta05215/bta:534923%09red
Small cell lung cancer	KEGG PATHWAY	bta05222	1	87	0.480607	ENSBTAG00000001400	http://www.genome.jp/kegg-bin/show_pathway?bta05222/bta:534923%09red
Progesterone-mediated oocyte maturation	KEGG PATHWAY	bta04914	1	87	0.480607	ENSBTAG00000001400	http://www.genome.jp/kegg-bin/show_pathway?bta04914/bta:534923%09red
GABAergic synapse	KEGG PATHWAY	bta04727	1	87	0.480607	ENSBTAG00000014828	http://www.genome.jp/kegg-bin/show_pathway?bta04727/bta:282648%09red
Morphine addiction	KEGG PATHWAY	bta05032	1	93	0.503339	ENSBTAG00000014828	http://www.genome.jp/kegg-bin/show_pathway?bta05032/bta:282648%09red
Estrogen signaling pathway	KEGG PATHWAY	bta04915	1	100	0.528611	ENSBTAG00000001400	http://www.genome.jp/kegg-bin/show_pathway?bta04915/bta:534923%09red
Melanogenesis	KEGG PATHWAY	bta04916	1	101	0.532115	ENSBTAG00000002283	http://www.genome.jp/kegg-bin/show_pathway?bta04916/bta:524255%09red
HIF-1 signaling pathway	KEGG PATHWAY	bta04066	1	102	0.535593	ENSBTAG00000001400	http://www.genome.jp/kegg-bin/show_pathway?bta04066/bta:534923%09red
Pyrimidine metabolism	KEGG PATHWAY	bta00240	1	102	0.535593	ENSBTAG00000018044	http://www.genome.jp/kegg-bin/show_pathway?bta00240/bta:100140537%09red
Retrograde endocannabinoid signaling	KEGG PATHWAY	bta04723	1	104	0.542473	ENSBTAG00000014828	http://www.genome.jp/kegg-bin/show_pathway?bta04723/bta:282648%09red
Toll-like receptor signaling pathway	KEGG PATHWAY	bta04620	1	106	0.549252	ENSBTAG00000001400	http://www.genome.jp/kegg-bin/show_pathway?bta04620/bta:534923%09red
Viral carcinogenesis	KEGG PATHWAY	bta05203	2	246	0.549952	ENSBTAG00000013244|ENSBTAG00000019915	http://www.genome.jp/kegg-bin/show_pathway?bta05203/bta:535077%09red/bta:513602%09red
MicroRNAs in cancer	KEGG PATHWAY	bta05206	2	247	0.552133	ENSBTAG00000020963|ENSBTAG00000016030	http://www.genome.jp/kegg-bin/show_pathway?bta05206/bta:540251%09red/bta:510276%09red
T cell receptor signaling pathway	KEGG PATHWAY	bta04660	1	108	0.55593	ENSBTAG00000001400	http://www.genome.jp/kegg-bin/show_pathway?bta04660/bta:534923%09red
TNF signaling pathway	KEGG PATHWAY	bta04668	1	110	0.56251	ENSBTAG00000001400	http://www.genome.jp/kegg-bin/show_pathway?bta04668/bta:534923%09red
Thyroid hormone signaling pathway	KEGG PATHWAY	bta04919	1	112	0.568994	ENSBTAG00000001400	http://www.genome.jp/kegg-bin/show_pathway?bta04919/bta:534923%09red
Chagas disease (American trypanosomiasis)	KEGG PATHWAY	bta05142	1	114	0.575381	ENSBTAG00000001400	http://www.genome.jp/kegg-bin/show_pathway?bta05142/bta:534923%09red
Serotonergic synapse	KEGG PATHWAY	bta04726	1	117	0.584787	ENSBTAG00000014828	http://www.genome.jp/kegg-bin/show_pathway?bta04726/bta:282648%09red
Vascular smooth muscle contraction	KEGG PATHWAY	bta04270	1	119	0.590942	ENSBTAG00000011534	http://www.genome.jp/kegg-bin/show_pathway?bta04270/bta:617017%09red
Toxoplasmosis	KEGG PATHWAY	bta05145	1	119	0.590942	ENSBTAG00000001400	http://www.genome.jp/kegg-bin/show_pathway?bta05145/bta:534923%09red
HTLV-I infection	KEGG PATHWAY	bta05166	2	270	0.600226	ENSBTAG00000002283|ENSBTAG00000001400	http://www.genome.jp/kegg-bin/show_pathway?bta05166/bta:534923%09red/bta:524255%09red
AMPK signaling pathway	KEGG PATHWAY	bta04152	1	124	0.605935	ENSBTAG00000001400	http://www.genome.jp/kegg-bin/show_pathway?bta04152/bta:534923%09red
Neurotrophin signaling pathway	KEGG PATHWAY	bta04722	1	124	0.605935	ENSBTAG00000001400	http://www.genome.jp/kegg-bin/show_pathway?bta04722/bta:534923%09red
Platelet activation	KEGG PATHWAY	bta04611	1	126	0.611778	ENSBTAG00000001400	http://www.genome.jp/kegg-bin/show_pathway?bta04611/bta:534923%09red
Spliceosome	KEGG PATHWAY	bta03040	1	130	0.623206	ENSBTAG00000018195	http://www.genome.jp/kegg-bin/show_pathway?bta03040/bta:535258%09red
Tight junction	KEGG PATHWAY	bta04530	1	132	0.628795	ENSBTAG00000001400	http://www.genome.jp/kegg-bin/show_pathway?bta04530/bta:534923%09red
FoxO signaling pathway	KEGG PATHWAY	bta04068	1	134	0.634301	ENSBTAG00000001400	http://www.genome.jp/kegg-bin/show_pathway?bta04068/bta:534923%09red
Osteoclast differentiation	KEGG PATHWAY	bta04380	1	135	0.637023	ENSBTAG00000001400	http://www.genome.jp/kegg-bin/show_pathway?bta04380/bta:534923%09red
Hepatitis C	KEGG PATHWAY	bta05160	1	135	0.637023	ENSBTAG00000001400	http://www.genome.jp/kegg-bin/show_pathway?bta05160/bta:534923%09red
Wnt signaling pathway	KEGG PATHWAY	bta04310	1	138	0.64507	ENSBTAG00000002283	http://www.genome.jp/kegg-bin/show_pathway?bta04310/bta:524255%09red
Neuroactive ligand-receptor interaction	KEGG PATHWAY	bta04080	2	295	0.648004	ENSBTAG00000006567|ENSBTAG00000034854	http://www.genome.jp/kegg-bin/show_pathway?bta04080/bta:535858%09red/bta:533760%09red
Insulin signaling pathway	KEGG PATHWAY	bta04910	1	140	0.650336	ENSBTAG00000001400	http://www.genome.jp/kegg-bin/show_pathway?bta04910/bta:534923%09red
Measles	KEGG PATHWAY	bta05162	1	140	0.650336	ENSBTAG00000001400	http://www.genome.jp/kegg-bin/show_pathway?bta05162/bta:534923%09red
Hepatitis B	KEGG PATHWAY	bta05161	1	149	0.673086	ENSBTAG00000001400	http://www.genome.jp/kegg-bin/show_pathway?bta05161/bta:534923%09red
Oxytocin signaling pathway	KEGG PATHWAY	bta04921	1	153	0.682719	ENSBTAG00000009489	http://www.genome.jp/kegg-bin/show_pathway?bta04921/bta:785909%09red
Non-alcoholic fatty liver disease (NAFLD)	KEGG PATHWAY	bta04932	1	161	0.701146	ENSBTAG00000001400	http://www.genome.jp/kegg-bin/show_pathway?bta04932/bta:534923%09red
cGMP-PKG signaling pathway	KEGG PATHWAY	bta04022	1	167	0.714265	ENSBTAG00000001400	http://www.genome.jp/kegg-bin/show_pathway?bta04022/bta:534923%09red
Protein processing in endoplasmic reticulum	KEGG PATHWAY	bta04141	1	169	0.718509	ENSBTAG00000003586	http://www.genome.jp/kegg-bin/show_pathway?bta04141/bta:532645%09red
Transcriptional misregulation in cancer	KEGG PATHWAY	bta05202	1	173	0.72681	ENSBTAG00000019329	http://www.genome.jp/kegg-bin/show_pathway?bta05202/bta:615458%09red
Influenza A	KEGG PATHWAY	bta05164	1	175	0.730869	ENSBTAG00000001400	http://www.genome.jp/kegg-bin/show_pathway?bta05164/bta:534923%09red
Calcium signaling pathway	KEGG PATHWAY	bta04020	1	188	0.755828	ENSBTAG00000014828	http://www.genome.jp/kegg-bin/show_pathway?bta04020/bta:282648%09red
Huntington's disease	KEGG PATHWAY	bta05016	1	194	0.766558	ENSBTAG00000004647	http://www.genome.jp/kegg-bin/show_pathway?bta05016/bta:281561%09red
cAMP signaling pathway	KEGG PATHWAY	bta04024	1	199	0.77514	ENSBTAG00000001400	http://www.genome.jp/kegg-bin/show_pathway?bta04024/bta:534923%09red
Focal adhesion	KEGG PATHWAY	bta04510	1	206	0.78663	ENSBTAG00000001400	http://www.genome.jp/kegg-bin/show_pathway?bta04510/bta:534923%09red
Rap1 signaling pathway	KEGG PATHWAY	bta04015	1	214	0.799049	ENSBTAG00000001400	http://www.genome.jp/kegg-bin/show_pathway?bta04015/bta:534923%09red
Alcoholism	KEGG PATHWAY	bta05034	1	224	0.813565	ENSBTAG00000013244	http://www.genome.jp/kegg-bin/show_pathway?bta05034/bta:513602%09red
Metabolic pathways	KEGG PATHWAY	bta01100	7	1239	0.82097	ENSBTAG00000034281|ENSBTAG00000019150|ENSBTAG00000040067|ENSBTAG00000003586|ENSBTAG00000039245|ENSBTAG00000000448|ENSBTAG00000013838	http://www.genome.jp/kegg-bin/show_pathway?bta01100/bta:101907024%09red/bta:540143%09red/bta:534090%09red/bta:528311%09red/bta:613932%09red/bta:532645%09red
PI3K-Akt signaling pathway	KEGG PATHWAY	bta04151	1	346	0.9255	ENSBTAG00000001400	http://www.genome.jp/kegg-bin/show_pathway?bta04151/bta:534923%09red
--------------------
#Term	Database	ID	Input number	Background number	P-Value	Input	Hyperlink
--------------------
#Term	Database	ID	Input number	Background number	P-Value	Input	Hyperlink
--------------------
