# Supplementary material for: Interference With ACSL1 Gene in Bovine Adipocytes: Transcriptome Profiling of mRNA and lncRNA Related to Unsaturated Fatty Acid Synthesis
Source: Front Vet Sci. 2021 Dec 16;8:788316. doi: 10.3389/fvets.2021.788316 (PMC8716587; doi:10.3389/fvets.2021.788316)
Supplement: Supplementary File 11 — KEGG pathway analysis of DELs trans-regulated target genes. [file Table_9.XLSX]

## Sheet: BP
GO_accession	Description	Term_type	P-Value	CAD_item	CAD_list	Bg_item	Bg_list	Gene_names
GO:0048523	negative regulation of cellular process	biological_process	1.0734e-08	846	11495	3316	19402	ENSBTAG00000009498,ENSBTAG00000000455,ENSBTAG00000003885,ENSBTAG00000013029,ENSBTAG00000006068,ENSBTAG00000001244,ENSBTAG00000009123,ENSBTAG00000008814,ENSBTAG00000005620,ENSBTAG00000015015,ENSBTAG00000025471,ENSBTAG00000003072,ENSBTAG00000018074,ENSBTAG00000031631,ENSBTAG00000014835,ENSBTAG00000020566,ENSBTAG00000045832,ENSBTAG00000008731,ENSBTAG00000031544,ENSBTAG00000003430,ENSBTAG00000047322,…
GO:0048519	negative regulation of biological process	biological_process	1.5959e-08	918	11495	3632	19402	ENSBTAG00000008027,ENSBTAG00000017042,ENSBTAG00000012844,ENSBTAG00000010543,ENSBTAG00000006108,ENSBTAG00000015543,ENSBTAG00000001694,ENSBTAG00000020244,ENSBTAG00000009864,ENSBTAG00000003446,ENSBTAG00000005140,ENSBTAG00000015843,ENSBTAG00000010256,ENSBTAG00000031184,ENSBTAG00000002418,ENSBTAG00000015362,ENSBTAG00000013227,ENSBTAG00000014580,ENSBTAG00000010866,ENSBTAG00000001341,ENSBTAG00000006588,…
GO:0048522	positive regulation of cellular process	biological_process	1.7384e-08	988	11495	3953	19402	ENSBTAG00000031688,ENSBTAG00000022484,ENSBTAG00000015312,ENSBTAG00000046580,ENSBTAG00000014495,ENSBTAG00000008527,ENSBTAG00000013277,ENSBTAG00000012774,ENSBTAG00000019303,ENSBTAG00000007344,ENSBTAG00000012295,ENSBTAG00000001959,ENSBTAG00000003625,ENSBTAG00000010223,ENSBTAG00000014456,ENSBTAG00000000009,ENSBTAG00000009034,ENSBTAG00000040607,ENSBTAG00000012756,ENSBTAG00000015147,ENSBTAG00000019156,…
GO:0048856	anatomical structure development	biological_process	2.7348e-08	1019	11495	4074	19402	ENSBTAG00000010138,ENSBTAG00000014882,ENSBTAG00000017571,ENSBTAG00000011400,ENSBTAG00000016813,ENSBTAG00000006978,ENSBTAG00000003553,ENSBTAG00000020345,ENSBTAG00000025410,ENSBTAG00000005082,ENSBTAG00000019665,ENSBTAG00000040547,ENSBTAG00000022244,ENSBTAG00000016208,ENSBTAG00000002157,ENSBTAG00000005780,ENSBTAG00000011841,ENSBTAG00000000654,ENSBTAG00000013753,ENSBTAG00000006324,ENSBTAG00000015311,…
GO:0032502	developmental process	biological_process	9.2559e-08	1098	11495	4451	19402	ENSBTAG00000020417,ENSBTAG00000001511,ENSBTAG00000002855,ENSBTAG00000027916,ENSBTAG00000005064,ENSBTAG00000014760,ENSBTAG00000015711,ENSBTAG00000005910,ENSBTAG00000002095,ENSBTAG00000018159,ENSBTAG00000017836,ENSBTAG00000011761,ENSBTAG00000001460,ENSBTAG00000000555,ENSBTAG00000044123,ENSBTAG00000019716,ENSBTAG00000031567,ENSBTAG00000019060,ENSBTAG00000000696,ENSBTAG00000031750,ENSBTAG00000009346,…
GO:0043549	regulation of kinase activity	biological_process	1.2665e-07	191	11495	623	19402	ENSBTAG00000016260,ENSBTAG00000006665,ENSBTAG00000021275,ENSBTAG00000020518,ENSBTAG00000001815,ENSBTAG00000018069,ENSBTAG00000008703,ENSBTAG00000012328,ENSBTAG00000000205,ENSBTAG00000009065,ENSBTAG00000001321,ENSBTAG00000006616,ENSBTAG00000034827,ENSBTAG00000014555,ENSBTAG00000017457,ENSBTAG00000007636,ENSBTAG00000017422,ENSBTAG00000004150,ENSBTAG00000022622,ENSBTAG00000017486,ENSBTAG00000015457,…
GO:0045859	regulation of protein kinase activity	biological_process	2.7138e-07	173	11495	561	19402	ENSBTAG00000017486,ENSBTAG00000014958,ENSBTAG00000015457,ENSBTAG00000010426,ENSBTAG00000006616,ENSBTAG00000034827,ENSBTAG00000014555,ENSBTAG00000017457,ENSBTAG00000007636,ENSBTAG00000004150,ENSBTAG00000017422,ENSBTAG00000012219,ENSBTAG00000018854,ENSBTAG00000034885,ENSBTAG00000016830,ENSBTAG00000001815,ENSBTAG00000018069,ENSBTAG00000016260,ENSBTAG00000006665,ENSBTAG00000021275,ENSBTAG00000020518,…
GO:0016477	cell migration	biological_process	3.2874e-07	296	11495	1059	19402	ENSBTAG00000003114,ENSBTAG00000006611,ENSBTAG00000011356,ENSBTAG00000007993,ENSBTAG00000031558,ENSBTAG00000009654,ENSBTAG00000005481,ENSBTAG00000006870,ENSBTAG00000019892,ENSBTAG00000004991,ENSBTAG00000001835,ENSBTAG00000002902,ENSBTAG00000015837,ENSBTAG00000014051,ENSBTAG00000047719,ENSBTAG00000006156,ENSBTAG00000015205,ENSBTAG00000009984,ENSBTAG00000010812,ENSBTAG00000013918,ENSBTAG00000046979,…
GO:0048518	positive regulation of biological process	biological_process	3.2942e-07	1089	11495	4449	19402	ENSBTAG00000014288,ENSBTAG00000019662,ENSBTAG00000008027,ENSBTAG00000011804,ENSBTAG00000013899,ENSBTAG00000038043,ENSBTAG00000045569,ENSBTAG00000015843,ENSBTAG00000046975,ENSBTAG00000001694,ENSBTAG00000015543,ENSBTAG00000013227,ENSBTAG00000001341,ENSBTAG00000031184,ENSBTAG00000033316,ENSBTAG00000016193,ENSBTAG00000004654,ENSBTAG00000021944,ENSBTAG00000000589,ENSBTAG00000007431,ENSBTAG00000017240,…
GO:0006928	cellular component movement	biological_process	3.3814e-07	394	11495	1452	19402	ENSBTAG00000002923,ENSBTAG00000019337,ENSBTAG00000012866,ENSBTAG00000000369,ENSBTAG00000012219,ENSBTAG00000013499,ENSBTAG00000020935,ENSBTAG00000019138,ENSBTAG00000013274,ENSBTAG00000038978,ENSBTAG00000017457,ENSBTAG00000015457,ENSBTAG00000016761,ENSBTAG00000016771,ENSBTAG00000019568,ENSBTAG00000018165,ENSBTAG00000020125,ENSBTAG00000017251,ENSBTAG00000001321,ENSBTAG00000011256,ENSBTAG00000006086,…
GO:0044767	single-organism developmental process	biological_process	9.1371e-07	940	11495	3777	19402	ENSBTAG00000017133,ENSBTAG00000014764,ENSBTAG00000047538,ENSBTAG00000005998,ENSBTAG00000013178,ENSBTAG00000011819,ENSBTAG00000014080,ENSBTAG00000015150,ENSBTAG00000012004,ENSBTAG00000014977,ENSBTAG00000002816,ENSBTAG00000012061,ENSBTAG00000010998,ENSBTAG00000003960,ENSBTAG00000009522,ENSBTAG00000013881,ENSBTAG00000001310,ENSBTAG00000003253,ENSBTAG00000005691,ENSBTAG00000002727,ENSBTAG00000002072,…
GO:0065008	regulation of biological quality	biological_process	9.1967e-07	726	11495	2852	19402	ENSBTAG00000009650,ENSBTAG00000012485,ENSBTAG00000012393,ENSBTAG00000030162,ENSBTAG00000044181,ENSBTAG00000017418,ENSBTAG00000000696,ENSBTAG00000009017,ENSBTAG00000009346,ENSBTAG00000002953,ENSBTAG00000015974,ENSBTAG00000011738,ENSBTAG00000014798,ENSBTAG00000004674,ENSBTAG00000000759,ENSBTAG00000018535,ENSBTAG00000005455,ENSBTAG00000017382,ENSBTAG00000031962,ENSBTAG00000020173,ENSBTAG00000014770,…
GO:0048870	cell motility	biological_process	1.2117e-06	318	11495	1153	19402	ENSBTAG00000000231,ENSBTAG00000011316,ENSBTAG00000005454,ENSBTAG00000017060,ENSBTAG00000002878,ENSBTAG00000035084,ENSBTAG00000010682,ENSBTAG00000011515,ENSBTAG00000020087,ENSBTAG00000002326,ENSBTAG00000006396,ENSBTAG00000010161,ENSBTAG00000010634,ENSBTAG00000005108,ENSBTAG00000037651,ENSBTAG00000012653,ENSBTAG00000019805,ENSBTAG00000012724,ENSBTAG00000019315,ENSBTAG00000003403,ENSBTAG00000018270,…
GO:0051674	localization of cell	biological_process	1.2117e-06	318	11495	1153	19402	ENSBTAG00000016771,ENSBTAG00000015457,ENSBTAG00000016761,ENSBTAG00000013274,ENSBTAG00000017457,ENSBTAG00000000369,ENSBTAG00000012219,ENSBTAG00000020935,ENSBTAG00000012866,ENSBTAG00000019337,ENSBTAG00000002923,ENSBTAG00000014645,ENSBTAG00000016260,ENSBTAG00000006086,ENSBTAG00000001321,ENSBTAG00000017251,ENSBTAG00000018165,ENSBTAG00000020125,ENSBTAG00000022927,ENSBTAG00000004511,ENSBTAG00000017490,…
GO:0051338	regulation of transferase activity	biological_process	1.2422e-06	198	11495	666	19402	ENSBTAG00000018589,ENSBTAG00000018035,ENSBTAG00000015635,ENSBTAG00000013863,ENSBTAG00000000871,ENSBTAG00000002625,ENSBTAG00000019648,ENSBTAG00000018535,ENSBTAG00000011639,ENSBTAG00000009851,ENSBTAG00000012684,ENSBTAG00000014031,ENSBTAG00000011945,ENSBTAG00000009346,ENSBTAG00000016265,ENSBTAG00000011650,ENSBTAG00000015618,ENSBTAG00000014409,ENSBTAG00000021697,ENSBTAG00000044181,ENSBTAG00000008719,…
GO:0016310	phosphorylation	biological_process	2.1389e-06	442	11495	1664	19402	ENSBTAG00000021997,ENSBTAG00000034222,ENSBTAG00000019980,ENSBTAG00000022244,ENSBTAG00000019665,ENSBTAG00000005780,ENSBTAG00000006593,ENSBTAG00000016733,ENSBTAG00000016412,ENSBTAG00000007013,ENSBTAG00000016769,ENSBTAG00000009972,ENSBTAG00000037686,ENSBTAG00000008020,ENSBTAG00000008353,ENSBTAG00000014058,ENSBTAG00000018517,ENSBTAG00000010785,ENSBTAG00000003626,ENSBTAG00000005492,ENSBTAG00000010682,…
GO:0044237	cellular metabolic process	biological_process	2.3972e-06	2132	11495	9217	19402	ENSBTAG00000019708,ENSBTAG00000016902,ENSBTAG00000020115,ENSBTAG00000015878,ENSBTAG00000047170,ENSBTAG00000035226,ENSBTAG00000033333,ENSBTAG00000016721,ENSBTAG00000009615,ENSBTAG00000024928,ENSBTAG00000004505,ENSBTAG00000005754,ENSBTAG00000016368,ENSBTAG00000008607,ENSBTAG00000012476,ENSBTAG00000006150,ENSBTAG00000034689,ENSBTAG00000002226,ENSBTAG00000010361,ENSBTAG00000007173,ENSBTAG00000003000,…
GO:0006793	phosphorus metabolic process	biological_process	2.5232e-06	701	11495	2755	19402	ENSBTAG00000016823,ENSBTAG00000020133,ENSBTAG00000020758,ENSBTAG00000004511,ENSBTAG00000039555,ENSBTAG00000021029,ENSBTAG00000000113,ENSBTAG00000009103,ENSBTAG00000011388,ENSBTAG00000006193,ENSBTAG00000000992,ENSBTAG00000015498,ENSBTAG00000011851,ENSBTAG00000025443,ENSBTAG00000011425,ENSBTAG00000019940,ENSBTAG00000015377,ENSBTAG00000004418,ENSBTAG00000015335,ENSBTAG00000002147,ENSBTAG00000000770,…
GO:0006796	phosphate-containing compound metabolic process	biological_process	3.6301e-06	690	11495	2713	19402	ENSBTAG00000012232,ENSBTAG00000003076,ENSBTAG00000007284,ENSBTAG00000018419,ENSBTAG00000004991,ENSBTAG00000003147,ENSBTAG00000020136,ENSBTAG00000021462,ENSBTAG00000018295,ENSBTAG00000047719,ENSBTAG00000033398,ENSBTAG00000007156,ENSBTAG00000010662,ENSBTAG00000006948,ENSBTAG00000004429,ENSBTAG00000009598,ENSBTAG00000005481,ENSBTAG00000021768,ENSBTAG00000002645,ENSBTAG00000007447,ENSBTAG00000046649,…
GO:0019220	regulation of phosphate metabolic process	biological_process	3.9296e-06	389	11495	1453	19402	ENSBTAG00000017486,ENSBTAG00000014958,ENSBTAG00000020102,ENSBTAG00000010426,ENSBTAG00000014555,ENSBTAG00000034827,ENSBTAG00000006616,ENSBTAG00000007636,ENSBTAG00000031524,ENSBTAG00000022622,ENSBTAG00000004150,ENSBTAG00000007195,ENSBTAG00000032017,ENSBTAG00000009435,ENSBTAG00000016830,ENSBTAG00000034885,ENSBTAG00000001815,ENSBTAG00000012870,ENSBTAG00000018069,ENSBTAG00000026275,ENSBTAG00000006665,…
GO:0051174	regulation of phosphorus metabolic process	biological_process	4.2319e-06	390	11495	1458	19402	ENSBTAG00000019813,ENSBTAG00000011022,ENSBTAG00000013096,ENSBTAG00000010059,ENSBTAG00000000878,ENSBTAG00000013225,ENSBTAG00000022671,ENSBTAG00000004685,ENSBTAG00000001918,ENSBTAG00000014917,ENSBTAG00000004751,ENSBTAG00000004380,ENSBTAG00000001444,ENSBTAG00000008441,ENSBTAG00000020301,ENSBTAG00000007952,ENSBTAG00000002699,ENSBTAG00000020199,ENSBTAG00000021872,ENSBTAG00000015628,ENSBTAG00000004679,…	BP
GO:0044087	regulation of cellular component biogenesis	biological_process	4.392e-06	193	11495	656	19402	ENSBTAG00000007245,ENSBTAG00000008571,ENSBTAG00000009654,ENSBTAG00000020417,ENSBTAG00000031558,ENSBTAG00000005985,ENSBTAG00000048264,ENSBTAG00000011356,ENSBTAG00000007993,ENSBTAG00000013244,ENSBTAG00000006451,ENSBTAG00000006439,ENSBTAG00000021462,ENSBTAG00000018295,ENSBTAG00000001660,ENSBTAG00000015475,ENSBTAG00000019044,ENSBTAG00000008719,ENSBTAG00000012393,ENSBTAG00000005357,ENSBTAG00000000962,…
GO:0071840	cellular component organization or biogenesis	biological_process	4.3954e-06	1241	11495	5158	19402	ENSBTAG00000014912,ENSBTAG00000021393,ENSBTAG00000022671,ENSBTAG00000020366,ENSBTAG00000018373,ENSBTAG00000004751,ENSBTAG00000006841,ENSBTAG00000012922,ENSBTAG00000012745,ENSBTAG00000009595,ENSBTAG00000005326,ENSBTAG00000020301,ENSBTAG00000018501,ENSBTAG00000006995,ENSBTAG00000020421,ENSBTAG00000035110,ENSBTAG00000033735,ENSBTAG00000012002,ENSBTAG00000011644,ENSBTAG00000009734,ENSBTAG00000008129,…
GO:0032989	cellular component morphogenesis	biological_process	4.6426e-06	314	11495	1128	19402	ENSBTAG00000031134,ENSBTAG00000016744,ENSBTAG00000021978,ENSBTAG00000015650,ENSBTAG00000017473,ENSBTAG00000002940,ENSBTAG00000011439,ENSBTAG00000013735,ENSBTAG00000026275,ENSBTAG00000014068,ENSBTAG00000020281,ENSBTAG00000021275,ENSBTAG00000008057,ENSBTAG00000019451,ENSBTAG00000009305,ENSBTAG00000014270,ENSBTAG00000034885,ENSBTAG00000006555,ENSBTAG00000017222,ENSBTAG00000003819,ENSBTAG00000016197,…
GO:0007275	multicellular organismal development	biological_process	6.0632e-06	907	11495	3674	19402	ENSBTAG00000013213,ENSBTAG00000015650,ENSBTAG00000024909,ENSBTAG00000020099,ENSBTAG00000016161,ENSBTAG00000020281,ENSBTAG00000016867,ENSBTAG00000026275,ENSBTAG00000009500,ENSBTAG00000012870,ENSBTAG00000039955,ENSBTAG00000013735,ENSBTAG00000034885,ENSBTAG00000003345,ENSBTAG00000014270,ENSBTAG00000039530,ENSBTAG00000000109,ENSBTAG00000017222,ENSBTAG00000003298,ENSBTAG00000015125,ENSBTAG00000000310,…
GO:0000902	cell morphogenesis	biological_process	6.5843e-06	294	11495	1051	19402	ENSBTAG00000018691,ENSBTAG00000015362,ENSBTAG00000016732,ENSBTAG00000014053,ENSBTAG00000009438,ENSBTAG00000005288,ENSBTAG00000010548,ENSBTAG00000013227,ENSBTAG00000006588,ENSBTAG00000014501,ENSBTAG00000001657,ENSBTAG00000016169,ENSBTAG00000019114,ENSBTAG00000015381,ENSBTAG00000010971,ENSBTAG00000018578,ENSBTAG00000047756,ENSBTAG00000012082,ENSBTAG00000001694,ENSBTAG00000015543,ENSBTAG00000005140,…
GO:0040011	locomotion	biological_process	6.67e-06	357	11495	1331	19402	ENSBTAG00000015205,ENSBTAG00000016265,ENSBTAG00000009984,ENSBTAG00000010812,ENSBTAG00000046979,ENSBTAG00000013918,ENSBTAG00000039246,ENSBTAG00000013143,ENSBTAG00000000962,ENSBTAG00000018576,ENSBTAG00000000076,ENSBTAG00000040060,ENSBTAG00000021697,ENSBTAG00000016399,ENSBTAG00000008719,ENSBTAG00000014175,ENSBTAG00000013863,ENSBTAG00000017165,ENSBTAG00000003808,ENSBTAG00000004672,ENSBTAG00000045510,…
GO:0009653	anatomical structure morphogenesis	biological_process	7.0598e-06	560	11495	2167	19402	ENSBTAG00000011962,ENSBTAG00000044195,ENSBTAG00000011291,ENSBTAG00000025471,ENSBTAG00000020566,ENSBTAG00000014835,ENSBTAG00000008814,ENSBTAG00000011971,ENSBTAG00000015343,ENSBTAG00000019585,ENSBTAG00000018508,ENSBTAG00000003295,ENSBTAG00000002362,ENSBTAG00000018502,ENSBTAG00000000033,ENSBTAG00000031590,ENSBTAG00000006209,ENSBTAG00000010531,ENSBTAG00000044097,ENSBTAG00000018824,ENSBTAG00000016349,…
GO:0006396	RNA processing	biological_process	8.7908e-06	209	11495	736	19402	ENSBTAG00000015559,ENSBTAG00000014393,ENSBTAG00000006671,ENSBTAG00000016716,ENSBTAG00000008684,ENSBTAG00000010668,ENSBTAG00000009785,ENSBTAG00000039212,ENSBTAG00000021944,ENSBTAG00000016750,ENSBTAG00000005385,ENSBTAG00000004949,ENSBTAG00000035584,ENSBTAG00000030915,ENSBTAG00000008251,ENSBTAG00000002210,ENSBTAG00000009685,ENSBTAG00000005156,ENSBTAG00000010207,ENSBTAG00000012101,ENSBTAG00000002579,…
GO:0051246	regulation of protein metabolic process	biological_process	8.9463e-06	437	11495	1666	19402	ENSBTAG00000008369,ENSBTAG00000036183,ENSBTAG00000019832,ENSBTAG00000011761,ENSBTAG00000017783,ENSBTAG00000009055,ENSBTAG00000012739,ENSBTAG00000002095,ENSBTAG00000012074,ENSBTAG00000024450,ENSBTAG00000017764,ENSBTAG00000031567,ENSBTAG00000016896,ENSBTAG00000033322,ENSBTAG00000004427,ENSBTAG00000000555,ENSBTAG00000015008,ENSBTAG00000015744,ENSBTAG00000013244,ENSBTAG00000000283,ENSBTAG00000002855,…
GO:0032268	regulation of cellular protein metabolic process	biological_process	1.0909e-05	394	11495	1491	19402	ENSBTAG00000001952,ENSBTAG00000046712,ENSBTAG00000007474,ENSBTAG00000020638,ENSBTAG00000009500,ENSBTAG00000021275,ENSBTAG00000005564,ENSBTAG00000006665,ENSBTAG00000018069,ENSBTAG00000012870,ENSBTAG00000001815,ENSBTAG00000016830,ENSBTAG00000034885,ENSBTAG00000032017,ENSBTAG00000009516,ENSBTAG00000004150,ENSBTAG00000007636,ENSBTAG00000031524,ENSBTAG00000006616,ENSBTAG00000034827,ENSBTAG00000014555,…
GO:0051128	regulation of cellular component organization	biological_process	1.264e-05	459	11495	1750	19402	ENSBTAG00000001657,ENSBTAG00000007847,ENSBTAG00000009696,ENSBTAG00000016193,ENSBTAG00000015764,ENSBTAG00000000267,ENSBTAG00000009438,ENSBTAG00000000791,ENSBTAG00000013227,ENSBTAG00000015362,ENSBTAG00000018691,ENSBTAG00000019947,ENSBTAG00000018103,ENSBTAG00000045569,ENSBTAG00000018449,ENSBTAG00000020244,ENSBTAG00000047756,ENSBTAG00000012082,ENSBTAG00000019403,ENSBTAG00000015543,ENSBTAG00000021581,…
GO:0009987	cellular process	biological_process	1.5785e-05	3362	11495	15253	19402	ENSBTAG00000007100,ENSBTAG00000040082,ENSBTAG00000009998,ENSBTAG00000018278,ENSBTAG00000013306,ENSBTAG00000018674,ENSBTAG00000002914,ENSBTAG00000002041,ENSBTAG00000001825,ENSBTAG00000004915,ENSBTAG00000036260,ENSBTAG00000004761,ENSBTAG00000008397,ENSBTAG00000032137,ENSBTAG00000045986,ENSBTAG00000043971,ENSBTAG00000001794,ENSBTAG00000018730,ENSBTAG00000006126,ENSBTAG00000014224,ENSBTAG00000012909,…
GO:0043062	extracellular structure organization	biological_process	1.7525e-05	70	11495	197	19402	ENSBTAG00000026896,ENSBTAG00000003078,ENSBTAG00000019517,ENSBTAG00000011580,ENSBTAG00000018563,ENSBTAG00000017927,ENSBTAG00000009615,ENSBTAG00000024928,ENSBTAG00000000395,ENSBTAG00000014575,ENSBTAG00000015716,ENSBTAG00000001233,ENSBTAG00000000009,ENSBTAG00000001745,ENSBTAG00000013760,ENSBTAG00000010082,ENSBTAG00000007173,ENSBTAG00000007423,ENSBTAG00000020415,ENSBTAG00000016158,ENSBTAG00000004848,…
GO:0042325	regulation of phosphorylation	biological_process	2.0023e-05	273	11495	1002	19402	ENSBTAG00000039046,ENSBTAG00000008497,ENSBTAG00000047495,ENSBTAG00000015150,ENSBTAG00000012004,ENSBTAG00000005620,ENSBTAG00000007501,ENSBTAG00000002979,ENSBTAG00000025471,ENSBTAG00000031246,ENSBTAG00000008731,ENSBTAG00000021912,ENSBTAG00000003430,ENSBTAG00000016442,ENSBTAG00000005691,ENSBTAG00000014611,ENSBTAG00000032527,ENSBTAG00000009987,ENSBTAG00000009478,ENSBTAG00000039509,ENSBTAG00000016045,…
GO:0031399	regulation of protein modification process	biological_process	2.4352e-05	317	11495	1184	19402	ENSBTAG00000005574,ENSBTAG00000010161,ENSBTAG00000009566,ENSBTAG00000000754,ENSBTAG00000003087,ENSBTAG00000012101,ENSBTAG00000005108,ENSBTAG00000000277,ENSBTAG00000012724,ENSBTAG00000005533,ENSBTAG00000045697,ENSBTAG00000015710,ENSBTAG00000000231,ENSBTAG00000035827,ENSBTAG00000009962,ENSBTAG00000011316,ENSBTAG00000010245,ENSBTAG00000017060,ENSBTAG00000043987,ENSBTAG00000031347,ENSBTAG00000008480,…
GO:0065009	regulation of molecular function	biological_process	2.528e-05	594	11495	2376	19402	ENSBTAG00000009615,ENSBTAG00000017037,ENSBTAG00000024929,ENSBTAG00000040128,ENSBTAG00000018563,ENSBTAG00000002804,ENSBTAG00000046922,ENSBTAG00000004505,ENSBTAG00000047655,ENSBTAG00000008028,ENSBTAG00000020905,ENSBTAG00000006601,ENSBTAG00000000396,ENSBTAG00000013063,ENSBTAG00000002401,ENSBTAG00000035226,ENSBTAG00000019851,ENSBTAG00000012288,ENSBTAG00000001105,ENSBTAG00000007173,ENSBTAG00000001017,…
GO:0001932	regulation of protein phosphorylation	biological_process	2.7989e-05	252	11495	921	19402	ENSBTAG00000019665,ENSBTAG00000020148,ENSBTAG00000014495,ENSBTAG00000020350,ENSBTAG00000024476,ENSBTAG00000010223,ENSBTAG00000014456,ENSBTAG00000018474,ENSBTAG00000020031,ENSBTAG00000018517,ENSBTAG00000010785,ENSBTAG00000005492,ENSBTAG00000016412,ENSBTAG00000015520,ENSBTAG00000004052,ENSBTAG00000007013,ENSBTAG00000017007,ENSBTAG00000015375,ENSBTAG00000009972,ENSBTAG00000017240,ENSBTAG00000008353,…
GO:0048731	system development	biological_process	2.7993e-05	831	11495	3376	19402	ENSBTAG00000004796,ENSBTAG00000014835,ENSBTAG00000020566,ENSBTAG00000025471,ENSBTAG00000008814,ENSBTAG00000022890,ENSBTAG00000013029,ENSBTAG00000044195,ENSBTAG00000011918,ENSBTAG00000002362,ENSBTAG00000018508,ENSBTAG00000003295,ENSBTAG00000002487,ENSBTAG00000013300,ENSBTAG00000021595,ENSBTAG00000006209,ENSBTAG00000010531,ENSBTAG00000031590,ENSBTAG00000014611,ENSBTAG00000000033,ENSBTAG00000011971,…
GO:0030198	extracellular matrix organization	biological_process	2.8143e-05	69	11495	196	19402	ENSBTAG00000001233,ENSBTAG00000000009,ENSBTAG00000001745,ENSBTAG00000013760,ENSBTAG00000016158,ENSBTAG00000007423,ENSBTAG00000020415,ENSBTAG00000004848,ENSBTAG00000010082,ENSBTAG00000007173,ENSBTAG00000011580,ENSBTAG00000026896,ENSBTAG00000003078,ENSBTAG00000019517,ENSBTAG00000024928,ENSBTAG00000009615,ENSBTAG00000014575,ENSBTAG00000000395,ENSBTAG00000015716,ENSBTAG00000018563,ENSBTAG00000017927,…
GO:0050793	regulation of developmental process	biological_process	2.975e-05	474	11495	1840	19402	ENSBTAG00000021393,ENSBTAG00000022671,ENSBTAG00000018200,ENSBTAG00000014171,ENSBTAG00000017574,ENSBTAG00000018373,ENSBTAG00000019813,ENSBTAG00000001768,ENSBTAG00000044185,ENSBTAG00000006841,ENSBTAG00000004110,ENSBTAG00000008441,ENSBTAG00000004380,ENSBTAG00000007338,ENSBTAG00000018061,ENSBTAG00000019685,ENSBTAG00000014549,ENSBTAG00000017195,ENSBTAG00000004679,ENSBTAG00000021815,ENSBTAG00000021872,…
GO:0008219	cell death	biological_process	3.1512e-05	377	11495	1435	19402	ENSBTAG00000017869,ENSBTAG00000004597,ENSBTAG00000013108,ENSBTAG00000005469,ENSBTAG00000044178,ENSBTAG00000006330,ENSBTAG00000011495,ENSBTAG00000011358,ENSBTAG00000017537,ENSBTAG00000017780,ENSBTAG00000017266,ENSBTAG00000001449,ENSBTAG00000045902,ENSBTAG00000000730,ENSBTAG00000038990,ENSBTAG00000020701,ENSBTAG00000020884,ENSBTAG00000031231,ENSBTAG00000016827,ENSBTAG00000000395,ENSBTAG00000019757,…
GO:0016265	death	biological_process	3.1512e-05	377	11495	1435	19402	ENSBTAG00000010543,ENSBTAG00000017642,ENSBTAG00000033304,ENSBTAG00000008027,ENSBTAG00000007812,ENSBTAG00000003446,ENSBTAG00000013645,ENSBTAG00000015361,ENSBTAG00000020244,ENSBTAG00000001694,ENSBTAG00000011322,ENSBTAG00000012082,ENSBTAG00000013227,ENSBTAG00000009438,ENSBTAG00000014149,ENSBTAG00000007662,ENSBTAG00000015362,ENSBTAG00000006346,ENSBTAG00000016169,ENSBTAG00000012211,ENSBTAG00000019114,…
GO:0010467	gene expression	biological_process	3.3724e-05	1089	11495	4593	19402	ENSBTAG00000007399,ENSBTAG00000017448,ENSBTAG00000015151,ENSBTAG00000007394,ENSBTAG00000006214,ENSBTAG00000015481,ENSBTAG00000033319,ENSBTAG00000005441,ENSBTAG00000009949,ENSBTAG00000046402,ENSBTAG00000021649,ENSBTAG00000026732,ENSBTAG00000019043,ENSBTAG00000007353,ENSBTAG00000018941,ENSBTAG00000010255,ENSBTAG00000037389,ENSBTAG00000019847,ENSBTAG00000002565,ENSBTAG00000013831,ENSBTAG00000016661,…
GO:0051179	localization	biological_process	4.4363e-05	1171	11495	4851	19402	ENSBTAG00000014940,ENSBTAG00000016265,ENSBTAG00000009984,ENSBTAG00000010246,ENSBTAG00000010740,ENSBTAG00000004318,ENSBTAG00000002392,ENSBTAG00000040060,ENSBTAG00000006999,ENSBTAG00000005357,ENSBTAG00000016399,ENSBTAG00000008719,ENSBTAG00000021879,ENSBTAG00000025496,ENSBTAG00000006770,ENSBTAG00000017715,ENSBTAG00000045660,ENSBTAG00000002205,ENSBTAG00000012684,ENSBTAG00000011356,ENSBTAG00000005483,…
GO:0012501	programmed cell death	biological_process	4.9806e-05	351	11495	1334	19402	ENSBTAG00000014149,ENSBTAG00000007662,ENSBTAG00000015362,ENSBTAG00000006346,ENSBTAG00000013227,ENSBTAG00000009438,ENSBTAG00000012537,ENSBTAG00000012211,ENSBTAG00000016169,ENSBTAG00000019114,ENSBTAG00000026234,ENSBTAG00000008027,ENSBTAG00000007812,ENSBTAG00000010543,ENSBTAG00000017642,ENSBTAG00000033304,ENSBTAG00000001694,ENSBTAG00000011322,ENSBTAG00000012082,ENSBTAG00000003446,ENSBTAG00000013645,…
GO:0071900	regulation of protein serine/threonine kinase activity	biological_process	6.3216e-05	107	11495	346	19402	ENSBTAG00000014456,ENSBTAG00000001938,ENSBTAG00000010223,ENSBTAG00000024476,ENSBTAG00000020758,ENSBTAG00000020350,ENSBTAG00000004344,ENSBTAG00000017869,ENSBTAG00000019665,ENSBTAG00000007431,ENSBTAG00000038990,ENSBTAG00000001826,ENSBTAG00000006601,ENSBTAG00000017007,ENSBTAG00000016412,ENSBTAG00000004052,ENSBTAG00000005492,ENSBTAG00000018563,ENSBTAG00000005792,ENSBTAG00000040128,ENSBTAG00000020031,…
GO:0006915	apoptotic process	biological_process	6.4848e-05	344	11495	1309	19402	ENSBTAG00000047085,ENSBTAG00000018802,ENSBTAG00000005107,ENSBTAG00000013730,ENSBTAG00000021997,ENSBTAG00000010350,ENSBTAG00000012344,ENSBTAG00000011841,ENSBTAG00000045980,ENSBTAG00000019665,ENSBTAG00000016208,ENSBTAG00000002745,ENSBTAG00000009972,ENSBTAG00000016575,ENSBTAG00000009256,ENSBTAG00000000753,ENSBTAG00000010785,ENSBTAG00000019903,ENSBTAG00000035084,ENSBTAG00000003458,ENSBTAG00000001387,…
GO:0032270	positive regulation of cellular protein metabolic process	biological_process	7.1012e-05	251	11495	927	19402	ENSBTAG00000011753,ENSBTAG00000033304,ENSBTAG00000012724,ENSBTAG00000016297,ENSBTAG00000014288,ENSBTAG00000000277,ENSBTAG00000045697,ENSBTAG00000005533,ENSBTAG00000015710,ENSBTAG00000012206,ENSBTAG00000017642,ENSBTAG00000010543,ENSBTAG00000003087,ENSBTAG00000013899,ENSBTAG00000008027,ENSBTAG00000012101,ENSBTAG00000010161,ENSBTAG00000009566,ENSBTAG00000000754,ENSBTAG00000045569,ENSBTAG00000020244,…
GO:0048869	cellular developmental process	biological_process	8.2885e-05	780	11495	3182	19402	ENSBTAG00000002855,ENSBTAG00000001511,ENSBTAG00000020417,ENSBTAG00000015711,ENSBTAG00000012066,ENSBTAG00000014760,ENSBTAG00000009570,ENSBTAG00000005064,ENSBTAG00000014675,ENSBTAG00000019498,ENSBTAG00000010860,ENSBTAG00000018817,ENSBTAG00000027916,ENSBTAG00000011761,ENSBTAG00000018159,ENSBTAG00000007485,ENSBTAG00000009307,ENSBTAG00000002095,ENSBTAG00000017661,ENSBTAG00000005910,ENSBTAG00000024450,…
GO:0016043	cellular component organization	biological_process	8.3186e-05	1190	11495	5001	19402	ENSBTAG00000014495,ENSBTAG00000014054,ENSBTAG00000016158,ENSBTAG00000009034,ENSBTAG00000014456,ENSBTAG00000000009,ENSBTAG00000046362,ENSBTAG00000008074,ENSBTAG00000001948,ENSBTAG00000007344,ENSBTAG00000011990,ENSBTAG00000013107,ENSBTAG00000017927,ENSBTAG00000002590,ENSBTAG00000015147,ENSBTAG00000011580,ENSBTAG00000015764,ENSBTAG00000016169,ENSBTAG00000001657,ENSBTAG00000018691,ENSBTAG00000015362,…
GO:0044267	cellular protein metabolic process	biological_process	8.5379e-05	943	11495	3929	19402	ENSBTAG00000013830,ENSBTAG00000018040,ENSBTAG00000020696,ENSBTAG00000013924,ENSBTAG00000002704,ENSBTAG00000015891,ENSBTAG00000005490,ENSBTAG00000046971,ENSBTAG00000021686,ENSBTAG00000019648,ENSBTAG00000038536,ENSBTAG00000027015,ENSBTAG00000010647,ENSBTAG00000005371,ENSBTAG00000008330,ENSBTAG00000048305,ENSBTAG00000026754,ENSBTAG00000013866,ENSBTAG00000002033,ENSBTAG00000012312,ENSBTAG00000011650,…
GO:0044085	cellular component biogenesis	biological_process	0.00011082	584	11495	2380	19402	ENSBTAG00000021060,ENSBTAG00000025028,ENSBTAG00000011994,ENSBTAG00000031846,ENSBTAG00000018824,ENSBTAG00000020793,ENSBTAG00000016349,ENSBTAG00000003675,ENSBTAG00000005807,ENSBTAG00000001882,ENSBTAG00000008457,ENSBTAG00000011352,ENSBTAG00000011656,ENSBTAG00000014791,ENSBTAG00000015368,ENSBTAG00000007428,ENSBTAG00000004996,ENSBTAG00000046346,ENSBTAG00000025471,ENSBTAG00000001030,ENSBTAG00000005620,…
GO:0007167	enzyme linked receptor protein signaling pathway	biological_process	0.00012605	194	11495	692	19402	ENSBTAG00000046283,ENSBTAG00000009523,ENSBTAG00000007019,ENSBTAG00000006995,ENSBTAG00000011994,ENSBTAG00000014541,ENSBTAG00000003018,ENSBTAG00000003602,ENSBTAG00000007101,ENSBTAG00000009861,ENSBTAG00000009478,ENSBTAG00000039509,ENSBTAG00000001400,ENSBTAG00000017448,ENSBTAG00000007952,ENSBTAG00000006824,ENSBTAG00000002107,ENSBTAG00000004879,ENSBTAG00000002699,ENSBTAG00000015801,ENSBTAG00000008441,…
GO:0023056	positive regulation of signaling	biological_process	0.00012809	307	11495	1161	19402	ENSBTAG00000008224,ENSBTAG00000039046,ENSBTAG00000013029,ENSBTAG00000018979,ENSBTAG00000018381,ENSBTAG00000017729,ENSBTAG00000008497,ENSBTAG00000047495,ENSBTAG00000015150,ENSBTAG00000012004,ENSBTAG00000005620,ENSBTAG00000009123,ENSBTAG00000046763,ENSBTAG00000004796,ENSBTAG00000002816,ENSBTAG00000031631,ENSBTAG00000025471,ENSBTAG00000015032,ENSBTAG00000003430,ENSBTAG00000010998,ENSBTAG00000005691,…
GO:0023051	regulation of signaling	biological_process	0.00014276	634	11495	2566	19402	ENSBTAG00000002107,ENSBTAG00000008026,ENSBTAG00000009478,ENSBTAG00000015419,ENSBTAG00000044062,ENSBTAG00000017855,ENSBTAG00000003018,ENSBTAG00000014541,ENSBTAG00000006631,ENSBTAG00000037429,ENSBTAG00000017504,ENSBTAG00000013065,ENSBTAG00000015368,ENSBTAG00000005111,ENSBTAG00000014791,ENSBTAG00000013029,ENSBTAG00000039046,ENSBTAG00000020931,ENSBTAG00000020566,ENSBTAG00000031631,ENSBTAG00000004796,…
GO:0010646	regulation of cell communication	biological_process	0.0001657	637	11495	2581	19402	ENSBTAG00000007955,ENSBTAG00000000437,ENSBTAG00000012739,ENSBTAG00000001857,ENSBTAG00000006507,ENSBTAG00000004427,ENSBTAG00000000283,ENSBTAG00000001086,ENSBTAG00000013244,ENSBTAG00000045915,ENSBTAG00000021556,ENSBTAG00000046671,ENSBTAG00000045520,ENSBTAG00000005055,ENSBTAG00000018127,ENSBTAG00000011969,ENSBTAG00000019648,ENSBTAG00000046266,ENSBTAG00000010647,ENSBTAG00000001067,ENSBTAG00000008134,…
GO:0048468	cell development	biological_process	0.0001792	444	11495	1734	19402	ENSBTAG00000000113,ENSBTAG00000007173,ENSBTAG00000010361,ENSBTAG00000014719,ENSBTAG00000007916,ENSBTAG00000007393,ENSBTAG00000022927,ENSBTAG00000012119,ENSBTAG00000044044,ENSBTAG00000047202,ENSBTAG00000015335,ENSBTAG00000018563,ENSBTAG00000046922,ENSBTAG00000010532,ENSBTAG00000005723,ENSBTAG00000019081,ENSBTAG00000016984,ENSBTAG00000009615,ENSBTAG00000019940,ENSBTAG00000011120,ENSBTAG00000024928,…
GO:0009967	positive regulation of signal transduction	biological_process	0.00017992	288	11495	1089	19402	ENSBTAG00000013256,ENSBTAG00000017855,ENSBTAG00000009478,ENSBTAG00000006631,ENSBTAG00000014541,ENSBTAG00000002083,ENSBTAG00000008136,ENSBTAG00000023947,ENSBTAG00000015368,ENSBTAG00000003837,ENSBTAG00000013065,ENSBTAG00000026732,ENSBTAG00000039324,ENSBTAG00000005111,ENSBTAG00000005431,ENSBTAG00000037389,ENSBTAG00000019220,ENSBTAG00000014791,ENSBTAG00000017729,ENSBTAG00000018381,ENSBTAG00000018979,…
GO:0051247	positive regulation of protein metabolic process	biological_process	0.00018135	273	11495	1030	19402	ENSBTAG00000010069,ENSBTAG00000009654,ENSBTAG00000004429,ENSBTAG00000020865,ENSBTAG00000021462,ENSBTAG00000016250,ENSBTAG00000014051,ENSBTAG00000001835,ENSBTAG00000006806,ENSBTAG00000021697,ENSBTAG00000008719,ENSBTAG00000015618,ENSBTAG00000017285,ENSBTAG00000013143,ENSBTAG00000009851,ENSBTAG00000038045,ENSBTAG00000031146,ENSBTAG00000012684,ENSBTAG00000011639,ENSBTAG00000002625,ENSBTAG00000004351,…
GO:0006468	protein phosphorylation	biological_process	0.00019123	354	11495	1361	19402	ENSBTAG00000026915,ENSBTAG00000015171,ENSBTAG00000003060,ENSBTAG00000010279,ENSBTAG00000011953,ENSBTAG00000020194,ENSBTAG00000010042,ENSBTAG00000038495,ENSBTAG00000012939,ENSBTAG00000000570,ENSBTAG00000032021,ENSBTAG00000014069,ENSBTAG00000017636,ENSBTAG00000018153,ENSBTAG00000019627,ENSBTAG00000030999,ENSBTAG00000036287,ENSBTAG00000018114,ENSBTAG00000001805,ENSBTAG00000007963,ENSBTAG00000023377,…
GO:0019538	protein metabolic process	biological_process	0.0001918	1097	11495	4633	19402	ENSBTAG00000014707,ENSBTAG00000000622,ENSBTAG00000037932,ENSBTAG00000046232,ENSBTAG00000015330,ENSBTAG00000009907,ENSBTAG00000011580,ENSBTAG00000017007,ENSBTAG00000001780,ENSBTAG00000010317,ENSBTAG00000014495,ENSBTAG00000016158,ENSBTAG00000031688,ENSBTAG00000014456,ENSBTAG00000020350,ENSBTAG00000046594,ENSBTAG00000020244,ENSBTAG00000009864,ENSBTAG00000003446,ENSBTAG00000046156,ENSBTAG00000006108,…
GO:0043405	regulation of MAP kinase activity	biological_process	0.00019256	66	11495	198	19402	ENSBTAG00000014541,ENSBTAG00000017549,ENSBTAG00000009654,ENSBTAG00000002699,ENSBTAG00000015628,ENSBTAG00000021872,ENSBTAG00000016045,ENSBTAG00000024450,ENSBTAG00000001444,ENSBTAG00000019813,ENSBTAG00000026732,ENSBTAG00000023947,ENSBTAG00000005111,ENSBTAG00000025471,ENSBTAG00000000570,ENSBTAG00000047495,ENSBTAG00000008497,ENSBTAG00000005620,ENSBTAG00000007501,ENSBTAG00000012939,ENSBTAG00000016265,…
GO:0009966	regulation of signal transduction	biological_process	0.0001934	569	11495	2295	19402	ENSBTAG00000009523,ENSBTAG00000046283,ENSBTAG00000014556,ENSBTAG00000007101,ENSBTAG00000003602,ENSBTAG00000014406,ENSBTAG00000011734,ENSBTAG00000013401,ENSBTAG00000021872,ENSBTAG00000002699,ENSBTAG00000001444,ENSBTAG00000004287,ENSBTAG00000008441,ENSBTAG00000021827,ENSBTAG00000035735,ENSBTAG00000005761,ENSBTAG00000019813,ENSBTAG00000018200,ENSBTAG00000017574,ENSBTAG00000000878,ENSBTAG00000000570,…
GO:0007610	behavior	biological_process	0.00021241	169	11495	604	19402	ENSBTAG00000001257,ENSBTAG00000017762,ENSBTAG00000016069,ENSBTAG00000014556,ENSBTAG00000012025,ENSBTAG00000010129,ENSBTAG00000037429,ENSBTAG00000005750,ENSBTAG00000011103,ENSBTAG00000003649,ENSBTAG00000007236,ENSBTAG00000003443,ENSBTAG00000006241,ENSBTAG00000032077,ENSBTAG00000004751,ENSBTAG00000004803,ENSBTAG00000003060,ENSBTAG00000020194,ENSBTAG00000018979,ENSBTAG00000021377,ENSBTAG00000008224,…
GO:0051270	regulation of cellular component movement	biological_process	0.00022815	193	11495	693	19402	ENSBTAG00000000283,ENSBTAG00000011356,ENSBTAG00000007993,ENSBTAG00000013244,ENSBTAG00000020417,ENSBTAG00000011905,ENSBTAG00000031558,ENSBTAG00000001511,ENSBTAG00000012066,ENSBTAG00000011969,ENSBTAG00000010860,ENSBTAG00000031737,ENSBTAG00000005481,ENSBTAG00000019832,ENSBTAG00000024450,ENSBTAG00000002902,ENSBTAG00000007553,ENSBTAG00000012739,ENSBTAG00000017216,ENSBTAG00000004991,ENSBTAG00000019892,…
GO:0060491	regulation of cell projection assembly	biological_process	0.0002292	43	11495	116	19402	ENSBTAG00000033333,ENSBTAG00000004996,ENSBTAG00000006439,ENSBTAG00000006451,ENSBTAG00000007428,ENSBTAG00000016098,ENSBTAG00000011352,ENSBTAG00000007245,ENSBTAG00000017869,ENSBTAG00000022147,ENSBTAG00000017490,ENSBTAG00000020938,ENSBTAG00000007344,ENSBTAG00000002083,ENSBTAG00000007993,ENSBTAG00000011994,ENSBTAG00000008579,ENSBTAG00000045980,ENSBTAG00000032089,ENSBTAG00000030258,ENSBTAG00000003960,…
GO:2000145	regulation of cell motility	biological_process	0.00023919	181	11495	646	19402	ENSBTAG00000010860,ENSBTAG00000031737,ENSBTAG00000005481,ENSBTAG00000011969,ENSBTAG00000012066,ENSBTAG00000020417,ENSBTAG00000011905,ENSBTAG00000031558,ENSBTAG00000000283,ENSBTAG00000007993,ENSBTAG00000011356,ENSBTAG00000013244,ENSBTAG00000006156,ENSBTAG00000026232,ENSBTAG00000004427,ENSBTAG00000047719,ENSBTAG00000014051,ENSBTAG00000002902,ENSBTAG00000024450,ENSBTAG00000017216,ENSBTAG00000012739,…
GO:0030031	cell projection assembly	biological_process	0.00023984	76	11495	234	19402	ENSBTAG00000016291,ENSBTAG00000019451,ENSBTAG00000008057,ENSBTAG00000000369,ENSBTAG00000006661,ENSBTAG00000017711,ENSBTAG00000009696,ENSBTAG00000018691,ENSBTAG00000010548,ENSBTAG00000047756,ENSBTAG00000015543,ENSBTAG00000019771,ENSBTAG00000021978,ENSBTAG00000015773,ENSBTAG00000010161,ENSBTAG00000009512,ENSBTAG00000018165,ENSBTAG00000005108,ENSBTAG00000014068,ENSBTAG00000012724,ENSBTAG00000017266,…
GO:0030030	cell projection organization	biological_process	0.00024603	273	11495	1013	19402	ENSBTAG00000046724,ENSBTAG00000018035,ENSBTAG00000011273,ENSBTAG00000010647,ENSBTAG00000026657,ENSBTAG00000021336,ENSBTAG00000030258,ENSBTAG00000001662,ENSBTAG00000016126,ENSBTAG00000020696,ENSBTAG00000007825,ENSBTAG00000008134,ENSBTAG00000022635,ENSBTAG00000000696,ENSBTAG00000018237,ENSBTAG00000036183,ENSBTAG00000024450,ENSBTAG00000017661,ENSBTAG00000006439,ENSBTAG00000000588,ENSBTAG00000002661,…
GO:0009888	tissue development	biological_process	0.00024666	384	11495	1493	19402	ENSBTAG00000017060,ENSBTAG00000031573,ENSBTAG00000000231,ENSBTAG00000010682,ENSBTAG00000011934,ENSBTAG00000002878,ENSBTAG00000008752,ENSBTAG00000035084,ENSBTAG00000013215,ENSBTAG00000001471,ENSBTAG00000025522,ENSBTAG00000016234,ENSBTAG00000020267,ENSBTAG00000002326,ENSBTAG00000006396,ENSBTAG00000011619,ENSBTAG00000012724,ENSBTAG00000000277,ENSBTAG00000018270,ENSBTAG00000020056,ENSBTAG00000016063,…
GO:0010647	positive regulation of cell communication	biological_process	0.00024756	307	11495	1171	19402	ENSBTAG00000004287,ENSBTAG00000035735,ENSBTAG00000005761,ENSBTAG00000010059,ENSBTAG00000019813,ENSBTAG00000000878,ENSBTAG00000008779,ENSBTAG00000017549,ENSBTAG00000007101,ENSBTAG00000003602,ENSBTAG00000011734,ENSBTAG00000010919,ENSBTAG00000018300,ENSBTAG00000006360,ENSBTAG00000021872,ENSBTAG00000002699,ENSBTAG00000020199,ENSBTAG00000001805,ENSBTAG00000011823,ENSBTAG00000018114,ENSBTAG00000036287,…
GO:2000026	regulation of multicellular organismal development	biological_process	0.00026652	363	11495	1410	19402	ENSBTAG00000002661,ENSBTAG00000008113,ENSBTAG00000001228,ENSBTAG00000000588,ENSBTAG00000017764,ENSBTAG00000044123,ENSBTAG00000019716,ENSBTAG00000012074,ENSBTAG00000007485,ENSBTAG00000012739,ENSBTAG00000021187,ENSBTAG00000024450,ENSBTAG00000019832,ENSBTAG00000036183,ENSBTAG00000016758,ENSBTAG00000027916,ENSBTAG00000010860,ENSBTAG00000011969,ENSBTAG00000001511,ENSBTAG00000010562,ENSBTAG00000005985,…
GO:0051130	positive regulation of cellular component organization	biological_process	0.00027699	220	11495	807	19402	ENSBTAG00000021595,ENSBTAG00000018108,ENSBTAG00000033662,ENSBTAG00000009987,ENSBTAG00000014299,ENSBTAG00000037756,ENSBTAG00000010236,ENSBTAG00000007614,ENSBTAG00000006515,ENSBTAG00000011823,ENSBTAG00000019627,ENSBTAG00000008129,ENSBTAG00000021949,ENSBTAG00000003960,ENSBTAG00000015032,ENSBTAG00000011245,ENSBTAG00000025471,ENSBTAG00000020566,ENSBTAG00000032021,ENSBTAG00000001394,ENSBTAG00000014977,…
GO:0030199	collagen fibril organization	biological_process	0.00027941	20	11495	42	19402	ENSBTAG00000001745,ENSBTAG00000020895,ENSBTAG00000002052,ENSBTAG00000021211,ENSBTAG00000006214,ENSBTAG00000016158,ENSBTAG00000000601,ENSBTAG00000014912,ENSBTAG00000018578,ENSBTAG00000021217,ENSBTAG00000020056,ENSBTAG00000006108,ENSBTAG00000001444,ENSBTAG00000018035,ENSBTAG00000010531,ENSBTAG00000027020,ENSBTAG00000021466,ENSBTAG00000018563,ENSBTAG00000013472,ENSBTAG00000009615
GO:0045860	positive regulation of protein kinase activity	biological_process	0.00029611	109	11495	364	19402	ENSBTAG00000017162,ENSBTAG00000019665,ENSBTAG00000001017,ENSBTAG00000004344,ENSBTAG00000020758,ENSBTAG00000014911,ENSBTAG00000024476,ENSBTAG00000010223,ENSBTAG00000014456,ENSBTAG00000001938,ENSBTAG00000018474,ENSBTAG00000020031,ENSBTAG00000040128,ENSBTAG00000018517,ENSBTAG00000005492,ENSBTAG00000004386,ENSBTAG00000004052,ENSBTAG00000015520,ENSBTAG00000007013,ENSBTAG00000013063,ENSBTAG00000001826,…
GO:0043412	macromolecule modification	biological_process	0.00029876	770	11495	3153	19402	ENSBTAG00000003598,ENSBTAG00000010919,ENSBTAG00000001400,ENSBTAG00000014549,ENSBTAG00000004679,ENSBTAG00000015628,ENSBTAG00000007952,ENSBTAG00000007152,ENSBTAG00000020301,ENSBTAG00000005326,ENSBTAG00000010290,ENSBTAG00000006995,ENSBTAG00000017514,ENSBTAG00000000131,ENSBTAG00000008227,ENSBTAG00000020613,ENSBTAG00000009951,ENSBTAG00000017549,ENSBTAG00000002693,ENSBTAG00000002215,ENSBTAG00000000179,…
GO:0044708	single-organism behavior	biological_process	0.0003007	115	11495	387	19402	ENSBTAG00000014556,ENSBTAG00000016069,ENSBTAG00000008571,ENSBTAG00000020296,ENSBTAG00000010129,ENSBTAG00000030179,ENSBTAG00000012025,ENSBTAG00000003392,ENSBTAG00000019498,ENSBTAG00000001257,ENSBTAG00000010860,ENSBTAG00000015711,ENSBTAG00000013657,ENSBTAG00000007955,ENSBTAG00000021187,ENSBTAG00000003649,ENSBTAG00000007740,ENSBTAG00000046142,ENSBTAG00000032077,ENSBTAG00000004803,ENSBTAG00000004751,…
GO:0033674	positive regulation of kinase activity	biological_process	0.00032872	118	11495	399	19402	ENSBTAG00000024450,ENSBTAG00000019832,ENSBTAG00000023947,ENSBTAG00000026732,ENSBTAG00000019813,ENSBTAG00000013096,ENSBTAG00000004427,ENSBTAG00000005111,ENSBTAG00000013225,ENSBTAG00000014051,ENSBTAG00000009654,ENSBTAG00000017549,ENSBTAG00000014541,ENSBTAG00000000283,ENSBTAG00000015744,ENSBTAG00000017514,ENSBTAG00000021872,ENSBTAG00000002699,ENSBTAG00000010795,ENSBTAG00000027916,ENSBTAG00000001085,…
GO:0061437	renal system vasculature development	biological_process	0.00033957	11	11495	18	19402	ENSBTAG00000015362,ENSBTAG00000014051,ENSBTAG00000012066,ENSBTAG00000014614,ENSBTAG00000021697,ENSBTAG00000008113,ENSBTAG00000007173,ENSBTAG00000021827,ENSBTAG00000043971,ENSBTAG00000020031,ENSBTAG00000010562
GO:0061440	kidney vasculature development	biological_process	0.00033957	11	11495	18	19402	ENSBTAG00000015362,ENSBTAG00000012066,ENSBTAG00000014051,ENSBTAG00000021697,ENSBTAG00000008113,ENSBTAG00000014614,ENSBTAG00000007173,ENSBTAG00000043971,ENSBTAG00000020031,ENSBTAG00000021827,ENSBTAG00000010562
GO:0031401	positive regulation of protein modification process	biological_process	0.00037446	210	11495	781	19402	ENSBTAG00000021462,ENSBTAG00000020865,ENSBTAG00000004427,ENSBTAG00000016250,ENSBTAG00000014051,ENSBTAG00000017764,ENSBTAG00000024450,ENSBTAG00000012074,ENSBTAG00000019832,ENSBTAG00000027916,ENSBTAG00000010795,ENSBTAG00000016981,ENSBTAG00000004749,ENSBTAG00000046671,ENSBTAG00000012066,ENSBTAG00000009654,ENSBTAG00000001749,ENSBTAG00000001511,ENSBTAG00000002855,ENSBTAG00000000283,ENSBTAG00000013244,…
GO:0035589	G-protein coupled purinergic nucleotide receptor signaling pathway	biological_process	0.00037498	9	11495	14	19402	ENSBTAG00000020144,ENSBTAG00000040541,ENSBTAG00000015837,ENSBTAG00000001465,ENSBTAG00000039050,ENSBTAG00000031397,ENSBTAG00000011192,ENSBTAG00000047839,ENSBTAG00000020990
GO:0050790	regulation of catalytic activity	biological_process	0.00038257	422	11495	1663	19402	ENSBTAG00000015715,ENSBTAG00000026283,ENSBTAG00000001102,ENSBTAG00000008868,ENSBTAG00000016260,ENSBTAG00000020518,ENSBTAG00000032289,ENSBTAG00000012328,ENSBTAG00000001283,ENSBTAG00000000205,ENSBTAG00000009065,ENSBTAG00000008004,ENSBTAG00000001321,ENSBTAG00000008703,ENSBTAG00000032808,ENSBTAG00000021591,ENSBTAG00000004305,ENSBTAG00000015457,ENSBTAG00000001242,ENSBTAG00000007080,ENSBTAG00000019550,…
GO:0009062	fatty acid catabolic process	biological_process	0.00038669	31	11495	77	19402	ENSBTAG00000006978,ENSBTAG00000003885,ENSBTAG00000014911,ENSBTAG00000001400,ENSBTAG00000011934,ENSBTAG00000005709,ENSBTAG00000004297,ENSBTAG00000014649,ENSBTAG00000031010,ENSBTAG00000003718,ENSBTAG00000047649,ENSBTAG00000003072,ENSBTAG00000001936,ENSBTAG00000016048,ENSBTAG00000038321,ENSBTAG00000017636,ENSBTAG00000017710,ENSBTAG00000047869,ENSBTAG00000007787,ENSBTAG00000006200,ENSBTAG00000003887,…
GO:0034440	lipid oxidation	biological_process	0.00038683	31	11495	77	19402	ENSBTAG00000009727,ENSBTAG00000006978,ENSBTAG00000003885,ENSBTAG00000014911,ENSBTAG00000001400,ENSBTAG00000014069,ENSBTAG00000003718,ENSBTAG00000047649,ENSBTAG00000003072,ENSBTAG00000016048,ENSBTAG00000004297,ENSBTAG00000014649,ENSBTAG00000031010,ENSBTAG00000003887,ENSBTAG00000004248,ENSBTAG00000006200,ENSBTAG00000019813,ENSBTAG00000030174,ENSBTAG00000019315,ENSBTAG00000017710,ENSBTAG00000017636,…
GO:0006635	fatty acid beta-oxidation	biological_process	0.00040123	24	11495	55	19402	ENSBTAG00000009965,ENSBTAG00000002863,ENSBTAG00000046922,ENSBTAG00000038845,ENSBTAG00000038043,ENSBTAG00000010490,ENSBTAG00000010579,ENSBTAG00000017710,ENSBTAG00000017636,ENSBTAG00000007787,ENSBTAG00000006200,ENSBTAG00000003887,ENSBTAG00000019813,ENSBTAG00000030174,ENSBTAG00000004297,ENSBTAG00000014649,ENSBTAG00000031010,ENSBTAG00000047649,ENSBTAG00000003072,ENSBTAG00000016048,ENSBTAG00000006978,…
GO:0030334	regulation of cell migration	biological_process	0.00040871	172	11495	616	19402	ENSBTAG00000026232,ENSBTAG00000006156,ENSBTAG00000014051,ENSBTAG00000004427,ENSBTAG00000047719,ENSBTAG00000017216,ENSBTAG00000012739,ENSBTAG00000004991,ENSBTAG00000019892,ENSBTAG00000002902,ENSBTAG00000019832,ENSBTAG00000005481,ENSBTAG00000031737,ENSBTAG00000010860,ENSBTAG00000011969,ENSBTAG00000012066,ENSBTAG00000031558,ENSBTAG00000020417,ENSBTAG00000011905,ENSBTAG00000013244,ENSBTAG00000011356,…
GO:0008380	RNA splicing	biological_process	0.00044846	89	11495	296	19402	ENSBTAG00000005441,ENSBTAG00000011586,ENSBTAG00000001553,ENSBTAG00000031846,ENSBTAG00000013162,ENSBTAG00000008472,ENSBTAG00000040006,ENSBTAG00000023610,ENSBTAG00000039263,ENSBTAG00000014766,ENSBTAG00000014771,ENSBTAG00000047713,ENSBTAG00000013587,ENSBTAG00000001697,ENSBTAG00000015187,ENSBTAG00000012739,ENSBTAG00000008457,ENSBTAG00000011656,ENSBTAG00000008369,ENSBTAG00000008498,ENSBTAG00000031561,…
GO:0072012	glomerulus vasculature development	biological_process	0.00045939	10	11495	16	19402	ENSBTAG00000014614,ENSBTAG00000008113,ENSBTAG00000021697,ENSBTAG00000014051,ENSBTAG00000012066,ENSBTAG00000015362,ENSBTAG00000010562,ENSBTAG00000021827,ENSBTAG00000043971,ENSBTAG00000007173
GO:0031324	negative regulation of cellular metabolic process	biological_process	0.0005171	400	11495	1589	19402	ENSBTAG00000020905,ENSBTAG00000013063,ENSBTAG00000011851,ENSBTAG00000025443,ENSBTAG00000009615,ENSBTAG00000017037,ENSBTAG00000000394,ENSBTAG00000018563,ENSBTAG00000046922,ENSBTAG00000016401,ENSBTAG00000016368,ENSBTAG00000014400,ENSBTAG00000003421,ENSBTAG00000007053,ENSBTAG00000044044,ENSBTAG00000019909,ENSBTAG00000012498,ENSBTAG00000047293,ENSBTAG00000021029,ENSBTAG00000000266,ENSBTAG00000010361,…
GO:0019395	fatty acid oxidation	biological_process	0.00053902	30	11495	75	19402	ENSBTAG00000009727,ENSBTAG00000006978,ENSBTAG00000003885,ENSBTAG00000014911,ENSBTAG00000001400,ENSBTAG00000014069,ENSBTAG00000047649,ENSBTAG00000003718,ENSBTAG00000003072,ENSBTAG00000016048,ENSBTAG00000004297,ENSBTAG00000014649,ENSBTAG00000031010,ENSBTAG00000004248,ENSBTAG00000003887,ENSBTAG00000006200,ENSBTAG00000019813,ENSBTAG00000030174,ENSBTAG00000017636,ENSBTAG00000017710,ENSBTAG00000007787,…
GO:0032970	regulation of actin filament-based process	biological_process	0.00056334	92	11495	304	19402	ENSBTAG00000019181,ENSBTAG00000014299,ENSBTAG00000018035,ENSBTAG00000031590,ENSBTAG00000007614,ENSBTAG00000033662,ENSBTAG00000000871,ENSBTAG00000021595,ENSBTAG00000018108,ENSBTAG00000009987,ENSBTAG00000030258,ENSBTAG00000032089,ENSBTAG00000009565,ENSBTAG00000004672,ENSBTAG00000021576,ENSBTAG00000034987,ENSBTAG00000046763,ENSBTAG00000012004,ENSBTAG00000013143,XLOC_045435,ENSBTAG00000001446,ENSBTAG…
GO:0032879	regulation of localization	biological_process	0.000579	451	11495	1786	19402	ENSBTAG00000019832,ENSBTAG00000024450,ENSBTAG00000007553,ENSBTAG00000012739,ENSBTAG00000017216,ENSBTAG00000000437,ENSBTAG00000004427,ENSBTAG00000026232,ENSBTAG00000000322,ENSBTAG00000008113,ENSBTAG00000000283,ENSBTAG00000013244,ENSBTAG00000045915,ENSBTAG00000020417,ENSBTAG00000011905,ENSBTAG00000001511,ENSBTAG00000010562,ENSBTAG00000008336,ENSBTAG00000019277,ENSBTAG00000011969,ENSBTAG00000012066,…
GO:0031323	regulation of cellular metabolic process	biological_process	0.0005896	1111	11495	4709	19402	ENSBTAG00000018059,ENSBTAG00000013732,ENSBTAG00000015635,ENSBTAG00000020173,ENSBTAG00000014031,ENSBTAG00000039720,ENSBTAG00000018535,ENSBTAG00000010373,ENSBTAG00000016126,ENSBTAG00000000696,ENSBTAG00000031750,ENSBTAG00000009346,ENSBTAG00000012393,ENSBTAG00000007968,ENSBTAG00000005910,ENSBTAG00000010298,ENSBTAG00000002095,ENSBTAG00000014424,ENSBTAG00000017836,ENSBTAG00000003953,ENSBTAG00000017783,…
GO:0097190	apoptotic signaling pathway	biological_process	0.00061013	130	11495	456	19402	ENSBTAG00000006366,ENSBTAG00000016896,ENSBTAG00000011636,ENSBTAG00000018159,ENSBTAG00000004272,ENSBTAG00000010731,ENSBTAG00000019514,ENSBTAG00000011969,ENSBTAG00000046671,ENSBTAG00000031737,ENSBTAG00000016758,ENSBTAG00000030179,ENSBTAG00000020417,ENSBTAG00000013982,ENSBTAG00000011639,ENSBTAG00000007559,ENSBTAG00000018035,ENSBTAG00000021686,ENSBTAG00000015635,ENSBTAG00000019648,ENSBTAG00000014809,…
GO:0007169	transmembrane receptor protein tyrosine kinase signaling pathway	biological_process	0.00061267	126	11495	434	19402	ENSBTAG00000048264,ENSBTAG00000014541,ENSBTAG00000009861,ENSBTAG00000007101,ENSBTAG00000003602,ENSBTAG00000007019,ENSBTAG00000009523,ENSBTAG00000019291,ENSBTAG00000000283,ENSBTAG00000011994,ENSBTAG00000007952,ENSBTAG00000017448,ENSBTAG00000006824,ENSBTAG00000004879,ENSBTAG00000002699,ENSBTAG00000011969,ENSBTAG00000039509,ENSBTAG00000001400,ENSBTAG00000006507,ENSBTAG00000015801,ENSBTAG00000001857,…
GO:0009892	negative regulation of metabolic process	biological_process	0.00062944	435	11495	1740	19402	ENSBTAG00000015635,ENSBTAG00000046724,ENSBTAG00000017255,ENSBTAG00000020173,ENSBTAG00000019648,ENSBTAG00000017382,ENSBTAG00000005455,ENSBTAG00000013880,ENSBTAG00000018535,ENSBTAG00000010373,ENSBTAG00000011945,ENSBTAG00000020780,ENSBTAG00000002953,ENSBTAG00000010627,ENSBTAG00000033268,ENSBTAG00000026754,ENSBTAG00000012102,ENSBTAG00000000841,ENSBTAG00000021008,ENSBTAG00000012485,ENSBTAG00000017783,…
GO:0035437	maintenance of protein localization in endoplasmic reticulum	biological_process	0.00067548	7	11495	9	19402	ENSBTAG00000009307,ENSBTAG00000015482,ENSBTAG00000007152,ENSBTAG00000004463,ENSBTAG00000009886,ENSBTAG00000019451,ENSBTAG00000007662
GO:0007611	learning or memory	biological_process	0.00071694	55	11495	164	19402	ENSBTAG00000000064,ENSBTAG00000007104,ENSBTAG00000047719,ENSBTAG00000011156,ENSBTAG00000020701,ENSBTAG00000003649,ENSBTAG00000007740,ENSBTAG00000006241,ENSBTAG00000013107,ENSBTAG00000015226,ENSBTAG00000046142,ENSBTAG00000004803,ENSBTAG00000010860,ENSBTAG00000047202,ENSBTAG00000000244,ENSBTAG00000003392,ENSBTAG00000019498,ENSBTAG00000006899,ENSBTAG00000010223,ENSBTAG00000015711,ENSBTAG00000012119,…
GO:0001503	ossification	biological_process	0.00072783	81	11495	267	19402	ENSBTAG00000020935,ENSBTAG00000019267,ENSBTAG00000000231,ENSBTAG00000026972,ENSBTAG00000013134,ENSBTAG00000016169,ENSBTAG00000003345,ENSBTAG00000016103,ENSBTAG00000020742,ENSBTAG00000015362,ENSBTAG00000002878,ENSBTAG00000013227,ENSBTAG00000015650,ENSBTAG00000024909,ENSBTAG00000013213,ENSBTAG00000016234,ENSBTAG00000013984,ENSBTAG00000017642,ENSBTAG00000000266,ENSBTAG00000011268,ENSBTAG00000000184,…
GO:0048813	dendrite morphogenesis	biological_process	0.00073235	34	11495	89	19402	ENSBTAG00000047202,ENSBTAG00000044097,ENSBTAG00000013244,ENSBTAG00000045902,ENSBTAG00000010129,ENSBTAG00000030179,ENSBTAG00000008571,ENSBTAG00000011851,ENSBTAG00000006366,ENSBTAG00000004996,ENSBTAG00000036183,ENSBTAG00000015335,ENSBTAG00000013107,ENSBTAG00000018517,ENSBTAG00000040338,ENSBTAG00000015377,ENSBTAG00000020087,ENSBTAG00000009305,ENSBTAG00000012939,ENSBTAG00000002816,ENSBTAG00000017222,…
GO:0090502	RNA phosphodiester bond hydrolysis, endonucleolytic	biological_process	0.00076994	22	11495	53	19402	ENSBTAG00000000267,ENSBTAG00000011316,ENSBTAG00000011514,ENSBTAG00000037980,ENSBTAG00000005385,ENSBTAG00000010729,ENSBTAG00000016235,ENSBTAG00000005683,ENSBTAG00000015339,ENSBTAG00000012275,ENSBTAG00000020795,ENSBTAG00000016716,ENSBTAG00000021939,ENSBTAG00000009661,ENSBTAG00000019949,ENSBTAG00000009757,ENSBTAG00000016369,ENSBTAG00000006486,ENSBTAG00000047434,ENSBTAG00000006059,ENSBTAG00000000064,…
GO:0044260	cellular macromolecule metabolic process	biological_process	0.00079459	1656	11495	7245	19402	ENSBTAG00000001134,ENSBTAG00000016445,ENSBTAG00000020998,ENSBTAG00000004262,ENSBTAG00000011478,ENSBTAG00000047673,ENSBTAG00000002575,ENSBTAG00000037757,ENSBTAG00000027246,ENSBTAG00000012046,ENSBTAG00000003560,ENSBTAG00000009939,XLOC_045435,ENSBTAG00000037980,ENSBTAG00000007123,ENSBTAG00000013273,ENSBTAG00000038495,ENSBTAG00000046208,ENSBTAG00000010042,ENSBTAG00000048308,ENSBTAG00000008321,ENSBTAG…
GO:0007155	cell adhesion	biological_process	0.00079541	203	11495	745	19402	ENSBTAG00000002878,ENSBTAG00000032092,ENSBTAG00000015362,ENSBTAG00000001368,ENSBTAG00000027446,ENSBTAG00000010682,ENSBTAG00000011515,ENSBTAG00000004081,ENSBTAG00000013227,ENSBTAG00000000802,ENSBTAG00000014501,ENSBTAG00000039520,ENSBTAG00000017992,ENSBTAG00000017060,ENSBTAG00000009696,ENSBTAG00000010971,ENSBTAG00000012409,ENSBTAG00000021945,ENSBTAG00000010634,ENSBTAG00000024772,ENSBTAG00000012724,…
GO:0035590	purinergic nucleotide receptor signaling pathway	biological_process	0.00080805	12	11495	23	19402	ENSBTAG00000039050,ENSBTAG00000010812,ENSBTAG00000031397,ENSBTAG00000002902,ENSBTAG00000001465,ENSBTAG00000019244,ENSBTAG00000047839,ENSBTAG00000020990,ENSBTAG00000011192,ENSBTAG00000020144,ENSBTAG00000040541,ENSBTAG00000015837
GO:0010562	positive regulation of phosphorus metabolic process	biological_process	0.00081306	182	11495	678	19402	ENSBTAG00000019665,ENSBTAG00000020148,ENSBTAG00000014456,ENSBTAG00000010223,ENSBTAG00000024476,ENSBTAG00000018517,ENSBTAG00000018474,ENSBTAG00000020031,ENSBTAG00000005492,ENSBTAG00000010785,ENSBTAG00000007013,ENSBTAG00000004052,ENSBTAG00000015520,ENSBTAG00000017240,ENSBTAG00000008353,ENSBTAG00000007431,ENSBTAG00000009972,ENSBTAG00000015375,ENSBTAG00000026234,ENSBTAG00000000231,ENSBTAG00000031347,…
GO:0045937	positive regulation of phosphate metabolic process	biological_process	0.00081306	182	11495	678	19402	ENSBTAG00000018069,ENSBTAG00000001815,ENSBTAG00000012870,ENSBTAG00000006665,ENSBTAG00000016260,ENSBTAG00000020518,ENSBTAG00000021275,ENSBTAG00000012328,ENSBTAG00000009065,ENSBTAG00000000205,ENSBTAG00000001321,ENSBTAG00000003564,ENSBTAG00000001952,ENSBTAG00000008703,ENSBTAG00000010426,ENSBTAG00000015457,ENSBTAG00000017457,ENSBTAG00000006616,ENSBTAG00000014555,ENSBTAG00000034827,ENSBTAG00000017422,…
GO:0030282	bone mineralization	biological_process	0.000821	31	11495	83	19402	ENSBTAG00000000033,ENSBTAG00000046922,ENSBTAG00000013213,ENSBTAG00000014707,ENSBTAG00000011990,ENSBTAG00000018114,ENSBTAG00000002902,ENSBTAG00000016234,ENSBTAG00000002317,ENSBTAG00000001835,ENSBTAG00000013984,ENSBTAG00000022671,ENSBTAG00000020701,ENSBTAG00000005111,ENSBTAG00000017863,ENSBTAG00000020780,ENSBTAG00000002500,ENSBTAG00000008113,ENSBTAG00000002072,ENSBTAG00000031185,ENSBTAG00000001768,…
GO:0044238	primary metabolic process	biological_process	0.00087265	2111	11495	9293	19402	ENSBTAG00000039036,ENSBTAG00000022767,ENSBTAG00000008579,ENSBTAG00000017395,ENSBTAG00000009727,ENSBTAG00000004054,ENSBTAG00000044178,ENSBTAG00000020504,ENSBTAG00000008241,ENSBTAG00000014943,ENSBTAG00000010851,ENSBTAG00000005462,ENSBTAG00000020701,ENSBTAG00000000730,ENSBTAG00000040418,ENSBTAG00000000492,ENSBTAG00000014606,ENSBTAG00000032017,ENSBTAG00000047330,ENSBTAG00000015125,ENSBTAG00000014649,…
GO:0000904	cell morphogenesis involved in differentiation	biological_process	0.00087523	177	11495	642	19402	ENSBTAG00000011971,ENSBTAG00000019627,ENSBTAG00000005155,ENSBTAG00000044010,ENSBTAG00000021949,ENSBTAG00000013875,ENSBTAG00000011245,ENSBTAG00000007963,ENSBTAG00000009987,ENSBTAG00000006209,ENSBTAG00000031590,ENSBTAG00000010976,ENSBTAG00000003060,ENSBTAG00000002816,ENSBTAG00000014977,ENSBTAG00000012939,ENSBTAG00000000570,ENSBTAG00000012004,ENSBTAG00000005750,ENSBTAG00000007428,ENSBTAG00000043991,…
GO:0033043	regulation of organelle organization	biological_process	0.00091335	243	11495	917	19402	ENSBTAG00000022927,ENSBTAG00000044178,ENSBTAG00000003421,ENSBTAG00000016368,ENSBTAG00000045834,ENSBTAG00000010103,ENSBTAG00000008579,ENSBTAG00000014719,ENSBTAG00000012077,ENSBTAG00000000113,ENSBTAG00000011388,ENSBTAG00000019909,ENSBTAG00000001209,ENSBTAG00000012498,ENSBTAG00000007393,ENSBTAG00000015278,ENSBTAG00000011532,ENSBTAG00000019517,ENSBTAG00000020701,ENSBTAG00000000730,ENSBTAG00000033333,…
GO:0007422	peripheral nervous system development	biological_process	0.00094374	22	11495	53	19402	ENSBTAG00000022635,ENSBTAG00000000266,ENSBTAG00000012061,ENSBTAG00000045895,ENSBTAG00000000696,ENSBTAG00000018854,ENSBTAG00000007136,ENSBTAG00000010223,ENSBTAG00000040060,ENSBTAG00000012604,ENSBTAG00000015784,ENSBTAG00000001400,ENSBTAG00000004150,ENSBTAG00000039161,ENSBTAG00000010647,ENSBTAG00000017151,ENSBTAG00000013735,ENSBTAG00000017636,ENSBTAG00000044123,ENSBTAG00000006324,ENSBTAG00000008134,…
GO:0070887	cellular response to chemical stimulus	biological_process	0.00094564	462	11495	1876	19402	ENSBTAG00000008136,ENSBTAG00000010050,ENSBTAG00000013065,ENSBTAG00000026732,ENSBTAG00000002650,ENSBTAG00000039324,ENSBTAG00000012047,ENSBTAG00000017837,ENSBTAG00000008095,ENSBTAG00000005111,ENSBTAG00000002703,ENSBTAG00000015187,ENSBTAG00000037389,ENSBTAG00000016349,ENSBTAG00000002163,ENSBTAG00000011500,ENSBTAG00000013256,ENSBTAG00000017762,ENSBTAG00000019979,ENSBTAG00000011994,ENSBTAG00000019577,…
GO:0030154	cell differentiation	biological_process	0.00098938	703	11495	2914	19402	ENSBTAG00000025046,ENSBTAG00000012870,ENSBTAG00000039955,ENSBTAG00000013735,ENSBTAG00000020281,ENSBTAG00000009500,ENSBTAG00000013213,ENSBTAG00000015650,ENSBTAG00000020099,ENSBTAG00000024909,ENSBTAG00000017486,ENSBTAG00000016197,ENSBTAG00000010426,ENSBTAG00000000060,ENSBTAG00000026768,ENSBTAG00000008057,ENSBTAG00000032017,ENSBTAG00000014270,ENSBTAG00000039530,ENSBTAG00000034885,ENSBTAG00000003345,…
GO:0038061	NIK/NF-kappaB cascade	biological_process	0.0010103	31	11495	83	19402	ENSBTAG00000024772,ENSBTAG00000033304,ENSBTAG00000012684,ENSBTAG00000000277,ENSBTAG00000017636,ENSBTAG00000015032,ENSBTAG00000038990,ENSBTAG00000018069,ENSBTAG00000010971,ENSBTAG00000001826,ENSBTAG00000013982,ENSBTAG00000008703,ENSBTAG00000015386,ENSBTAG00000002625,ENSBTAG00000035735,ENSBTAG00000001321,ENSBTAG00000010408,ENSBTAG00000009493,ENSBTAG00000004505,ENSBTAG00000037389,ENSBTAG00000036287,…
GO:0043170	macromolecule metabolic process	biological_process	0.0010185	1826	11495	8025	19402	ENSBTAG00000020795,ENSBTAG00000013955,ENSBTAG00000009746,ENSBTAG00000014592,ENSBTAG00000014766,ENSBTAG00000007167,ENSBTAG00000013726,ENSBTAG00000009654,ENSBTAG00000012020,ENSBTAG00000008571,ENSBTAG00000020865,ENSBTAG00000023039,ENSBTAG00000015475,ENSBTAG00000017746,ENSBTAG00000007740,ENSBTAG00000019010,ENSBTAG00000001697,ENSBTAG00000010731,ENSBTAG00000019892,ENSBTAG00000003456,ENSBTAG00000046142,…
GO:0080090	regulation of primary metabolic process	biological_process	0.0010313	1080	11495	4589	19402	ENSBTAG00000016412,ENSBTAG00000018730,ENSBTAG00000043971,ENSBTAG00000004761,ENSBTAG00000013330,ENSBTAG00000008397,ENSBTAG00000001825,ENSBTAG00000013306,ENSBTAG00000001745,ENSBTAG00000040082,ENSBTAG00000011268,ENSBTAG00000018745,ENSBTAG00000015710,ENSBTAG00000045697,ENSBTAG00000003087,ENSBTAG00000012101,ENSBTAG00000017831,ENSBTAG00000016684,ENSBTAG00000015386,ENSBTAG00000005574,ENSBTAG00000001486,…
GO:0071704	organic substance metabolic process	biological_process	0.0010459	2188	11495	9651	19402	ENSBTAG00000012838,ENSBTAG00000002083,ENSBTAG00000003165,ENSBTAG00000015482,ENSBTAG00000020938,ENSBTAG00000003915,ENSBTAG00000012996,ENSBTAG00000005431,ENSBTAG00000025617,ENSBTAG00000045919,ENSBTAG00000019220,ENSBTAG00000013045,ENSBTAG00000046092,ENSBTAG00000008136,ENSBTAG00000032014,ENSBTAG00000003328,ENSBTAG00000031786,ENSBTAG00000012061,ENSBTAG00000014043,ENSBTAG00000031756,ENSBTAG00000046763,…
GO:0042254	ribosome biogenesis	biological_process	0.0010749	76	11495	264	19402	ENSBTAG00000007728,ENSBTAG00000013045,ENSBTAG00000012745,ENSBTAG00000014917,ENSBTAG00000012739,ENSBTAG00000031082,ENSBTAG00000014101,ENSBTAG00000019854,ENSBTAG00000020366,ENSBTAG00000016435,ENSBTAG00000017441,ENSBTAG00000006963,ENSBTAG00000021060,ENSBTAG00000007639,ENSBTAG00000020886,ENSBTAG00000047194,ENSBTAG00000012746,ENSBTAG00000010729,ENSBTAG00000018329,ENSBTAG00000020795,ENSBTAG00000009595,…
GO:1901678	iron coordination entity transport	biological_process	0.0011052	8	11495	12	19402	ENSBTAG00000003564,ENSBTAG00000007762,ENSBTAG00000014149,ENSBTAG00000040078,ENSBTAG00000016467,ENSBTAG00000015974,ENSBTAG00000020607,ENSBTAG00000032331
GO:0010941	regulation of cell death	biological_process	0.0011114	298	11495	1162	19402	ENSBTAG00000001657,ENSBTAG00000026234,ENSBTAG00000019114,ENSBTAG00000012211,ENSBTAG00000016169,ENSBTAG00000015362,ENSBTAG00000007662,ENSBTAG00000009438,ENSBTAG00000013227,ENSBTAG00000012082,ENSBTAG00000001694,ENSBTAG00000015361,ENSBTAG00000020244,ENSBTAG00000013645,ENSBTAG00000003446,ENSBTAG00000007812,ENSBTAG00000008027,ENSBTAG00000033304,ENSBTAG00000010543,ENSBTAG00000017642,ENSBTAG00000007580,…
GO:0022610	biological adhesion	biological_process	0.001123	203	11495	750	19402	ENSBTAG00000013063,ENSBTAG00000006037,XLOC_008557,ENSBTAG00000040432,ENSBTAG00000040128,ENSBTAG00000015377,ENSBTAG00000016961,ENSBTAG00000022927,ENSBTAG00000014169,ENSBTAG00000017685,ENSBTAG00000015405,ENSBTAG00000010420,ENSBTAG00000015439,ENSBTAG00000008579,ENSBTAG00000001017,ENSBTAG00000015549,ENSBTAG00000007173,ENSBTAG00000005327,ENSBTAG00000017266,ENSBTAG00000045895,ENSBTAG00000001209,ENSBTAG…
GO:0031333	negative regulation of protein complex assembly	biological_process	0.0011397	38	11495	107	19402	ENSBTAG00000015475,ENSBTAG00000003265,ENSBTAG00000004751,ENSBTAG00000004505,ENSBTAG00000020938,ENSBTAG00000014295,ENSBTAG00000012288,ENSBTAG00000031558,ENSBTAG00000002157,ENSBTAG00000000113,ENSBTAG00000010103,ENSBTAG00000014719,ENSBTAG00000006995,ENSBTAG00000021581,ENSBTAG00000019067,ENSBTAG00000021576,ENSBTAG00000034987,ENSBTAG00000015027,ENSBTAG00000009139,ENSBTAG00000005108,ENSBTAG00000021595,…
GO:0002407	dendritic cell chemotaxis	biological_process	0.0011443	9	11495	15	19402	ENSBTAG00000002902,ENSBTAG00000007927,ENSBTAG00000010161,ENSBTAG00000012739,ENSBTAG00000015150,ENSBTAG00000032084,ENSBTAG00000012684,ENSBTAG00000001815,ENSBTAG00000018103
GO:0000460	maturation of 5.8S rRNA	biological_process	0.0011609	13	11495	26	19402	ENSBTAG00000002590,ENSBTAG00000021060,ENSBTAG00000009757,ENSBTAG00000007728,ENSBTAG00000009746,ENSBTAG00000016733,ENSBTAG00000016716,ENSBTAG00000020795,ENSBTAG00000010729,ENSBTAG00000018329,ENSBTAG00000002210,ENSBTAG00000009685,ENSBTAG00000015559
GO:0030833	regulation of actin filament polymerization	biological_process	0.0011831	48	11495	146	19402	ENSBTAG00000022927,ENSBTAG00000020938,ENSBTAG00000007725,ENSBTAG00000045980,ENSBTAG00000014719,ENSBTAG00000006995,ENSBTAG00000002157,ENSBTAG00000031558,ENSBTAG00000014295,ENSBTAG00000019517,ENSBTAG00000015278,ENSBTAG00000003265,ENSBTAG00000004996,ENSBTAG00000021462,ENSBTAG00000011990,ENSBTAG00000019044,ENSBTAG00000016098,ENSBTAG00000004751,ENSBTAG00000004915,ENSBTAG00000006071,ENSBTAG00000004732,…
GO:0061030	epithelial cell differentiation involved in mammary gland alveolus development	biological_process	0.0012227	4	11495	4	19402	ENSBTAG00000000009,ENSBTAG00000020935,ENSBTAG00000021187,ENSBTAG00000019114
GO:0048513	organ development	biological_process	0.0012602	604	11495	2490	19402	ENSBTAG00000043971,ENSBTAG00000013330,ENSBTAG00000008448,ENSBTAG00000004761,ENSBTAG00000018303,ENSBTAG00000016412,ENSBTAG00000002227,ENSBTAG00000020415,ENSBTAG00000001299,ENSBTAG00000011268,ENSBTAG00000004413,ENSBTAG00000040082,ENSBTAG00000045980,ENSBTAG00000001825,ENSBTAG00000006720,ENSBTAG00000002041,ENSBTAG00000016234,ENSBTAG00000025522,ENSBTAG00000020267,ENSBTAG00000008374,ENSBTAG00000000277,…
GO:0007399	nervous system development	biological_process	0.0012696	386	11495	1529	19402	ENSBTAG00000016769,ENSBTAG00000006324,ENSBTAG00000037686,ENSBTAG00000005100,ENSBTAG00000043971,ENSBTAG00000018517,ENSBTAG00000008448,ENSBTAG00000010138,ENSBTAG00000011400,ENSBTAG00000013761,ENSBTAG00000005780,ENSBTAG00000045980,ENSBTAG00000000654,ENSBTAG00000012653,ENSBTAG00000026977,ENSBTAG00000016063,ENSBTAG00000021609,ENSBTAG00000015710,ENSBTAG00000015217,ENSBTAG00000005108,ENSBTAG00000010634,…
GO:0007266	Rho protein signal transduction	biological_process	0.0013018	56	11495	173	19402	ENSBTAG00000004551,ENSBTAG00000019940,ENSBTAG00000000490,ENSBTAG00000005550,ENSBTAG00000018352,ENSBTAG00000004110,ENSBTAG00000002240,ENSBTAG00000005961,ENSBTAG00000004997,ENSBTAG00000007393,ENSBTAG00000009654,ENSBTAG00000001511,ENSBTAG00000008797,ENSBTAG00000000113,ENSBTAG00000004413,ENSBTAG00000047839,ENSBTAG00000022147,ENSBTAG00000021992,ENSBTAG00000020199,ENSBTAG00000021997,ENSBTAG00000019498,…
GO:0002181	cytoplasmic translation	biological_process	0.0013073	32	11495	99	19402	ENSBTAG00000031082,ENSBTAG00000020905,ENSBTAG00000046593,ENSBTAG00000019847,ENSBTAG00000001794,ENSBTAG00000005338,ENSBTAG00000002565,ENSBTAG00000013358,ENSBTAG00000014518,ENSBTAG00000020795,ENSBTAG00000015388,ENSBTAG00000012344,ENSBTAG00000031688,ENSBTAG00000030164,ENSBTAG00000034992,ENSBTAG00000019701,ENSBTAG00000046165,ENSBTAG00000003560,ENSBTAG00000032433,ENSBTAG00000038896,ENSBTAG00000007474,…
GO:0040012	regulation of locomotion	biological_process	0.0013828	189	11495	703	19402	ENSBTAG00000020244,ENSBTAG00000010161,ENSBTAG00000005140,ENSBTAG00000006396,ENSBTAG00000002326,ENSBTAG00000012653,ENSBTAG00000019315,ENSBTAG00000024772,ENSBTAG00000012724,ENSBTAG00000003403,ENSBTAG00000005108,ENSBTAG00000015381,ENSBTAG00000011316,ENSBTAG00000000231,ENSBTAG00000013227,ENSBTAG00000020087,ENSBTAG00000010866,ENSBTAG00000001341,ENSBTAG00000007662,ENSBTAG00000001729,ENSBTAG00000002878,…
GO:0032271	regulation of protein polymerization	biological_process	0.0014006	58	11495	184	19402	ENSBTAG00000021462,ENSBTAG00000015278,ENSBTAG00000019517,ENSBTAG00000004996,ENSBTAG00000003265,ENSBTAG00000006071,ENSBTAG00000004751,ENSBTAG00000019044,ENSBTAG00000011990,ENSBTAG00000016098,ENSBTAG00000004915,ENSBTAG00000007725,ENSBTAG00000020938,ENSBTAG00000022927,ENSBTAG00000014295,ENSBTAG00000031558,ENSBTAG00000006995,ENSBTAG00000045980,ENSBTAG00000014719,ENSBTAG00000000328,ENSBTAG00000002157,…
GO:0072595	maintenance of protein localization in organelle	biological_process	0.0014371	14	11495	28	19402	ENSBTAG00000007614,ENSBTAG00000019451,ENSBTAG00000005905,ENSBTAG00000009886,ENSBTAG00000009307,ENSBTAG00000009017,ENSBTAG00000018073,ENSBTAG00000009362,ENSBTAG00000017636,ENSBTAG00000007662,ENSBTAG00000013108,ENSBTAG00000015482,ENSBTAG00000004463,ENSBTAG00000007152
GO:0006464	cellular protein modification process	biological_process	0.0014533	723	11495	2990	19402	ENSBTAG00000017493,ENSBTAG00000016265,ENSBTAG00000006894,ENSBTAG00000008719,ENSBTAG00000002710,ENSBTAG00000016264,ENSBTAG00000013750,ENSBTAG00000001663,ENSBTAG00000008352,ENSBTAG00000013863,ENSBTAG00000019474,ENSBTAG00000000871,ENSBTAG00000002625,ENSBTAG00000004351,ENSBTAG00000022489,ENSBTAG00000006770,ENSBTAG00000000023,ENSBTAG00000002500,ENSBTAG00000005263,ENSBTAG00000012684,ENSBTAG00000016091,…
GO:0036211	protein modification process	biological_process	0.0014533	723	11495	2990	19402	ENSBTAG00000006080,ENSBTAG00000027916,ENSBTAG00000031737,ENSBTAG00000017181,ENSBTAG00000015711,ENSBTAG00000012066,ENSBTAG00000007309,ENSBTAG00000047194,ENSBTAG00000001511,ENSBTAG00000020272,ENSBTAG00000002855,ENSBTAG00000003164,ENSBTAG00000020417,ENSBTAG00000005160,ENSBTAG00000015744,ENSBTAG00000000223,ENSBTAG00000017764,ENSBTAG00000016896,ENSBTAG00000018528,ENSBTAG00000002095,ENSBTAG00000009055,…
GO:0051094	positive regulation of developmental process	biological_process	0.0014635	218	11495	832	19402	ENSBTAG00000005140,ENSBTAG00000004954,ENSBTAG00000018449,ENSBTAG00000020267,ENSBTAG00000012082,ENSBTAG00000015543,ENSBTAG00000012653,ENSBTAG00000000277,ENSBTAG00000018270,ENSBTAG00000015217,ENSBTAG00000013984,ENSBTAG00000010971,ENSBTAG00000010207,ENSBTAG00000009962,ENSBTAG00000026234,ENSBTAG00000002088,ENSBTAG00000016103,ENSBTAG00000004654,ENSBTAG00000011316,ENSBTAG00000012211,ENSBTAG00000000231,…
GO:0051347	positive regulation of transferase activity	biological_process	0.0014973	123	11495	434	19402	ENSBTAG00000045697,ENSBTAG00000021275,ENSBTAG00000016260,ENSBTAG00000012724,ENSBTAG00000014288,ENSBTAG00000016297,ENSBTAG00000033304,ENSBTAG00000006665,ENSBTAG00000000277,ENSBTAG00000001815,ENSBTAG00000018069,ENSBTAG00000008703,ENSBTAG00000020244,ENSBTAG00000010161,ENSBTAG00000009566,ENSBTAG00000003075,ENSBTAG00000001321,ENSBTAG00000012328,ENSBTAG00000000205,ENSBTAG00000006103,ENSBTAG00000009065,…
GO:0060389	pathway-restricted SMAD protein phosphorylation	biological_process	0.0015696	24	11495	62	19402	ENSBTAG00000001805,ENSBTAG00000019832,ENSBTAG00000046807,ENSBTAG00000018114,ENSBTAG00000018035,ENSBTAG00000014175,ENSBTAG00000017642,ENSBTAG00000013065,ENSBTAG00000000992,ENSBTAG00000009972,ENSBTAG00000005111,ENSBTAG00000010351,ENSBTAG00000009139,ENSBTAG00000012870,ENSBTAG00000002855,ENSBTAG00000004429,ENSBTAG00000012004,ENSBTAG00000032017,ENSBTAG00000000231,ENSBTAG00000010866,ENSBTAG00000031524,…
GO:0019222	regulation of metabolic process	biological_process	0.0015951	1263	11495	5426	19402	ENSBTAG00000003403,ENSBTAG00000005533,ENSBTAG00000015572,ENSBTAG00000015217,ENSBTAG00000010215,ENSBTAG00000021609,ENSBTAG00000014667,ENSBTAG00000000754,ENSBTAG00000020688,ENSBTAG00000011667,ENSBTAG00000009493,ENSBTAG00000027361,ENSBTAG00000026481,ENSBTAG00000005426,ENSBTAG00000002878,ENSBTAG00000003458,ENSBTAG00000043987,ENSBTAG00000008184,ENSBTAG00000031347,ENSBTAG00000046684,ENSBTAG00000001301,…
GO:0001934	positive regulation of protein phosphorylation	biological_process	0.0016038	168	11495	630	19402	ENSBTAG00000021462,ENSBTAG00000004427,ENSBTAG00000014051,ENSBTAG00000016250,ENSBTAG00000024450,ENSBTAG00000019832,ENSBTAG00000027916,ENSBTAG00000010795,ENSBTAG00000004749,ENSBTAG00000012066,ENSBTAG00000009654,ENSBTAG00000002855,ENSBTAG00000000283,ENSBTAG00000015744,ENSBTAG00000004429,ENSBTAG00000013244,ENSBTAG00000014031,ENSBTAG00000012684,ENSBTAG00000038045,ENSBTAG00000009851,ENSBTAG00000011639,…
GO:0007015	actin filament organization	biological_process	0.0016129	103	11495	357	19402	ENSBTAG00000010347,ENSBTAG00000008719,ENSBTAG00000010976,ENSBTAG00000013143,XLOC_045435,ENSBTAG00000046763,ENSBTAG00000012004,ENSBTAG00000015205,ENSBTAG00000021576,ENSBTAG00000034987,ENSBTAG00000019585,ENSBTAG00000032089,ENSBTAG00000012002,ENSBTAG00000030258,ENSBTAG00000013339,ENSBTAG00000004672,ENSBTAG00000009565,ENSBTAG00000021595,ENSBTAG00000018108,ENSBTAG00000033662,ENSBTAG00000047092,ENSBTAG…
GO:0060393	regulation of pathway-restricted SMAD protein phosphorylation	biological_process	0.0016357	23	11495	59	19402	ENSBTAG00000000992,ENSBTAG00000013065,ENSBTAG00000017642,ENSBTAG00000012870,ENSBTAG00000009139,ENSBTAG00000010351,ENSBTAG00000005111,ENSBTAG00000009972,ENSBTAG00000014175,ENSBTAG00000018114,ENSBTAG00000001805,ENSBTAG00000046807,ENSBTAG00000018035,ENSBTAG00000031524,ENSBTAG00000010866,ENSBTAG00000015362,ENSBTAG00000009478,ENSBTAG00000015618,ENSBTAG00000002855,ENSBTAG00000000231,ENSBTAG00000032017,…
GO:0008152	metabolic process	biological_process	0.0016623	2367	11495	10512	19402	ENSBTAG00000014947,ENSBTAG00000008027,ENSBTAG00000038043,ENSBTAG00000011549,ENSBTAG00000015843,ENSBTAG00000019414,ENSBTAG00000009154,ENSBTAG00000010526,ENSBTAG00000008931,ENSBTAG00000013227,ENSBTAG00000009657,ENSBTAG00000015559,ENSBTAG00000031184,ENSBTAG00000002418,ENSBTAG00000019114,ENSBTAG00000004654,ENSBTAG00000004256,ENSBTAG00000021944,ENSBTAG00000000267,ENSBTAG00000012390,ENSBTAG00000037981,…
GO:1901222	regulation of NIK/NF-kappaB cascade	biological_process	0.0016887	28	11495	75	19402	ENSBTAG00000027916,ENSBTAG00000009727,ENSBTAG00000018127,ENSBTAG00000025471,ENSBTAG00000000696,ENSBTAG00000011316,ENSBTAG00000000223,ENSBTAG00000007501,ENSBTAG00000005620,ENSBTAG00000002080,ENSBTAG00000033304,ENSBTAG00000024772,ENSBTAG00000000277,ENSBTAG00000012684,ENSBTAG00000013982,ENSBTAG00000001826,ENSBTAG00000038990,ENSBTAG00000018069,ENSBTAG00000010971,ENSBTAG00000015032,ENSBTAG00000035735,…
GO:0009451	RNA modification	biological_process	0.0018145	48	11495	148	19402	ENSBTAG00000005595,ENSBTAG00000004200,ENSBTAG00000003112,ENSBTAG00000021490,ENSBTAG00000014194,ENSBTAG00000011285,ENSBTAG00000021060,ENSBTAG00000047194,XLOC_047788,ENSBTAG00000002641,ENSBTAG00000000179,ENSBTAG00000046593,ENSBTAG00000034283,ENSBTAG00000010311,ENSBTAG00000016763,ENSBTAG00000014339,ENSBTAG00000002730,ENSBTAG00000004991,ENSBTAG00000013045,ENSBTAG00000010851,ENSBTAG00000004797,ENSBTAG…
GO:0022604	regulation of cell morphogenesis	biological_process	0.0018153	122	11495	430	19402	ENSBTAG00000005108,ENSBTAG00000014645,ENSBTAG00000015381,ENSBTAG00000010971,ENSBTAG00000014357,ENSBTAG00000021275,ENSBTAG00000012653,ENSBTAG00000020281,ENSBTAG00000013793,ENSBTAG00000026275,ENSBTAG00000014068,ENSBTAG00000016260,ENSBTAG00000021978,ENSBTAG00000001321,ENSBTAG00000016744,ENSBTAG00000015543,ENSBTAG00000019771,ENSBTAG00000012082,ENSBTAG00000047756,ENSBTAG00000031134,ENSBTAG00000032289,…
GO:0010648	negative regulation of cell communication	biological_process	0.0018356	239	11495	911	19402	ENSBTAG00000015377,ENSBTAG00000014349,ENSBTAG00000002804,ENSBTAG00000015366,ENSBTAG00000018563,ENSBTAG00000010532,ENSBTAG00000046922,ENSBTAG00000004505,ENSBTAG00000024688,ENSBTAG00000004386,ENSBTAG00000001499,ENSBTAG00000013063,ENSBTAG00000004555,ENSBTAG00000025443,ENSBTAG00000004284,ENSBTAG00000017771,ENSBTAG00000017266,ENSBTAG00000045902,ENSBTAG00000010361,ENSBTAG00000007173,ENSBTAG00000017869,…
GO:0035556	intracellular signal transduction	biological_process	0.0018648	518	11495	2108	19402	ENSBTAG00000012219,ENSBTAG00000020935,ENSBTAG00000012975,ENSBTAG00000016291,ENSBTAG00000002923,ENSBTAG00000018854,ENSBTAG00000006569,ENSBTAG00000016761,ENSBTAG00000020652,ENSBTAG00000015457,ENSBTAG00000017422,ENSBTAG00000017457,ENSBTAG00000009065,ENSBTAG00000000948,ENSBTAG00000008967,ENSBTAG00000008868,ENSBTAG00000031387,ENSBTAG00000014788,ENSBTAG00000020518,ENSBTAG00000016260,ENSBTAG00000007173,…
GO:0006469	negative regulation of protein kinase activity	biological_process	0.0018998	53	11495	166	19402	ENSBTAG00000002095,ENSBTAG00000017037,ENSBTAG00000037526,ENSBTAG00000010731,ENSBTAG00000046142,ENSBTAG00000011761,ENSBTAG00000018563,ENSBTAG00000013063,ENSBTAG00000017007,ENSBTAG00000019813,ENSBTAG00000016412,ENSBTAG00000014406,ENSBTAG00000014495,ENSBTAG00000045902,ENSBTAG00000007993,ENSBTAG00000010290,ENSBTAG00000020350,ENSBTAG00000007952,ENSBTAG00000017869,ENSBTAG00000015628,ENSBTAG00000039509,…
GO:0006364	rRNA processing	biological_process	0.0019248	51	11495	164	19402	ENSBTAG00000020366,ENSBTAG00000020381,ENSBTAG00000016733,XLOC_134426,ENSBTAG00000020905,ENSBTAG00000014101,ENSBTAG00000003094,ENSBTAG00000015858,ENSBTAG00000002590,ENSBTAG00000018360,ENSBTAG00000014917,ENSBTAG00000046854,ENSBTAG00000007728,ENSBTAG00000013045,ENSBTAG00000016335,ENSBTAG00000009595,ENSBTAG00000009746,ENSBTAG00000009838,ENSBTAG00000020795,ENSBTAG00000010729,ENSBTAG00000006150,ENSBTAG…
GO:0048583	regulation of response to stimulus	biological_process	0.0019621	705	11495	2948	19402	ENSBTAG00000032084,ENSBTAG00000026754,ENSBTAG00000010036,ENSBTAG00000000841,ENSBTAG00000002757,ENSBTAG00000012312,ENSBTAG00000010647,ENSBTAG00000046266,ENSBTAG00000019648,ENSBTAG00000013982,ENSBTAG00000008134,ENSBTAG00000020780,ENSBTAG00000013244,ENSBTAG00000045915,ENSBTAG00000021556,ENSBTAG00000012280,ENSBTAG00000000283,ENSBTAG00000001086,ENSBTAG00000010562,ENSBTAG00000011969,ENSBTAG00000003950,…
GO:0046579	positive regulation of Ras protein signal transduction	biological_process	0.0019627	17	11495	40	19402	ENSBTAG00000003430,ENSBTAG00000009851,ENSBTAG00000002240,ENSBTAG00000021466,ENSBTAG00000018352,ENSBTAG00000030193,ENSBTAG00000004150,ENSBTAG00000021872,ENSBTAG00000003060,ENSBTAG00000006870,ENSBTAG00000020199,ENSBTAG00000047839,ENSBTAG00000002083,ENSBTAG00000000283,ENSBTAG00000017549,ENSBTAG00000019980,ENSBTAG00000009654
GO:0014037	Schwann cell differentiation	biological_process	0.0019707	14	11495	29	19402	ENSBTAG00000018854,ENSBTAG00000017151,ENSBTAG00000000696,ENSBTAG00000010647,ENSBTAG00000012061,ENSBTAG00000022635,ENSBTAG00000000266,ENSBTAG00000011580,ENSBTAG00000004150,ENSBTAG00000006324,ENSBTAG00000001400,ENSBTAG00000012604,ENSBTAG00000017636,ENSBTAG00000007136
GO:0090136	epithelial cell-cell adhesion	biological_process	0.0020564	9	11495	15	19402	ENSBTAG00000013755,ENSBTAG00000010531,ENSBTAG00000002080,ENSBTAG00000011356,ENSBTAG00000012866,ENSBTAG00000021879,ENSBTAG00000001207,ENSBTAG00000017685,ENSBTAG00000002699
GO:0031214	biomineral tissue development	biological_process	0.0020702	37	11495	108	19402	ENSBTAG00000001835,ENSBTAG00000002902,ENSBTAG00000009615,ENSBTAG00000011990,ENSBTAG00000014707,ENSBTAG00000046922,ENSBTAG00000001768,ENSBTAG00000008113,ENSBTAG00000013063,ENSBTAG00000031185,ENSBTAG00000005111,ENSBTAG00000020701,ENSBTAG00000022671,ENSBTAG00000022244,ENSBTAG00000018331,ENSBTAG00000018489,ENSBTAG00000021193,ENSBTAG00000001085,ENSBTAG00000011836,ENSBTAG00000044178,ENSBTAG00000002317,…
GO:0060255	regulation of macromolecule metabolic process	biological_process	0.0020822	1054	11495	4503	19402	ENSBTAG00000005952,ENSBTAG00000021529,ENSBTAG00000016297,ENSBTAG00000046561,ENSBTAG00000011753,ENSBTAG00000017642,ENSBTAG00000010543,ENSBTAG00000046594,ENSBTAG00000005140,ENSBTAG00000023891,ENSBTAG00000020244,ENSBTAG00000015362,ENSBTAG00000004428,ENSBTAG00000010866,ENSBTAG00000015016,ENSBTAG00000001657,ENSBTAG00000016169,ENSBTAG00000019526,ENSBTAG00000048256,ENSBTAG00000003587,ENSBTAG00000009907,…
GO:0035637	multicellular organismal signaling	biological_process	0.0021046	183	11495	685	19402	ENSBTAG00000000589,ENSBTAG00000001657,ENSBTAG00000019242,ENSBTAG00000020569,ENSBTAG00000012604,ENSBTAG00000016645,ENSBTAG00000019947,ENSBTAG00000020087,ENSBTAG00000013245,ENSBTAG00000016187,ENSBTAG00000006775,ENSBTAG00000020688,ENSBTAG00000025522,ENSBTAG00000021883,ENSBTAG00000019349,ENSBTAG00000004863,ENSBTAG00000012653,ENSBTAG00000001447,ENSBTAG00000020887,ENSBTAG00000019980,ENSBTAG00000031869,…
GO:0032272	negative regulation of protein polymerization	biological_process	0.0021227	24	11495	62	19402	ENSBTAG00000021581,ENSBTAG00000021576,ENSBTAG00000034987,ENSBTAG00000005108,ENSBTAG00000003265,ENSBTAG00000021595,ENSBTAG00000004751,ENSBTAG00000020099,ENSBTAG00000007614,ENSBTAG00000004732,ENSBTAG00000014691,ENSBTAG00000010976,ENSBTAG00000020938,ENSBTAG00000008719,ENSBTAG00000031558,XLOC_045435,ENSBTAG00000014295,ENSBTAG00000015764,ENSBTAG00000021013,ENSBTAG00000014719,ENSBTAG00000006995,ENSBTAG…
GO:0048584	positive regulation of response to stimulus	biological_process	0.0021263	377	11495	1517	19402	ENSBTAG00000012066,ENSBTAG00000011969,ENSBTAG00000011481,ENSBTAG00000018127,ENSBTAG00000005055,ENSBTAG00000031737,ENSBTAG00000027916,ENSBTAG00000013244,ENSBTAG00000000283,ENSBTAG00000012280,ENSBTAG00000002855,ENSBTAG00000006223,ENSBTAG00000020417,ENSBTAG00000019716,ENSBTAG00000044123,ENSBTAG00000004427,ENSBTAG00000006507,ENSBTAG00000001857,ENSBTAG00000000437,ENSBTAG00000012739,ENSBTAG00000002069,…
GO:0001508	regulation of action potential	biological_process	0.0021283	50	11495	152	19402	ENSBTAG00000006977,ENSBTAG00000018854,ENSBTAG00000011250,ENSBTAG00000000696,ENSBTAG00000012061,ENSBTAG00000013478,ENSBTAG00000038180,ENSBTAG00000022890,ENSBTAG00000004150,ENSBTAG00000012604,ENSBTAG00000014764,ENSBTAG00000020569,ENSBTAG00000007136,ENSBTAG00000013300,ENSBTAG00000010647,ENSBTAG00000021164,ENSBTAG00000031134,ENSBTAG00000002072,ENSBTAG00000033153,ENSBTAG00000001710,ENSBTAG00000014645,…
GO:0042327	positive regulation of phosphorylation	biological_process	0.0021565	169	11495	638	19402	ENSBTAG00000013063,ENSBTAG00000000992,ENSBTAG00000004386,ENSBTAG00000011851,ENSBTAG00000025443,ENSBTAG00000038990,ENSBTAG00000000730,ENSBTAG00000001826,ENSBTAG00000040128,ENSBTAG00000009615,ENSBTAG00000046807,ENSBTAG00000018563,ENSBTAG00000017280,ENSBTAG00000004344,ENSBTAG00000017869,ENSBTAG00000001938,ENSBTAG00000015909,ENSBTAG00000020504,ENSBTAG00000016961,ENSBTAG00000020758,ENSBTAG00000014911,…
GO:0008064	regulation of actin polymerization or depolymerization	biological_process	0.0022053	51	11495	161	19402	ENSBTAG00000022927,ENSBTAG00000007725,ENSBTAG00000020938,ENSBTAG00000002157,ENSBTAG00000014719,ENSBTAG00000045980,ENSBTAG00000006995,ENSBTAG00000014295,ENSBTAG00000031558,ENSBTAG00000004996,ENSBTAG00000003265,ENSBTAG00000015278,ENSBTAG00000019517,ENSBTAG00000021462,ENSBTAG00000004915,ENSBTAG00000004751,ENSBTAG00000016098,ENSBTAG00000011990,ENSBTAG00000019044,ENSBTAG00000006071,ENSBTAG00000010976,…
GO:0030832	regulation of actin filament length	biological_process	0.0022053	51	11495	161	19402	ENSBTAG00000021595,ENSBTAG00000010161,ENSBTAG00000033662,ENSBTAG00000000871,ENSBTAG00000019181,ENSBTAG00000015543,ENSBTAG00000007614,ENSBTAG00000005345,ENSBTAG00000031590,ENSBTAG00000021576,ENSBTAG00000034987,ENSBTAG00000026275,ENSBTAG00000021581,ENSBTAG00000032089,ENSBTAG00000030258,ENSBTAG00000015381,ENSBTAG00000048153,ENSBTAG00000010386,ENSBTAG00000005108,ENSBTAG00000009565,ENSBTAG00000013143,…
GO:0051090	regulation of sequence-specific DNA binding transcription factor activity	biological_process	0.0022278	86	11495	296	19402	ENSBTAG00000017537,ENSBTAG00000001105,ENSBTAG00000000113,ENSBTAG00000021522,ENSBTAG00000006193,ENSBTAG00000007916,ENSBTAG00000013753,ENSBTAG00000012774,ENSBTAG00000017685,ENSBTAG00000024851,ENSBTAG00000044044,ENSBTAG00000006557,ENSBTAG00000040128,ENSBTAG00000004761,ENSBTAG00000015366,ENSBTAG00000018352,ENSBTAG00000046922,ENSBTAG00000000753,ENSBTAG00000004505,ENSBTAG00000000396,ENSBTAG00000034885,…
GO:0051239	regulation of multicellular organismal process	biological_process	0.0022476	550	11495	2251	19402	ENSBTAG00000021462,ENSBTAG00000014102,ENSBTAG00000032709,ENSBTAG00000047719,ENSBTAG00000007823,ENSBTAG00000001835,ENSBTAG00000002902,ENSBTAG00000006806,ENSBTAG00000010069,ENSBTAG00000012436,ENSBTAG00000009819,ENSBTAG00000048264,ENSBTAG00000007156,ENSBTAG00000004429,ENSBTAG00000006879,ENSBTAG00000030179,ENSBTAG00000009851,ENSBTAG00000004826,ENSBTAG00000038045,ENSBTAG00000033153,ENSBTAG00000008864,…
GO:0032956	regulation of actin cytoskeleton organization	biological_process	0.0022483	81	11495	274	19402	ENSBTAG00000000962,ENSBTAG00000010976,ENSBTAG00000008719,ENSBTAG00000046763,ENSBTAG00000012004,ENSBTAG00000013143,XLOC_045435,ENSBTAG00000030258,ENSBTAG00000032089,ENSBTAG00000009565,ENSBTAG00000004672,ENSBTAG00000034987,ENSBTAG00000021576,ENSBTAG00000014299,ENSBTAG00000019181,ENSBTAG00000018035,ENSBTAG00000031590,ENSBTAG00000007614,ENSBTAG00000000871,ENSBTAG00000033662,ENSBTAG00000018108,ENSBTAG…
GO:0072358	cardiovascular system development	biological_process	0.002277	208	11495	788	19402	ENSBTAG00000009641,ENSBTAG00000001321,ENSBTAG00000008723,ENSBTAG00000032808,ENSBTAG00000003740,ENSBTAG00000019568,ENSBTAG00000002940,ENSBTAG00000012870,ENSBTAG00000012555,ENSBTAG00000013793,ENSBTAG00000026275,ENSBTAG00000021275,ENSBTAG00000002977,ENSBTAG00000015337,ENSBTAG00000020935,ENSBTAG00000019267,ENSBTAG00000021120,ENSBTAG00000034885,ENSBTAG00000003345,ENSBTAG00000012866,ENSBTAG00000002923,…
GO:0072359	circulatory system development	biological_process	0.002277	208	11495	788	19402	ENSBTAG00000000992,ENSBTAG00000014614,ENSBTAG00000013063,ENSBTAG00000000396,ENSBTAG00000017958,ENSBTAG00000004555,ENSBTAG00000013419,ENSBTAG00000001826,ENSBTAG00000020701,ENSBTAG00000024928,ENSBTAG00000009615,ENSBTAG00000015377,ENSBTAG00000031632,ENSBTAG00000021396,ENSBTAG00000040338,ENSBTAG00000040128,ENSBTAG00000008505,ENSBTAG00000015335,ENSBTAG00000018563,ENSBTAG00000006835,ENSBTAG00000017280,…
GO:0046916	cellular transition metal ion homeostasis	biological_process	0.002281	32	11495	95	19402	ENSBTAG00000014553,ENSBTAG00000014149,ENSBTAG00000013178,ENSBTAG00000030507,ENSBTAG00000010018,ENSBTAG00000016782,ENSBTAG00000007762,ENSBTAG00000020935,ENSBTAG00000018854,ENSBTAG00000017042,ENSBTAG00000021019,ENSBTAG00000045660,ENSBTAG00000038706,ENSBTAG00000021780,ENSBTAG00000008340,ENSBTAG00000003564,ENSBTAG00000010909,ENSBTAG00000032558,ENSBTAG00000009034,ENSBTAG00000000998,ENSBTAG00000032719,…
GO:0030336	negative regulation of cell migration	biological_process	0.0022851	59	11495	188	19402	ENSBTAG00000014917,ENSBTAG00000004685,ENSBTAG00000018563,ENSBTAG00000002959,ENSBTAG00000002240,ENSBTAG00000017388,ENSBTAG00000020764,ENSBTAG00000000992,ENSBTAG00000011580,ENSBTAG00000019813,ENSBTAG00000026232,ENSBTAG00000013063,ENSBTAG00000007544,ENSBTAG00000022671,ENSBTAG00000004427,ENSBTAG00000015311,ENSBTAG00000020701,ENSBTAG00000019665,ENSBTAG00000003165,ENSBTAG00000007993,ENSBTAG00000010361,…
GO:0045595	regulation of cell differentiation	biological_process	0.0023083	318	11495	1260	19402	ENSBTAG00000016414,ENSBTAG00000046208,ENSBTAG00000030599,ENSBTAG00000000570,ENSBTAG00000017761,ENSBTAG00000002080,ENSBTAG00000020093,ENSBTAG00000008695,ENSBTAG00000044192,ENSBTAG00000010976,ENSBTAG00000003060,ENSBTAG00000021466,ENSBTAG00000001805,ENSBTAG00000018114,ENSBTAG00000001134,ENSBTAG00000010888,ENSBTAG00000013875,ENSBTAG00000017636,ENSBTAG00000012046,ENSBTAG00000011245,ENSBTAG00000019627,…
GO:0010563	negative regulation of phosphorus metabolic process	biological_process	0.0023541	83	11495	283	19402	ENSBTAG00000008353,ENSBTAG00000017240,ENSBTAG00000004386,ENSBTAG00000016412,ENSBTAG00000013063,ENSBTAG00000017007,ENSBTAG00000046922,ENSBTAG00000018563,ENSBTAG00000017037,ENSBTAG00000010223,ENSBTAG00000017869,ENSBTAG00000020350,ENSBTAG00000021029,ENSBTAG00000014495,ENSBTAG00000045902,ENSBTAG00000022244,ENSBTAG00000010351,ENSBTAG00000005108,ENSBTAG00000016260,ENSBTAG00000021275,ENSBTAG00000020518,…
GO:0045936	negative regulation of phosphate metabolic process	biological_process	0.0023541	83	11495	283	19402	ENSBTAG00000014541,ENSBTAG00000008390,ENSBTAG00000014406,ENSBTAG00000010290,ENSBTAG00000011192,ENSBTAG00000007993,ENSBTAG00000007952,ENSBTAG00000010795,ENSBTAG00000015628,ENSBTAG00000004679,ENSBTAG00000039509,ENSBTAG00000011969,ENSBTAG00000016045,ENSBTAG00000002645,ENSBTAG00000002095,ENSBTAG00000010731,ENSBTAG00000037526,ENSBTAG00000046142,ENSBTAG00000008441,ENSBTAG00000011761,ENSBTAG00000011022,…
GO:0050890	cognition	biological_process	0.0023809	60	11495	191	19402	ENSBTAG00000030179,ENSBTAG00000012025,ENSBTAG00000001447,ENSBTAG00000045902,ENSBTAG00000018705,ENSBTAG00000018635,ENSBTAG00000013367,ENSBTAG00000019980,ENSBTAG00000008571,ENSBTAG00000019665,ENSBTAG00000016069,ENSBTAG00000006899,ENSBTAG00000009191,ENSBTAG00000015711,ENSBTAG00000012119,ENSBTAG00000010223,ENSBTAG00000010860,ENSBTAG00000047202,ENSBTAG00000000244,ENSBTAG00000003392,ENSBTAG00000019498,…
GO:0021826	substrate-independent telencephalic tangential migration	biological_process	0.0023968	5	11495	6	19402	ENSBTAG00000047719,ENSBTAG00000014645,ENSBTAG00000005155,ENSBTAG00000010860,ENSBTAG00000004150
GO:0021830	interneuron migration from the subpallium to the cortex	biological_process	0.0023968	5	11495	6	19402	ENSBTAG00000010860,ENSBTAG00000005155,ENSBTAG00000004150,ENSBTAG00000047719,ENSBTAG00000014645
GO:0021843	substrate-independent telencephalic tangential interneuron migration	biological_process	0.0023968	5	11495	6	19402	ENSBTAG00000014645,ENSBTAG00000047719,ENSBTAG00000004150,ENSBTAG00000010860,ENSBTAG00000005155
GO:0034470	ncRNA processing	biological_process	0.002415	89	11495	313	19402	ENSBTAG00000002730,ENSBTAG00000014339,ENSBTAG00000014917,ENSBTAG00000004991,ENSBTAG00000013045,ENSBTAG00000007728,ENSBTAG00000023365,ENSBTAG00000046593,ENSBTAG00000020366,ENSBTAG00000014101,ENSBTAG00000000642,ENSBTAG00000021060,ENSBTAG00000020886,ENSBTAG00000047194,ENSBTAG00000017441,ENSBTAG00000021939,ENSBTAG00000020795,ENSBTAG00000009595,ENSBTAG00000009838,ENSBTAG00000009746,ENSBTAG00000021490,…
GO:0071603	endothelial cell-cell adhesion	biological_process	0.0024514	4	11495	4	19402	ENSBTAG00000012866,ENSBTAG00000017685,ENSBTAG00000010531,ENSBTAG00000002080
GO:0071822	protein complex subunit organization	biological_process	0.0024675	345	11495	1373	19402	ENSBTAG00000030913,ENSBTAG00000009139,ENSBTAG00000032089,ENSBTAG00000018771,ENSBTAG00000009565,ENSBTAG00000004672,ENSBTAG00000047092,ENSBTAG00000000871,ENSBTAG00000014878,ENSBTAG00000013472,ENSBTAG00000008719,ENSBTAG00000005357,ENSBTAG00000001795,ENSBTAG00000014820,ENSBTAG00000010740,ENSBTAG00000013143,ENSBTAG00000021013,ENSBTAG00000017081,ENSBTAG00000013534,ENSBTAG00000013464,ENSBTAG00000015205,…
GO:0023057	negative regulation of signaling	biological_process	0.0025295	236	11495	904	19402	ENSBTAG00000022656,ENSBTAG00000020935,ENSBTAG00000003308,ENSBTAG00000014064,ENSBTAG00000012975,ENSBTAG00000013134,ENSBTAG00000003298,ENSBTAG00000013824,ENSBTAG00000014270,ENSBTAG00000015457,ENSBTAG00000020102,ENSBTAG00000004305,ENSBTAG00000022622,ENSBTAG00000031524,ENSBTAG00000011247,ENSBTAG00000007636,ENSBTAG00000006616,ENSBTAG00000000060,ENSBTAG00000001321,ENSBTAG00000020638,ENSBTAG00000008575,…
GO:0001510	RNA methylation	biological_process	0.0025383	27	11495	74	19402	ENSBTAG00000003112,ENSBTAG00000000197,ENSBTAG00000004200,ENSBTAG00000015466,ENSBTAG00000017440,ENSBTAG00000019162,ENSBTAG00000021490,ENSBTAG00000005898,ENSBTAG00000019238,ENSBTAG00000047194,ENSBTAG00000021060,ENSBTAG00000004949,ENSBTAG00000011285,ENSBTAG00000008646,ENSBTAG00000002641,ENSBTAG00000014080,ENSBTAG00000015891,ENSBTAG00000046593,ENSBTAG00000002579,ENSBTAG00000013126,ENSBTAG00000012555,…
GO:0072329	monocarboxylic acid catabolic process	biological_process	0.0026197	33	11495	92	19402	ENSBTAG00000002863,ENSBTAG00000009965,ENSBTAG00000010490,ENSBTAG00000010579,ENSBTAG00000038043,ENSBTAG00000047869,ENSBTAG00000007787,ENSBTAG00000038321,ENSBTAG00000017636,ENSBTAG00000006200,ENSBTAG00000003887,ENSBTAG00000000497,ENSBTAG00000014649,ENSBTAG00000031010,ENSBTAG00000004297,ENSBTAG00000001936,ENSBTAG00000016048,ENSBTAG00000047649,ENSBTAG00000003072,ENSBTAG00000003885,ENSBTAG00000011934,…
GO:0048585	negative regulation of response to stimulus	biological_process	0.0026519	275	11495	1070	19402	ENSBTAG00000016739,ENSBTAG00000000322,ENSBTAG00000016896,ENSBTAG00000019716,ENSBTAG00000002095,ENSBTAG00000000437,ENSBTAG00000012739,ENSBTAG00000010860,ENSBTAG00000019498,ENSBTAG00000046671,ENSBTAG00000018127,ENSBTAG00000011969,ENSBTAG00000020272,ENSBTAG00000001511,ENSBTAG00000010562,ENSBTAG00000001086,ENSBTAG00000000223,ENSBTAG00000021556,ENSBTAG00000014031,ENSBTAG00000013880,ENSBTAG00000010373,…
GO:0051348	negative regulation of transferase activity	biological_process	0.0026861	59	11495	191	19402	ENSBTAG00000037526,ENSBTAG00000010731,ENSBTAG00000017037,ENSBTAG00000002095,ENSBTAG00000011761,ENSBTAG00000018563,ENSBTAG00000046142,ENSBTAG00000007638,ENSBTAG00000016412,ENSBTAG00000013063,ENSBTAG00000017007,ENSBTAG00000019813,ENSBTAG00000014406,ENSBTAG00000007993,ENSBTAG00000010290,ENSBTAG00000014495,ENSBTAG00000045902,ENSBTAG00000017869,ENSBTAG00000015628,ENSBTAG00000007952,ENSBTAG00000020350,…
GO:0036336	dendritic cell migration	biological_process	0.0027916	10	11495	19	19402	ENSBTAG00000000369,ENSBTAG00000015150,ENSBTAG00000032084,ENSBTAG00000012739,ENSBTAG00000010161,ENSBTAG00000002902,ENSBTAG00000007927,ENSBTAG00000018103,ENSBTAG00000001815,ENSBTAG00000012684
GO:0043270	positive regulation of ion transport	biological_process	0.0028694	33	11495	96	19402	ENSBTAG00000011156,ENSBTAG00000000730,ENSBTAG00000047719,ENSBTAG00000005603,ENSBTAG00000015837,ENSBTAG00000007431,ENSBTAG00000011532,ENSBTAG00000026732,ENSBTAG00000039340,ENSBTAG00000020136,ENSBTAG00000002902,ENSBTAG00000009615,ENSBTAG00000004078,ENSBTAG00000011227,ENSBTAG00000017869,ENSBTAG00000010860,ENSBTAG00000020199,ENSBTAG00000022000,ENSBTAG00000046671,ENSBTAG00000001687,ENSBTAG00000021522,…
GO:0016358	dendrite development	biological_process	0.0028904	49	11495	149	19402	ENSBTAG00000009305,ENSBTAG00000012939,ENSBTAG00000017222,ENSBTAG00000002816,ENSBTAG00000001657,ENSBTAG00000015362,ENSBTAG00000020087,ENSBTAG00000016744,ENSBTAG00000007614,ENSBTAG00000031134,ENSBTAG00000012328,ENSBTAG00000020244,ENSBTAG00000020125,ENSBTAG00000007963,ENSBTAG00000017165,ENSBTAG00000020696,ENSBTAG00000022169,ENSBTAG00000012870,ENSBTAG00000011639,ENSBTAG00000014357,ENSBTAG00000015710,…
GO:0043067	regulation of programmed cell death	biological_process	0.0029537	278	11495	1096	19402	ENSBTAG00000007812,ENSBTAG00000008027,ENSBTAG00000033304,ENSBTAG00000010543,ENSBTAG00000017642,ENSBTAG00000012082,ENSBTAG00000001694,ENSBTAG00000020244,ENSBTAG00000015361,ENSBTAG00000003446,ENSBTAG00000013645,ENSBTAG00000015362,ENSBTAG00000007662,ENSBTAG00000009438,ENSBTAG00000013227,ENSBTAG00000026234,ENSBTAG00000019114,ENSBTAG00000016169,ENSBTAG00000012211,ENSBTAG00000001223,ENSBTAG00000006071,…
GO:0044093	positive regulation of molecular function	biological_process	0.0030093	302	11495	1187	19402	ENSBTAG00000019337,ENSBTAG00000018854,ENSBTAG00000045500,ENSBTAG00000012219,ENSBTAG00000008386,ENSBTAG00000014064,ENSBTAG00000010306,ENSBTAG00000017422,ENSBTAG00000007080,ENSBTAG00000019550,ENSBTAG00000017457,ENSBTAG00000015457,ENSBTAG00000004305,ENSBTAG00000010948,ENSBTAG00000001242,ENSBTAG00000008703,ENSBTAG00000032808,ENSBTAG00000008004,ENSBTAG00000001321,ENSBTAG00000032289,ENSBTAG00000001283,…
GO:0071902	positive regulation of protein serine/threonine kinase activity	biological_process	0.0030165	67	11495	222	19402	ENSBTAG00000005620,ENSBTAG00000047495,ENSBTAG00000000570,ENSBTAG00000011650,ENSBTAG00000025471,ENSBTAG00000032021,ENSBTAG00000039046,ENSBTAG00000015618,ENSBTAG00000044181,ENSBTAG00000021697,ENSBTAG00000036287,ENSBTAG00000032527,ENSBTAG00000002625,ENSBTAG00000016442,ENSBTAG00000017636,ENSBTAG00000014031,ENSBTAG00000009851,ENSBTAG00000017514,ENSBTAG00000015744,ENSBTAG00000009654,ENSBTAG00000017549,…
GO:0006621	protein retention in ER lumen	biological_process	0.0030431	5	11495	6	19402	ENSBTAG00000015482,ENSBTAG00000007152,ENSBTAG00000004463,ENSBTAG00000009307,ENSBTAG00000009886
GO:0051928	positive regulation of calcium ion transport	biological_process	0.0030581	20	11495	51	19402	ENSBTAG00000009615,ENSBTAG00000002326,ENSBTAG00000014798,ENSBTAG00000019627,ENSBTAG00000026732,ENSBTAG00000020136,ENSBTAG00000047719,ENSBTAG00000000730,ENSBTAG00000005603,ENSBTAG00000008868,ENSBTAG00000007431,ENSBTAG00000010812,ENSBTAG00000017869,ENSBTAG00000020199,ENSBTAG00000022000,ENSBTAG00000020087,ENSBTAG00000021697,ENSBTAG00000001687,ENSBTAG00000046671,ENSBTAG00000011227
GO:0022607	cellular component assembly	biological_process	0.0030739	523	11495	2188	19402	ENSBTAG00000006330,ENSBTAG00000043553,ENSBTAG00000017869,ENSBTAG00000008579,ENSBTAG00000022767,ENSBTAG00000045902,ENSBTAG00000007860,ENSBTAG00000045895,ENSBTAG00000016462,ENSBTAG00000020701,ENSBTAG00000004388,ENSBTAG00000015278,ENSBTAG00000015346,ENSBTAG00000039935,ENSBTAG00000040432,ENSBTAG00000010164,ENSBTAG00000025413,ENSBTAG00000005110,ENSBTAG00000008057,ENSBTAG00000003298,ENSBTAG00000013134,…
GO:0030501	positive regulation of bone mineralization	biological_process	0.0031085	15	11495	34	19402	ENSBTAG00000002902,ENSBTAG00000022244,ENSBTAG00000000231,ENSBTAG00000014707,ENSBTAG00000013213,ENSBTAG00000012004,ENSBTAG00000018114,ENSBTAG00000008113,ENSBTAG00000031185,ENSBTAG00000013984,ENSBTAG00000015362,ENSBTAG00000022671,ENSBTAG00000020742,ENSBTAG00000005111,ENSBTAG00000020701
GO:0042326	negative regulation of phosphorylation	biological_process	0.0031359	76	11495	258	19402	ENSBTAG00000013063,ENSBTAG00000017007,ENSBTAG00000004386,ENSBTAG00000016412,ENSBTAG00000008353,ENSBTAG00000017240,ENSBTAG00000017037,ENSBTAG00000046922,ENSBTAG00000018563,ENSBTAG00000020350,ENSBTAG00000017869,ENSBTAG00000010223,ENSBTAG00000022244,ENSBTAG00000014495,ENSBTAG00000045902,ENSBTAG00000021029,ENSBTAG00000021275,ENSBTAG00000020518,ENSBTAG00000016260,ENSBTAG00000010351,ENSBTAG00000005108,…
GO:0030500	regulation of bone mineralization	biological_process	0.0031959	22	11495	58	19402	ENSBTAG00000044178,ENSBTAG00000011836,ENSBTAG00000015362,ENSBTAG00000020742,ENSBTAG00000012004,ENSBTAG00000020935,ENSBTAG00000000231,ENSBTAG00000022244,ENSBTAG00000020701,ENSBTAG00000005111,ENSBTAG00000013984,ENSBTAG00000022671,ENSBTAG00000008113,ENSBTAG00000031185,ENSBTAG00000001768,ENSBTAG00000017863,ENSBTAG00000018114,ENSBTAG00000046922,ENSBTAG00000014707,ENSBTAG00000013213,ENSBTAG00000001835,…
GO:0019228	regulation of action potential in neuron	biological_process	0.0032949	37	11495	107	19402	ENSBTAG00000010647,ENSBTAG00000013300,ENSBTAG00000002072,ENSBTAG00000033153,ENSBTAG00000017636,ENSBTAG00000014645,ENSBTAG00000001710,ENSBTAG00000012061,ENSBTAG00000000696,ENSBTAG00000011250,ENSBTAG00000018854,ENSBTAG00000006977,ENSBTAG00000038180,ENSBTAG00000013478,ENSBTAG00000004150,ENSBTAG00000022890,ENSBTAG00000007136,ENSBTAG00000014764,ENSBTAG00000012604,ENSBTAG00000017151,ENSBTAG00000032077,…
GO:0010033	response to organic substance	biological_process	0.0032993	435	11495	1790	19402	ENSBTAG00000017007,ENSBTAG00000011624,ENSBTAG00000031837,ENSBTAG00000015520,ENSBTAG00000047944,ENSBTAG00000017240,ENSBTAG00000009907,ENSBTAG00000004401,ENSBTAG00000015126,ENSBTAG00000014441,ENSBTAG00000020031,ENSBTAG00000018474,ENSBTAG00000004034,ENSBTAG00000011990,ENSBTAG00000019461,ENSBTAG00000014707,ENSBTAG00000012774,ENSBTAG00000010223,ENSBTAG00000012899,ENSBTAG00000001601,ENSBTAG00000040607,…
GO:0019226	transmission of nerve impulse	biological_process	0.0033183	172	11495	647	19402	ENSBTAG00000022890,ENSBTAG00000003060,ENSBTAG00000008224,ENSBTAG00000011291,ENSBTAG00000014764,ENSBTAG00000011918,ENSBTAG00000015924,ENSBTAG00000012061,ENSBTAG00000025471,ENSBTAG00000038180,ENSBTAG00000008497,ENSBTAG00000006007,ENSBTAG00000012939,ENSBTAG00000013478,ENSBTAG00000046763,ENSBTAG00000017681,ENSBTAG00000002072,ENSBTAG00000039080,ENSBTAG00000008129,ENSBTAG00000017636,ENSBTAG00000003827,…
GO:0008283	cell proliferation	biological_process	0.0033396	345	11495	1396	19402	ENSBTAG00000009987,ENSBTAG00000010531,ENSBTAG00000014296,ENSBTAG00000002323,ENSBTAG00000005691,ENSBTAG00000003253,ENSBTAG00000002072,ENSBTAG00000008731,ENSBTAG00000003430,ENSBTAG00000010998,ENSBTAG00000014835,ENSBTAG00000005043,ENSBTAG00000031246,ENSBTAG00000025471,ENSBTAG00000015150,ENSBTAG00000047495,ENSBTAG00000012004,ENSBTAG00000005620,ENSBTAG00000009123,ENSBTAG00000011819,ENSBTAG00000017218,…
GO:0072224	metanephric glomerulus development	biological_process	0.0033772	7	11495	11	19402	ENSBTAG00000007173,ENSBTAG00000000570,ENSBTAG00000022635,ENSBTAG00000021827,ENSBTAG00000019813,ENSBTAG00000010562,ENSBTAG00000008113
GO:0090501	RNA phosphodiester bond hydrolysis	biological_process	0.0033916	36	11495	110	19402	ENSBTAG00000000064,ENSBTAG00000008792,ENSBTAG00000016733,ENSBTAG00000006059,ENSBTAG00000002590,ENSBTAG00000016369,ENSBTAG00000009661,ENSBTAG00000021939,ENSBTAG00000020795,ENSBTAG00000015339,ENSBTAG00000012275,ENSBTAG00000012746,ENSBTAG00000018329,ENSBTAG00000014456,ENSBTAG00000010729,ENSBTAG00000046058,ENSBTAG00000009685,ENSBTAG00000047434,ENSBTAG00000006486,ENSBTAG00000019949,ENSBTAG00000009757,…
GO:0018108	peptidyl-tyrosine phosphorylation	biological_process	0.0034471	78	11495	263	19402	ENSBTAG00000010290,ENSBTAG00000017549,ENSBTAG00000012066,ENSBTAG00000039509,ENSBTAG00000002645,ENSBTAG00000005055,ENSBTAG00000007952,ENSBTAG00000017448,ENSBTAG00000031737,ENSBTAG00000020938,ENSBTAG00000002699,ENSBTAG00000003147,ENSBTAG00000008441,ENSBTAG00000014051,ENSBTAG00000012047,ENSBTAG00000013096,ENSBTAG00000021462,ENSBTAG00000018200,ENSBTAG00000006156,ENSBTAG00000047495,ENSBTAG00000015150,…
GO:0031175	neuron projection development	biological_process	0.0035172	167	11495	619	19402	ENSBTAG00000000109,ENSBTAG00000017222,ENSBTAG00000014270,ENSBTAG00000012866,ENSBTAG00000039530,ENSBTAG00000013499,ENSBTAG00000009305,ENSBTAG00000011338,ENSBTAG00000017422,ENSBTAG00000010549,ENSBTAG00000030977,ENSBTAG00000015457,ENSBTAG00000020102,ENSBTAG00000017486,ENSBTAG00000020125,ENSBTAG00000020099,ENSBTAG00000015650,ENSBTAG00000016744,ENSBTAG00000012328,ENSBTAG00000031134,ENSBTAG00000014357,…
GO:0030041	actin filament polymerization	biological_process	0.0035739	49	11495	157	19402	ENSBTAG00000007614,ENSBTAG00000005345,ENSBTAG00000019181,ENSBTAG00000021595,ENSBTAG00000010161,ENSBTAG00000033662,ENSBTAG00000000871,ENSBTAG00000005108,ENSBTAG00000010386,ENSBTAG00000009565,ENSBTAG00000032089,ENSBTAG00000048153,ENSBTAG00000030258,ENSBTAG00000015381,ENSBTAG00000034987,ENSBTAG00000026275,ENSBTAG00000021576,ENSBTAG00000021581,ENSBTAG00000000369,ENSBTAG00000046763,ENSBTAG00000017711,…
GO:0055076	transition metal ion homeostasis	biological_process	0.0036625	37	11495	115	19402	ENSBTAG00000008340,ENSBTAG00000003564,ENSBTAG00000019067,ENSBTAG00000021780,ENSBTAG00000011738,ENSBTAG00000045660,ENSBTAG00000038706,ENSBTAG00000011439,ENSBTAG00000021019,ENSBTAG00000017042,ENSBTAG00000018854,ENSBTAG00000001657,ENSBTAG00000008730,ENSBTAG00000007762,ENSBTAG00000020935,ENSBTAG00000030507,ENSBTAG00000013178,ENSBTAG00000016782,ENSBTAG00000010018,ENSBTAG00000014553,ENSBTAG00000014149,…
GO:0051057	positive regulation of small GTPase mediated signal transduction	biological_process	0.0037112	18	11495	45	19402	ENSBTAG00000009654,ENSBTAG00000019980,ENSBTAG00000017549,ENSBTAG00000000283,ENSBTAG00000002083,ENSBTAG00000047839,ENSBTAG00000020199,ENSBTAG00000006870,ENSBTAG00000003060,ENSBTAG00000021872,ENSBTAG00000004150,ENSBTAG00000007344,ENSBTAG00000030193,ENSBTAG00000018352,ENSBTAG00000021466,ENSBTAG00000002240,ENSBTAG00000009851,ENSBTAG00000003430
GO:0033673	negative regulation of kinase activity	biological_process	0.0037295	56	11495	182	19402	ENSBTAG00000002095,ENSBTAG00000017037,ENSBTAG00000010731,ENSBTAG00000037526,ENSBTAG00000046142,ENSBTAG00000018563,ENSBTAG00000011761,ENSBTAG00000019813,ENSBTAG00000017007,ENSBTAG00000013063,ENSBTAG00000016412,ENSBTAG00000014406,ENSBTAG00000045902,ENSBTAG00000014495,ENSBTAG00000010290,ENSBTAG00000007993,ENSBTAG00000007952,ENSBTAG00000020350,ENSBTAG00000015628,ENSBTAG00000017869,ENSBTAG00000004679,…
GO:0008154	actin polymerization or depolymerization	biological_process	0.0037443	55	11495	180	19402	ENSBTAG00000022927,ENSBTAG00000007725,ENSBTAG00000020938,ENSBTAG00000002157,ENSBTAG00000045980,ENSBTAG00000006995,ENSBTAG00000014719,ENSBTAG00000031558,ENSBTAG00000014295,ENSBTAG00000004996,ENSBTAG00000003265,ENSBTAG00000015278,ENSBTAG00000019517,ENSBTAG00000021462,ENSBTAG00000004915,ENSBTAG00000004751,ENSBTAG00000011990,ENSBTAG00000019044,ENSBTAG00000016098,ENSBTAG00000006071,ENSBTAG00000016924,…
GO:0030029	actin filament-based process	biological_process	0.0037479	160	11495	592	19402	ENSBTAG00000004915,ENSBTAG00000013107,ENSBTAG00000011990,ENSBTAG00000015147,ENSBTAG00000006071,ENSBTAG00000000490,ENSBTAG00000004413,ENSBTAG00000002157,ENSBTAG00000035438,ENSBTAG00000020148,ENSBTAG00000045980,ENSBTAG00000012039,ENSBTAG00000020345,ENSBTAG00000016456,ENSBTAG00000014295,ENSBTAG00000011400,ENSBTAG00000010223,ENSBTAG00000007725,ENSBTAG00000007344,ENSBTAG00000006720,ENSBTAG00000024426,…
GO:0030036	actin cytoskeleton organization	biological_process	0.0037573	150	11495	552	19402	ENSBTAG00000016024,ENSBTAG00000006156,ENSBTAG00000033217,ENSBTAG00000000322,ENSBTAG00000021462,ENSBTAG00000016593,ENSBTAG00000019044,ENSBTAG00000017216,ENSBTAG00000020964,ENSBTAG00000007993,ENSBTAG00000017509,ENSBTAG00000007639,ENSBTAG00000009654,ENSBTAG00000020417,ENSBTAG00000001511,ENSBTAG00000031558,ENSBTAG00000030258,ENSBTAG00000013339,ENSBTAG00000032089,ENSBTAG00000009565,ENSBTAG00000004672,…
GO:0042981	regulation of apoptotic process	biological_process	0.0038148	274	11495	1084	19402	ENSBTAG00000022917,ENSBTAG00000016069,ENSBTAG00000017504,ENSBTAG00000033453,ENSBTAG00000015482,ENSBTAG00000017855,ENSBTAG00000009478,ENSBTAG00000032961,ENSBTAG00000015868,ENSBTAG00000014791,ENSBTAG00000017380,ENSBTAG00000015368,ENSBTAG00000002650,ENSBTAG00000005111,ENSBTAG00000021566,ENSBTAG00000025471,ENSBTAG00000014043,ENSBTAG00000002816,ENSBTAG00000009123,ENSBTAG00000012004,ENSBTAG00000005620,…
GO:0060021	palate development	biological_process	0.0038203	25	11495	68	19402	ENSBTAG00000009984,ENSBTAG00000000231,ENSBTAG00000020590,ENSBTAG00000045902,ENSBTAG00000007173,ENSBTAG00000014977,ENSBTAG00000018674,ENSBTAG00000014760,ENSBTAG00000002107,ENSBTAG00000013227,ENSBTAG00000011761,ENSBTAG00000013213,ENSBTAG00000018035,ENSBTAG00000010716,ENSBTAG00000011643,ENSBTAG00000021827,ENSBTAG00000013875,ENSBTAG00000018578,ENSBTAG00000044123,ENSBTAG00000026896,ENSBTAG00000026283,…
GO:0048699	generation of neurons	biological_process	0.0038512	266	11495	1042	19402	ENSBTAG00000008136,ENSBTAG00000043991,ENSBTAG00000004785,ENSBTAG00000007428,ENSBTAG00000002650,ENSBTAG00000004996,ENSBTAG00000040106,ENSBTAG00000017279,ENSBTAG00000005111,ENSBTAG00000002730,ENSBTAG00000007236,ENSBTAG00000016913,ENSBTAG00000015868,ENSBTAG00000015801,ENSBTAG00000000445,ENSBTAG00000020938,ENSBTAG00000016795,ENSBTAG00000001257,ENSBTAG00000044097,ENSBTAG00000009338,ENSBTAG00000002192,…
GO:0061384	heart trabecula morphogenesis	biological_process	0.0039214	13	11495	28	19402	ENSBTAG00000015362,ENSBTAG00000012870,ENSBTAG00000004150,ENSBTAG00000000992,ENSBTAG00000010361,ENSBTAG00000018035,ENSBTAG00000020148,ENSBTAG00000000231,ENSBTAG00000004761,ENSBTAG00000001086,ENSBTAG00000021396,ENSBTAG00000003602,ENSBTAG00000011643
GO:0006066	alcohol metabolic process	biological_process	0.003961	73	11495	247	19402	ENSBTAG00000013093,ENSBTAG00000039161,ENSBTAG00000016573,ENSBTAG00000010419,ENSBTAG00000013300,ENSBTAG00000019465,ENSBTAG00000018043,ENSBTAG00000002490,ENSBTAG00000025496,ENSBTAG00000019745,ENSBTAG00000002220,ENSBTAG00000019782,ENSBTAG00000003108,ENSBTAG00000003072,ENSBTAG00000025471,ENSBTAG00000001936,ENSBTAG00000002951,ENSBTAG00000001485,ENSBTAG00000016414,ENSBTAG00000017218,ENSBTAG00000011962,…
GO:0006023	aminoglycan biosynthetic process	biological_process	0.0039857	18	11495	45	19402	ENSBTAG00000019180,ENSBTAG00000046750,ENSBTAG00000021697,ENSBTAG00000047129,ENSBTAG00000037523,ENSBTAG00000008778,ENSBTAG00000004197,ENSBTAG00000016950,ENSBTAG00000040000,ENSBTAG00000014051,ENSBTAG00000011014,ENSBTAG00000009298,ENSBTAG00000017672,ENSBTAG00000027477,ENSBTAG00000001321,ENSBTAG00000006209,ENSBTAG00000019892,ENSBTAG00000016041
GO:0016072	rRNA metabolic process	biological_process	0.0039899	52	11495	173	19402	ENSBTAG00000020366,ENSBTAG00000020381,ENSBTAG00000016733,XLOC_134426,ENSBTAG00000020905,ENSBTAG00000014101,ENSBTAG00000003094,ENSBTAG00000002590,ENSBTAG00000015858,ENSBTAG00000018360,ENSBTAG00000014917,ENSBTAG00000046854,ENSBTAG00000007728,ENSBTAG00000016335,ENSBTAG00000013045,ENSBTAG00000009595,ENSBTAG00000009838,ENSBTAG00000009746,ENSBTAG00000020795,ENSBTAG00000010729,ENSBTAG00000006150,ENSBTAG…
GO:0044092	negative regulation of molecular function	biological_process	0.0039919	208	11495	812	19402	ENSBTAG00000013180,ENSBTAG00000004273,ENSBTAG00000011291,ENSBTAG00000014609,ENSBTAG00000010279,ENSBTAG00000037381,ENSBTAG00000016730,ENSBTAG00000008497,ENSBTAG00000007123,ENSBTAG00000012939,ENSBTAG00000032021,ENSBTAG00000005043,ENSBTAG00000025471,ENSBTAG00000021912,ENSBTAG00000008731,ENSBTAG00000017636,ENSBTAG00000009939,ENSBTAG00000001207,ENSBTAG00000003430,ENSBTAG00000031544,ENSBTAG00000010998,…
GO:0000466	maturation of 5.8S rRNA from tricistronic rRNA transcript (SSU-rRNA, 5.8S rRNA, LSU-rRNA)	biological_process	0.0040103	10	11495	20	19402	ENSBTAG00000021060,ENSBTAG00000009757,ENSBTAG00000007728,ENSBTAG00000020795,ENSBTAG00000016716,ENSBTAG00000016733,ENSBTAG00000018329,ENSBTAG00000010729,ENSBTAG00000015559,ENSBTAG00000009685
GO:0007613	memory	biological_process	0.0041226	28	11495	78	19402	ENSBTAG00000047202,ENSBTAG00000020194,ENSBTAG00000013245,ENSBTAG00000026768,ENSBTAG00000019498,ENSBTAG00000006899,ENSBTAG00000016771,ENSBTAG00000010223,ENSBTAG00000008224,ENSBTAG00000018635,ENSBTAG00000008571,ENSBTAG00000015924,ENSBTAG00000019665,ENSBTAG00000046979,ENSBTAG00000001447,ENSBTAG00000012025,ENSBTAG00000008497,ENSBTAG00000044071,ENSBTAG00000000064,ENSBTAG00000008134,ENSBTAG00000017681,…
GO:0001933	negative regulation of protein phosphorylation	biological_process	0.0041917	73	11495	249	19402	ENSBTAG00000039509,ENSBTAG00000011969,ENSBTAG00000004679,ENSBTAG00000002645,ENSBTAG00000016045,ENSBTAG00000007952,ENSBTAG00000015628,ENSBTAG00000010795,ENSBTAG00000007993,ENSBTAG00000010290,ENSBTAG00000008390,ENSBTAG00000014406,ENSBTAG00000014051,ENSBTAG00000010059,ENSBTAG00000019813,ENSBTAG00000046142,ENSBTAG00000011761,ENSBTAG00000008441,ENSBTAG00000002095,ENSBTAG00000010731,ENSBTAG00000037526,…
GO:0046907	intracellular transport	biological_process	0.0042075	342	11495	1366	19402	ENSBTAG00000018295,ENSBTAG00000047719,ENSBTAG00000019085,ENSBTAG00000014051,ENSBTAG00000011538,ENSBTAG00000006714,ENSBTAG00000016250,ENSBTAG00000019854,ENSBTAG00000004463,ENSBTAG00000006556,ENSBTAG00000031561,ENSBTAG00000012232,ENSBTAG00000007245,ENSBTAG00000003619,ENSBTAG00000002035,ENSBTAG00000009598,ENSBTAG00000013162,ENSBTAG00000004429,ENSBTAG00000006611,ENSBTAG00000008571,ENSBTAG00000004672,…
GO:0043254	regulation of protein complex assembly	biological_process	0.0042546	100	11495	357	19402	ENSBTAG00000018501,ENSBTAG00000020938,ENSBTAG00000004679,ENSBTAG00000017354,ENSBTAG00000031558,ENSBTAG00000006995,ENSBTAG00000006679,ENSBTAG00000013244,ENSBTAG00000011356,ENSBTAG00000021462,ENSBTAG00000015475,ENSBTAG00000004996,ENSBTAG00000018295,ENSBTAG00000019044,ENSBTAG00000016098,ENSBTAG00000004751,ENSBTAG00000005357,ENSBTAG00000008719,ENSBTAG00000010976,XLOC_045435,ENSBTAG00000021013,ENSBTAG…
GO:0010604	positive regulation of macromolecule metabolic process	biological_process	0.0042587	563	11495	2351	19402	ENSBTAG00000009566,ENSBTAG00000010161,ENSBTAG00000000754,ENSBTAG00000009493,ENSBTAG00000015217,ENSBTAG00000010215,ENSBTAG00000005533,ENSBTAG00000012724,ENSBTAG00000003403,ENSBTAG00000010207,ENSBTAG00000001301,ENSBTAG00000011316,ENSBTAG00000017833,ENSBTAG00000005426,ENSBTAG00000008480,ENSBTAG00000031347,ENSBTAG00000008184,ENSBTAG00000014058,ENSBTAG00000018517,ENSBTAG00000000753,ENSBTAG00000005260,…
GO:0010605	negative regulation of macromolecule metabolic process	biological_process	0.0042794	402	11495	1641	19402	ENSBTAG00000030999,ENSBTAG00000034987,ENSBTAG00000021780,ENSBTAG00000019627,ENSBTAG00000017636,ENSBTAG00000012046,ENSBTAG00000002782,ENSBTAG00000011982,ENSBTAG00000013875,ENSBTAG00000001134,ENSBTAG00000023377,ENSBTAG00000001424,ENSBTAG00000020060,ENSBTAG00000011149,ENSBTAG00000016350,ENSBTAG00000000332,ENSBTAG00000022920,ENSBTAG00000007614,ENSBTAG00000037756,ENSBTAG00000005578,ENSBTAG00000010279,…
GO:0019216	regulation of lipid metabolic process	biological_process	0.0042997	68	11495	230	19402	ENSBTAG00000001321,ENSBTAG00000038043,ENSBTAG00000017831,ENSBTAG00000010161,ENSBTAG00000000754,ENSBTAG00000012870,ENSBTAG00000010543,ENSBTAG00000047330,ENSBTAG00000008619,ENSBTAG00000018854,ENSBTAG00000020102,ENSBTAG00000013227,ENSBTAG00000022622,ENSBTAG00000017280,ENSBTAG00000046922,ENSBTAG00000038845,ENSBTAG00000008505,ENSBTAG00000002804,ENSBTAG00000017240,ENSBTAG00000017007,ENSBTAG00000020787,…
GO:0009968	negative regulation of signal transduction	biological_process	0.0043834	227	11495	876	19402	ENSBTAG00000007841,ENSBTAG00000015311,ENSBTAG00000027017,ENSBTAG00000011580,ENSBTAG00000000753,ENSBTAG00000001153,ENSBTAG00000004761,ENSBTAG00000036260,ENSBTAG00000006071,ENSBTAG00000040607,ENSBTAG00000016341,ENSBTAG00000012295,ENSBTAG00000020350,ENSBTAG00000013277,ENSBTAG00000012774,ENSBTAG00000020148,ENSBTAG00000011268,ENSBTAG00000022244,ENSBTAG00000019665,ENSBTAG00000001299,ENSBTAG00000046580,…
GO:1901615	organic hydroxy compound metabolic process	biological_process	0.0044705	93	11495	328	19402	ENSBTAG00000005709,ENSBTAG00000013653,ENSBTAG00000014911,ENSBTAG00000002781,ENSBTAG00000003068,ENSBTAG00000001992,ENSBTAG00000017240,ENSBTAG00000005565,ENSBTAG00000000730,ENSBTAG00000024107,ENSBTAG00000039245,ENSBTAG00000011990,ENSBTAG00000008505,ENSBTAG00000009639,ENSBTAG00000032137,ENSBTAG00000026768,ENSBTAG00000011934,ENSBTAG00000013227,ENSBTAG00000003529,ENSBTAG00000015457,ENSBTAG00000009845,…
GO:2000146	negative regulation of cell motility	biological_process	0.004642	60	11495	197	19402	ENSBTAG00000017388,ENSBTAG00000002240,ENSBTAG00000002959,ENSBTAG00000018563,ENSBTAG00000004685,ENSBTAG00000017216,ENSBTAG00000014917,ENSBTAG00000020701,ENSBTAG00000022671,ENSBTAG00000004427,ENSBTAG00000015311,ENSBTAG00000019813,ENSBTAG00000026232,ENSBTAG00000013063,ENSBTAG00000007544,ENSBTAG00000020764,ENSBTAG00000000992,ENSBTAG00000011580,ENSBTAG00000010361,ENSBTAG00000006679,ENSBTAG00000003165,…
GO:0014044	Schwann cell development	biological_process	0.0046568	12	11495	25	19402	ENSBTAG00000022635,ENSBTAG00000010647,ENSBTAG00000012061,ENSBTAG00000017151,ENSBTAG00000018854,ENSBTAG00000000696,ENSBTAG00000017636,ENSBTAG00000007136,ENSBTAG00000001400,ENSBTAG00000012604,ENSBTAG00000004150,ENSBTAG00000011580
GO:0051258	protein polymerization	biological_process	0.0046759	66	11495	224	19402	ENSBTAG00000007964,ENSBTAG00000039117,ENSBTAG00000005390,ENSBTAG00000015764,ENSBTAG00000017711,ENSBTAG00000012975,ENSBTAG00000000369,ENSBTAG00000014691,ENSBTAG00000004732,ENSBTAG00000010161,ENSBTAG00000018449,ENSBTAG00000016746,ENSBTAG00000005345,ENSBTAG00000020099,ENSBTAG00000026275,ENSBTAG00000020281,ENSBTAG00000021581,ENSBTAG00000048153,ENSBTAG00000015381,ENSBTAG00000010386,ENSBTAG00000005108,…
GO:0022011	myelination in peripheral nervous system	biological_process	0.0046946	11	11495	22	19402	ENSBTAG00000012061,ENSBTAG00000010647,ENSBTAG00000000696,ENSBTAG00000017151,ENSBTAG00000018854,ENSBTAG00000007136,ENSBTAG00000017636,ENSBTAG00000012604,ENSBTAG00000001400,ENSBTAG00000004150,ENSBTAG00000011580
GO:0032292	peripheral nervous system axon ensheathment	biological_process	0.0046946	11	11495	22	19402	ENSBTAG00000011580,ENSBTAG00000004150,ENSBTAG00000012604,ENSBTAG00000001400,ENSBTAG00000007136,ENSBTAG00000017636,ENSBTAG00000000696,ENSBTAG00000017151,ENSBTAG00000018854,ENSBTAG00000012061,ENSBTAG00000010647
GO:0044089	positive regulation of cellular component biogenesis	biological_process	0.004697	20	11495	53	19402	ENSBTAG00000003060,ENSBTAG00000003675,ENSBTAG00000008571,ENSBTAG00000013918,ENSBTAG00000048264,ENSBTAG00000005985,ENSBTAG00000010129,ENSBTAG00000045902,ENSBTAG00000008129,ENSBTAG00000008134,ENSBTAG00000021393,ENSBTAG00000037686,ENSBTAG00000004388,ENSBTAG00000015377,ENSBTAG00000010647,ENSBTAG00000014058,ENSBTAG00000012328,ENSBTAG00000015335,ENSBTAG00000006841,ENSBTAG00000011823
GO:0010862	positive regulation of pathway-restricted SMAD protein phosphorylation	biological_process	0.0047653	18	11495	46	19402	ENSBTAG00000015362,ENSBTAG00000015618,ENSBTAG00000009478,ENSBTAG00000000231,ENSBTAG00000032017,ENSBTAG00000012004,ENSBTAG00000004429,ENSBTAG00000002855,ENSBTAG00000012870,ENSBTAG00000005111,ENSBTAG00000009972,ENSBTAG00000000992,ENSBTAG00000017642,ENSBTAG00000013065,ENSBTAG00000018035,ENSBTAG00000001805,ENSBTAG00000018114,ENSBTAG00000046807
GO:0030837	negative regulation of actin filament polymerization	biological_process	0.0047843	20	11495	52	19402	ENSBTAG00000008719,ENSBTAG00000020938,ENSBTAG00000010976,ENSBTAG00000014691,ENSBTAG00000004732,ENSBTAG00000002157,ENSBTAG00000000369,ENSBTAG00000014719,ENSBTAG00000006995,ENSBTAG00000031558,XLOC_045435,ENSBTAG00000014295,ENSBTAG00000003265,ENSBTAG00000005108,ENSBTAG00000034987,ENSBTAG00000021576,ENSBTAG00000021581,ENSBTAG00000007614,ENSBTAG00000004751,ENSBTAG00000021595
GO:0018212	peptidyl-tyrosine modification	biological_process	0.0047882	78	11495	266	19402	ENSBTAG00000006156,ENSBTAG00000018200,ENSBTAG00000013096,ENSBTAG00000021462,ENSBTAG00000012047,ENSBTAG00000014051,ENSBTAG00000008441,ENSBTAG00000003147,ENSBTAG00000020938,ENSBTAG00000002699,ENSBTAG00000031737,ENSBTAG00000017448,ENSBTAG00000007952,ENSBTAG00000005055,ENSBTAG00000002645,ENSBTAG00000039509,ENSBTAG00000012066,ENSBTAG00000017549,ENSBTAG00000010290,ENSBTAG00000003430,ENSBTAG00000023377,…
GO:0001568	blood vessel development	biological_process	0.0048138	136	11495	503	19402	ENSBTAG00000014835,ENSBTAG00000002080,ENSBTAG00000008814,ENSBTAG00000004982,ENSBTAG00000005691,ENSBTAG00000019627,ENSBTAG00000011971,ENSBTAG00000031544,ENSBTAG00000012046,ENSBTAG00000017636,ENSBTAG00000013881,ENSBTAG00000002362,ENSBTAG00000010531,ENSBTAG00000021466,ENSBTAG00000018824,ENSBTAG00000021815,ENSBTAG00000004879,ENSBTAG00000016349,ENSBTAG00000004679,ENSBTAG00000007101,ENSBTAG00000023907,…
GO:0060644	mammary gland epithelial cell differentiation	biological_process	0.0048488	7	11495	12	19402	ENSBTAG00000000009,ENSBTAG00000020935,ENSBTAG00000002849,ENSBTAG00000019114,ENSBTAG00000021187,ENSBTAG00000012211,ENSBTAG00000005691
GO:0000079	regulation of cyclin-dependent protein serine/threonine kinase activity	biological_process	0.0048968	26	11495	73	19402	ENSBTAG00000015744,ENSBTAG00000017514,ENSBTAG00000014406,ENSBTAG00000034885,ENSBTAG00000031246,ENSBTAG00000011650,ENSBTAG00000001938,ENSBTAG00000031347,ENSBTAG00000024476,ENSBTAG00000031184,ENSBTAG00000021768,ENSBTAG00000020301,ENSBTAG00000021697,ENSBTAG00000005492,ENSBTAG00000005792,ENSBTAG00000007284,ENSBTAG00000002095,ENSBTAG00000014917,ENSBTAG00000006607,ENSBTAG00000010731,ENSBTAG00000009566,…
GO:0043933	macromolecular complex subunit organization	biological_process	0.0049222	453	11495	1904	19402	ENSBTAG00000000694,ENSBTAG00000005108,ENSBTAG00000010386,ENSBTAG00000005711,ENSBTAG00000016363,ENSBTAG00000010207,ENSBTAG00000019315,ENSBTAG00000014063,ENSBTAG00000012724,ENSBTAG00000019067,ENSBTAG00000015710,ENSBTAG00000012276,ENSBTAG00000013577,ENSBTAG00000005574,ENSBTAG00000015730,ENSBTAG00000010408,ENSBTAG00000025522,ENSBTAG00000020688,ENSBTAG00000001471,ENSBTAG00000010161,ENSBTAG00000002683,…
GO:0090100	positive regulation of transmembrane receptor protein serine/threonine kinase signaling pathway	biological_process	0.004939	31	11495	92	19402	ENSBTAG00000000231,ENSBTAG00000005734,ENSBTAG00000004429,ENSBTAG00000006611,ENSBTAG00000012004,ENSBTAG00000032017,ENSBTAG00000003602,ENSBTAG00000000696,ENSBTAG00000002855,ENSBTAG00000015362,ENSBTAG00000031184,ENSBTAG00000015618,ENSBTAG00000003449,ENSBTAG00000009478,ENSBTAG00000018035,ENSBTAG00000001805,ENSBTAG00000046807,ENSBTAG00000018114,ENSBTAG00000002095,ENSBTAG00000018449,ENSBTAG00000012870,…
GO:0010627	regulation of intracellular protein kinase cascade	biological_process	0.0049496	213	11495	838	19402	ENSBTAG00000005691,ENSBTAG00000030999,ENSBTAG00000027246,ENSBTAG00000010998,ENSBTAG00000045832,ENSBTAG00000016442,ENSBTAG00000021912,ENSBTAG00000003430,ENSBTAG00000031544,ENSBTAG00000032527,ENSBTAG00000036287,ENSBTAG00000010531,ENSBTAG00000014611,ENSBTAG00000010279,ENSBTAG00000003060,ENSBTAG00000010347,ENSBTAG00000018381,ENSBTAG00000039046,ENSBTAG00000025471,ENSBTAG00000031631,ENSBTAG00000012939,…
GO:0035587	purinergic receptor signaling pathway	biological_process	0.0049757	14	11495	33	19402	ENSBTAG00000014645,ENSBTAG00000015837,ENSBTAG00000020144,ENSBTAG00000040541,ENSBTAG00000020236,ENSBTAG00000047839,ENSBTAG00000020990,ENSBTAG00000019244,ENSBTAG00000011192,ENSBTAG00000039050,ENSBTAG00000010812,ENSBTAG00000031397,ENSBTAG00000002902,ENSBTAG00000001465
GO:0002689	negative regulation of leukocyte chemotaxis	biological_process	0.0049904	8	11495	15	19402	ENSBTAG00000006086,ENSBTAG00000003403,ENSBTAG00000005108,ENSBTAG00000000962,ENSBTAG00000013863,ENSBTAG00000005140,ENSBTAG00000002240,ENSBTAG00000002080
GO:0071310	cellular response to organic substance	biological_process	0.0050345	361	11495	1473	19402	ENSBTAG00000012899,ENSBTAG00000010223,ENSBTAG00000001601,ENSBTAG00000007558,ENSBTAG00000040607,ENSBTAG00000000009,ENSBTAG00000003625,ENSBTAG00000012774,ENSBTAG00000000184,ENSBTAG00000015708,ENSBTAG00000002075,ENSBTAG00000047944,ENSBTAG00000009907,ENSBTAG00000004401,ENSBTAG00000017007,ENSBTAG00000011624,ENSBTAG00000031837,ENSBTAG00000011990,ENSBTAG00000019461,ENSBTAG00000015126,ENSBTAG00000018474,…
GO:0001667	ameboidal cell migration	biological_process	0.0050946	88	11495	306	19402	ENSBTAG00000002727,ENSBTAG00000004982,ENSBTAG00000009851,ENSBTAG00000005691,ENSBTAG00000011971,ENSBTAG00000003808,ENSBTAG00000045510,ENSBTAG00000017636,ENSBTAG00000012002,ENSBTAG00000009987,ENSBTAG00000018108,ENSBTAG00000014809,ENSBTAG00000000413,ENSBTAG00000014175,ENSBTAG00000018035,ENSBTAG00000010531,ENSBTAG00000013363,ENSBTAG00000021697,ENSBTAG00000012393,ENSBTAG00000006479,ENSBTAG00000014835,…
GO:0006397	mRNA processing	biological_process	0.005125	103	11495	375	19402	ENSBTAG00000014060,ENSBTAG00000047652,ENSBTAG00000002086,ENSBTAG00000014080,ENSBTAG00000006280,ENSBTAG00000010627,ENSBTAG00000009091,ENSBTAG00000013830,ENSBTAG00000048053,ENSBTAG00000019608,ENSBTAG00000002181,ENSBTAG00000015277,ENSBTAG00000009110,ENSBTAG00000019949,ENSBTAG00000006423,ENSBTAG00000014175,ENSBTAG00000002575,ENSBTAG00000039263,ENSBTAG00000014766,ENSBTAG00000047713,ENSBTAG00000015711,…
GO:0032147	activation of protein kinase activity	biological_process	0.0051328	63	11495	209	19402	ENSBTAG00000014456,ENSBTAG00000039509,ENSBTAG00000010223,ENSBTAG00000020758,ENSBTAG00000014911,ENSBTAG00000004749,ENSBTAG00000002699,ENSBTAG00000027916,ENSBTAG00000001017,ENSBTAG00000017162,ENSBTAG00000009654,ENSBTAG00000014051,ENSBTAG00000017240,ENSBTAG00000005111,ENSBTAG00000004427,ENSBTAG00000038990,ENSBTAG00000026732,ENSBTAG00000007013,ENSBTAG00000013063,ENSBTAG00000004052,ENSBTAG00000015520,…
GO:0048646	anatomical structure formation involved in morphogenesis	biological_process	0.0051769	224	11495	874	19402	ENSBTAG00000010998,ENSBTAG00000003960,ENSBTAG00000012046,ENSBTAG00000000226,ENSBTAG00000017636,ENSBTAG00000019627,ENSBTAG00000019585,ENSBTAG00000011971,ENSBTAG00000002727,ENSBTAG00000002072,ENSBTAG00000005691,ENSBTAG00000004982,ENSBTAG00000007614,ENSBTAG00000010531,ENSBTAG00000001805,ENSBTAG00000002362,ENSBTAG00000044195,ENSBTAG00000014764,ENSBTAG00000011953,ENSBTAG00000011962,ENSBTAG00000008814,…
GO:0051091	positive regulation of sequence-specific DNA binding transcription factor activity	biological_process	0.0052328	58	11495	192	19402	ENSBTAG00000019220,ENSBTAG00000014791,ENSBTAG00000021251,ENSBTAG00000011761,ENSBTAG00000018352,ENSBTAG00000004498,ENSBTAG00000006557,ENSBTAG00000040128,ENSBTAG00000010298,ENSBTAG00000017764,ENSBTAG00000021462,ENSBTAG00000026732,ENSBTAG00000006193,ENSBTAG00000013753,ENSBTAG00000000113,ENSBTAG00000012020,ENSBTAG00000033319,ENSBTAG00000022917,ENSBTAG00000044044,ENSBTAG00000013955,ENSBTAG00000017685,…
GO:0010740	positive regulation of intracellular protein kinase cascade	biological_process	0.00526	144	11495	541	19402	ENSBTAG00000026234,ENSBTAG00000002088,ENSBTAG00000011316,ENSBTAG00000010682,ENSBTAG00000009438,ENSBTAG00000010866,ENSBTAG00000010408,ENSBTAG00000001694,ENSBTAG00000003075,ENSBTAG00000046975,ENSBTAG00000010161,ENSBTAG00000015386,ENSBTAG00000020244,ENSBTAG00000003446,ENSBTAG00000013984,ENSBTAG00000033304,ENSBTAG00000012724,ENSBTAG00000000277,ENSBTAG00000010543,ENSBTAG00000020148,ENSBTAG00000015312,…
GO:0022603	regulation of anatomical structure morphogenesis	biological_process	0.0053074	205	11495	790	19402	ENSBTAG00000012653,ENSBTAG00000018270,ENSBTAG00000010971,ENSBTAG00000015381,ENSBTAG00000005108,ENSBTAG00000020244,ENSBTAG00000047756,ENSBTAG00000012082,ENSBTAG00000015543,ENSBTAG00000019771,ENSBTAG00000003075,ENSBTAG00000013227,ENSBTAG00000015362,ENSBTAG00000018691,ENSBTAG00000019903,ENSBTAG00000009962,ENSBTAG00000011316,ENSBTAG00000016169,ENSBTAG00000012211,ENSBTAG00000000231,ENSBTAG00000011580,…
GO:0006810	transport	biological_process	0.0053297	861	11495	3631	19402	ENSBTAG00000009617,ENSBTAG00000004916,ENSBTAG00000004594,ENSBTAG00000027924,ENSBTAG00000009886,ENSBTAG00000011401,ENSBTAG00000037985,ENSBTAG00000000807,ENSBTAG00000014056,ENSBTAG00000020361,ENSBTAG00000020696,ENSBTAG00000020400,ENSBTAG00000001662,ENSBTAG00000018833,ENSBTAG00000009687,ENSBTAG00000010647,ENSBTAG00000026657,ENSBTAG00000021164,ENSBTAG00000010253,ENSBTAG00000014809,ENSBTAG00000019648,…
GO:0051271	negative regulation of cellular component movement	biological_process	0.0053964	61	11495	202	19402	ENSBTAG00000019665,ENSBTAG00000003165,ENSBTAG00000007993,ENSBTAG00000006679,ENSBTAG00000010361,ENSBTAG00000021815,ENSBTAG00000010860,ENSBTAG00000018824,ENSBTAG00000009727,ENSBTAG00000017685,ENSBTAG00000001687,ENSBTAG00000014779,ENSBTAG00000016961,ENSBTAG00000014917,ENSBTAG00000017216,ENSBTAG00000004685,ENSBTAG00000018563,ENSBTAG00000002959,ENSBTAG00000002240,ENSBTAG00000017388,ENSBTAG00000011580,…
GO:0045597	positive regulation of cell differentiation	biological_process	0.0054705	146	11495	550	19402	ENSBTAG00000001321,ENSBTAG00000016744,ENSBTAG00000000205,ENSBTAG00000009065,ENSBTAG00000021275,ENSBTAG00000009500,ENSBTAG00000020281,ENSBTAG00000031777,ENSBTAG00000002923,ENSBTAG00000034885,ENSBTAG00000009305,ENSBTAG00000020935,ENSBTAG00000021120,ENSBTAG00000026972,ENSBTAG00000004150,ENSBTAG00000013007,ENSBTAG00000014555,ENSBTAG00000010426,ENSBTAG00000015457,ENSBTAG00000000395,ENSBTAG00000040338,…
GO:0043542	endothelial cell migration	biological_process	0.0054828	49	11495	156	19402	ENSBTAG00000017388,ENSBTAG00000024000,ENSBTAG00000001826,ENSBTAG00000037686,ENSBTAG00000014051,ENSBTAG00000020701,ENSBTAG00000000992,ENSBTAG00000013063,ENSBTAG00000006214,ENSBTAG00000003165,ENSBTAG00000010361,ENSBTAG00000020148,ENSBTAG00000017604,ENSBTAG00000012066,ENSBTAG00000011969,ENSBTAG00000018824,ENSBTAG00000021815,ENSBTAG00000001687,ENSBTAG00000017685,ENSBTAG00000008723,ENSBTAG00000018035,…
GO:0009893	positive regulation of metabolic process	biological_process	0.0055147	590	11495	2476	19402	ENSBTAG00000016414,ENSBTAG00000008321,ENSBTAG00000047652,ENSBTAG00000026915,ENSBTAG00000044192,ENSBTAG00000033352,ENSBTAG00000037756,ENSBTAG00000037757,ENSBTAG00000001805,ENSBTAG00000018114,ENSBTAG00000004982,ENSBTAG00000012046,ENSBTAG00000008227,ENSBTAG00000013150,ENSBTAG00000017549,ENSBTAG00000011586,ENSBTAG00000010510,ENSBTAG00000020421,ENSBTAG00000012025,ENSBTAG00000017514,ENSBTAG00000015628,…
GO:0006875	cellular metal ion homeostasis	biological_process	0.0055864	109	11495	405	19402	ENSBTAG00000010161,ENSBTAG00000011549,ENSBTAG00000012328,ENSBTAG00000003564,ENSBTAG00000001269,ENSBTAG00000001321,ENSBTAG00000017042,ENSBTAG00000021019,ENSBTAG00000008868,ENSBTAG00000018854,ENSBTAG00000002923,ENSBTAG00000007762,ENSBTAG00000045701,ENSBTAG00000020935,ENSBTAG00000030507,ENSBTAG00000016782,ENSBTAG00000010018,ENSBTAG00000013245,ENSBTAG00000009508,ENSBTAG00000010948,ENSBTAG00000014149,…
GO:0045737	positive regulation of cyclin-dependent protein kinase activity	biological_process	0.0056143	13	11495	29	19402	ENSBTAG00000020031,ENSBTAG00000009566,ENSBTAG00000011650,ENSBTAG00000034885,ENSBTAG00000017514,ENSBTAG00000005492,ENSBTAG00000015744,ENSBTAG00000021697,ENSBTAG00000016297,ENSBTAG00000017636,ENSBTAG00000001938,ENSBTAG00000031347,ENSBTAG00000024476
GO:0022008	neurogenesis	biological_process	0.0056908	284	11495	1126	19402	ENSBTAG00000004388,ENSBTAG00000020701,ENSBTAG00000030575,ENSBTAG00000033173,ENSBTAG00000014911,ENSBTAG00000007467,ENSBTAG00000015405,ENSBTAG00000045902,ENSBTAG00000021522,ENSBTAG00000007860,ENSBTAG00000003779,ENSBTAG00000013942,ENSBTAG00000017780,ENSBTAG00000016462,ENSBTAG00000045895,ENSBTAG00000013735,ENSBTAG00000012870,ENSBTAG00000039955,ENSBTAG00000009500,ENSBTAG00000021275,ENSBTAG00000020281,…
GO:0048514	blood vessel morphogenesis	biological_process	0.0056971	117	11495	428	19402	ENSBTAG00000043971,ENSBTAG00000020031,ENSBTAG00000015377,ENSBTAG00000009615,ENSBTAG00000040128,ENSBTAG00000021396,ENSBTAG00000008448,ENSBTAG00000006835,ENSBTAG00000017280,ENSBTAG00000008505,ENSBTAG00000015335,ENSBTAG00000004761,ENSBTAG00000018563,ENSBTAG00000007094,ENSBTAG00000004052,ENSBTAG00000013063,ENSBTAG00000001826,ENSBTAG00000013419,ENSBTAG00000004555,ENSBTAG00000037686,ENSBTAG00000000184,…
GO:0046653	tetrahydrofolate metabolic process	biological_process	0.0057908	8	11495	14	19402	ENSBTAG00000007946,ENSBTAG00000020023,ENSBTAG00000031500,ENSBTAG00000009641,ENSBTAG00000007003,ENSBTAG00000006326,ENSBTAG00000020698,ENSBTAG00000009846
GO:0035588	G-protein coupled purinergic receptor signaling pathway	biological_process	0.0058027	11	11495	24	19402	ENSBTAG00000020236,ENSBTAG00000020144,ENSBTAG00000040541,ENSBTAG00000014645,ENSBTAG00000015837,ENSBTAG00000001465,ENSBTAG00000039050,ENSBTAG00000031397,ENSBTAG00000011192,ENSBTAG00000020990,ENSBTAG00000047839
GO:0001944	vasculature development	biological_process	0.0058754	139	11495	518	19402	ENSBTAG00000000076,ENSBTAG00000021697,ENSBTAG00000016963,ENSBTAG00000009984,ENSBTAG00000020921,ENSBTAG00000030518,ENSBTAG00000011639,ENSBTAG00000045510,ENSBTAG00000003808,ENSBTAG00000009565,ENSBTAG00000013183,ENSBTAG00000014798,ENSBTAG00000015974,ENSBTAG00000009851,ENSBTAG00000021048,ENSBTAG00000022489,ENSBTAG00000018035,ENSBTAG00000037726,ENSBTAG00000013472,ENSBTAG00000010647,ENSBTAG00000005064,…
GO:0042104	positive regulation of activated T cell proliferation	biological_process	0.0059372	10	11495	21	19402	ENSBTAG00000018397,ENSBTAG00000005596,ENSBTAG00000011481,ENSBTAG00000039046,ENSBTAG00000000277,ENSBTAG00000015150,ENSBTAG00000005620,ENSBTAG00000007927,ENSBTAG00000018474,ENSBTAG00000046266
GO:0000469	cleavage involved in rRNA processing	biological_process	0.0059615	10	11495	21	19402	ENSBTAG00000020795,ENSBTAG00000016716,ENSBTAG00000016733,ENSBTAG00000018329,ENSBTAG00000010729,ENSBTAG00000012746,ENSBTAG00000015559,ENSBTAG00000009685,ENSBTAG00000009757,ENSBTAG00000006374
GO:0030278	regulation of ossification	biological_process	0.0061042	46	11495	149	19402	ENSBTAG00000031185,ENSBTAG00000008113,ENSBTAG00000001768,ENSBTAG00000005111,ENSBTAG00000017764,ENSBTAG00000020701,ENSBTAG00000044123,ENSBTAG00000022671,ENSBTAG00000021187,ENSBTAG00000001835,ENSBTAG00000002095,ENSBTAG00000012863,ENSBTAG00000002902,ENSBTAG00000046922,ENSBTAG00000014707,ENSBTAG00000018563,ENSBTAG00000021699,ENSBTAG00000021193,ENSBTAG00000011836,ENSBTAG00000044178,ENSBTAG00000022244,…
GO:0007612	learning	biological_process	0.006141	33	11495	97	19402	ENSBTAG00000017681,ENSBTAG00000014645,ENSBTAG00000004177,ENSBTAG00000010647,ENSBTAG00000002317,ENSBTAG00000000066,ENSBTAG00000026768,ENSBTAG00000020194,ENSBTAG00000014958,ENSBTAG00000046979,ENSBTAG00000019114,ENSBTAG00000044071,ENSBTAG00000008497,ENSBTAG00000020935,ENSBTAG00000007104,ENSBTAG00000011156,ENSBTAG00000047719,ENSBTAG00000015226,ENSBTAG00000013107,ENSBTAG00000003392,ENSBTAG00000000244,…
GO:0030259	lipid glycosylation	biological_process	0.0062462	7	11495	12	19402	ENSBTAG00000016506,ENSBTAG00000012090,ENSBTAG00000044093,ENSBTAG00000046156,ENSBTAG00000009864,ENSBTAG00000030319,ENSBTAG00000003164
GO:0015749	monosaccharide transport	biological_process	0.0062591	30	11495	88	19402	ENSBTAG00000047719,ENSBTAG00000004427,ENSBTAG00000006957,ENSBTAG00000017636,ENSBTAG00000011624,ENSBTAG00000026732,ENSBTAG00000019379,ENSBTAG00000019813,ENSBTAG00000017007,ENSBTAG00000017280,ENSBTAG00000001321,ENSBTAG00000000437,ENSBTAG00000043962,ENSBTAG00000017285,ENSBTAG00000014911,ENSBTAG00000001400,ENSBTAG00000010798,ENSBTAG00000012567,ENSBTAG00000009617,ENSBTAG00000010347,ENSBTAG00000006824,…
GO:0034333	adherens junction assembly	biological_process	0.0062709	23	11495	61	19402	ENSBTAG00000022671,ENSBTAG00000010971,ENSBTAG00000021879,ENSBTAG00000019627,ENSBTAG00000012724,ENSBTAG00000013063,ENSBTAG00000010050,ENSBTAG00000011322,ENSBTAG00000015147,ENSBTAG00000019903,ENSBTAG00000017422,ENSBTAG00000007993,ENSBTAG00000011356,ENSBTAG00000005780,ENSBTAG00000046763,ENSBTAG00000008579,ENSBTAG00000001017,ENSBTAG00000020148,ENSBTAG00000014501,ENSBTAG00000020417,ENSBTAG00000017711,…
GO:0051960	regulation of nervous system development	biological_process	0.0063408	156	11495	592	19402	ENSBTAG00000007236,ENSBTAG00000016913,ENSBTAG00000015868,ENSBTAG00000006841,ENSBTAG00000008136,ENSBTAG00000007428,ENSBTAG00000018373,ENSBTAG00000002650,ENSBTAG00000021393,ENSBTAG00000005111,ENSBTAG00000006631,ENSBTAG00000011994,ENSBTAG00000012025,ENSBTAG00000010129,ENSBTAG00000020938,ENSBTAG00000016795,ENSBTAG00000009338,ENSBTAG00000003675,ENSBTAG00000002107,ENSBTAG00000017855,ENSBTAG00000001134,…
GO:0003128	heart field specification	biological_process	0.0064188	7	11495	12	19402	ENSBTAG00000030162,ENSBTAG00000003602,ENSBTAG00000005111,ENSBTAG00000047944,ENSBTAG00000020701,ENSBTAG00000004555,ENSBTAG00000004761
GO:0051962	positive regulation of nervous system development	biological_process	0.0064325	19	11495	51	19402	ENSBTAG00000021393,ENSBTAG00000037686,ENSBTAG00000004388,ENSBTAG00000008129,ENSBTAG00000008134,ENSBTAG00000006841,ENSBTAG00000012328,ENSBTAG00000015335,ENSBTAG00000011823,ENSBTAG00000015377,ENSBTAG00000010647,ENSBTAG00000003060,ENSBTAG00000003675,ENSBTAG00000045902,ENSBTAG00000010129,ENSBTAG00000008571,ENSBTAG00000005985,ENSBTAG00000048264,ENSBTAG00000013918
GO:0051965	positive regulation of synapse assembly	biological_process	0.0064325	19	11495	51	19402	ENSBTAG00000010647,ENSBTAG00000015377,ENSBTAG00000011823,ENSBTAG00000006841,ENSBTAG00000012328,ENSBTAG00000015335,ENSBTAG00000008134,ENSBTAG00000008129,ENSBTAG00000004388,ENSBTAG00000037686,ENSBTAG00000021393,ENSBTAG00000005985,ENSBTAG00000048264,ENSBTAG00000013918,ENSBTAG00000008571,ENSBTAG00000010129,ENSBTAG00000045902,ENSBTAG00000003675,ENSBTAG00000003060
GO:0007035	vacuolar acidification	biological_process	0.0064643	6	11495	9	19402	ENSBTAG00000014553,ENSBTAG00000004263,ENSBTAG00000007272,ENSBTAG00000006748,ENSBTAG00000000292,ENSBTAG00000015520
GO:0043085	positive regulation of catalytic activity	biological_process	0.0065144	241	11495	944	19402	ENSBTAG00000005107,ENSBTAG00000021997,ENSBTAG00000014882,ENSBTAG00000024476,ENSBTAG00000014456,ENSBTAG00000010223,ENSBTAG00000015938,ENSBTAG00000019665,ENSBTAG00000018403,ENSBTAG00000020148,ENSBTAG00000045980,ENSBTAG00000004052,ENSBTAG00000015520,ENSBTAG00000020787,ENSBTAG00000017007,ENSBTAG00000007013,ENSBTAG00000025313,ENSBTAG00000007431,ENSBTAG00000010641,ENSBTAG00000017240,ENSBTAG00000008353,…
GO:0020027	hemoglobin metabolic process	biological_process	0.0065442	7	11495	12	19402	ENSBTAG00000020935,ENSBTAG00000009972,ENSBTAG00000003430,ENSBTAG00000003564,ENSBTAG00000011439,ENSBTAG00000005780,ENSBTAG00000013178
GO:2000178	negative regulation of neural precursor cell proliferation	biological_process	0.0065893	8	11495	15	19402	ENSBTAG00000015711,ENSBTAG00000013875,ENSBTAG00000001228,ENSBTAG00000001321,ENSBTAG00000010532,ENSBTAG00000021187,ENSBTAG00000006262,ENSBTAG00000000696
GO:0043408	regulation of MAPK cascade	biological_process	0.0066011	153	11495	581	19402	ENSBTAG00000014541,ENSBTAG00000017549,ENSBTAG00000018300,ENSBTAG00000020199,ENSBTAG00000002699,ENSBTAG00000021872,ENSBTAG00000015628,ENSBTAG00000009478,ENSBTAG00000016045,ENSBTAG00000001444,ENSBTAG00000019813,ENSBTAG00000007544,ENSBTAG00000026732,ENSBTAG00000000878,ENSBTAG00000023947,ENSBTAG00000005111,ENSBTAG00000025471,ENSBTAG00000047495,ENSBTAG00000008497,ENSBTAG00000000570,ENSBTAG00000005620,…
GO:0021894	cerebral cortex GABAergic interneuron development	biological_process	0.0067466	4	11495	5	19402	ENSBTAG00000047719,ENSBTAG00000014645,ENSBTAG00000022927,ENSBTAG00000010860
GO:0045667	regulation of osteoblast differentiation	biological_process	0.0067956	30	11495	89	19402	ENSBTAG00000015362,ENSBTAG00000002878,ENSBTAG00000013227,ENSBTAG00000021193,ENSBTAG00000021699,ENSBTAG00000005998,ENSBTAG00000030162,ENSBTAG00000030599,ENSBTAG00000000231,ENSBTAG00000011268,ENSBTAG00000016169,ENSBTAG00000006631,ENSBTAG00000025471,ENSBTAG00000000696,ENSBTAG00000005111,ENSBTAG00000020701,ENSBTAG00000017764,ENSBTAG00000022671,ENSBTAG00000044123,ENSBTAG00000005691,ENSBTAG00000031185,…
GO:0006809	nitric oxide biosynthetic process	biological_process	0.0068318	15	11495	36	19402	ENSBTAG00000017537,ENSBTAG00000002923,ENSBTAG00000013530,ENSBTAG00000010562,ENSBTAG00000011316,ENSBTAG00000025471,ENSBTAG00000021961,ENSBTAG00000020031,ENSBTAG00000010531,ENSBTAG00000001321,ENSBTAG00000004826,ENSBTAG00000006894,ENSBTAG00000017869,ENSBTAG00000017636,ENSBTAG00000009012
GO:0015758	glucose transport	biological_process	0.0070069	27	11495	78	19402	ENSBTAG00000001673,ENSBTAG00000006824,ENSBTAG00000013108,ENSBTAG00000010347,ENSBTAG00000012567,ENSBTAG00000009617,ENSBTAG00000017285,ENSBTAG00000014911,ENSBTAG00000001400,ENSBTAG00000002979,ENSBTAG00000031631,ENSBTAG00000019909,ENSBTAG00000025471,ENSBTAG00000020921,ENSBTAG00000009091,ENSBTAG00000047330,ENSBTAG00000019379,ENSBTAG00000026732,ENSBTAG00000017007,ENSBTAG00000019813,ENSBTAG00000011624,…
GO:0090027	negative regulation of monocyte chemotaxis	biological_process	0.00714	3	11495	3	19402	ENSBTAG00000002080,ENSBTAG00000005140,ENSBTAG00000013863
GO:0030799	regulation of cyclic nucleotide metabolic process	biological_process	0.0071628	13	11495	31	19402	ENSBTAG00000017981,ENSBTAG00000047719,ENSBTAG00000013256,ENSBTAG00000007195,ENSBTAG00000010306,ENSBTAG00000006894,ENSBTAG00000019771,ENSBTAG00000012823,ENSBTAG00000013363,ENSBTAG00000011192,ENSBTAG00000016573,ENSBTAG00000016924,ENSBTAG00000031397
GO:0030802	regulation of cyclic nucleotide biosynthetic process	biological_process	0.0071628	13	11495	31	19402	ENSBTAG00000016573,ENSBTAG00000031397,ENSBTAG00000016924,ENSBTAG00000019771,ENSBTAG00000012823,ENSBTAG00000013363,ENSBTAG00000011192,ENSBTAG00000007195,ENSBTAG00000010306,ENSBTAG00000006894,ENSBTAG00000017981,ENSBTAG00000047719,ENSBTAG00000013256
GO:0070169	positive regulation of biomineral tissue development	biological_process	0.0071683	16	11495	40	19402	ENSBTAG00000005111,ENSBTAG00000020701,ENSBTAG00000013984,ENSBTAG00000022671,ENSBTAG00000031185,ENSBTAG00000008113,ENSBTAG00000018114,ENSBTAG00000014707,ENSBTAG00000013213,ENSBTAG00000002902,ENSBTAG00000015362,ENSBTAG00000020742,ENSBTAG00000021193,ENSBTAG00000012004,ENSBTAG00000000231,ENSBTAG00000022244
GO:0008286	insulin receptor signaling pathway	biological_process	0.0073237	29	11495	84	19402	ENSBTAG00000006957,ENSBTAG00000031567,ENSBTAG00000017636,ENSBTAG00000013984,ENSBTAG00000004427,ENSBTAG00000004982,ENSBTAG00000004386,ENSBTAG00000024688,ENSBTAG00000001321,ENSBTAG00000019181,ENSBTAG00000008441,ENSBTAG00000004034,ENSBTAG00000011425,ENSBTAG00000040607,ENSBTAG00000001400,ENSBTAG00000022622,ENSBTAG00000006824,ENSBTAG00000001673,ENSBTAG00000006616,ENSBTAG00000008719,ENSBTAG00000010976,…
GO:0007243	intracellular protein kinase cascade	biological_process	0.0073968	239	11495	955	19402	ENSBTAG00000003446,ENSBTAG00000012671,ENSBTAG00000020244,ENSBTAG00000015386,ENSBTAG00000046975,ENSBTAG00000010161,ENSBTAG00000010408,ENSBTAG00000003075,ENSBTAG00000009493,ENSBTAG00000001694,ENSBTAG00000017642,ENSBTAG00000010543,ENSBTAG00000012724,ENSBTAG00000000277,ENSBTAG00000033304,ENSBTAG00000014492,ENSBTAG00000008027,ENSBTAG00000007079,ENSBTAG00000013984,ENSBTAG00000016169,ENSBTAG00000010245,…
GO:0048858	cell projection morphogenesis	biological_process	0.0074829	175	11495	661	19402	ENSBTAG00000014357,ENSBTAG00000013793,ENSBTAG00000016260,ENSBTAG00000014068,ENSBTAG00000020281,ENSBTAG00000013735,ENSBTAG00000014645,ENSBTAG00000019568,ENSBTAG00000020125,ENSBTAG00000016744,ENSBTAG00000015650,ENSBTAG00000031134,ENSBTAG00000017422,ENSBTAG00000010549,ENSBTAG00000020102,ENSBTAG00000030977,ENSBTAG00000003819,ENSBTAG00000017486,ENSBTAG00000017222,ENSBTAG00000007361,ENSBTAG00000012866,…
GO:0045019	negative regulation of nitric oxide biosynthetic process	biological_process	0.0076465	5	11495	7	19402	ENSBTAG00000011316,ENSBTAG00000017869,ENSBTAG00000004826,ENSBTAG00000017537,ENSBTAG00000010562
GO:0036295	cellular response to increased oxygen levels	biological_process	0.0077051	7	11495	12	19402	ENSBTAG00000017869,ENSBTAG00000014553,ENSBTAG00000010785,ENSBTAG00000002703,ENSBTAG00000016761,ENSBTAG00000035827,ENSBTAG00000007272
GO:0036296	response to increased oxygen levels	biological_process	0.0077051	7	11495	12	19402	ENSBTAG00000017869,ENSBTAG00000007272,ENSBTAG00000016761,ENSBTAG00000035827,ENSBTAG00000002703,ENSBTAG00000010785,ENSBTAG00000014553
GO:0060536	cartilage morphogenesis	biological_process	0.0077197	6	11495	10	19402	ENSBTAG00000012211,ENSBTAG00000001687,ENSBTAG00000013227,ENSBTAG00000020701,ENSBTAG00000044123,ENSBTAG00000011761
GO:0051234	establishment of localization	biological_process	0.0077338	881	11495	3730	19402	ENSBTAG00000019337,ENSBTAG00000017711,ENSBTAG00000045500,ENSBTAG00000001465,ENSBTAG00000006661,ENSBTAG00000044071,ENSBTAG00000011088,ENSBTAG00000019138,ENSBTAG00000015567,ENSBTAG00000019550,ENSBTAG00000014546,ENSBTAG00000007080,ENSBTAG00000013219,ENSBTAG00000003661,ENSBTAG00000014310,ENSBTAG00000006536,ENSBTAG00000018165,ENSBTAG00000001098,ENSBTAG00000017251,ENSBTAG00000001321,ENSBTAG00000025140,…
GO:0010638	positive regulation of organelle organization	biological_process	0.0077871	107	11495	390	19402	ENSBTAG00000015278,ENSBTAG00000000730,ENSBTAG00000013063,ENSBTAG00000000992,ENSBTAG00000004052,ENSBTAG00000011990,ENSBTAG00000014505,ENSBTAG00000004915,ENSBTAG00000006071,ENSBTAG00000015147,ENSBTAG00000012756,ENSBTAG00000019156,ENSBTAG00000009615,ENSBTAG00000010223,ENSBTAG00000022927,ENSBTAG00000003421,ENSBTAG00000007725,ENSBTAG00000008579,ENSBTAG00000045980,ENSBTAG00000020148,ENSBTAG00000012077,…
GO:0015688	iron chelate transport	biological_process	0.0078487	3	11495	3	19402	ENSBTAG00000007762,ENSBTAG00000014149,ENSBTAG00000016467
GO:0015891	siderophore transport	biological_process	0.0078487	3	11495	3	19402	ENSBTAG00000014149,ENSBTAG00000007762,ENSBTAG00000016467
GO:0033212	iron assimilation	biological_process	0.0078487	3	11495	3	19402	ENSBTAG00000007762,ENSBTAG00000014149,ENSBTAG00000016467
GO:0033214	iron assimilation by chelation and transport	biological_process	0.0078487	3	11495	3	19402	ENSBTAG00000007762,ENSBTAG00000014149,ENSBTAG00000016467
GO:0009150	purine ribonucleotide metabolic process	biological_process	0.0078639	137	11495	512	19402	ENSBTAG00000014007,ENSBTAG00000010971,ENSBTAG00000015381,ENSBTAG00000016552,ENSBTAG00000005108,ENSBTAG00000011619,ENSBTAG00000012724,ENSBTAG00000009714,ENSBTAG00000003075,ENSBTAG00000015543,ENSBTAG00000019771,ENSBTAG00000007332,ENSBTAG00000010161,ENSBTAG00000046975,ENSBTAG00000008752,ENSBTAG00000026481,ENSBTAG00000027446,ENSBTAG00000009438,ENSBTAG00000031509,ENSBTAG00000014691,ENSBTAG00000000077,…
GO:0022613	ribonucleoprotein complex biogenesis	biological_process	0.0079522	106	11495	404	19402	ENSBTAG00000020998,ENSBTAG00000011554,ENSBTAG00000014388,ENSBTAG00000014175,ENSBTAG00000015891,ENSBTAG00000019608,ENSBTAG00000002026,ENSBTAG00000013126,ENSBTAG00000034992,ENSBTAG00000001666,ENSBTAG00000040435,ENSBTAG00000008646,ENSBTAG00000006374,ENSBTAG00000046623,ENSBTAG00000010042,ENSBTAG00000020309,ENSBTAG00000013866,ENSBTAG00000005998,ENSBTAG00000010451,ENSBTAG00000014060,ENSBTAG00000017418,…
GO:0072132	mesenchyme morphogenesis	biological_process	0.0081591	13	11495	31	19402	ENSBTAG00000013227,ENSBTAG00000008113,ENSBTAG00000015405,ENSBTAG00000014614,ENSBTAG00000012870,ENSBTAG00000015362,ENSBTAG00000005111,ENSBTAG00000047944,ENSBTAG00000000009,ENSBTAG00000003602,ENSBTAG00000046922,ENSBTAG00000000231,ENSBTAG00000019832
GO:0034660	ncRNA metabolic process	biological_process	0.0081793	105	11495	390	19402	ENSBTAG00000001780,ENSBTAG00000045593,ENSBTAG00000008009,ENSBTAG00000011285,ENSBTAG00000003161,ENSBTAG00000014456,ENSBTAG00000006150,ENSBTAG00000005595,ENSBTAG00000004200,ENSBTAG00000003112,ENSBTAG00000016335,ENSBTAG00000010851,ENSBTAG00000016369,ENSBTAG00000004797,ENSBTAG00000046854,ENSBTAG00000020440,ENSBTAG00000018360,ENSBTAG00000015858,ENSBTAG00000002590,ENSBTAG00000003094,ENSBTAG00000016733,…
GO:0042127	regulation of cell proliferation	biological_process	0.0082147	271	11495	1091	19402	ENSBTAG00000009851,ENSBTAG00000038045,ENSBTAG00000006770,ENSBTAG00000003419,ENSBTAG00000011639,ENSBTAG00000045510,ENSBTAG00000006262,ENSBTAG00000009005,ENSBTAG00000013863,ENSBTAG00000002317,ENSBTAG00000018015,ENSBTAG00000004351,ENSBTAG00000014175,ENSBTAG00000006894,ENSBTAG00000021697,ENSBTAG00000012086,ENSBTAG00000001663,ENSBTAG00000017285,ENSBTAG00000046979,ENSBTAG00000013534,ENSBTAG00000007092,…
GO:0008645	hexose transport	biological_process	0.0082617	29	11495	86	19402	ENSBTAG00000047330,ENSBTAG00000019909,ENSBTAG00000002979,ENSBTAG00000031631,ENSBTAG00000009091,ENSBTAG00000020921,ENSBTAG00000025471,ENSBTAG00000009617,ENSBTAG00000012567,ENSBTAG00000001400,ENSBTAG00000014911,ENSBTAG00000017285,ENSBTAG00000001673,ENSBTAG00000013108,ENSBTAG00000006824,ENSBTAG00000010347,ENSBTAG00000001321,ENSBTAG00000017280,ENSBTAG00000043962,ENSBTAG00000000437,ENSBTAG00000017636,…
GO:0006461	protein complex assembly	biological_process	0.0083779	267	11495	1069	19402	ENSBTAG00000012382,ENSBTAG00000030258,ENSBTAG00000001662,ENSBTAG00000002181,ENSBTAG00000021576,ENSBTAG00000019181,ENSBTAG00000003771,ENSBTAG00000009687,ENSBTAG00000014809,ENSBTAG00000019648,ENSBTAG00000010490,ENSBTAG00000005371,ENSBTAG00000016720,ENSBTAG00000007553,ENSBTAG00000005661,ENSBTAG00000016758,ENSBTAG00000027916,ENSBTAG00000013244,ENSBTAG00000012534,ENSBTAG00000003718,ENSBTAG00000007939,…
GO:0070271	protein complex biogenesis	biological_process	0.0083779	267	11495	1069	19402	ENSBTAG00000019813,ENSBTAG00000006712,ENSBTAG00000004751,ENSBTAG00000016098,ENSBTAG00000047879,ENSBTAG00000004679,ENSBTAG00000018501,ENSBTAG00000020301,ENSBTAG00000021872,ENSBTAG00000047191,ENSBTAG00000006679,ENSBTAG00000006995,ENSBTAG00000001323,ENSBTAG00000017354,ENSBTAG00000014373,ENSBTAG00000009939,ENSBTAG00000001631,ENSBTAG00000021780,ENSBTAG00000006101,ENSBTAG00000034987,ENSBTAG00000007614,…
GO:0050808	synapse organization	biological_process	0.0083782	51	11495	168	19402	ENSBTAG00000021609,ENSBTAG00000008134,ENSBTAG00000008129,ENSBTAG00000016260,ENSBTAG00000012653,ENSBTAG00000013793,ENSBTAG00000010647,ENSBTAG00000018508,ENSBTAG00000020688,ENSBTAG00000025522,ENSBTAG00000011823,ENSBTAG00000002744,ENSBTAG00000019771,ENSBTAG00000012328,ENSBTAG00000004150,ENSBTAG00000003060,ENSBTAG00000044195,ENSBTAG00000013918,ENSBTAG00000017222,ENSBTAG00000011250,ENSBTAG00000006569,…
GO:0006123	mitochondrial electron transport, cytochrome c to oxygen	biological_process	0.008385	8	11495	18	19402	ENSBTAG00000039522,ENSBTAG00000040564,ENSBTAG00000014592,ENSBTAG00000017267,ENSBTAG00000008020,ENSBTAG00000012788,ENSBTAG00000039555,ENSBTAG00000018542
GO:0016070	RNA metabolic process	biological_process	0.0084893	855	11495	3687	19402	ENSBTAG00000009152,ENSBTAG00000010493,ENSBTAG00000014829,ENSBTAG00000002281,ENSBTAG00000019813,ENSBTAG00000044185,ENSBTAG00000005905,ENSBTAG00000038976,ENSBTAG00000004380,ENSBTAG00000023365,ENSBTAG00000015782,ENSBTAG00000014339,ENSBTAG00000021827,ENSBTAG00000021490,ENSBTAG00000011734,ENSBTAG00000013587,ENSBTAG00000021699,ENSBTAG00000002699,ENSBTAG00000047968,ENSBTAG00000010392,ENSBTAG00000033292,…
GO:0030258	lipid modification	biological_process	0.0084919	58	11495	194	19402	ENSBTAG00000040607,ENSBTAG00000006978,ENSBTAG00000001400,ENSBTAG00000032558,ENSBTAG00000044093,ENSBTAG00000014911,ENSBTAG00000009727,ENSBTAG00000003718,ENSBTAG00000003164,ENSBTAG00000019980,ENSBTAG00000017710,ENSBTAG00000016506,ENSBTAG00000017240,ENSBTAG00000019813,ENSBTAG00000004248,ENSBTAG00000006492,ENSBTAG00000004386,ENSBTAG00000030174,ENSBTAG00000038845,ENSBTAG00000008441,ENSBTAG00000046922,…
GO:0021895	cerebral cortex neuron differentiation	biological_process	0.0085207	8	11495	16	19402	ENSBTAG00000001866,ENSBTAG00000010490,ENSBTAG00000015217,ENSBTAG00000010860,ENSBTAG00000022927,ENSBTAG00000014645,ENSBTAG00000047719,ENSBTAG00000031777
GO:0009059	macromolecule biosynthetic process	biological_process	0.0085287	946	11495	4127	19402	ENSBTAG00000015543,ENSBTAG00000020244,ENSBTAG00000009864,ENSBTAG00000005140,ENSBTAG00000045569,ENSBTAG00000011804,ENSBTAG00000019662,ENSBTAG00000013899,ENSBTAG00000046156,ENSBTAG00000010543,ENSBTAG00000011753,ENSBTAG00000046561,ENSBTAG00000021529,ENSBTAG00000005952,ENSBTAG00000015016,ENSBTAG00000000267,ENSBTAG00000021944,ENSBTAG00000016193,ENSBTAG00000040367,ENSBTAG00000019114,ENSBTAG00000048256,…
GO:0030814	regulation of cAMP metabolic process	biological_process	0.0086879	10	11495	22	19402	ENSBTAG00000010306,ENSBTAG00000047719,ENSBTAG00000013256,ENSBTAG00000017981,ENSBTAG00000031397,ENSBTAG00000016924,ENSBTAG00000016573,ENSBTAG00000011192,ENSBTAG00000013363,ENSBTAG00000019771
GO:0030817	regulation of cAMP biosynthetic process	biological_process	0.0086879	10	11495	22	19402	ENSBTAG00000019771,ENSBTAG00000011192,ENSBTAG00000013363,ENSBTAG00000031397,ENSBTAG00000016924,ENSBTAG00000016573,ENSBTAG00000017981,ENSBTAG00000013256,ENSBTAG00000047719,ENSBTAG00000010306
GO:0045761	regulation of adenylate cyclase activity	biological_process	0.0086879	10	11495	22	19402	ENSBTAG00000010306,ENSBTAG00000017981,ENSBTAG00000013256,ENSBTAG00000047719,ENSBTAG00000031397,ENSBTAG00000016924,ENSBTAG00000016573,ENSBTAG00000019771,ENSBTAG00000011192,ENSBTAG00000013363
GO:0009058	biosynthetic process	biological_process	0.0087215	1133	11495	4960	19402	ENSBTAG00000006214,ENSBTAG00000033319,ENSBTAG00000015481,ENSBTAG00000013256,ENSBTAG00000016045,ENSBTAG00000007394,ENSBTAG00000017448,ENSBTAG00000015291,ENSBTAG00000015151,ENSBTAG00000037389,ENSBTAG00000010255,ENSBTAG00000019847,ENSBTAG00000011611,ENSBTAG00000007353,ENSBTAG00000006345,ENSBTAG00000002565,ENSBTAG00000009949,ENSBTAG00000008095,ENSBTAG00000002689,ENSBTAG00000019043,ENSBTAG00000021649,…
GO:0002062	chondrocyte differentiation	biological_process	0.0088195	34	11495	104	19402	ENSBTAG00000006214,ENSBTAG00000004429,ENSBTAG00000016158,ENSBTAG00000017448,ENSBTAG00000018563,ENSBTAG00000044185,ENSBTAG00000019832,ENSBTAG00000019081,ENSBTAG00000021844,ENSBTAG00000009615,ENSBTAG00000018061,ENSBTAG00000032531,ENSBTAG00000040106,ENSBTAG00000020701,ENSBTAG00000005111,ENSBTAG00000008113,ENSBTAG00000021217,ENSBTAG00000000231,ENSBTAG00000002080,ENSBTAG00000044192,ENSBTAG00000015457,…
GO:0009259	ribonucleotide metabolic process	biological_process	0.0088367	140	11495	526	19402	ENSBTAG00000000333,ENSBTAG00000020566,ENSBTAG00000008497,ENSBTAG00000003060,ENSBTAG00000027438,ENSBTAG00000026003,ENSBTAG00000020931,ENSBTAG00000012784,ENSBTAG00000010813,ENSBTAG00000005735,ENSBTAG00000031598,ENSBTAG00000031397,ENSBTAG00000003025,ENSBTAG00000013363,ENSBTAG00000007614,ENSBTAG00000012823,ENSBTAG00000034987,ENSBTAG00000019627,ENSBTAG00000003253,ENSBTAG00000007648,ENSBTAG00000011245,…
GO:0007045	cell-substrate adherens junction assembly	biological_process	0.008845	20	11495	52	19402	ENSBTAG00000020417,ENSBTAG00000001209,ENSBTAG00000009696,ENSBTAG00000017711,ENSBTAG00000005780,ENSBTAG00000046763,ENSBTAG00000007993,ENSBTAG00000011356,ENSBTAG00000014501,ENSBTAG00000008579,ENSBTAG00000020148,ENSBTAG00000001017,ENSBTAG00000017422,ENSBTAG00000015147,ENSBTAG00000012724,ENSBTAG00000019627,ENSBTAG00000010050,ENSBTAG00000013063,ENSBTAG00000010971,ENSBTAG00000022671
GO:0048041	focal adhesion assembly	biological_process	0.008845	20	11495	52	19402	ENSBTAG00000017422,ENSBTAG00000014501,ENSBTAG00000008579,ENSBTAG00000001017,ENSBTAG00000020148,ENSBTAG00000046763,ENSBTAG00000005780,ENSBTAG00000007993,ENSBTAG00000011356,ENSBTAG00000001209,ENSBTAG00000009696,ENSBTAG00000017711,ENSBTAG00000020417,ENSBTAG00000010971,ENSBTAG00000022671,ENSBTAG00000010050,ENSBTAG00000013063,ENSBTAG00000012724,ENSBTAG00000019627,ENSBTAG00000015147
GO:0035023	regulation of Rho protein signal transduction	biological_process	0.008872	40	11495	125	19402	ENSBTAG00000008797,ENSBTAG00000000113,ENSBTAG00000047839,ENSBTAG00000009654,ENSBTAG00000001511,ENSBTAG00000015419,ENSBTAG00000013401,ENSBTAG00000013439,ENSBTAG00000004511,ENSBTAG00000022147,ENSBTAG00000021992,ENSBTAG00000020199,ENSBTAG00000021997,ENSBTAG00000019498,ENSBTAG00000005633,ENSBTAG00000018352,ENSBTAG00000002240,ENSBTAG00000019940,ENSBTAG00000005550,ENSBTAG00000005961,ENSBTAG00000000369,…
GO:0071901	negative regulation of protein serine/threonine kinase activity	biological_process	0.0088757	31	11495	95	19402	ENSBTAG00000020350,ENSBTAG00000007636,ENSBTAG00000010279,ENSBTAG00000008719,ENSBTAG00000017869,ENSBTAG00000006616,ENSBTAG00000015628,ENSBTAG00000011969,ENSBTAG00000014958,ENSBTAG00000015362,ENSBTAG00000031184,ENSBTAG00000001729,ENSBTAG00000010245,ENSBTAG00000014406,ENSBTAG00000008497,ENSBTAG00000012939,ENSBTAG00000016265,ENSBTAG00000019813,ENSBTAG00000030999,ENSBTAG00000021275,ENSBTAG00000016412,…
GO:0007272	ensheathment of neurons	biological_process	0.0088886	29	11495	84	19402	ENSBTAG00000012604,ENSBTAG00000014764,ENSBTAG00000001400,ENSBTAG00000007136,ENSBTAG00000033835,ENSBTAG00000022890,ENSBTAG00000004150,ENSBTAG00000013478,ENSBTAG00000000266,ENSBTAG00000000696,ENSBTAG00000011250,ENSBTAG00000018854,ENSBTAG00000031869,ENSBTAG00000006977,ENSBTAG00000045895,ENSBTAG00000012061,ENSBTAG00000007823,ENSBTAG00000002650,ENSBTAG00000001710,ENSBTAG00000019060,ENSBTAG00000017636,…
GO:0008366	axon ensheathment	biological_process	0.0088886	29	11495	84	19402	ENSBTAG00000019060,ENSBTAG00000014645,ENSBTAG00000017636,ENSBTAG00000007823,ENSBTAG00000002650,ENSBTAG00000001710,ENSBTAG00000002072,ENSBTAG00000006324,ENSBTAG00000011580,ENSBTAG00000003848,ENSBTAG00000010255,ENSBTAG00000010647,ENSBTAG00000017151,ENSBTAG00000007136,ENSBTAG00000033835,ENSBTAG00000012604,ENSBTAG00000014764,ENSBTAG00000001400,ENSBTAG00000004150,ENSBTAG00000022890,ENSBTAG00000000266,…
GO:0043552	positive regulation of phosphatidylinositol 3-kinase activity	biological_process	0.0089462	10	11495	21	19402	ENSBTAG00000007173,ENSBTAG00000020148,ENSBTAG00000002804,ENSBTAG00000010161,ENSBTAG00000004511,ENSBTAG00000020102,ENSBTAG00000021697,ENSBTAG00000010795,ENSBTAG00000012684,ENSBTAG00000020787
GO:0031325	positive regulation of cellular metabolic process	biological_process	0.0090018	540	11495	2272	19402	ENSBTAG00000013856,ENSBTAG00000032288,ENSBTAG00000038990,ENSBTAG00000001562,ENSBTAG00000003546,ENSBTAG00000017266,ENSBTAG00000020674,ENSBTAG00000001938,ENSBTAG00000017981,ENSBTAG00000014911,ENSBTAG00000004597,ENSBTAG00000031134,ENSBTAG00000001815,ENSBTAG00000018069,ENSBTAG00000021275,ENSBTAG00000005564,ENSBTAG00000002977,ENSBTAG00000009750,ENSBTAG00000003784,ENSBTAG00000038439,ENSBTAG00000004150,…
GO:0006888	ER to Golgi vesicle-mediated transport	biological_process	0.0092195	39	11495	123	19402	ENSBTAG00000018153,ENSBTAG00000019745,ENSBTAG00000016363,ENSBTAG00000008079,ENSBTAG00000010322,ENSBTAG00000008302,ENSBTAG00000019471,ENSBTAG00000007080,ENSBTAG00000046803,ENSBTAG00000014843,ENSBTAG00000000807,ENSBTAG00000009726,ENSBTAG00000001394,ENSBTAG00000017907,ENSBTAG00000017711,ENSBTAG00000009886,ENSBTAG00000035030,ENSBTAG00000015955,ENSBTAG00000000274,ENSBTAG00000005732,ENSBTAG00000016720,…
GO:0007030	Golgi organization	biological_process	0.0092268	34	11495	103	19402	ENSBTAG00000008685,ENSBTAG00000003975,ENSBTAG00000020180,ENSBTAG00000005161,ENSBTAG00000005326,ENSBTAG00000016401,ENSBTAG00000013330,ENSBTAG00000036183,ENSBTAG00000040338,ENSBTAG00000020229,ENSBTAG00000019995,ENSBTAG00000018295,ENSBTAG00000005694,ENSBTAG00000006714,ENSBTAG00000035030,ENSBTAG00000009201,ENSBTAG00000006492,ENSBTAG00000017380,ENSBTAG00000016720,ENSBTAG00000011189,ENSBTAG00000000807,…
GO:0000154	rRNA modification	biological_process	0.0093241	11	11495	25	19402	ENSBTAG00000013126,ENSBTAG00000017440,ENSBTAG00000015891,ENSBTAG00000002579,ENSBTAG00000006374,ENSBTAG00000013045,ENSBTAG00000047194,ENSBTAG00000004949,ENSBTAG00000021060,ENSBTAG00000004657,ENSBTAG00000008646
GO:0072239	metanephric glomerulus vasculature development	biological_process	0.0093293	4	11495	5	19402	ENSBTAG00000021827,ENSBTAG00000010562,ENSBTAG00000008113,ENSBTAG00000007173
GO:0097061	dendritic spine organization	biological_process	0.0093466	15	11495	36	19402	ENSBTAG00000019498,ENSBTAG00000007725,ENSBTAG00000016260,ENSBTAG00000012653,ENSBTAG00000004177,ENSBTAG00000046979,ENSBTAG00000017222,ENSBTAG00000006071,ENSBTAG00000020244,ENSBTAG00000008571,ENSBTAG00000015377,ENSBTAG00000013244,ENSBTAG00000045902,ENSBTAG00000016744,ENSBTAG00000013107
GO:0070665	positive regulation of leukocyte proliferation	biological_process	0.0093657	34	11495	106	19402	ENSBTAG00000016782,ENSBTAG00000005596,ENSBTAG00000039046,ENSBTAG00000007927,ENSBTAG00000033316,ENSBTAG00000005620,ENSBTAG00000015150,ENSBTAG00000047495,ENSBTAG00000032084,ENSBTAG00000000277,ENSBTAG00000018270,ENSBTAG00000038045,ENSBTAG00000015710,ENSBTAG00000046266,ENSBTAG00000018059,ENSBTAG00000015635,ENSBTAG00000001321,ENSBTAG00000032719,ENSBTAG00000002041,ENSBTAG00000020301,ENSBTAG00000011481,…
GO:0086036	regulation of cardiac muscle cell membrane potential	biological_process	0.0095906	16	11495	40	19402	ENSBTAG00000007553,ENSBTAG00000001835,ENSBTAG00000021164,ENSBTAG00000038849,ENSBTAG00000001662,ENSBTAG00000039340,ENSBTAG00000017816,ENSBTAG00000011103,ENSBTAG00000018635,ENSBTAG00000010986,ENSBTAG00000020569,ENSBTAG00000044178,ENSBTAG00000004078,ENSBTAG00000006720,ENSBTAG00000022000,ENSBTAG00000000512
GO:0048369	lateral mesoderm morphogenesis	biological_process	0.0099022	3	11495	3	19402	ENSBTAG00000000009,ENSBTAG00000015457,ENSBTAG00000000231
GO:0048370	lateral mesoderm formation	biological_process	0.0099022	3	11495	3	19402	ENSBTAG00000000231,ENSBTAG00000000009,ENSBTAG00000015457
GO:0048371	lateral mesodermal cell differentiation	biological_process	0.0099022	3	11495	3	19402	ENSBTAG00000000009,ENSBTAG00000015457,ENSBTAG00000000231
GO:0055065	metal ion homeostasis	biological_process	0.0099072	121	11495	460	19402	ENSBTAG00000038067,ENSBTAG00000001305,ENSBTAG00000011103,ENSBTAG00000013065,ENSBTAG00000016467,ENSBTAG00000000555,ENSBTAG00000026732,ENSBTAG00000047719,ENSBTAG00000016896,ENSBTAG00000011882,ENSBTAG00000002703,ENSBTAG00000009654,ENSBTAG00000019577,ENSBTAG00000047839,ENSBTAG00000001085,ENSBTAG00000020199,ENSBTAG00000011500,ENSBTAG00000010860,ENSBTAG00000002163,ENSBTAG00000001687,ENSBTAG00000046671,…
GO:0035502	metanephric part of ureteric bud development	biological_process	0.0099847	3	11495	3	19402	ENSBTAG00000007916,ENSBTAG00000020031,ENSBTAG00000015924
GO:0071363	cellular response to growth factor stimulus	biological_process	0.010165	103	11495	379	19402	ENSBTAG00000020136,ENSBTAG00000008136,ENSBTAG00000005111,ENSBTAG00000019716,ENSBTAG00000021393,ENSBTAG00000039324,ENSBTAG00000002650,ENSBTAG00000022671,ENSBTAG00000019892,ENSBTAG00000002095,ENSBTAG00000006507,ENSBTAG00000019832,ENSBTAG00000044185,ENSBTAG00000019498,ENSBTAG00000011969,ENSBTAG00000011734,ENSBTAG00000048264,ENSBTAG00000009861,ENSBTAG00000020613,ENSBTAG00000007019,ENSBTAG00000009523,…
GO:0043406	positive regulation of MAP kinase activity	biological_process	0.010283	43	11495	138	19402	ENSBTAG00000001815,ENSBTAG00000009851,ENSBTAG00000016260,ENSBTAG00000014031,ENSBTAG00000012724,ENSBTAG00000006665,ENSBTAG00000003075,ENSBTAG00000001321,ENSBTAG00000036287,ENSBTAG00000009065,ENSBTAG00000012328,ENSBTAG00000032527,ENSBTAG00000002625,ENSBTAG00000015457,ENSBTAG00000015618,ENSBTAG00000039046,ENSBTAG00000021697,ENSBTAG00000004150,ENSBTAG00000034827,ENSBTAG00000006616,ENSBTAG00000044181,…
GO:0043407	negative regulation of MAP kinase activity	biological_process	0.010363	19	11495	52	19402	ENSBTAG00000030999,ENSBTAG00000019813,ENSBTAG00000021912,ENSBTAG00000013863,ENSBTAG00000018563,ENSBTAG00000014611,ENSBTAG00000001321,ENSBTAG00000008719,ENSBTAG00000017869,ENSBTAG00000015628,ENSBTAG00000006616,ENSBTAG00000010279,ENSBTAG00000007636,ENSBTAG00000020350,ENSBTAG00000001729,ENSBTAG00000015362,ENSBTAG00000010245,ENSBTAG00000016265,ENSBTAG00000008497
GO:0009628	response to abiotic stimulus	biological_process	0.01049	180	11495	700	19402	ENSBTAG00000006103,ENSBTAG00000008374,ENSBTAG00000019771,ENSBTAG00000009493,ENSBTAG00000010634,ENSBTAG00000012724,ENSBTAG00000033304,ENSBTAG00000004300,ENSBTAG00000026977,ENSBTAG00000007762,ENSBTAG00000035827,ENSBTAG00000002918,ENSBTAG00000019114,ENSBTAG00000002418,ENSBTAG00000014393,ENSBTAG00000007662,ENSBTAG00000013227,ENSBTAG00000010785,ENSBTAG00000020031,ENSBTAG00000008353,ENSBTAG00000007841,…
GO:0046777	protein autophosphorylation	biological_process	0.010543	54	11495	177	19402	ENSBTAG00000008703,ENSBTAG00000003446,ENSBTAG00000019414,ENSBTAG00000000754,ENSBTAG00000001694,ENSBTAG00000045904,ENSBTAG00000021686,ENSBTAG00000005533,ENSBTAG00000010543,ENSBTAG00000012653,ENSBTAG00000016260,ENSBTAG00000011763,ENSBTAG00000020018,ENSBTAG00000011639,ENSBTAG00000009346,ENSBTAG00000040067,ENSBTAG00000019963,ENSBTAG00000014064,ENSBTAG00000007636,ENSBTAG00000020087,ENSBTAG00000021697,…
GO:0007265	Ras protein signal transduction	biological_process	0.010794	98	11495	356	19402	ENSBTAG00000015543,ENSBTAG00000010394,ENSBTAG00000000948,ENSBTAG00000004208,ENSBTAG00000018165,ENSBTAG00000008967,ENSBTAG00000009512,ENSBTAG00000011643,ENSBTAG00000020688,ENSBTAG00000008942,ENSBTAG00000001815,ENSBTAG00000000369,ENSBTAG00000006661,ENSBTAG00000016291,ENSBTAG00000010245,ENSBTAG00000018691,ENSBTAG00000014691,ENSBTAG00000004150,ENSBTAG00000012408,ENSBTAG00000002240,ENSBTAG00000018352,…
GO:0043550	regulation of lipid kinase activity	biological_process	0.011066	18	11495	48	19402	ENSBTAG00000002979,ENSBTAG00000020148,ENSBTAG00000007173,ENSBTAG00000047495,ENSBTAG00000010795,ENSBTAG00000021697,ENSBTAG00000022622,ENSBTAG00000020102,ENSBTAG00000012476,ENSBTAG00000004511,ENSBTAG00000040607,ENSBTAG00000010161,ENSBTAG00000000754,ENSBTAG00000008441,ENSBTAG00000002804,ENSBTAG00000004386,ENSBTAG00000020787,ENSBTAG00000012684
GO:0001886	endothelial cell morphogenesis	biological_process	0.01116	6	11495	10	19402	ENSBTAG00000016169,ENSBTAG00000001687,ENSBTAG00000021396,ENSBTAG00000013183,ENSBTAG00000023907,ENSBTAG00000012066
GO:0044249	cellular biosynthetic process	biological_process	0.011207	1096	11495	4805	19402	ENSBTAG00000006222,ENSBTAG00000016091,ENSBTAG00000002678,ENSBTAG00000047087,ENSBTAG00000000809,ENSBTAG00000000389,ENSBTAG00000008719,ENSBTAG00000019139,ENSBTAG00000013750,ENSBTAG00000012086,ENSBTAG00000012384,ENSBTAG00000006016,ENSBTAG00000039764,ENSBTAG00000020590,ENSBTAG00000006374,ENSBTAG00000003434,ENSBTAG00000006199,ENSBTAG00000020865,ENSBTAG00000015475,ENSBTAG00000019892,ENSBTAG00000010731,…
GO:0071695	anatomical structure maturation	biological_process	0.011213	19	11495	52	19402	ENSBTAG00000047202,ENSBTAG00000015405,ENSBTAG00000006999,ENSBTAG00000000076,ENSBTAG00000015466,ENSBTAG00000003345,ENSBTAG00000003602,ENSBTAG00000022244,ENSBTAG00000000570,ENSBTAG00000019267,ENSBTAG00000011580,ENSBTAG00000016435,ENSBTAG00000001228,ENSBTAG00000002072,ENSBTAG00000005111,ENSBTAG00000031544,ENSBTAG00000002902,ENSBTAG00000000033,ENSBTAG00000019329
GO:0032507	maintenance of protein location in cell	biological_process	0.011293	37	11495	114	19402	ENSBTAG00000013056,ENSBTAG00000007236,ENSBTAG00000020031,ENSBTAG00000009307,ENSBTAG00000005905,ENSBTAG00000005792,ENSBTAG00000011580,ENSBTAG00000004463,ENSBTAG00000000752,ENSBTAG00000008155,ENSBTAG00000011356,ENSBTAG00000001323,ENSBTAG00000014495,ENSBTAG00000008579,ENSBTAG00000013277,ENSBTAG00000015482,ENSBTAG00000007152,ENSBTAG00000013108,ENSBTAG00000016046,ENSBTAG00000011400,ENSBTAG00000009362,…
GO:0003007	heart morphogenesis	biological_process	0.011309	59	11495	203	19402	ENSBTAG00000003075,ENSBTAG00000018035,ENSBTAG00000011643,ENSBTAG00000002940,ENSBTAG00000020244,ENSBTAG00000003740,ENSBTAG00000018771,ENSBTAG00000012870,ENSBTAG00000012555,ENSBTAG00000013793,ENSBTAG00000005155,ENSBTAG00000011971,ENSBTAG00000019585,ENSBTAG00000000231,ENSBTAG00000020590,ENSBTAG00000020935,ENSBTAG00000000696,ENSBTAG00000003345,ENSBTAG00000015362,ENSBTAG00000030162,ENSBTAG00000006999,…
GO:0018057	peptidyl-lysine oxidation	biological_process	0.011361	4	11495	5	19402	ENSBTAG00000006214,ENSBTAG00000009086,ENSBTAG00000018578,ENSBTAG00000020895
GO:2000064	regulation of cortisol biosynthetic process	biological_process	0.011411	4	11495	5	19402	ENSBTAG00000022671,ENSBTAG00000012870,ENSBTAG00000017240,ENSBTAG00000005111
GO:0031340	positive regulation of vesicle fusion	biological_process	0.01146	4	11495	5	19402	ENSBTAG00000001400,ENSBTAG00000025140,ENSBTAG00000009615,ENSBTAG00000001673
GO:0048812	neuron projection morphogenesis	biological_process	0.011473	118	11495	436	19402	ENSBTAG00000019114,ENSBTAG00000017222,ENSBTAG00000012866,ENSBTAG00000001657,ENSBTAG00000014270,ENSBTAG00000009305,ENSBTAG00000013499,ENSBTAG00000020087,ENSBTAG00000017422,ENSBTAG00000010682,ENSBTAG00000010549,ENSBTAG00000005288,ENSBTAG00000009438,ENSBTAG00000030977,ENSBTAG00000020102,ENSBTAG00000032092,ENSBTAG00000035084,ENSBTAG00000017486,ENSBTAG00000015362,ENSBTAG00000020244,ENSBTAG00000020125,…
GO:0042274	ribosomal small subunit biogenesis	biological_process	0.011494	21	11495	63	19402	ENSBTAG00000015858,ENSBTAG00000011554,ENSBTAG00000009757,ENSBTAG00000020366,ENSBTAG00000016435,ENSBTAG00000011763,ENSBTAG00000014101,ENSBTAG00000020886,ENSBTAG00000040435,ENSBTAG00000030164,ENSBTAG00000010042,ENSBTAG00000009595,ENSBTAG00000013866,ENSBTAG00000015612,ENSBTAG00000016716,ENSBTAG00000020795,ENSBTAG00000006150,ENSBTAG00000014060,ENSBTAG00000010729,ENSBTAG00000015598,ENSBTAG00000012746
GO:0051056	regulation of small GTPase mediated signal transduction	biological_process	0.011532	65	11495	221	19402	ENSBTAG00000009851,ENSBTAG00000003430,ENSBTAG00000019967,ENSBTAG00000022169,ENSBTAG00000009565,ENSBTAG00000007648,ENSBTAG00000012729,ENSBTAG00000030193,ENSBTAG00000020837,ENSBTAG00000021466,ENSBTAG00000003060,ENSBTAG00000010976,ENSBTAG00000020931,ENSBTAG00000020566,ENSBTAG00000006789,ENSBTAG00000000322,ENSBTAG00000005961,ENSBTAG00000016739,ENSBTAG00000005550,ENSBTAG00000019498,ENSBTAG00000005633,…
GO:0045668	negative regulation of osteoblast differentiation	biological_process	0.011548	14	11495	36	19402	ENSBTAG00000011268,ENSBTAG00000046922,ENSBTAG00000001805,ENSBTAG00000015650,ENSBTAG00000025471,ENSBTAG00000021187,ENSBTAG00000016169,ENSBTAG00000002095,ENSBTAG00000002878,ENSBTAG00000044123,ENSBTAG00000017764,ENSBTAG00000030162,ENSBTAG00000021699,ENSBTAG00000005998
GO:1901576	organic substance biosynthetic process	biological_process	0.011634	1113	11495	4882	19402	ENSBTAG00000019220,ENSBTAG00000003229,ENSBTAG00000013045,ENSBTAG00000015868,ENSBTAG00000046092,ENSBTAG00000005431,ENSBTAG00000025617,ENSBTAG00000032014,ENSBTAG00000002650,ENSBTAG00000003328,ENSBTAG00000031786,ENSBTAG00000047860,ENSBTAG00000008136,ENSBTAG00000019885,ENSBTAG00000007638,ENSBTAG00000002083,ENSBTAG00000016069,ENSBTAG00000022917,ENSBTAG00000015482,ENSBTAG00000021193,ENSBTAG00000003915,…
GO:0016192	vesicle-mediated transport	biological_process	0.011653	267	11495	1061	19402	ENSBTAG00000005357,ENSBTAG00000004318,ENSBTAG00000000962,ENSBTAG00000010740,ENSBTAG00000015010,ENSBTAG00000000025,ENSBTAG00000046549,ENSBTAG00000005724,ENSBTAG00000047323,ENSBTAG00000004672,ENSBTAG00000011505,ENSBTAG00000000871,ENSBTAG00000010322,ENSBTAG00000006162,ENSBTAG00000017565,ENSBTAG00000013162,ENSBTAG00000004578,ENSBTAG00000002035,ENSBTAG00000006063,ENSBTAG00000011209,ENSBTAG00000003619,…
GO:0007568	aging	biological_process	0.01168	36	11495	113	19402	ENSBTAG00000001424,ENSBTAG00000002940,ENSBTAG00000009914,ENSBTAG00000020173,ENSBTAG00000027361,ENSBTAG00000016260,ENSBTAG00000002072,ENSBTAG00000013984,ENSBTAG00000027630,ENSBTAG00000031387,ENSBTAG00000009017,ENSBTAG00000018854,ENSBTAG00000000892,ENSBTAG00000000231,ENSBTAG00000009346,ENSBTAG00000008719,ENSBTAG00000016771,ENSBTAG00000013029,ENSBTAG00000019514,ENSBTAG00000021187,ENSBTAG00000004630,…
GO:0042552	myelination	biological_process	0.011732	28	11495	82	19402	ENSBTAG00000017151,ENSBTAG00000010647,ENSBTAG00000010255,ENSBTAG00000003848,ENSBTAG00000011580,ENSBTAG00000002072,ENSBTAG00000006324,ENSBTAG00000001710,ENSBTAG00000002650,ENSBTAG00000007823,ENSBTAG00000017636,ENSBTAG00000014645,ENSBTAG00000018854,ENSBTAG00000006977,ENSBTAG00000031869,ENSBTAG00000011250,ENSBTAG00000000696,ENSBTAG00000045895,ENSBTAG00000012061,ENSBTAG00000013478,ENSBTAG00000000266,…
GO:0055093	response to hyperoxia	biological_process	0.011869	4	11495	5	19402	ENSBTAG00000010785,ENSBTAG00000016761,ENSBTAG00000035827,ENSBTAG00000017869
GO:0071455	cellular response to hyperoxia	biological_process	0.011869	4	11495	5	19402	ENSBTAG00000035827,ENSBTAG00000016761,ENSBTAG00000010785,ENSBTAG00000017869
GO:0010959	regulation of metal ion transport	biological_process	0.011873	63	11495	219	19402	ENSBTAG00000011076,ENSBTAG00000009696,ENSBTAG00000010812,ENSBTAG00000013579,ENSBTAG00000007501,ENSBTAG00000021697,ENSBTAG00000020087,ENSBTAG00000020569,ENSBTAG00000010948,ENSBTAG00000021164,ENSBTAG00000030193,ENSBTAG00000000871,ENSBTAG00000031134,ENSBTAG00000002326,ENSBTAG00000014798,ENSBTAG00000017715,ENSBTAG00000017816,ENSBTAG00000013793,ENSBTAG00000019627,ENSBTAG00000003430,ENSBTAG00000020696,…
GO:0050807	regulation of synapse organization	biological_process	0.01204	28	11495	86	19402	ENSBTAG00000025471,ENSBTAG00000008571,ENSBTAG00000009819,ENSBTAG00000005985,ENSBTAG00000001481,ENSBTAG00000048264,ENSBTAG00000013918,ENSBTAG00000045902,ENSBTAG00000010129,ENSBTAG00000003060,ENSBTAG00000047202,ENSBTAG00000003675,ENSBTAG00000015377,ENSBTAG00000020688,ENSBTAG00000010647,ENSBTAG00000006841,ENSBTAG00000012328,ENSBTAG00000015335,ENSBTAG00000011823,ENSBTAG00000013793,ENSBTAG00000012653,…
GO:0035788	cell migration involved in metanephros development	biological_process	0.012076	3	11495	3	19402	ENSBTAG00000021697,ENSBTAG00000019813,ENSBTAG00000014541
GO:0035789	metanephric mesenchymal cell migration	biological_process	0.012076	3	11495	3	19402	ENSBTAG00000021697,ENSBTAG00000014541,ENSBTAG00000019813
GO:2000589	regulation of metanephric mesenchymal cell migration	biological_process	0.012076	3	11495	3	19402	ENSBTAG00000021697,ENSBTAG00000014541,ENSBTAG00000019813
GO:0051051	negative regulation of transport	biological_process	0.012105	79	11495	284	19402	ENSBTAG00000014031,ENSBTAG00000005724,ENSBTAG00000005340,ENSBTAG00000003430,ENSBTAG00000020696,ENSBTAG00000017636,ENSBTAG00000019648,ENSBTAG00000000871,ENSBTAG00000030193,ENSBTAG00000045904,ENSBTAG00000015635,ENSBTAG00000010347,ENSBTAG00000003436,ENSBTAG00000020921,ENSBTAG00000025471,ENSBTAG00000020566,ENSBTAG00000002953,ENSBTAG00000002080,ENSBTAG00000008113,ENSBTAG00000013096,ENSBTAG00000019813,…
GO:1900041	negative regulation of interleukin-2 secretion	biological_process	0.012107	3	11495	3	19402	ENSBTAG00000010562,ENSBTAG00000010347,ENSBTAG00000000871
GO:0051705	multi-organism behavior	biological_process	0.012132	22	11495	63	19402	ENSBTAG00000000244,ENSBTAG00000047202,ENSBTAG00000026768,ENSBTAG00000020987,ENSBTAG00000015067,ENSBTAG00000017762,ENSBTAG00000002781,ENSBTAG00000004796,ENSBTAG00000007092,ENSBTAG00000030179,ENSBTAG00000020296,ENSBTAG00000034987,ENSBTAG00000020218,ENSBTAG00000019349,ENSBTAG00000047719,ENSBTAG00000044123,ENSBTAG00000007236,ENSBTAG00000015361,ENSBTAG00000013107,ENSBTAG00000001321,ENSBTAG00000001315,…
GO:0061187	regulation of chromatin silencing at rDNA	biological_process	0.012158	3	11495	3	19402	ENSBTAG00000003073,ENSBTAG00000013289,ENSBTAG00000012922
GO:0008360	regulation of cell shape	biological_process	0.012168	35	11495	109	19402	ENSBTAG00000018691,ENSBTAG00000010347,ENSBTAG00000003526,ENSBTAG00000017422,ENSBTAG00000016291,ENSBTAG00000000369,ENSBTAG00000001465,ENSBTAG00000032089,ENSBTAG00000015381,ENSBTAG00000030258,ENSBTAG00000011245,ENSBTAG00000004672,ENSBTAG00000026275,ENSBTAG00000032289,ENSBTAG00000014299,ENSBTAG00000019771,ENSBTAG00000020126,ENSBTAG00000015543,ENSBTAG00000021978,ENSBTAG00000044178,ENSBTAG00000002699,…
GO:0006171	cAMP biosynthetic process	biological_process	0.012189	13	11495	32	19402	ENSBTAG00000006208,ENSBTAG00000013256,ENSBTAG00000047719,ENSBTAG00000017981,ENSBTAG00000010306,ENSBTAG00000011192,ENSBTAG00000013363,ENSBTAG00000019771,ENSBTAG00000018705,ENSBTAG00000016924,ENSBTAG00000031397,ENSBTAG00000018419,ENSBTAG00000016573
GO:0035790	platelet-derived growth factor receptor-alpha signaling pathway	biological_process	0.012274	3	11495	3	19402	ENSBTAG00000019813,ENSBTAG00000007173,ENSBTAG00000011819
GO:0070848	response to growth factor stimulus	biological_process	0.012325	106	11495	394	19402	ENSBTAG00000008136,ENSBTAG00000020136,ENSBTAG00000039324,ENSBTAG00000022671,ENSBTAG00000002650,ENSBTAG00000021393,ENSBTAG00000019716,ENSBTAG00000005111,ENSBTAG00000002095,ENSBTAG00000019892,ENSBTAG00000044185,ENSBTAG00000006507,ENSBTAG00000019832,ENSBTAG00000019498,ENSBTAG00000011734,ENSBTAG00000011969,ENSBTAG00000009861,ENSBTAG00000020613,ENSBTAG00000048264,ENSBTAG00000013244,ENSBTAG00000009523,…
GO:0046209	nitric oxide metabolic process	biological_process	0.012329	15	11495	38	19402	ENSBTAG00000017636,ENSBTAG00000009012,ENSBTAG00000006894,ENSBTAG00000004826,ENSBTAG00000017869,ENSBTAG00000010531,ENSBTAG00000001321,ENSBTAG00000010562,ENSBTAG00000002923,ENSBTAG00000017537,ENSBTAG00000013530,ENSBTAG00000025471,ENSBTAG00000021961,ENSBTAG00000020031,ENSBTAG00000011316
GO:0009895	negative regulation of catabolic process	biological_process	0.012393	42	11495	136	19402	ENSBTAG00000004150,ENSBTAG00000006894,ENSBTAG00000007636,ENSBTAG00000006346,ENSBTAG00000025413,ENSBTAG00000026754,ENSBTAG00000000841,ENSBTAG00000005043,ENSBTAG00000010627,ENSBTAG00000025471,ENSBTAG00000035827,ENSBTAG00000037381,ENSBTAG00000014191,ENSBTAG00000021780,ENSBTAG00000011619,ENSBTAG00000016260,ENSBTAG00000020518,ENSBTAG00000005455,ENSBTAG00000017636,ENSBTAG00000008079,ENSBTAG00000019474,…
GO:0050709	negative regulation of protein secretion	biological_process	0.012468	19	11495	52	19402	ENSBTAG00000003436,ENSBTAG00000011209,ENSBTAG00000010860,ENSBTAG00000010347,ENSBTAG00000020199,ENSBTAG00000010562,ENSBTAG00000001105,ENSBTAG00000001301,ENSBTAG00000025471,ENSBTAG00000011316,ENSBTAG00000034885,ENSBTAG00000014051,ENSBTAG00000005340,ENSBTAG00000019805,ENSBTAG00000014031,ENSBTAG00000006665,ENSBTAG00000015635,ENSBTAG00000000437,ENSBTAG00000000871
GO:0021502	neural fold elevation formation	biological_process	0.012533	3	11495	3	19402	ENSBTAG00000020935,ENSBTAG00000015362,ENSBTAG00000012870
GO:0090218	positive regulation of lipid kinase activity	biological_process	0.012541	11	11495	25	19402	ENSBTAG00000020787,ENSBTAG00000010795,ENSBTAG00000012684,ENSBTAG00000021697,ENSBTAG00000020102,ENSBTAG00000004511,ENSBTAG00000010161,ENSBTAG00000002804,ENSBTAG00000020148,ENSBTAG00000007173,ENSBTAG00000047495
GO:0000160	phosphorelay signal transduction system	biological_process	0.012616	4	11495	5	19402	ENSBTAG00000004078,ENSBTAG00000011379,ENSBTAG00000019277,ENSBTAG00000001195
GO:0097062	dendritic spine maintenance	biological_process	0.012642	3	11495	3	19402	ENSBTAG00000004177,ENSBTAG00000006071,ENSBTAG00000019498
GO:0030003	cellular cation homeostasis	biological_process	0.012693	119	11495	455	19402	ENSBTAG00000011549,ENSBTAG00000010161,ENSBTAG00000001321,ENSBTAG00000001269,ENSBTAG00000003564,ENSBTAG00000012328,ENSBTAG00000016260,ENSBTAG00000008868,ENSBTAG00000021019,ENSBTAG00000017042,ENSBTAG00000002923,ENSBTAG00000018854,ENSBTAG00000006748,ENSBTAG00000020935,ENSBTAG00000045701,ENSBTAG00000007762,ENSBTAG00000013245,ENSBTAG00000016782,ENSBTAG00000010018,ENSBTAG00000030507,ENSBTAG00000016761,…
GO:0070099	regulation of chemokine-mediated signaling pathway	biological_process	0.01276	4	11495	5	19402	ENSBTAG00000009851,ENSBTAG00000003403,ENSBTAG00000005108,ENSBTAG00000017746
GO:0070100	negative regulation of chemokine-mediated signaling pathway	biological_process	0.01276	4	11495	5	19402	ENSBTAG00000005108,ENSBTAG00000017746,ENSBTAG00000009851,ENSBTAG00000003403
GO:0051235	maintenance of location	biological_process	0.012901	73	11495	263	19402	ENSBTAG00000007662,ENSBTAG00000010948,ENSBTAG00000013245,ENSBTAG00000030507,ENSBTAG00000019451,ENSBTAG00000006949,ENSBTAG00000008868,ENSBTAG00000021019,ENSBTAG00000020281,ENSBTAG00000001321,ENSBTAG00000010161,ENSBTAG00000005140,ENSBTAG00000009034,ENSBTAG00000011400,ENSBTAG00000006899,ENSBTAG00000013108,ENSBTAG00000013277,ENSBTAG00000008579,ENSBTAG00000014495,ENSBTAG00000007860,ENSBTAG00000005603,…
GO:0031346	positive regulation of cell projection organization	biological_process	0.012939	55	11495	185	19402	ENSBTAG00000015457,ENSBTAG00000015362,ENSBTAG00000003060,ENSBTAG00000000369,ENSBTAG00000006661,ENSBTAG00000009305,ENSBTAG00000000570,ENSBTAG00000019451,ENSBTAG00000011245,ENSBTAG00000010634,ENSBTAG00000011639,ENSBTAG00000032089,ENSBTAG00000012870,ENSBTAG00000003960,ENSBTAG00000030258,ENSBTAG00000021949,ENSBTAG00000008134,ENSBTAG00000009851,ENSBTAG00000007825,ENSBTAG00000020281,ENSBTAG00000012653,…
GO:0010529	negative regulation of transposition	biological_process	0.012967	6	11495	11	19402	ENSBTAG00000015475,ENSBTAG00000020402,ENSBTAG00000014882,ENSBTAG00000047968,ENSBTAG00000047667,ENSBTAG00000015299
GO:0019725	cellular homeostasis	biological_process	0.013042	165	11495	646	19402	ENSBTAG00000007762,ENSBTAG00000009508,ENSBTAG00000014149,ENSBTAG00000006775,ENSBTAG00000009438,ENSBTAG00000030507,ENSBTAG00000013245,ENSBTAG00000011934,ENSBTAG00000010018,ENSBTAG00000001694,ENSBTAG00000001269,ENSBTAG00000010161,ENSBTAG00000011549,ENSBTAG00000017042,ENSBTAG00000002404,ENSBTAG00000004300,ENSBTAG00000011268,ENSBTAG00000002745,ENSBTAG00000015708,ENSBTAG00000018635,ENSBTAG00000016208,…
GO:0001696	gastric acid secretion	biological_process	0.013051	5	11495	8	19402	ENSBTAG00000037985,ENSBTAG00000021595,ENSBTAG00000012328,ENSBTAG00000032301,ENSBTAG00000044071
GO:0061097	regulation of protein tyrosine kinase activity	biological_process	0.013123	22	11495	62	19402	ENSBTAG00000004052,ENSBTAG00000013096,ENSBTAG00000023377,ENSBTAG00000019648,ENSBTAG00000009987,ENSBTAG00000020244,ENSBTAG00000032527,ENSBTAG00000012328,ENSBTAG00000003075,ENSBTAG00000012393,ENSBTAG00000014555,ENSBTAG00000006616,ENSBTAG00000017869,ENSBTAG00000004150,ENSBTAG00000007952,ENSBTAG00000021697,ENSBTAG00000002645,ENSBTAG00000039046,ENSBTAG00000039509,ENSBTAG00000016961,ENSBTAG00000010290,…
GO:0010827	regulation of glucose transport	biological_process	0.013196	23	11495	67	19402	ENSBTAG00000004427,ENSBTAG00000017636,ENSBTAG00000011624,ENSBTAG00000017007,ENSBTAG00000019813,ENSBTAG00000026732,ENSBTAG00000017280,ENSBTAG00000001321,ENSBTAG00000000437,ENSBTAG00000001400,ENSBTAG00000014911,ENSBTAG00000017285,ENSBTAG00000012567,ENSBTAG00000006824,ENSBTAG00000001673,ENSBTAG00000013108,ENSBTAG00000047330,ENSBTAG00000009091,ENSBTAG00000025471,ENSBTAG00000020921,ENSBTAG00000019909,…
GO:0097285	cell-type specific apoptotic process	biological_process	0.01326	88	11495	323	19402	ENSBTAG00000001400,ENSBTAG00000018817,ENSBTAG00000003392,ENSBTAG00000020301,ENSBTAG00000046671,ENSBTAG00000017504,ENSBTAG00000004429,ENSBTAG00000023907,ENSBTAG00000017549,ENSBTAG00000002650,ENSBTAG00000044123,ENSBTAG00000014051,ENSBTAG00000019813,ENSBTAG00000004463,ENSBTAG00000011761,ENSBTAG00000015868,ENSBTAG00000019832,ENSBTAG00000007740,ENSBTAG00000002902,ENSBTAG00000032961,ENSBTAG00000008719,…
GO:0032990	cell part morphogenesis	biological_process	0.013314	177	11495	679	19402	ENSBTAG00000017456,ENSBTAG00000022635,ENSBTAG00000013464,ENSBTAG00000011250,ENSBTAG00000019152,ENSBTAG00000040060,ENSBTAG00000019605,ENSBTAG00000014553,ENSBTAG00000018237,ENSBTAG00000004318,ENSBTAG00000018576,ENSBTAG00000016399,ENSBTAG00000017165,ENSBTAG00000011273,ENSBTAG00000047087,ENSBTAG00000011639,ENSBTAG00000001662,ENSBTAG00000018771,ENSBTAG00000021336,ENSBTAG00000022169,ENSBTAG00000020696,…
GO:0051494	negative regulation of cytoskeleton organization	biological_process	0.013409	36	11495	114	19402	ENSBTAG00000013107,ENSBTAG00000004751,ENSBTAG00000003265,ENSBTAG00000000113,ENSBTAG00000002157,ENSBTAG00000011356,ENSBTAG00000013244,ENSBTAG00000014719,ENSBTAG00000006995,ENSBTAG00000022188,ENSBTAG00000031558,ENSBTAG00000001209,ENSBTAG00000014295,ENSBTAG00000020938,ENSBTAG00000007344,ENSBTAG00000020099,ENSBTAG00000006515,ENSBTAG00000007614,ENSBTAG00000011463,ENSBTAG00000021595,ENSBTAG00000005108,…
GO:0030182	neuron differentiation	biological_process	0.013439	235	11495	934	19402	ENSBTAG00000003602,ENSBTAG00000016069,ENSBTAG00000012025,ENSBTAG00000011994,ENSBTAG00000017504,ENSBTAG00000002083,ENSBTAG00000009523,ENSBTAG00000010129,ENSBTAG00000020938,ENSBTAG00000016795,ENSBTAG00000044097,ENSBTAG00000021699,ENSBTAG00000001257,ENSBTAG00000009338,ENSBTAG00000002192,ENSBTAG00000017855,ENSBTAG00000016913,ENSBTAG00000015801,ENSBTAG00000004751,ENSBTAG00000000445,ENSBTAG00000001305,…
GO:0060307	regulation of ventricular cardiac muscle cell membrane repolarization	biological_process	0.013563	7	11495	13	19402	ENSBTAG00000006720,ENSBTAG00000039340,ENSBTAG00000001835,ENSBTAG00000000512,ENSBTAG00000044178,ENSBTAG00000020569,ENSBTAG00000004078
GO:0042541	hemoglobin biosynthetic process	biological_process	0.013655	5	11495	8	19402	ENSBTAG00000013178,ENSBTAG00000009972,ENSBTAG00000003430,ENSBTAG00000020935,ENSBTAG00000005780
GO:0019693	ribose phosphate metabolic process	biological_process	0.013768	140	11495	533	19402	ENSBTAG00000032089,ENSBTAG00000011505,ENSBTAG00000009565,ENSBTAG00000022169,ENSBTAG00000004672,ENSBTAG00000012684,ENSBTAG00000000639,ENSBTAG00000019648,ENSBTAG00000010647,ENSBTAG00000016573,ENSBTAG00000017418,ENSBTAG00000005252,ENSBTAG00000004916,ENSBTAG00000006894,ENSBTAG00000027924,ENSBTAG00000016504,ENSBTAG00000018295,ENSBTAG00000047719,ENSBTAG00000016739,ENSBTAG00000006439,ENSBTAG00000019514,…
GO:0050953	sensory perception of light stimulus	biological_process	0.013782	36	11495	115	19402	ENSBTAG00000020143,ENSBTAG00000019514,ENSBTAG00000015662,ENSBTAG00000000445,ENSBTAG00000021217,ENSBTAG00000013096,ENSBTAG00000004785,ENSBTAG00000005565,ENSBTAG00000004388,ENSBTAG00000013367,ENSBTAG00000007550,ENSBTAG00000005352,ENSBTAG00000007019,ENSBTAG00000022000,ENSBTAG00000020299,ENSBTAG00000046671,ENSBTAG00000006031,ENSBTAG00000001745,ENSBTAG00000012823,ENSBTAG00000017473,ENSBTAG00000001804,…
GO:1900027	regulation of ruffle assembly	biological_process	0.013827	10	11495	22	19402	ENSBTAG00000022147,ENSBTAG00000017869,ENSBTAG00000010976,ENSBTAG00000000962,ENSBTAG00000004672,ENSBTAG00000009512,ENSBTAG00000000369,ENSBTAG00000008579,ENSBTAG00000007993,ENSBTAG00000011994
GO:0050764	regulation of phagocytosis	biological_process	0.0139	18	11495	49	19402	ENSBTAG00000000962,ENSBTAG00000019947,ENSBTAG00000009012,ENSBTAG00000011209,ENSBTAG00000007049,ENSBTAG00000020566,ENSBTAG00000039520,ENSBTAG00000025471,ENSBTAG00000019813,ENSBTAG00000020764,ENSBTAG00000015520,ENSBTAG00000006536,ENSBTAG00000002902,ENSBTAG00000023032,ENSBTAG00000019648,ENSBTAG00000001321,ENSBTAG00000011990,ENSBTAG00000017280
GO:0032946	positive regulation of mononuclear cell proliferation	biological_process	0.013929	32	11495	101	19402	ENSBTAG00000015150,ENSBTAG00000032084,ENSBTAG00000047495,ENSBTAG00000005620,ENSBTAG00000033316,ENSBTAG00000007927,ENSBTAG00000039046,ENSBTAG00000005596,ENSBTAG00000016782,ENSBTAG00000001321,ENSBTAG00000015635,ENSBTAG00000018059,ENSBTAG00000046266,ENSBTAG00000015710,ENSBTAG00000018270,ENSBTAG00000000277,ENSBTAG00000000283,ENSBTAG00000001511,ENSBTAG00000013569,ENSBTAG00000011481,ENSBTAG00000014911,…
GO:0006024	glycosaminoglycan biosynthetic process	biological_process	0.013971	14	11495	35	19402	ENSBTAG00000016950,ENSBTAG00000006209,ENSBTAG00000001321,ENSBTAG00000027477,ENSBTAG00000008778,ENSBTAG00000040000,ENSBTAG00000019892,ENSBTAG00000019180,ENSBTAG00000014051,ENSBTAG00000037523,ENSBTAG00000017672,ENSBTAG00000009298,ENSBTAG00000011014,ENSBTAG00000021697
GO:0051049	regulation of transport	biological_process	0.014065	288	11495	1164	19402	ENSBTAG00000004427,ENSBTAG00000008113,ENSBTAG00000007553,ENSBTAG00000000437,ENSBTAG00000008336,ENSBTAG00000019277,ENSBTAG00000010860,ENSBTAG00000031737,ENSBTAG00000046671,ENSBTAG00000045915,ENSBTAG00000010562,ENSBTAG00000001662,ENSBTAG00000014056,ENSBTAG00000020696,ENSBTAG00000014031,ENSBTAG00000011738,ENSBTAG00000014798,ENSBTAG00000015635,ENSBTAG00000018035,ENSBTAG00000019648,ENSBTAG00000031962,…
GO:0006412	translation	biological_process	0.014175	153	11495	640	19402	ENSBTAG00000018628,ENSBTAG00000020174,ENSBTAG00000037600,ENSBTAG00000007934,ENSBTAG00000009785,ENSBTAG00000040367,ENSBTAG00000016193,ENSBTAG00000010790,ENSBTAG00000013899,ENSBTAG00000023274,ENSBTAG00000011753,ENSBTAG00000020733,ENSBTAG00000012276,ENSBTAG00000038896,ENSBTAG00000019403,ENSBTAG00000009493,ENSBTAG00000014667,ENSBTAG00000022084,ENSBTAG00000014079,ENSBTAG00000009275,ENSBTAG00000003086,…
GO:0043551	regulation of phosphatidylinositol 3-kinase activity	biological_process	0.014277	15	11495	39	19402	ENSBTAG00000040607,ENSBTAG00000004511,ENSBTAG00000020102,ENSBTAG00000010795,ENSBTAG00000012684,ENSBTAG00000020787,ENSBTAG00000004386,ENSBTAG00000022622,ENSBTAG00000021697,ENSBTAG00000008441,ENSBTAG00000002804,ENSBTAG00000007173,ENSBTAG00000020148,ENSBTAG00000010161,ENSBTAG00000002979
GO:0090130	tissue migration	biological_process	0.014293	64	11495	222	19402	ENSBTAG00000004982,ENSBTAG00000009851,ENSBTAG00000005691,ENSBTAG00000003808,ENSBTAG00000045510,ENSBTAG00000017636,ENSBTAG00000012002,ENSBTAG00000018108,ENSBTAG00000014175,ENSBTAG00000010531,ENSBTAG00000018035,ENSBTAG00000021697,ENSBTAG00000012393,ENSBTAG00000006479,ENSBTAG00000014835,ENSBTAG00000046979,ENSBTAG00000010812,ENSBTAG00000002080,ENSBTAG00000008814,ENSBTAG00000007544,ENSBTAG00000014051,…
GO:0070925	organelle assembly	biological_process	0.014312	117	11495	445	19402	ENSBTAG00000003215,ENSBTAG00000018449,ENSBTAG00000014041,ENSBTAG00000011765,ENSBTAG00000047756,ENSBTAG00000015543,ENSBTAG00000009757,ENSBTAG00000014068,ENSBTAG00000021581,ENSBTAG00000012276,ENSBTAG00000012844,ENSBTAG00000001815,ENSBTAG00000007079,ENSBTAG00000007939,ENSBTAG00000008868,ENSBTAG00000013271,ENSBTAG00000013173,ENSBTAG00000003298,ENSBTAG00000020608,ENSBTAG00000009696,ENSBTAG00000025441,…
GO:0046578	regulation of Ras protein signal transduction	biological_process	0.01432	57	11495	193	19402	ENSBTAG00000000369,ENSBTAG00000006789,ENSBTAG00000020566,ENSBTAG00000010245,ENSBTAG00000010976,ENSBTAG00000003060,ENSBTAG00000014691,ENSBTAG00000004150,ENSBTAG00000004208,ENSBTAG00000021466,ENSBTAG00000015543,ENSBTAG00000010394,ENSBTAG00000020688,ENSBTAG00000011643,ENSBTAG00000009512,ENSBTAG00000020837,ENSBTAG00000018165,ENSBTAG00000030193,ENSBTAG00000012729,ENSBTAG00000001815,ENSBTAG00000007648,…
GO:0060074	synapse maturation	biological_process	0.01439	8	11495	16	19402	ENSBTAG00000012653,ENSBTAG00000003675,ENSBTAG00000006366,ENSBTAG00000006569,ENSBTAG00000020688,ENSBTAG00000009819,ENSBTAG00000007955,ENSBTAG00000019771
GO:0007601	visual perception	biological_process	0.01441	34	11495	108	19402	ENSBTAG00000001745,ENSBTAG00000022000,ENSBTAG00000020299,ENSBTAG00000046671,ENSBTAG00000005352,ENSBTAG00000007019,ENSBTAG00000013367,ENSBTAG00000007550,ENSBTAG00000005565,ENSBTAG00000004388,ENSBTAG00000021217,ENSBTAG00000004785,ENSBTAG00000013096,ENSBTAG00000015662,ENSBTAG00000000445,ENSBTAG00000020143,ENSBTAG00000019514,ENSBTAG00000026003,ENSBTAG00000019605,ENSBTAG00000026768,ENSBTAG00000005971,…
GO:0016337	cell-cell adhesion	biological_process	0.014411	92	11495	337	19402	ENSBTAG00000000061,ENSBTAG00000017727,ENSBTAG00000014764,ENSBTAG00000044195,ENSBTAG00000003217,ENSBTAG00000010347,ENSBTAG00000008719,ENSBTAG00000000570,ENSBTAG00000037885,ENSBTAG00000002080,ENSBTAG00000012518,ENSBTAG00000025471,ENSBTAG00000021879,ENSBTAG00000001207,ENSBTAG00000004672,ENSBTAG00000037717,ENSBTAG00000009851,ENSBTAG00000044010,ENSBTAG00000008129,ENSBTAG00000019977,ENSBTAG00000019627,…
GO:0052652	cyclic purine nucleotide metabolic process	biological_process	0.014411	20	11495	57	19402	ENSBTAG00000047719,ENSBTAG00000006208,ENSBTAG00000003253,ENSBTAG00000013363,ENSBTAG00000019771,ENSBTAG00000012823,ENSBTAG00000018419,ENSBTAG00000016573,ENSBTAG00000031397,ENSBTAG00000016924,ENSBTAG00000013256,ENSBTAG00000026003,ENSBTAG00000017981,ENSBTAG00000027438,ENSBTAG00000007195,ENSBTAG00000010306,ENSBTAG00000006894,ENSBTAG00000011192,ENSBTAG00000018705,ENSBTAG00000003840
GO:0060039	pericardium development	biological_process	0.014544	9	11495	19	19402	ENSBTAG00000044123,ENSBTAG00000015362,ENSBTAG00000012870,ENSBTAG00000005111,ENSBTAG00000011761,ENSBTAG00000010361,ENSBTAG00000012499,ENSBTAG00000011643,ENSBTAG00000021396
GO:0009205	purine ribonucleoside triphosphate metabolic process	biological_process	0.014562	107	11495	396	19402	ENSBTAG00000008752,ENSBTAG00000001242,ENSBTAG00000004305,ENSBTAG00000019550,ENSBTAG00000009438,ENSBTAG00000026481,ENSBTAG00000027446,ENSBTAG00000007080,ENSBTAG00000014691,ENSBTAG00000008386,ENSBTAG00000045500,ENSBTAG00000001657,ENSBTAG00000006441,ENSBTAG00000017147,ENSBTAG00000010971,ENSBTAG00000015381,ENSBTAG00000001815,ENSBTAG00000014007,ENSBTAG00000005108,ENSBTAG00000016552,ENSBTAG00000012724,…
GO:0045428	regulation of nitric oxide biosynthetic process	biological_process	0.014681	12	11495	29	19402	ENSBTAG00000017636,ENSBTAG00000009012,ENSBTAG00000004826,ENSBTAG00000017869,ENSBTAG00000001321,ENSBTAG00000010562,ENSBTAG00000002923,ENSBTAG00000017537,ENSBTAG00000013530,ENSBTAG00000025471,ENSBTAG00000020031,ENSBTAG00000011316
GO:0048667	cell morphogenesis involved in neuron differentiation	biological_process	0.014775	112	11495	415	19402	ENSBTAG00000020281,ENSBTAG00000012653,ENSBTAG00000013793,ENSBTAG00000016260,ENSBTAG00000014357,ENSBTAG00000026977,ENSBTAG00000005108,ENSBTAG00000014645,ENSBTAG00000013735,ENSBTAG00000018165,ENSBTAG00000020125,ENSBTAG00000020244,ENSBTAG00000012082,ENSBTAG00000031134,ENSBTAG00000015650,ENSBTAG00000016744,ENSBTAG00000015543,ENSBTAG00000010549,ENSBTAG00000005288,ENSBTAG00000009438,ENSBTAG00000017422,…
GO:0010595	positive regulation of endothelial cell migration	biological_process	0.014778	26	11495	77	19402	ENSBTAG00000011969,ENSBTAG00000015457,ENSBTAG00000016771,ENSBTAG00000021697,ENSBTAG00000012393,ENSBTAG00000020935,ENSBTAG00000020148,ENSBTAG00000008814,ENSBTAG00000010812,ENSBTAG00000046979,ENSBTAG00000014835,ENSBTAG00000011316,ENSBTAG00000037686,ENSBTAG00000014051,ENSBTAG00000017636,ENSBTAG00000045510,ENSBTAG00000003808,ENSBTAG00000001826,ENSBTAG00000012002,ENSBTAG00000004982,ENSBTAG00000005691,…
GO:0060284	regulation of cell development	biological_process	0.014832	182	11495	714	19402	ENSBTAG00000006138,ENSBTAG00000010223,ENSBTAG00000007818,ENSBTAG00000010138,ENSBTAG00000007344,ENSBTAG00000045980,ENSBTAG00000022244,ENSBTAG00000027017,ENSBTAG00000011580,ENSBTAG00000019461,ENSBTAG00000008448,ENSBTAG00000013107,ENSBTAG00000038281,ENSBTAG00000001866,ENSBTAG00000043971,ENSBTAG00000015147,ENSBTAG00000005100,ENSBTAG00000018517,ENSBTAG00000001729,ENSBTAG00000015362,ENSBTAG00000035084,…
GO:0045778	positive regulation of ossification	biological_process	0.014908	15	11495	39	19402	ENSBTAG00000008113,ENSBTAG00000031185,ENSBTAG00000020742,ENSBTAG00000015362,ENSBTAG00000022671,ENSBTAG00000013984,ENSBTAG00000020701,ENSBTAG00000005111,ENSBTAG00000002902,ENSBTAG00000022244,ENSBTAG00000013213,ENSBTAG00000000231,ENSBTAG00000014707,ENSBTAG00000018114,ENSBTAG00000012004
GO:0010608	posttranscriptional regulation of gene expression	biological_process	0.015085	134	11495	510	19402	ENSBTAG00000007841,ENSBTAG00000033315,ENSBTAG00000015520,ENSBTAG00000014505,ENSBTAG00000017368,ENSBTAG00000012756,ENSBTAG00000019156,ENSBTAG00000015126,ENSBTAG00000017212,ENSBTAG00000014079,ENSBTAG00000000149,ENSBTAG00000021039,ENSBTAG00000003553,ENSBTAG00000031688,ENSBTAG00000002745,ENSBTAG00000013899,ENSBTAG00000010207,ENSBTAG00000011753,ENSBTAG00000012724,ENSBTAG00000015572,ENSBTAG00000019403,…
GO:2001233	regulation of apoptotic signaling pathway	biological_process	0.015371	81	11495	295	19402	ENSBTAG00000030179,ENSBTAG00000017504,ENSBTAG00000015154,ENSBTAG00000031737,ENSBTAG00000046671,ENSBTAG00000017855,ENSBTAG00000010919,ENSBTAG00000011969,ENSBTAG00000010731,ENSBTAG00000019514,ENSBTAG00000018159,ENSBTAG00000014791,ENSBTAG00000011636,ENSBTAG00000017574,ENSBTAG00000000878,ENSBTAG00000015368,ENSBTAG00000005761,ENSBTAG00000016896,ENSBTAG00000022671,ENSBTAG00000006366,ENSBTAG00000025471,…
GO:0006369	termination of RNA polymerase II transcription	biological_process	0.015436	6	11495	12	19402	ENSBTAG00000002575,ENSBTAG00000019221,ENSBTAG00000045696,ENSBTAG00000002678,ENSBTAG00000047860,ENSBTAG00000015277
GO:0003139	secondary heart field specification	biological_process	0.015456	5	11495	8	19402	ENSBTAG00000003602,ENSBTAG00000030162,ENSBTAG00000004555,ENSBTAG00000004761,ENSBTAG00000020701
GO:0050810	regulation of steroid biosynthetic process	biological_process	0.015488	17	11495	46	19402	ENSBTAG00000016414,ENSBTAG00000025471,ENSBTAG00000018854,ENSBTAG00000014911,ENSBTAG00000017285,ENSBTAG00000013227,ENSBTAG00000010069,ENSBTAG00000001321,ENSBTAG00000015782,ENSBTAG00000008505,ENSBTAG00000016573,ENSBTAG00000017831,ENSBTAG00000005111,ENSBTAG00000017240,ENSBTAG00000012870,ENSBTAG00000022671,ENSBTAG00000010543
GO:0060326	cell chemotaxis	biological_process	0.015543	67	11495	251	19402	ENSBTAG00000021697,ENSBTAG00000008719,ENSBTAG00000021377,ENSBTAG00000000962,ENSBTAG00000046979,ENSBTAG00000010812,ENSBTAG00000007927,ENSBTAG00000015150,ENSBTAG00000032084,ENSBTAG00000002080,ENSBTAG00000012684,ENSBTAG00000014798,ENSBTAG00000037558,ENSBTAG00000016126,ENSBTAG00000015483,ENSBTAG00000012002,ENSBTAG00000013863,ENSBTAG00000020837,ENSBTAG00000027513,ENSBTAG00000005481,ENSBTAG00000002699,…
GO:0031167	rRNA methylation	biological_process	0.0156	9	11495	20	19402	ENSBTAG00000004657,ENSBTAG00000008646,ENSBTAG00000021060,ENSBTAG00000004949,ENSBTAG00000047194,ENSBTAG00000002579,ENSBTAG00000015891,ENSBTAG00000017440,ENSBTAG00000013126
GO:0051339	regulation of lyase activity	biological_process	0.01569	13	11495	34	19402	ENSBTAG00000047719,ENSBTAG00000013256,ENSBTAG00000017981,ENSBTAG00000007195,ENSBTAG00000010306,ENSBTAG00000006894,ENSBTAG00000013363,ENSBTAG00000011192,ENSBTAG00000012823,ENSBTAG00000019771,ENSBTAG00000016573,ENSBTAG00000031397,ENSBTAG00000016924
GO:0009152	purine ribonucleotide biosynthetic process	biological_process	0.015807	43	11495	148	19402	ENSBTAG00000016552,ENSBTAG00000003253,ENSBTAG00000045889,ENSBTAG00000013363,ENSBTAG00000000639,ENSBTAG00000007332,ENSBTAG00000012823,ENSBTAG00000019771,ENSBTAG00000031598,ENSBTAG00000016573,ENSBTAG00000003025,ENSBTAG00000031397,ENSBTAG00000008752,ENSBTAG00000026003,ENSBTAG00000005735,ENSBTAG00000027438,ENSBTAG00000007195,ENSBTAG00000010306,ENSBTAG00000031509,ENSBTAG00000006894,ENSBTAG00000000077,…
GO:0045185	maintenance of protein location	biological_process	0.015884	40	11495	130	19402	ENSBTAG00000008579,ENSBTAG00000014495,ENSBTAG00000001323,ENSBTAG00000011356,ENSBTAG00000031558,ENSBTAG00000008155,ENSBTAG00000016046,ENSBTAG00000011400,ENSBTAG00000015482,ENSBTAG00000007152,ENSBTAG00000013108,ENSBTAG00000020938,ENSBTAG00000013277,ENSBTAG00000005905,ENSBTAG00000005792,ENSBTAG00000009307,ENSBTAG00000007236,ENSBTAG00000013056,ENSBTAG00000020031,ENSBTAG00000000752,ENSBTAG00000004463,…
GO:0021892	cerebral cortex GABAergic interneuron differentiation	biological_process	0.015912	5	11495	9	19402	ENSBTAG00000010860,ENSBTAG00000015217,ENSBTAG00000047719,ENSBTAG00000022927,ENSBTAG00000014645
GO:0043116	negative regulation of vascular permeability	biological_process	0.015968	5	11495	8	19402	ENSBTAG00000014051,ENSBTAG00000019903,ENSBTAG00000005108,ENSBTAG00000015543,ENSBTAG00000021048
GO:0043269	regulation of ion transport	biological_process	0.016139	109	11495	410	19402	ENSBTAG00000012939,ENSBTAG00000007501,ENSBTAG00000038180,ENSBTAG00000011076,ENSBTAG00000010812,ENSBTAG00000008719,ENSBTAG00000021697,ENSBTAG00000000871,ENSBTAG00000013300,ENSBTAG00000021164,ENSBTAG00000019212,ENSBTAG00000030193,ENSBTAG00000001662,ENSBTAG00000001195,ENSBTAG00000003430,ENSBTAG00000020696,ENSBTAG00000017636,ENSBTAG00000020159,ENSBTAG00000014056,ENSBTAG00000017715,ENSBTAG00000014798,…
GO:0006760	folic acid-containing compound metabolic process	biological_process	0.016178	9	11495	19	19402	ENSBTAG00000009846,ENSBTAG00000020698,ENSBTAG00000006326,ENSBTAG00000007397,ENSBTAG00000007003,ENSBTAG00000009641,ENSBTAG00000020023,ENSBTAG00000031500,ENSBTAG00000007946
GO:0032869	cellular response to insulin stimulus	biological_process	0.016233	41	11495	135	19402	ENSBTAG00000019291,ENSBTAG00000011994,ENSBTAG00000040607,ENSBTAG00000001601,ENSBTAG00000001400,ENSBTAG00000006824,ENSBTAG00000004879,ENSBTAG00000024688,ENSBTAG00000008441,ENSBTAG00000004034,ENSBTAG00000011425,ENSBTAG00000031567,ENSBTAG00000006957,ENSBTAG00000004427,ENSBTAG00000017056,ENSBTAG00000019813,ENSBTAG00000017007,ENSBTAG00000026732,ENSBTAG00000004386,ENSBTAG00000032017,ENSBTAG00000008538,…
GO:0070167	regulation of biomineral tissue development	biological_process	0.016307	23	11495	69	19402	ENSBTAG00000021193,ENSBTAG00000020742,ENSBTAG00000015362,ENSBTAG00000011836,ENSBTAG00000044178,ENSBTAG00000022244,ENSBTAG00000000231,ENSBTAG00000012004,ENSBTAG00000020935,ENSBTAG00000017863,ENSBTAG00000008113,ENSBTAG00000031185,ENSBTAG00000001768,ENSBTAG00000013984,ENSBTAG00000022671,ENSBTAG00000005111,ENSBTAG00000020701,ENSBTAG00000002902,ENSBTAG00000001835,ENSBTAG00000046922,ENSBTAG00000013213,…
GO:0009144	purine nucleoside triphosphate metabolic process	biological_process	0.016399	108	11495	402	19402	ENSBTAG00000008386,ENSBTAG00000045500,ENSBTAG00000001657,ENSBTAG00000006441,ENSBTAG00000017147,ENSBTAG00000008752,ENSBTAG00000001242,ENSBTAG00000004305,ENSBTAG00000019550,ENSBTAG00000009438,ENSBTAG00000007080,ENSBTAG00000027446,ENSBTAG00000026481,ENSBTAG00000014691,ENSBTAG00000001283,ENSBTAG00000032289,ENSBTAG00000007332,ENSBTAG00000015543,ENSBTAG00000009714,ENSBTAG00000003075,ENSBTAG00000001952,…
GO:0060749	mammary gland alveolus development	biological_process	0.016511	8	11495	17	19402	ENSBTAG00000017514,ENSBTAG00000020935,ENSBTAG00000019114,ENSBTAG00000021187,ENSBTAG00000012211,ENSBTAG00000007156,ENSBTAG00000000009,ENSBTAG00000010682
GO:0061377	mammary gland lobule development	biological_process	0.016511	8	11495	17	19402	ENSBTAG00000017514,ENSBTAG00000020935,ENSBTAG00000021187,ENSBTAG00000019114,ENSBTAG00000012211,ENSBTAG00000007156,ENSBTAG00000000009,ENSBTAG00000010682
GO:0009199	ribonucleoside triphosphate metabolic process	biological_process	0.016811	108	11495	402	19402	ENSBTAG00000031837,ENSBTAG00000008028,ENSBTAG00000015023,ENSBTAG00000013063,ENSBTAG00000002094,ENSBTAG00000000550,ENSBTAG00000021226,ENSBTAG00000019940,ENSBTAG00000015147,ENSBTAG00000000490,ENSBTAG00000015335,ENSBTAG00000002959,ENSBTAG00000013330,ENSBTAG00000021250,ENSBTAG00000006305,ENSBTAG00000004511,ENSBTAG00000018278,ENSBTAG00000015938,ENSBTAG00000019980,ENSBTAG00000017266,ENSBTAG00000011388,…
GO:0006807	nitrogen compound metabolic process	biological_process	0.016846	1282	11495	5638	19402	ENSBTAG00000003419,ENSBTAG00000038045,ENSBTAG00000004826,ENSBTAG00000012037,ENSBTAG00000016933,ENSBTAG00000014175,ENSBTAG00000036101,ENSBTAG00000044004,ENSBTAG00000012036,ENSBTAG00000003207,ENSBTAG00000032887,ENSBTAG00000019082,ENSBTAG00000016504,ENSBTAG00000005404,ENSBTAG00000014102,ENSBTAG00000007823,ENSBTAG00000000974,ENSBTAG00000019854,ENSBTAG00000009813,ENSBTAG00000000064,ENSBTAG00000008498,…
GO:0043484	regulation of RNA splicing	biological_process	0.016971	35	11495	113	19402	ENSBTAG00000019414,ENSBTAG00000020125,ENSBTAG00000023891,ENSBTAG00000012555,ENSBTAG00000043990,ENSBTAG00000002181,ENSBTAG00000038896,ENSBTAG00000006280,ENSBTAG00000016750,ENSBTAG00000017418,ENSBTAG00000014393,ENSBTAG00000021951,ENSBTAG00000020567,ENSBTAG00000024095,ENSBTAG00000047652,ENSBTAG00000008369,ENSBTAG00000017333,ENSBTAG00000001697,ENSBTAG00000012739,ENSBTAG00000002650,ENSBTAG00000008136,…
GO:0070129	regulation of mitochondrial translation	biological_process	0.017055	10	11495	23	19402	ENSBTAG00000014505,ENSBTAG00000019403,ENSBTAG00000012739,ENSBTAG00000016193,ENSBTAG00000018535,ENSBTAG00000016368,ENSBTAG00000015891,ENSBTAG00000007968,ENSBTAG00000011753,ENSBTAG00000031500
GO:0050805	negative regulation of synaptic transmission	biological_process	0.017109	11	11495	26	19402	ENSBTAG00000007725,ENSBTAG00000010860,ENSBTAG00000019813,ENSBTAG00000010420,ENSBTAG00000033153,ENSBTAG00000047719,ENSBTAG00000025826,ENSBTAG00000019980,ENSBTAG00000016615,ENSBTAG00000001321,ENSBTAG00000003308
GO:0061383	trabecula morphogenesis	biological_process	0.017136	16	11495	43	19402	ENSBTAG00000003602,ENSBTAG00000001086,ENSBTAG00000000231,ENSBTAG00000020148,ENSBTAG00000019267,ENSBTAG00000021302,ENSBTAG00000010361,ENSBTAG00000004150,ENSBTAG00000015362,ENSBTAG00000011643,ENSBTAG00000021396,ENSBTAG00000004761,ENSBTAG00000018035,ENSBTAG00000000992,ENSBTAG00000020780,ENSBTAG00000012870
GO:0001954	positive regulation of cell-matrix adhesion	biological_process	0.017226	14	11495	35	19402	ENSBTAG00000010971,ENSBTAG00000022671,ENSBTAG00000010050,ENSBTAG00000017685,ENSBTAG00000015710,ENSBTAG00000013063,ENSBTAG00000021275,ENSBTAG00000019627,ENSBTAG00000020148,ENSBTAG00000000283,ENSBTAG00000009987,ENSBTAG00000011204,ENSBTAG00000010161,ENSBTAG00000015147
GO:0051896	regulation of protein kinase B signaling cascade	biological_process	0.017293	33	11495	106	19402	ENSBTAG00000031631,ENSBTAG00000025471,ENSBTAG00000026234,ENSBTAG00000013143,ENSBTAG00000000570,ENSBTAG00000004150,ENSBTAG00000015618,ENSBTAG00000026754,ENSBTAG00000010647,ENSBTAG00000019648,ENSBTAG00000010161,ENSBTAG00000018035,ENSBTAG00000021275,ENSBTAG00000005691,ENSBTAG00000000277,ENSBTAG00000012684,ENSBTAG00000031544,ENSBTAG00000011639,ENSBTAG00000045832,ENSBTAG00000014541,ENSBTAG00000007101,…
GO:0061448	connective tissue development	biological_process	0.017364	59	11495	208	19402	ENSBTAG00000034987,ENSBTAG00000017642,ENSBTAG00000003253,ENSBTAG00000020056,ENSBTAG00000000601,ENSBTAG00000017165,ENSBTAG00000014809,ENSBTAG00000001471,ENSBTAG00000013213,ENSBTAG00000020267,ENSBTAG00000018035,ENSBTAG00000004835,ENSBTAG00000007614,ENSBTAG00000001341,ENSBTAG00000030162,ENSBTAG00000021008,ENSBTAG00000021697,ENSBTAG00000010306,ENSBTAG00000013227,ENSBTAG00000015362,ENSBTAG00000044192,…
GO:0030213	hyaluronan biosynthetic process	biological_process	0.017606	5	11495	8	19402	ENSBTAG00000001321,ENSBTAG00000019180,ENSBTAG00000019892,ENSBTAG00000021697,ENSBTAG00000017672
GO:0010884	positive regulation of lipid storage	biological_process	0.017652	9	11495	20	19402	ENSBTAG00000017280,ENSBTAG00000008505,ENSBTAG00000010408,ENSBTAG00000021522,ENSBTAG00000006471,ENSBTAG00000011316,ENSBTAG00000007361,ENSBTAG00000003625,ENSBTAG00000031863
GO:0044774	mitotic DNA integrity checkpoint	biological_process	0.017693	17	11495	46	19402	ENSBTAG00000017422,ENSBTAG00000020301,ENSBTAG00000005107,ENSBTAG00000004879,ENSBTAG00000014079,ENSBTAG00000002418,ENSBTAG00000002226,ENSBTAG00000012344,ENSBTAG00000017514,ENSBTAG00000002073,ENSBTAG00000008353,ENSBTAG00000013225,ENSBTAG00000011898,ENSBTAG00000018159,ENSBTAG00000001424,ENSBTAG00000020340,ENSBTAG00000015226
GO:0009190	cyclic nucleotide biosynthetic process	biological_process	0.017784	20	11495	58	19402	ENSBTAG00000003840,ENSBTAG00000011192,ENSBTAG00000018705,ENSBTAG00000027438,ENSBTAG00000007195,ENSBTAG00000010306,ENSBTAG00000006894,ENSBTAG00000013256,ENSBTAG00000026003,ENSBTAG00000017981,ENSBTAG00000016573,ENSBTAG00000018419,ENSBTAG00000031397,ENSBTAG00000016924,ENSBTAG00000013363,ENSBTAG00000012823,ENSBTAG00000019771,ENSBTAG00000003253,ENSBTAG00000047719,ENSBTAG00000006208
GO:0010631	epithelial cell migration	biological_process	0.017797	62	11495	216	19402	ENSBTAG00000020935,ENSBTAG00000002080,ENSBTAG00000008814,ENSBTAG00000046979,ENSBTAG00000010812,ENSBTAG00000014835,ENSBTAG00000034885,ENSBTAG00000011316,ENSBTAG00000006479,ENSBTAG00000015457,ENSBTAG00000016771,ENSBTAG00000001729,ENSBTAG00000010866,ENSBTAG00000021697,ENSBTAG00000012393,ENSBTAG00000008723,ENSBTAG00000018035,ENSBTAG00000010531,ENSBTAG00000006396,ENSBTAG00000014175,ENSBTAG00000003446,…
GO:0042048	olfactory behavior	biological_process	0.017815	5	11495	8	19402	ENSBTAG00000047202,ENSBTAG00000012025,ENSBTAG00000013107,ENSBTAG00000018705,ENSBTAG00000020296
GO:0060627	regulation of vesicle-mediated transport	biological_process	0.017943	84	11495	306	19402	ENSBTAG00000031962,ENSBTAG00000021595,ENSBTAG00000019648,ENSBTAG00000003827,ENSBTAG00000014611,ENSBTAG00000004342,ENSBTAG00000011738,ENSBTAG00000047323,ENSBTAG00000005724,ENSBTAG00000004672,ENSBTAG00000015032,ENSBTAG00000025471,ENSBTAG00000021041,ENSBTAG00000007927,ENSBTAG00000020566,ENSBTAG00000010347,ENSBTAG00000005357,ENSBTAG00000004916,ENSBTAG00000000962,ENSBTAG00000002902,ENSBTAG00000001918,…
GO:0043114	regulation of vascular permeability	biological_process	0.018024	8	11495	17	19402	ENSBTAG00000039324,ENSBTAG00000005108,ENSBTAG00000019903,ENSBTAG00000014051,ENSBTAG00000020566,ENSBTAG00000001447,ENSBTAG00000021048,ENSBTAG00000015543
GO:0002686	negative regulation of leukocyte migration	biological_process	0.018052	12	11495	30	19402	ENSBTAG00000018824,ENSBTAG00000003403,ENSBTAG00000006086,ENSBTAG00000000962,ENSBTAG00000005108,ENSBTAG00000017636,ENSBTAG00000005140,ENSBTAG00000020566,ENSBTAG00000013863,ENSBTAG00000002959,ENSBTAG00000002080,ENSBTAG00000002240
GO:0035999	tetrahydrofolate interconversion	biological_process	0.018116	5	11495	8	19402	ENSBTAG00000031500,ENSBTAG00000020023,ENSBTAG00000020698,ENSBTAG00000007003,ENSBTAG00000009641
GO:0045721	negative regulation of gluconeogenesis	biological_process	0.018211	6	11495	11	19402	ENSBTAG00000032288,ENSBTAG00000014393,ENSBTAG00000005910,ENSBTAG00000019813,ENSBTAG00000009951,ENSBTAG00000031631
GO:0000165	MAPK cascade	biological_process	0.018339	160	11495	627	19402	ENSBTAG00000003553,ENSBTAG00000019665,ENSBTAG00000015312,ENSBTAG00000020148,ENSBTAG00000020350,ENSBTAG00000014456,ENSBTAG00000010223,ENSBTAG00000010785,ENSBTAG00000011990,ENSBTAG00000004052,ENSBTAG00000011624,ENSBTAG00000011580,ENSBTAG00000017007,ENSBTAG00000015311,ENSBTAG00000009907,ENSBTAG00000009972,ENSBTAG00000011316,ENSBTAG00000002088,ENSBTAG00000026234,ENSBTAG00000016169,ENSBTAG00000010245,…
GO:0044281	small molecule metabolic process	biological_process	0.018419	422	11495	1739	19402	ENSBTAG00000007332,ENSBTAG00000019771,ENSBTAG00000009965,ENSBTAG00000016234,ENSBTAG00000010161,ENSBTAG00000017831,ENSBTAG00000009914,ENSBTAG00000011110,ENSBTAG00000007721,ENSBTAG00000047869,ENSBTAG00000005108,ENSBTAG00000010634,ENSBTAG00000012724,ENSBTAG00000019315,ENSBTAG00000003403,ENSBTAG00000019852,ENSBTAG00000011619,ENSBTAG00000000077,ENSBTAG00000016950,ENSBTAG00000048125,ENSBTAG00000017819,…
GO:0090398	cellular senescence	biological_process	0.018452	18	11495	50	19402	ENSBTAG00000009346,ENSBTAG00000000231,ENSBTAG00000000892,ENSBTAG00000001511,ENSBTAG00000032515,ENSBTAG00000012567,ENSBTAG00000013029,ENSBTAG00000044178,ENSBTAG00000009047,ENSBTAG00000016771,ENSBTAG00000004749,ENSBTAG00000008719,ENSBTAG00000021193,ENSBTAG00000046922,ENSBTAG00000021187,ENSBTAG00000002940,ENSBTAG00000019514,ENSBTAG00000008353
GO:0035176	social behavior	biological_process	0.018549	14	11495	36	19402	ENSBTAG00000019349,ENSBTAG00000017762,ENSBTAG00000047202,ENSBTAG00000034987,ENSBTAG00000000244,ENSBTAG00000020987,ENSBTAG00000020218,ENSBTAG00000030179,ENSBTAG00000007092,ENSBTAG00000013107,ENSBTAG00000007614,ENSBTAG00000001321,ENSBTAG00000007236,ENSBTAG00000004796
GO:0051703	intraspecies interaction between organisms	biological_process	0.018549	14	11495	36	19402	ENSBTAG00000017762,ENSBTAG00000019349,ENSBTAG00000000244,ENSBTAG00000047202,ENSBTAG00000034987,ENSBTAG00000020987,ENSBTAG00000020218,ENSBTAG00000013107,ENSBTAG00000007092,ENSBTAG00000030179,ENSBTAG00000001321,ENSBTAG00000007614,ENSBTAG00000007236,ENSBTAG00000004796
GO:0009260	ribonucleotide biosynthetic process	biological_process	0.018592	46	11495	161	19402	ENSBTAG00000027438,ENSBTAG00000007195,ENSBTAG00000006894,ENSBTAG00000010306,ENSBTAG00000031509,ENSBTAG00000026003,ENSBTAG00000008752,ENSBTAG00000005735,ENSBTAG00000017147,ENSBTAG00000006441,ENSBTAG00000019345,ENSBTAG00000000077,ENSBTAG00000044150,ENSBTAG00000003253,ENSBTAG00000016552,ENSBTAG00000031598,ENSBTAG00000016573,ENSBTAG00000003025,ENSBTAG00000031397,ENSBTAG00000013363,ENSBTAG00000045889,…
GO:0006879	cellular iron ion homeostasis	biological_process	0.018672	19	11495	58	19402	ENSBTAG00000018854,ENSBTAG00000007762,ENSBTAG00000007272,ENSBTAG00000020935,ENSBTAG00000030507,ENSBTAG00000032719,ENSBTAG00000013178,ENSBTAG00000014553,ENSBTAG00000032558,ENSBTAG00000014149,ENSBTAG00000003564,ENSBTAG00000007273,ENSBTAG00000015520,ENSBTAG00000045660,ENSBTAG00000000555,ENSBTAG00000016467,ENSBTAG00000013065,ENSBTAG00000017042,ENSBTAG00000002703
GO:0042776	mitochondrial ATP synthesis coupled proton transport	biological_process	0.018692	3	11495	4	19402	ENSBTAG00000012232,ENSBTAG00000018542,ENSBTAG00000011388
GO:0051248	negative regulation of protein metabolic process	biological_process	0.018693	142	11495	549	19402	ENSBTAG00000020350,ENSBTAG00000010223,ENSBTAG00000014079,ENSBTAG00000031688,ENSBTAG00000014495,ENSBTAG00000013753,ENSBTAG00000017007,ENSBTAG00000016412,ENSBTAG00000017240,ENSBTAG00000002242,ENSBTAG00000016268,ENSBTAG00000014707,ENSBTAG00000008362,ENSBTAG00000009785,ENSBTAG00000008480,ENSBTAG00000043987,ENSBTAG00000001729,ENSBTAG00000031184,ENSBTAG00000015362,ENSBTAG00000010245,ENSBTAG00000009962,…
GO:0002098	tRNA wobble uridine modification	biological_process	0.018774	8	11495	17	19402	ENSBTAG00000039212,ENSBTAG00000016839,ENSBTAG00000023365,ENSBTAG00000002730,ENSBTAG00000011478,ENSBTAG00000004991,ENSBTAG00000005595,ENSBTAG00000004200
GO:1990090	cellular response to nerve growth factor stimulus	biological_process	0.018778	8	11495	17	19402	ENSBTAG00000010647,ENSBTAG00000007963,ENSBTAG00000020099,ENSBTAG00000021275,ENSBTAG00000008134,ENSBTAG00000003060,ENSBTAG00000017636,ENSBTAG00000010223
GO:0000380	alternative mRNA splicing, via spliceosome	biological_process	0.018841	23	11495	69	19402	ENSBTAG00000031561,ENSBTAG00000008369,ENSBTAG00000008457,ENSBTAG00000020125,ENSBTAG00000001697,ENSBTAG00000012555,ENSBTAG00000009542,ENSBTAG00000002641,ENSBTAG00000031846,ENSBTAG00000007321,ENSBTAG00000018423,ENSBTAG00000021039,ENSBTAG00000006280,ENSBTAG00000031688,ENSBTAG00000006330,ENSBTAG00000021951,ENSBTAG00000039263,ENSBTAG00000014766,ENSBTAG00000018313,ENSBTAG00000040006,ENSBTAG00000008527,…
GO:0043487	regulation of RNA stability	biological_process	0.018857	24	11495	72	19402	ENSBTAG00000014079,ENSBTAG00000004004,ENSBTAG00000039263,ENSBTAG00000018979,ENSBTAG00000009785,ENSBTAG00000005998,ENSBTAG00000030162,ENSBTAG00000024095,ENSBTAG00000009435,ENSBTAG00000021039,ENSBTAG00000014080,ENSBTAG00000000267,ENSBTAG00000001696,ENSBTAG00000003553,ENSBTAG00000011316,ENSBTAG00000009091,ENSBTAG00000002745,ENSBTAG00000005462,ENSBTAG00000001441,ENSBTAG00000015520,ENSBTAG00000017368,…
GO:0007010	cytoskeleton organization	biological_process	0.018867	284	11495	1142	19402	ENSBTAG00000024688,ENSBTAG00000045662,ENSBTAG00000040338,ENSBTAG00000007343,ENSBTAG00000019517,ENSBTAG00000014883,ENSBTAG00000008320,ENSBTAG00000003265,ENSBTAG00000004617,ENSBTAG00000033333,ENSBTAG00000013063,ENSBTAG00000009201,ENSBTAG00000000992,ENSBTAG00000002082,ENSBTAG00000014719,ENSBTAG00000007916,ENSBTAG00000001017,ENSBTAG00000007173,ENSBTAG00000000113,ENSBTAG00000019851,ENSBTAG00000007393,…
GO:0010468	regulation of gene expression	biological_process	0.01897	816	11495	3526	19402	ENSBTAG00000020136,ENSBTAG00000021462,ENSBTAG00000047719,ENSBTAG00000005404,ENSBTAG00000046350,ENSBTAG00000014102,ENSBTAG00000009415,ENSBTAG00000004991,ENSBTAG00000001835,ENSBTAG00000003545,ENSBTAG00000004630,ENSBTAG00000006806,ENSBTAG00000014813,ENSBTAG00000010069,ENSBTAG00000000392,ENSBTAG00000013001,ENSBTAG00000007156,ENSBTAG00000012436,ENSBTAG00000031106,ENSBTAG00000006879,ENSBTAG00000004429,…
GO:0007566	embryo implantation	biological_process	0.018972	14	11495	37	19402	ENSBTAG00000019337,ENSBTAG00000017537,ENSBTAG00000012739,ENSBTAG00000018854,ENSBTAG00000005043,ENSBTAG00000001006,ENSBTAG00000005363,ENSBTAG00000024909,ENSBTAG00000019267,ENSBTAG00000000060,ENSBTAG00000010682,ENSBTAG00000000076,ENSBTAG00000003430,ENSBTAG00000024561
GO:0043491	protein kinase B signaling cascade	biological_process	0.01903	39	11495	130	19402	ENSBTAG00000013063,ENSBTAG00000021462,ENSBTAG00000011580,ENSBTAG00000014051,ENSBTAG00000004427,ENSBTAG00000021799,ENSBTAG00000012739,ENSBTAG00000004034,ENSBTAG00000021997,ENSBTAG00000010860,ENSBTAG00000014911,ENSBTAG00000001400,ENSBTAG00000014541,ENSBTAG00000007101,ENSBTAG00000020148,ENSBTAG00000021275,ENSBTAG00000005691,ENSBTAG00000000277,ENSBTAG00000012684,ENSBTAG00000031544,ENSBTAG00000017636,…
GO:0090066	regulation of anatomical structure size	biological_process	0.019033	95	11495	359	19402	ENSBTAG00000009565,ENSBTAG00000004672,ENSBTAG00000030258,ENSBTAG00000032089,ENSBTAG00000003253,ENSBTAG00000021949,ENSBTAG00000008134,ENSBTAG00000034987,ENSBTAG00000021576,ENSBTAG00000031590,ENSBTAG00000007614,ENSBTAG00000019181,ENSBTAG00000021048,ENSBTAG00000013300,ENSBTAG00000033662,ENSBTAG00000000871,ENSBTAG00000021595,ENSBTAG00000010976,ENSBTAG00000010347,ENSBTAG00000008719,ENSBTAG00000000570,…
GO:0043623	cellular protein complex assembly	biological_process	0.019043	139	11495	540	19402	ENSBTAG00000003619,ENSBTAG00000016758,ENSBTAG00000013244,ENSBTAG00000006611,ENSBTAG00000045729,ENSBTAG00000011356,ENSBTAG00000031558,ENSBTAG00000010232,ENSBTAG00000014051,ENSBTAG00000018295,ENSBTAG00000021462,ENSBTAG00000016720,ENSBTAG00000019044,ENSBTAG00000005661,ENSBTAG00000019514,ENSBTAG00000014820,ENSBTAG00000010740,ENSBTAG00000001795,ENSBTAG00000005357,ENSBTAG00000008719,ENSBTAG00000021013,…
GO:0042330	taxis	biological_process	0.019077	117	11495	456	19402	ENSBTAG00000007173,ENSBTAG00000021522,ENSBTAG00000045902,ENSBTAG00000001447,ENSBTAG00000019665,ENSBTAG00000001299,ENSBTAG00000017780,ENSBTAG00000045895,ENSBTAG00000001247,ENSBTAG00000015708,ENSBTAG00000010223,ENSBTAG00000008218,ENSBTAG00000006138,ENSBTAG00000010138,ENSBTAG00000002240,ENSBTAG00000002804,ENSBTAG00000011120,ENSBTAG00000048249,ENSBTAG00000015377,ENSBTAG00000039856,ENSBTAG00000005603,…
GO:0007267	cell-cell signaling	biological_process	0.019106	200	11495	803	19402	ENSBTAG00000045520,ENSBTAG00000003392,ENSBTAG00000010860,ENSBTAG00000013162,ENSBTAG00000006063,ENSBTAG00000010865,ENSBTAG00000013657,ENSBTAG00000011209,ENSBTAG00000010562,ENSBTAG00000009819,ENSBTAG00000005985,ENSBTAG00000048264,ENSBTAG00000001481,ENSBTAG00000006043,ENSBTAG00000008571,ENSBTAG00000045915,ENSBTAG00000006879,ENSBTAG00000030179,ENSBTAG00000039151,ENSBTAG00000016720,ENSBTAG00000006366,…
GO:0086013	membrane repolarization involved in regulation of cardiac muscle cell action potential	biological_process	0.01921	8	11495	17	19402	ENSBTAG00000007553,ENSBTAG00000001835,ENSBTAG00000000512,ENSBTAG00000039340,ENSBTAG00000006720,ENSBTAG00000004078,ENSBTAG00000044178,ENSBTAG00000020569
GO:0007635	chemosensory behavior	biological_process	0.01929	6	11495	11	19402	ENSBTAG00000013107,ENSBTAG00000012025,ENSBTAG00000018705,ENSBTAG00000020296,ENSBTAG00000047202,ENSBTAG00000003060
GO:0010594	regulation of endothelial cell migration	biological_process	0.019307	38	11495	123	19402	ENSBTAG00000008814,ENSBTAG00000020935,ENSBTAG00000034885,ENSBTAG00000011316,ENSBTAG00000046979,ENSBTAG00000010812,ENSBTAG00000014835,ENSBTAG00000016771,ENSBTAG00000015457,ENSBTAG00000012393,ENSBTAG00000010866,ENSBTAG00000021697,ENSBTAG00000008723,ENSBTAG00000006396,ENSBTAG00000020244,ENSBTAG00000012002,ENSBTAG00000017636,ENSBTAG00000005108,ENSBTAG00000003808,ENSBTAG00000045510,ENSBTAG00000004982,…
GO:0090030	regulation of steroid hormone biosynthetic process	biological_process	0.019382	5	11495	8	19402	ENSBTAG00000005111,ENSBTAG00000017240,ENSBTAG00000012870,ENSBTAG00000022671,ENSBTAG00000016573
GO:0051963	regulation of synapse assembly	biological_process	0.019643	21	11495	63	19402	ENSBTAG00000015377,ENSBTAG00000010647,ENSBTAG00000006841,ENSBTAG00000015335,ENSBTAG00000012328,ENSBTAG00000011823,ENSBTAG00000008129,ENSBTAG00000008134,ENSBTAG00000021393,ENSBTAG00000020701,ENSBTAG00000037686,ENSBTAG00000004388,ENSBTAG00000008571,ENSBTAG00000005985,ENSBTAG00000048264,ENSBTAG00000013918,ENSBTAG00000045902,ENSBTAG00000010129,ENSBTAG00000047202,ENSBTAG00000003060,ENSBTAG00000003675
GO:0090132	epithelium migration	biological_process	0.019673	62	11495	217	19402	ENSBTAG00000006479,ENSBTAG00000015457,ENSBTAG00000016771,ENSBTAG00000001729,ENSBTAG00000010866,ENSBTAG00000021697,ENSBTAG00000012393,ENSBTAG00000020935,ENSBTAG00000002080,ENSBTAG00000008814,ENSBTAG00000046979,ENSBTAG00000010812,ENSBTAG00000014835,ENSBTAG00000034885,ENSBTAG00000011316,ENSBTAG00000017636,ENSBTAG00000005108,ENSBTAG00000045510,ENSBTAG00000003808,ENSBTAG00000012002,ENSBTAG00000004982,…
GO:0001952	regulation of cell-matrix adhesion	biological_process	0.020211	28	11495	85	19402	ENSBTAG00000009565,ENSBTAG00000022671,ENSBTAG00000010971,ENSBTAG00000013063,ENSBTAG00000021275,ENSBTAG00000015710,ENSBTAG00000020136,ENSBTAG00000010050,ENSBTAG00000019627,ENSBTAG00000006156,ENSBTAG00000011204,ENSBTAG00000009987,ENSBTAG00000010161,ENSBTAG00000015147,ENSBTAG00000017685,ENSBTAG00000010682,ENSBTAG00000008579,ENSBTAG00000020148,ENSBTAG00000001017,ENSBTAG00000007993,ENSBTAG00000011356,…
GO:0035967	cellular response to topologically incorrect protein	biological_process	0.020215	23	11495	70	19402	ENSBTAG00000016401,ENSBTAG00000046671,ENSBTAG00000013162,ENSBTAG00000006616,ENSBTAG00000007662,ENSBTAG00000025413,ENSBTAG00000008794,ENSBTAG00000000184,ENSBTAG00000004284,ENSBTAG00000011419,ENSBTAG00000016830,ENSBTAG00000017514,ENSBTAG00000013244,ENSBTAG00000025441,ENSBTAG00000010215,ENSBTAG00000002704,ENSBTAG00000031544,ENSBTAG00000016896,ENSBTAG00000004401,ENSBTAG00000015716,ENSBTAG00000008703,…
GO:0070302	regulation of stress-activated protein kinase signaling cascade	biological_process	0.020248	50	11495	172	19402	ENSBTAG00000018300,ENSBTAG00000021872,ENSBTAG00000014456,ENSBTAG00000044178,ENSBTAG00000014911,ENSBTAG00000020758,ENSBTAG00000019665,ENSBTAG00000015312,ENSBTAG00000030179,ENSBTAG00000007544,ENSBTAG00000000878,ENSBTAG00000005111,ENSBTAG00000038990,ENSBTAG00000044123,ENSBTAG00000001826,ENSBTAG00000002095,ENSBTAG00000040128,ENSBTAG00000015377,ENSBTAG00000001444,ENSBTAG00000018563,ENSBTAG00000010785,…
GO:0007268	synaptic transmission	biological_process	0.020457	141	11495	549	19402	ENSBTAG00000010812,ENSBTAG00000046979,ENSBTAG00000013918,ENSBTAG00000037985,ENSBTAG00000025826,ENSBTAG00000013534,ENSBTAG00000009650,ENSBTAG00000044181,ENSBTAG00000010647,ENSBTAG00000005234,ENSBTAG00000004739,ENSBTAG00000001067,ENSBTAG00000008134,ENSBTAG00000033153,ENSBTAG00000012860,ENSBTAG00000014056,ENSBTAG00000021336,ENSBTAG00000048264,ENSBTAG00000009819,ENSBTAG00000001481,ENSBTAG00000005985,…
GO:0034645	cellular macromolecule biosynthetic process	biological_process	0.020509	922	11495	4056	19402	ENSBTAG00000003819,ENSBTAG00000038439,ENSBTAG00000006481,XLOC_045232,ENSBTAG00000020757,ENSBTAG00000004150,ENSBTAG00000039075,ENSBTAG00000009435,ENSBTAG00000033998,ENSBTAG00000003784,ENSBTAG00000006555,ENSBTAG00000009750,ENSBTAG00000014226,ENSBTAG00000017907,ENSBTAG00000001815,ENSBTAG00000019221,ENSBTAG00000032433,ENSBTAG00000003460,ENSBTAG00000020018,ENSBTAG00000017672,ENSBTAG00000038620,ENSBTAG…
GO:0050798	activated T cell proliferation	biological_process	0.020774	13	11495	34	19402	ENSBTAG00000000277,ENSBTAG00000039046,ENSBTAG00000011851,ENSBTAG00000011481,ENSBTAG00000005596,ENSBTAG00000018397,ENSBTAG00000033316,ENSBTAG00000046266,ENSBTAG00000018474,ENSBTAG00000001301,ENSBTAG00000007927,ENSBTAG00000005620,ENSBTAG00000015150
GO:0050671	positive regulation of lymphocyte proliferation	biological_process	0.020825	31	11495	100	19402	ENSBTAG00000015635,ENSBTAG00000015801,ENSBTAG00000001321,ENSBTAG00000019832,ENSBTAG00000018059,ENSBTAG00000046266,ENSBTAG00000018474,ENSBTAG00000018397,ENSBTAG00000020701,ENSBTAG00000000277,ENSBTAG00000006156,ENSBTAG00000018270,ENSBTAG00000018200,ENSBTAG00000020865,ENSBTAG00000015710,ENSBTAG00000047495,ENSBTAG00000032084,ENSBTAG00000015150,ENSBTAG00000005620,ENSBTAG00000007927,ENSBTAG00000001511,…
GO:0055080	cation homeostasis	biological_process	0.020863	132	11495	515	19402	ENSBTAG00000039046,ENSBTAG00000013178,ENSBTAG00000016414,ENSBTAG00000006703,ENSBTAG00000007501,ENSBTAG00000015924,ENSBTAG00000014069,ENSBTAG00000008730,ENSBTAG00000019967,ENSBTAG00000003430,ENSBTAG00000031544,ENSBTAG00000021780,ENSBTAG00000019627,ENSBTAG00000002921,ENSBTAG00000000292,ENSBTAG00000030193,ENSBTAG00000016305,ENSBTAG00000013300,ENSBTAG00000012931,ENSBTAG00000005807,ENSBTAG00000004078,…
GO:0090153	regulation of sphingolipid biosynthetic process	biological_process	0.020925	4	11495	6	19402	ENSBTAG00000020663,ENSBTAG00000008619,ENSBTAG00000008719,ENSBTAG00000013855
GO:2000303	regulation of ceramide biosynthetic process	biological_process	0.020925	4	11495	6	19402	ENSBTAG00000008619,ENSBTAG00000008719,ENSBTAG00000013855,ENSBTAG00000020663
GO:0072089	stem cell proliferation	biological_process	0.020926	37	11495	122	19402	ENSBTAG00000013875,ENSBTAG00000009500,ENSBTAG00000008703,ENSBTAG00000002878,ENSBTAG00000015362,ENSBTAG00000035084,ENSBTAG00000012587,ENSBTAG00000020742,ENSBTAG00000015457,ENSBTAG00000012784,ENSBTAG00000013227,ENSBTAG00000000231,ENSBTAG00000011819,ENSBTAG00000020935,ENSBTAG00000003345,ENSBTAG00000005488,ENSBTAG00000044123,ENSBTAG00000005111,ENSBTAG00000017574,ENSBTAG00000008113,ENSBTAG00000019708,…
GO:0044702	single organism reproductive process	biological_process	0.02098	156	11495	614	19402	ENSBTAG00000024107,ENSBTAG00000019156,ENSBTAG00000012756,ENSBTAG00000012104,ENSBTAG00000013107,ENSBTAG00000013330,ENSBTAG00000016769,ENSBTAG00000037686,ENSBTAG00000008009,ENSBTAG00000018635,ENSBTAG00000005363,ENSBTAG00000012656,ENSBTAG00000040082,ENSBTAG00000001447,ENSBTAG00000014882,ENSBTAG00000000244,ENSBTAG00000008673,ENSBTAG00000011549,ENSBTAG00000016234,ENSBTAG00000011643,ENSBTAG00000001471,…
GO:0046958	nonassociative learning	biological_process	0.021092	4	11495	6	19402	ENSBTAG00000030179,ENSBTAG00000047719,ENSBTAG00000013107,ENSBTAG00000019980
GO:0031330	negative regulation of cellular catabolic process	biological_process	0.021255	30	11495	95	19402	ENSBTAG00000016260,ENSBTAG00000020905,ENSBTAG00000011619,ENSBTAG00000020518,ENSBTAG00000032481,ENSBTAG00000005455,ENSBTAG00000017764,ENSBTAG00000031567,ENSBTAG00000017636,ENSBTAG00000019474,ENSBTAG00000008079,ENSBTAG00000005910,ENSBTAG00000009615,ENSBTAG00000019685,ENSBTAG00000031632,ENSBTAG00000020638,ENSBTAG00000006751,ENSBTAG00000016368,ENSBTAG00000005469,ENSBTAG00000014911,ENSBTAG00000006346,…
GO:0003222	ventricular trabecula myocardium morphogenesis	biological_process	0.021278	7	11495	14	19402	ENSBTAG00000003602,ENSBTAG00000004150,ENSBTAG00000021396,ENSBTAG00000000231,ENSBTAG00000004761,ENSBTAG00000018035,ENSBTAG00000010361
GO:0010761	fibroblast migration	biological_process	0.021334	12	11495	29	19402	ENSBTAG00000007993,ENSBTAG00000021029,ENSBTAG00000009984,ENSBTAG00000008579,ENSBTAG00000002080,ENSBTAG00000013143,ENSBTAG00000000696,ENSBTAG00000009987,ENSBTAG00000017636,ENSBTAG00000017672,ENSBTAG00000013063,ENSBTAG00000003180
GO:0070723	response to cholesterol	biological_process	0.021346	6	11495	11	19402	ENSBTAG00000004982,ENSBTAG00000017819,ENSBTAG00000047254,ENSBTAG00000019832,ENSBTAG00000018035,ENSBTAG00000011761
GO:0090279	regulation of calcium ion import	biological_process	0.02145	9	11495	20	19402	ENSBTAG00000000871,ENSBTAG00000020031,ENSBTAG00000002326,ENSBTAG00000001687,ENSBTAG00000020136,ENSBTAG00000021697,ENSBTAG00000012931,ENSBTAG00000000730,ENSBTAG00000010909
GO:0051055	negative regulation of lipid biosynthetic process	biological_process	0.021453	13	11495	34	19402	ENSBTAG00000012870,ENSBTAG00000017285,ENSBTAG00000022671,ENSBTAG00000005111,ENSBTAG00000013227,ENSBTAG00000021697,ENSBTAG00000017007,ENSBTAG00000020663,ENSBTAG00000013855,ENSBTAG00000018854,ENSBTAG00000017831,ENSBTAG00000014541,ENSBTAG00000003072
GO:0048666	neuron development	biological_process	0.021495	191	11495	752	19402	ENSBTAG00000000570,ENSBTAG00000012939,ENSBTAG00000002816,ENSBTAG00000011918,ENSBTAG00000010976,ENSBTAG00000003060,ENSBTAG00000006209,ENSBTAG00000031590,ENSBTAG00000007614,ENSBTAG00000000413,ENSBTAG00000018508,ENSBTAG00000007963,ENSBTAG00000017636,ENSBTAG00000011245,ENSBTAG00000013875,ENSBTAG00000044010,ENSBTAG00000021949,ENSBTAG00000011971,ENSBTAG00000019627,ENSBTAG00000009523,ENSBTAG00000010129,…
GO:0008643	carbohydrate transport	biological_process	0.021869	34	11495	111	19402	ENSBTAG00000043962,ENSBTAG00000000437,ENSBTAG00000017280,ENSBTAG00000017007,ENSBTAG00000019813,ENSBTAG00000026732,ENSBTAG00000011624,ENSBTAG00000019229,ENSBTAG00000006957,ENSBTAG00000004427,ENSBTAG00000003467,ENSBTAG00000047719,ENSBTAG00000019909,ENSBTAG00000006824,ENSBTAG00000013108,ENSBTAG00000012567,ENSBTAG00000001400,ENSBTAG00000014911,ENSBTAG00000001321,ENSBTAG00000008374,ENSBTAG00000019379,…
GO:0046058	cAMP metabolic process	biological_process	0.021966	13	11495	34	19402	ENSBTAG00000010306,ENSBTAG00000017981,ENSBTAG00000013256,ENSBTAG00000047719,ENSBTAG00000006208,ENSBTAG00000016573,ENSBTAG00000018419,ENSBTAG00000016924,ENSBTAG00000031397,ENSBTAG00000018705,ENSBTAG00000019771,ENSBTAG00000013363,ENSBTAG00000011192
GO:0097193	intrinsic apoptotic signaling pathway	biological_process	0.022024	63	11495	227	19402	ENSBTAG00000016575,ENSBTAG00000016896,ENSBTAG00000013225,ENSBTAG00000006366,ENSBTAG00000020905,ENSBTAG00000011636,ENSBTAG00000008136,ENSBTAG00000017007,ENSBTAG00000015368,ENSBTAG00000005905,ENSBTAG00000000753,ENSBTAG00000010731,ENSBTAG00000019514,ENSBTAG00000024928,ENSBTAG00000015716,ENSBTAG00000019685,ENSBTAG00000010919,ENSBTAG00000011969,ENSBTAG00000014456,ENSBTAG00000017869,ENSBTAG00000016758,…
GO:0006935	chemotaxis	biological_process	0.022077	116	11495	454	19402	ENSBTAG00000011103,ENSBTAG00000006451,ENSBTAG00000014908,ENSBTAG00000006156,ENSBTAG00000026732,ENSBTAG00000018373,ENSBTAG00000043991,ENSBTAG00000021393,ENSBTAG00000017746,ENSBTAG00000019716,ENSBTAG00000040106,ENSBTAG00000014051,ENSBTAG00000002902,ENSBTAG00000010433,ENSBTAG00000012739,ENSBTAG00000015801,ENSBTAG00000018817,ENSBTAG00000031737,ENSBTAG00000044097,ENSBTAG00000002699,ENSBTAG00000005481,…
GO:0042278	purine nucleoside metabolic process	biological_process	0.022138	122	11495	465	19402	ENSBTAG00000000490,ENSBTAG00000021226,ENSBTAG00000019940,ENSBTAG00000015147,ENSBTAG00000002959,ENSBTAG00000015335,ENSBTAG00000013330,ENSBTAG00000015023,ENSBTAG00000013063,ENSBTAG00000031837,ENSBTAG00000008028,ENSBTAG00000000550,ENSBTAG00000002094,ENSBTAG00000015938,ENSBTAG00000019980,ENSBTAG00000005530,ENSBTAG00000018403,ENSBTAG00000008579,ENSBTAG00000011388,ENSBTAG00000017266,ENSBTAG00000006305,…
GO:0046006	regulation of activated T cell proliferation	biological_process	0.022142	12	11495	31	19402	ENSBTAG00000005620,ENSBTAG00000015150,ENSBTAG00000033316,ENSBTAG00000018474,ENSBTAG00000001301,ENSBTAG00000046266,ENSBTAG00000007927,ENSBTAG00000039046,ENSBTAG00000011481,ENSBTAG00000005596,ENSBTAG00000018397,ENSBTAG00000000277
GO:0006470	protein dephosphorylation	biological_process	0.02216	61	11495	216	19402	ENSBTAG00000023039,ENSBTAG00000011022,ENSBTAG00000047860,ENSBTAG00000015311,ENSBTAG00000046708,ENSBTAG00000011425,ENSBTAG00000016984,ENSBTAG00000005754,ENSBTAG00000002147,ENSBTAG00000020133,ENSBTAG00000020350,ENSBTAG00000009765,ENSBTAG00000015628,ENSBTAG00000010176,ENSBTAG00000014938,ENSBTAG00000012119,ENSBTAG00000018739,ENSBTAG00000018127,ENSBTAG00000009951,ENSBTAG00000019851,ENSBTAG00000045696,…
GO:0070475	rRNA base methylation	biological_process	0.022339	5	11495	9	19402	ENSBTAG00000047194,ENSBTAG00000004949,ENSBTAG00000008646,ENSBTAG00000013126,ENSBTAG00000017440
GO:0009141	nucleoside triphosphate metabolic process	biological_process	0.022459	112	11495	423	19402	ENSBTAG00000044150,ENSBTAG00000008386,ENSBTAG00000045500,ENSBTAG00000001657,ENSBTAG00000006441,ENSBTAG00000017147,ENSBTAG00000008752,ENSBTAG00000001242,ENSBTAG00000004305,ENSBTAG00000009438,ENSBTAG00000019550,ENSBTAG00000027446,ENSBTAG00000007080,ENSBTAG00000026481,ENSBTAG00000014691,ENSBTAG00000001283,ENSBTAG00000032289,ENSBTAG00000007332,ENSBTAG00000015543,ENSBTAG00000009714,ENSBTAG00000003075,…
GO:0046328	regulation of JNK cascade	biological_process	0.022512	42	11495	142	19402	ENSBTAG00000019665,ENSBTAG00000015312,ENSBTAG00000030179,ENSBTAG00000018300,ENSBTAG00000021872,ENSBTAG00000014456,ENSBTAG00000020758,ENSBTAG00000002095,ENSBTAG00000040128,ENSBTAG00000015377,ENSBTAG00000001444,ENSBTAG00000018563,ENSBTAG00000007544,ENSBTAG00000000878,ENSBTAG00000038990,ENSBTAG00000001826,ENSBTAG00000025471,ENSBTAG00000026234,ENSBTAG00000002088,ENSBTAG00000005620,ENSBTAG00000012939,…
GO:0010528	regulation of transposition	biological_process	0.022588	6	11495	12	19402	ENSBTAG00000020402,ENSBTAG00000015475,ENSBTAG00000015299,ENSBTAG00000047667,ENSBTAG00000047968,ENSBTAG00000014882
GO:0051489	regulation of filopodium assembly	biological_process	0.022626	12	11495	30	19402	ENSBTAG00000010161,ENSBTAG00000018165,ENSBTAG00000020126,ENSBTAG00000045980,ENSBTAG00000019771,ENSBTAG00000006515,ENSBTAG00000018035,ENSBTAG00000006661,ENSBTAG00000008719,ENSBTAG00000006451,ENSBTAG00000006439,ENSBTAG00000004996
GO:0061438	renal system vasculature morphogenesis	biological_process	0.022699	4	11495	6	19402	ENSBTAG00000007173,ENSBTAG00000021827,ENSBTAG00000043971,ENSBTAG00000020031
GO:0061439	kidney vasculature morphogenesis	biological_process	0.022699	4	11495	6	19402	ENSBTAG00000007173,ENSBTAG00000021827,ENSBTAG00000043971,ENSBTAG00000020031
GO:0006929	substrate-dependent cell migration	biological_process	0.022707	9	11495	20	19402	ENSBTAG00000011971,ENSBTAG00000013227,ENSBTAG00000013063,ENSBTAG00000009851,ENSBTAG00000015837,ENSBTAG00000020102,ENSBTAG00000005108,ENSBTAG00000006071,ENSBTAG00000012082
GO:0042023	DNA endoreduplication	biological_process	0.022752	6	11495	11	19402	ENSBTAG00000017761,ENSBTAG00000002650,ENSBTAG00000013905,ENSBTAG00000001424,ENSBTAG00000021193,ENSBTAG00000001749
GO:0031344	regulation of cell projection organization	biological_process	0.022759	107	11495	400	19402	ENSBTAG00000009654,ENSBTAG00000008571,ENSBTAG00000011994,ENSBTAG00000002083,ENSBTAG00000007993,ENSBTAG00000020938,ENSBTAG00000016795,ENSBTAG00000009338,ENSBTAG00000007245,ENSBTAG00000017855,ENSBTAG00000024450,ENSBTAG00000016913,ENSBTAG00000011352,ENSBTAG00000015226,ENSBTAG00000036183,ENSBTAG00000016098,ENSBTAG00000000588,ENSBTAG00000006439,ENSBTAG00000006451,ENSBTAG00000007428,ENSBTAG00000018373,…
GO:0003018	vascular process in circulatory system	biological_process	0.022946	27	11495	88	19402	ENSBTAG00000021048,ENSBTAG00000015543,ENSBTAG00000013300,ENSBTAG00000008059,ENSBTAG00000031632,ENSBTAG00000007553,ENSBTAG00000004630,ENSBTAG00000039324,ENSBTAG00000047719,ENSBTAG00000008027,ENSBTAG00000014051,ENSBTAG00000005108,ENSBTAG00000034987,ENSBTAG00000013063,ENSBTAG00000003253,ENSBTAG00000014614,ENSBTAG00000001447,ENSBTAG00000037429,ENSBTAG00000044071,ENSBTAG00000018854,ENSBTAG00000020566,…
GO:0032868	response to insulin stimulus	biological_process	0.023012	46	11495	158	19402	ENSBTAG00000011994,ENSBTAG00000019291,ENSBTAG00000004879,ENSBTAG00000010069,ENSBTAG00000006824,ENSBTAG00000001400,ENSBTAG00000014911,ENSBTAG00000040607,ENSBTAG00000001601,ENSBTAG00000004034,ENSBTAG00000011425,ENSBTAG00000008441,ENSBTAG00000015782,ENSBTAG00000024688,ENSBTAG00000004386,ENSBTAG00000017007,ENSBTAG00000019813,ENSBTAG00000026732,ENSBTAG00000004427,ENSBTAG00000017056,ENSBTAG00000031567,…
GO:0044773	mitotic DNA damage checkpoint	biological_process	0.023389	14	11495	37	19402	ENSBTAG00000005107,ENSBTAG00000020301,ENSBTAG00000017422,ENSBTAG00000004879,ENSBTAG00000013225,ENSBTAG00000014079,ENSBTAG00000008353,ENSBTAG00000002226,ENSBTAG00000018159,ENSBTAG00000001424,ENSBTAG00000020340,ENSBTAG00000017514,ENSBTAG00000012344,ENSBTAG00000015226
GO:0051970	negative regulation of transmission of nerve impulse	biological_process	0.023504	11	11495	27	19402	ENSBTAG00000001321,ENSBTAG00000003308,ENSBTAG00000016615,ENSBTAG00000025826,ENSBTAG00000019980,ENSBTAG00000047719,ENSBTAG00000019813,ENSBTAG00000010420,ENSBTAG00000033153,ENSBTAG00000007725,ENSBTAG00000010860
GO:0055082	cellular chemical homeostasis	biological_process	0.023689	136	11495	535	19402	ENSBTAG00000046671,ENSBTAG00000010909,ENSBTAG00000000998,ENSBTAG00000009654,ENSBTAG00000033398,ENSBTAG00000003290,ENSBTAG00000047839,ENSBTAG00000000555,ENSBTAG00000016467,ENSBTAG00000016896,ENSBTAG00000047719,ENSBTAG00000004263,ENSBTAG00000001697,ENSBTAG00000044181,ENSBTAG00000006999,ENSBTAG00000014553,ENSBTAG00000025826,ENSBTAG00000001936,ENSBTAG00000011250,ENSBTAG00000011401,ENSBTAG00000020921,…
GO:0019218	regulation of steroid metabolic process	biological_process	0.023751	21	11495	63	19402	ENSBTAG00000016414,ENSBTAG00000003072,ENSBTAG00000018854,ENSBTAG00000025471,ENSBTAG00000014911,ENSBTAG00000017285,ENSBTAG00000013227,ENSBTAG00000012393,ENSBTAG00000010069,ENSBTAG00000001321,ENSBTAG00000015782,ENSBTAG00000008505,ENSBTAG00000016573,ENSBTAG00000017831,ENSBTAG00000013300,ENSBTAG00000017240,ENSBTAG00000005111,ENSBTAG00000022671,ENSBTAG00000012870,ENSBTAG00000010543,ENSBTAG00000019745
GO:0031032	actomyosin structure organization	biological_process	0.023869	28	11495	87	19402	ENSBTAG00000014614,ENSBTAG00000017380,ENSBTAG00000020764,ENSBTAG00000019585,ENSBTAG00000016024,ENSBTAG00000021581,ENSBTAG00000000992,ENSBTAG00000021576,ENSBTAG00000008868,ENSBTAG00000020701,ENSBTAG00000004905,ENSBTAG00000013339,ENSBTAG00000010998,ENSBTAG00000017216,ENSBTAG00000040338,ENSBTAG00000000490,ENSBTAG00000010677,ENSBTAG00000011500,ENSBTAG00000012784,ENSBTAG00000031707,ENSBTAG00000016456,…
GO:0031589	cell-substrate adhesion	biological_process	0.023909	72	11495	257	19402	ENSBTAG00000006156,ENSBTAG00000010050,ENSBTAG00000020136,ENSBTAG00000016720,ENSBTAG00000022671,ENSBTAG00000012047,ENSBTAG00000014051,ENSBTAG00000012739,ENSBTAG00000001444,ENSBTAG00000016279,ENSBTAG00000020417,ENSBTAG00000001511,ENSBTAG00000000283,ENSBTAG00000014721,ENSBTAG00000011356,ENSBTAG00000007993,ENSBTAG00000019627,ENSBTAG00000009565,ENSBTAG00000018108,ENSBTAG00000009987,ENSBTAG00000021466,…
GO:0043271	negative regulation of ion transport	biological_process	0.023924	17	11495	48	19402	ENSBTAG00000013793,ENSBTAG00000017042,ENSBTAG00000017636,ENSBTAG00000003430,ENSBTAG00000000871,ENSBTAG00000015366,ENSBTAG00000001321,ENSBTAG00000011500,ENSBTAG00000017869,ENSBTAG00000001687,ENSBTAG00000010909,ENSBTAG00000004078,ENSBTAG00000001400,ENSBTAG00000012931,ENSBTAG00000019665,ENSBTAG00000009696,ENSBTAG00000037429
GO:0070940	dephosphorylation of RNA polymerase II C-terminal domain	biological_process	0.024027	5	11495	10	19402	ENSBTAG00000047860,ENSBTAG00000018739,ENSBTAG00000002575,ENSBTAG00000019221,ENSBTAG00000045696
GO:0090092	regulation of transmembrane receptor protein serine/threonine kinase signaling pathway	biological_process	0.02404	53	11495	189	19402	ENSBTAG00000019498,ENSBTAG00000002107,ENSBTAG00000017869,ENSBTAG00000009478,ENSBTAG00000003018,ENSBTAG00000002855,ENSBTAG00000003602,ENSBTAG00000004429,ENSBTAG00000006611,ENSBTAG00000006995,ENSBTAG00000001499,ENSBTAG00000013065,ENSBTAG00000016412,ENSBTAG00000000992,ENSBTAG00000008136,ENSBTAG00000005111,ENSBTAG00000009972,ENSBTAG00000020115,ENSBTAG00000004555,ENSBTAG00000002095,ENSBTAG00000046807,…
GO:0050900	leukocyte migration	biological_process	0.024043	66	11495	248	19402	ENSBTAG00000010562,ENSBTAG00000017549,ENSBTAG00000000283,ENSBTAG00000002699,ENSBTAG00000031737,ENSBTAG00000018824,ENSBTAG00000005481,ENSBTAG00000012066,ENSBTAG00000002902,ENSBTAG00000012739,ENSBTAG00000006156,ENSBTAG00000011103,ENSBTAG00000026732,ENSBTAG00000019716,ENSBTAG00000007927,ENSBTAG00000025471,ENSBTAG00000046979,ENSBTAG00000020566,ENSBTAG00000032084,ENSBTAG00000015150,ENSBTAG00000002080,…
GO:0043433	negative regulation of sequence-specific DNA binding transcription factor activity	biological_process	0.024112	33	11495	110	19402	ENSBTAG00000033319,ENSBTAG00000017537,ENSBTAG00000001105,ENSBTAG00000007916,ENSBTAG00000021522,ENSBTAG00000006193,ENSBTAG00000046671,ENSBTAG00000021187,ENSBTAG00000002095,ENSBTAG00000046922,ENSBTAG00000004761,ENSBTAG00000015366,ENSBTAG00000004505,ENSBTAG00000000753,ENSBTAG00000000396,ENSBTAG00000020865,ENSBTAG00000044123,ENSBTAG00000017764,ENSBTAG00000003186,ENSBTAG00000011316,ENSBTAG00000016169,…
GO:0034097	response to cytokine stimulus	biological_process	0.0243	138	11495	560	19402	ENSBTAG00000019716,ENSBTAG00000017746,ENSBTAG00000017764,ENSBTAG00000014051,ENSBTAG00000010007,ENSBTAG00000003186,ENSBTAG00000021462,ENSBTAG00000003147,ENSBTAG00000037526,ENSBTAG00000005910,ENSBTAG00000019892,ENSBTAG00000011481,ENSBTAG00000005055,ENSBTAG00000012244,ENSBTAG00000031737,ENSBTAG00000010069,ENSBTAG00000005481,ENSBTAG00000046699,ENSBTAG00000000283,ENSBTAG00000009446,ENSBTAG00000020417,…
GO:0030100	regulation of endocytosis	biological_process	0.024332	45	11495	154	19402	ENSBTAG00000013320,ENSBTAG00000007273,ENSBTAG00000011990,ENSBTAG00000015366,ENSBTAG00000017280,ENSBTAG00000002902,ENSBTAG00000014051,ENSBTAG00000017958,ENSBTAG00000013096,ENSBTAG00000019813,ENSBTAG00000003837,ENSBTAG00000013065,ENSBTAG00000015520,ENSBTAG00000020764,ENSBTAG00000007049,ENSBTAG00000013367,ENSBTAG00000010223,ENSBTAG00000007871,ENSBTAG00000006982,ENSBTAG00000011209,ENSBTAG00000007467,…
GO:0031279	regulation of cyclase activity	biological_process	0.024339	13	11495	35	19402	ENSBTAG00000013256,ENSBTAG00000047719,ENSBTAG00000017981,ENSBTAG00000010306,ENSBTAG00000006894,ENSBTAG00000007195,ENSBTAG00000011192,ENSBTAG00000013363,ENSBTAG00000012823,ENSBTAG00000019771,ENSBTAG00000016924,ENSBTAG00000031397,ENSBTAG00000016573
GO:0030490	maturation of SSU-rRNA	biological_process	0.024541	15	11495	43	19402	ENSBTAG00000015612,ENSBTAG00000020795,ENSBTAG00000016716,ENSBTAG00000020366,ENSBTAG00000009595,ENSBTAG00000012746,ENSBTAG00000011763,ENSBTAG00000006150,ENSBTAG00000014060,ENSBTAG00000010729,ENSBTAG00000014101,ENSBTAG00000020886,ENSBTAG00000015858,ENSBTAG00000010042,ENSBTAG00000009757
GO:0043506	regulation of JUN kinase activity	biological_process	0.024602	21	11495	62	19402	ENSBTAG00000005620,ENSBTAG00000012939,ENSBTAG00000016265,ENSBTAG00000019665,ENSBTAG00000025471,ENSBTAG00000014456,ENSBTAG00000020758,ENSBTAG00000001729,ENSBTAG00000006616,ENSBTAG00000001321,ENSBTAG00000001444,ENSBTAG00000003075,ENSBTAG00000018563,ENSBTAG00000009065,ENSBTAG00000032527,ENSBTAG00000036287,ENSBTAG00000040128,ENSBTAG00000002625,ENSBTAG00000001815,ENSBTAG00000001826,ENSBTAG00000014031
GO:0032872	regulation of stress-activated MAPK cascade	biological_process	0.024647	49	11495	170	19402	ENSBTAG00000018563,ENSBTAG00000010785,ENSBTAG00000001444,ENSBTAG00000015377,ENSBTAG00000002095,ENSBTAG00000040128,ENSBTAG00000044123,ENSBTAG00000038990,ENSBTAG00000001826,ENSBTAG00000005111,ENSBTAG00000000878,ENSBTAG00000007544,ENSBTAG00000030179,ENSBTAG00000019665,ENSBTAG00000015312,ENSBTAG00000014911,ENSBTAG00000020758,ENSBTAG00000014456,ENSBTAG00000021872,ENSBTAG00000018300,ENSBTAG00000009065,…
GO:0042391	regulation of membrane potential	biological_process	0.02472	98	11495	363	19402	ENSBTAG00000017251,ENSBTAG00000031134,ENSBTAG00000020518,ENSBTAG00000017816,ENSBTAG00000013793,ENSBTAG00000016260,ENSBTAG00000014645,ENSBTAG00000025803,ENSBTAG00000001710,ENSBTAG00000011379,ENSBTAG00000009696,ENSBTAG00000018854,ENSBTAG00000004150,ENSBTAG00000020569,ENSBTAG00000019242,ENSBTAG00000004515,ENSBTAG00000016645,ENSBTAG00000012604,ENSBTAG00000017151,ENSBTAG00000019244,ENSBTAG00000013107,…
GO:0042119	neutrophil activation	biological_process	0.02476	9	11495	21	19402	ENSBTAG00000009812,ENSBTAG00000021041,ENSBTAG00000009178,ENSBTAG00000007338,ENSBTAG00000017060,ENSBTAG00000020566,ENSBTAG00000019716,ENSBTAG00000000277,ENSBTAG00000008719
GO:0018364	peptidyl-glutamine methylation	biological_process	0.024808	2	11495	2	19402	ENSBTAG00000047194,ENSBTAG00000008646
GO:0019372	lipoxygenase pathway	biological_process	0.024838	4	11495	6	19402	ENSBTAG00000011962,ENSBTAG00000008779,ENSBTAG00000031933,ENSBTAG00000011990
GO:0050730	regulation of peptidyl-tyrosine phosphorylation	biological_process	0.02491	49	11495	171	19402	ENSBTAG00000018474,ENSBTAG00000008441,ENSBTAG00000018563,ENSBTAG00000004386,ENSBTAG00000004052,ENSBTAG00000006156,ENSBTAG00000021462,ENSBTAG00000013096,ENSBTAG00000017240,ENSBTAG00000014051,ENSBTAG00000011851,ENSBTAG00000017549,ENSBTAG00000010290,ENSBTAG00000000113,ENSBTAG00000014495,ENSBTAG00000017869,ENSBTAG00000031737,ENSBTAG00000002699,ENSBTAG00000007952,ENSBTAG00000002645,ENSBTAG00000039509,…
GO:0006164	purine nucleotide biosynthetic process	biological_process	0.025049	44	11495	156	19402	ENSBTAG00000011192,ENSBTAG00000011388,ENSBTAG00000018705,ENSBTAG00000018542,ENSBTAG00000003840,ENSBTAG00000013256,ENSBTAG00000018278,ENSBTAG00000017981,ENSBTAG00000002944,ENSBTAG00000006305,ENSBTAG00000030674,ENSBTAG00000012232,ENSBTAG00000018419,ENSBTAG00000016924,ENSBTAG00000047719,ENSBTAG00000002094,ENSBTAG00000006208,ENSBTAG00000002689,ENSBTAG00000000550,ENSBTAG00000031837,ENSBTAG00000000077,…
GO:0007200	phospholipase C-activating G-protein coupled receptor signaling pathway	biological_process	0.0253	19	11495	58	19402	ENSBTAG00000030193,ENSBTAG00000016573,ENSBTAG00000031632,ENSBTAG00000003691,ENSBTAG00000002240,ENSBTAG00000047719,ENSBTAG00000033526,ENSBTAG00000009654,ENSBTAG00000001465,ENSBTAG00000002923,ENSBTAG00000004796,ENSBTAG00000009696,ENSBTAG00000039050,ENSBTAG00000045701,ENSBTAG00000007092,ENSBTAG00000047839,ENSBTAG00000044181,ENSBTAG00000020199,ENSBTAG00000010860
GO:0050684	regulation of mRNA processing	biological_process	0.025395	37	11495	124	19402	ENSBTAG00000021951,ENSBTAG00000024095,ENSBTAG00000047652,ENSBTAG00000009516,ENSBTAG00000006280,ENSBTAG00000035584,ENSBTAG00000010207,ENSBTAG00000012555,ENSBTAG00000013830,ENSBTAG00000002181,ENSBTAG00000043990,ENSBTAG00000016838,ENSBTAG00000011319,ENSBTAG00000020125,ENSBTAG00000006330,ENSBTAG00000015711,ENSBTAG00000047713,ENSBTAG00000004054,ENSBTAG00000003421,ENSBTAG00000018313,ENSBTAG00000007875,…
GO:0001656	metanephros development	biological_process	0.025476	23	11495	72	19402	ENSBTAG00000003345,ENSBTAG00000015924,ENSBTAG00000010562,ENSBTAG00000014541,ENSBTAG00000006879,ENSBTAG00000007916,ENSBTAG00000007173,ENSBTAG00000022635,ENSBTAG00000000570,ENSBTAG00000021697,ENSBTAG00000015362,ENSBTAG00000020031,ENSBTAG00000020143,ENSBTAG00000021827,ENSBTAG00000000809,ENSBTAG00000021187,ENSBTAG00000008374,ENSBTAG00000013213,ENSBTAG00000010716,ENSBTAG00000008113,ENSBTAG00000019813,…
GO:0046039	GTP metabolic process	biological_process	0.02561	91	11495	335	19402	ENSBTAG00000011994,ENSBTAG00000006948,ENSBTAG00000003762,ENSBTAG00000007156,ENSBTAG00000001511,ENSBTAG00000020199,ENSBTAG00000021872,ENSBTAG00000009598,ENSBTAG00000030674,ENSBTAG00000001918,ENSBTAG00000019514,ENSBTAG00000004685,ENSBTAG00000011352,ENSBTAG00000022671,ENSBTAG00000018295,ENSBTAG00000002689,ENSBTAG00000016739,ENSBTAG00000006439,ENSBTAG00000008497,ENSBTAG00000027924,ENSBTAG00000016504,…
GO:0033280	response to vitamin D	biological_process	0.025773	7	11495	15	19402	ENSBTAG00000010731,ENSBTAG00000008136,ENSBTAG00000000396,ENSBTAG00000013227,ENSBTAG00000016414,ENSBTAG00000005260,ENSBTAG00000001321
GO:0007190	activation of adenylate cyclase activity	biological_process	0.025822	5	11495	9	19402	ENSBTAG00000016573,ENSBTAG00000010306,ENSBTAG00000013256,ENSBTAG00000047719,ENSBTAG00000017981
GO:0006873	cellular ion homeostasis	biological_process	0.026059	119	11495	466	19402	ENSBTAG00000020199,ENSBTAG00000002163,ENSBTAG00000011500,ENSBTAG00000046671,ENSBTAG00000001687,ENSBTAG00000001013,ENSBTAG00000010909,ENSBTAG00000000998,ENSBTAG00000005807,ENSBTAG00000012931,ENSBTAG00000009654,ENSBTAG00000003290,ENSBTAG00000019577,ENSBTAG00000009523,ENSBTAG00000047839,ENSBTAG00000001305,ENSBTAG00000011103,ENSBTAG00000016467,ENSBTAG00000013065,ENSBTAG00000000555,ENSBTAG00000026732,…
GO:0030534	adult behavior	biological_process	0.026255	39	11495	131	19402	ENSBTAG00000014719,ENSBTAG00000010129,ENSBTAG00000012498,ENSBTAG00000014556,ENSBTAG00000013367,ENSBTAG00000018635,ENSBTAG00000044178,ENSBTAG00000007053,ENSBTAG00000014079,ENSBTAG00000014911,ENSBTAG00000013657,ENSBTAG00000010420,ENSBTAG00000010860,ENSBTAG00000047202,ENSBTAG00000001257,ENSBTAG00000000244,ENSBTAG00000004803,ENSBTAG00000004751,ENSBTAG00000003443,ENSBTAG00000013107,ENSBTAG00000021187,…
GO:0060485	mesenchyme development	biological_process	0.026329	56	11495	199	19402	ENSBTAG00000001209,ENSBTAG00000017549,ENSBTAG00000003602,ENSBTAG00000018423,ENSBTAG00000006214,ENSBTAG00000007993,ENSBTAG00000015405,ENSBTAG00000009727,ENSBTAG00000010138,ENSBTAG00000007818,ENSBTAG00000000009,ENSBTAG00000006138,ENSBTAG00000019892,ENSBTAG00000021827,ENSBTAG00000020143,ENSBTAG00000020031,ENSBTAG00000015801,ENSBTAG00000019832,ENSBTAG00000018563,ENSBTAG00000011761,ENSBTAG00000046922,…
GO:0002408	myeloid dendritic cell chemotaxis	biological_process	0.026375	3	11495	4	19402	ENSBTAG00000012684,ENSBTAG00000010161,ENSBTAG00000001815
GO:0007160	cell-matrix adhesion	biological_process	0.026432	47	11495	159	19402	ENSBTAG00000017685,ENSBTAG00000001511,ENSBTAG00000001209,ENSBTAG00000020417,ENSBTAG00000008579,ENSBTAG00000020148,ENSBTAG00000001017,ENSBTAG00000007993,ENSBTAG00000011356,ENSBTAG00000017266,ENSBTAG00000000283,ENSBTAG00000014721,ENSBTAG00000005780,ENSBTAG00000013063,ENSBTAG00000010050,ENSBTAG00000020136,ENSBTAG00000006156,ENSBTAG00000022671,ENSBTAG00000014441,ENSBTAG00000015147,ENSBTAG00000001444,…
GO:0051651	maintenance of location in cell	biological_process	0.026471	42	11495	144	19402	ENSBTAG00000020281,ENSBTAG00000045660,ENSBTAG00000017636,ENSBTAG00000009362,ENSBTAG00000017121,ENSBTAG00000014611,ENSBTAG00000007614,ENSBTAG00000010167,ENSBTAG00000030507,ENSBTAG00000012485,ENSBTAG00000003526,ENSBTAG00000003667,ENSBTAG00000012784,ENSBTAG00000007662,ENSBTAG00000009017,ENSBTAG00000018073,ENSBTAG00000006949,ENSBTAG00000008158,ENSBTAG00000019451,ENSBTAG00000009886,ENSBTAG00000046549,…
GO:0051100	negative regulation of binding	biological_process	0.026568	33	11495	110	19402	ENSBTAG00000017321,ENSBTAG00000004597,ENSBTAG00000007344,ENSBTAG00000017869,ENSBTAG00000012931,ENSBTAG00000011586,ENSBTAG00000012288,ENSBTAG00000001749,ENSBTAG00000013063,ENSBTAG00000013065,ENSBTAG00000019813,ENSBTAG00000006366,ENSBTAG00000044123,ENSBTAG00000021187,ENSBTAG00000002242,ENSBTAG00000014917,ENSBTAG00000009256,ENSBTAG00000007488,ENSBTAG00000021697,ENSBTAG00000032021,ENSBTAG00000016169,…
GO:0046165	alcohol biosynthetic process	biological_process	0.026623	38	11495	128	19402	ENSBTAG00000015782,ENSBTAG00000008505,ENSBTAG00000005111,ENSBTAG00000017240,ENSBTAG00000008095,ENSBTAG00000022671,ENSBTAG00000001992,ENSBTAG00000003068,ENSBTAG00000009951,ENSBTAG00000004688,ENSBTAG00000019465,ENSBTAG00000018043,ENSBTAG00000001321,ENSBTAG00000012432,ENSBTAG00000002490,ENSBTAG00000017831,ENSBTAG00000016573,ENSBTAG00000010419,ENSBTAG00000011115,ENSBTAG00000012870,ENSBTAG00000002220,…
GO:0044242	cellular lipid catabolic process	biological_process	0.026923	45	11495	154	19402	ENSBTAG00000008505,ENSBTAG00000038845,ENSBTAG00000046922,ENSBTAG00000007486,ENSBTAG00000019256,ENSBTAG00000012909,ENSBTAG00000008095,ENSBTAG00000017710,ENSBTAG00000012060,ENSBTAG00000014171,ENSBTAG00000030174,ENSBTAG00000019813,ENSBTAG00000013942,ENSBTAG00000003718,ENSBTAG00000001400,ENSBTAG00000014911,ENSBTAG00000006978,ENSBTAG00000015628,ENSBTAG00000005709,ENSBTAG00000016615,ENSBTAG00000002863,…
GO:0072521	purine-containing compound metabolic process	biological_process	0.026938	157	11495	616	19402	ENSBTAG00000017981,ENSBTAG00000004511,ENSBTAG00000011424,ENSBTAG00000021250,ENSBTAG00000006305,ENSBTAG00000017266,ENSBTAG00000011388,ENSBTAG00000005530,ENSBTAG00000018705,ENSBTAG00000008579,ENSBTAG00000003840,ENSBTAG00000002094,ENSBTAG00000035226,ENSBTAG00000000550,ENSBTAG00000008028,ENSBTAG00000013063,ENSBTAG00000015335,ENSBTAG00000019940,ENSBTAG00000016924,ENSBTAG00000021899,ENSBTAG00000001242,…
GO:0008150	biological_process	biological_process	0.027001	3614	11495	16686	19402	ENSBTAG00000010742,ENSBTAG00000007268,ENSBTAG00000002645,ENSBTAG00000010909,ENSBTAG00000005481,ENSBTAG00000014813,ENSBTAG00000009598,XLOC_045203,ENSBTAG00000010662,ENSBTAG00000017509,ENSBTAG00000013898,ENSBTAG00000002413,ENSBTAG00000031106,ENSBTAG00000012436,ENSBTAG00000000648,ENSBTAG00000031558,ENSBTAG00000023601,ENSBTAG00000020229,ENSBTAG00000018295,ENSBTAG00000047719,ENSBTAG00000021462,ENSBTAG…
GO:0000377	RNA splicing, via transesterification reactions with bulged adenosine as nucleophile	biological_process	0.027091	64	11495	236	19402	ENSBTAG00000008136,ENSBTAG00000009542,ENSBTAG00000002778,ENSBTAG00000008060,ENSBTAG00000006245,ENSBTAG00000001697,ENSBTAG00000015187,ENSBTAG00000008457,ENSBTAG00000012739,ENSBTAG00000011656,ENSBTAG00000031561,ENSBTAG00000008369,ENSBTAG00000013162,ENSBTAG00000008472,ENSBTAG00000023610,ENSBTAG00000040006,ENSBTAG00000039263,ENSBTAG00000014766,ENSBTAG00000047713,ENSBTAG00000014771,ENSBTAG00000013587,…
GO:0000398	mRNA splicing, via spliceosome	biological_process	0.027091	64	11495	236	19402	ENSBTAG00000008527,ENSBTAG00000006330,ENSBTAG00000034506,ENSBTAG00000018313,ENSBTAG00000012288,ENSBTAG00000031688,ENSBTAG00000021039,ENSBTAG00000018423,ENSBTAG00000002641,ENSBTAG00000007321,ENSBTAG00000003094,ENSBTAG00000009795,ENSBTAG00000016637,ENSBTAG00000010668,ENSBTAG00000010691,ENSBTAG00000024095,ENSBTAG00000015034,ENSBTAG00000021951,XLOC_028594,ENSBTAG00000008251,ENSBTAG00000030915,ENSBTAG…
GO:0040031	snRNA modification	biological_process	0.027132	3	11495	4	19402	ENSBTAG00000013045,ENSBTAG00000016763,ENSBTAG00000006374
GO:0060099	regulation of phagocytosis, engulfment	biological_process	0.027233	4	11495	6	19402	ENSBTAG00000011990,ENSBTAG00000000962,ENSBTAG00000017280,ENSBTAG00000002902
GO:0042362	fat-soluble vitamin biosynthetic process	biological_process	0.027394	6	11495	12	19402	ENSBTAG00000016414,ENSBTAG00000001321,ENSBTAG00000000559,ENSBTAG00000025471,ENSBTAG00000010419,ENSBTAG00000013227
GO:0008630	intrinsic apoptotic signaling pathway in response to DNA damage	biological_process	0.027512	28	11495	91	19402	ENSBTAG00000011636,ENSBTAG00000009734,ENSBTAG00000008136,ENSBTAG00000009500,ENSBTAG00000002323,ENSBTAG00000006366,ENSBTAG00000010731,ENSBTAG00000024928,ENSBTAG00000001424,ENSBTAG00000021407,ENSBTAG00000019685,ENSBTAG00000032527,ENSBTAG00000005905,ENSBTAG00000009493,ENSBTAG00000010408,ENSBTAG00000000753,ENSBTAG00000011322,ENSBTAG00000005574,ENSBTAG00000016758,ENSBTAG00000013227,ENSBTAG00000005469,…
GO:0050803	regulation of synapse structure and activity	biological_process	0.027546	28	11495	91	19402	ENSBTAG00000013918,ENSBTAG00000009819,ENSBTAG00000048264,ENSBTAG00000005985,ENSBTAG00000001481,ENSBTAG00000008571,ENSBTAG00000025471,ENSBTAG00000010129,ENSBTAG00000045902,ENSBTAG00000003675,ENSBTAG00000003060,ENSBTAG00000047202,ENSBTAG00000010647,ENSBTAG00000020688,ENSBTAG00000015377,ENSBTAG00000011823,ENSBTAG00000012328,ENSBTAG00000015335,ENSBTAG00000006841,ENSBTAG00000008134,ENSBTAG00000008129,…
GO:0032330	regulation of chondrocyte differentiation	biological_process	0.027593	14	11495	39	19402	ENSBTAG00000040106,ENSBTAG00000044192,ENSBTAG00000030162,ENSBTAG00000021008,ENSBTAG00000017448,ENSBTAG00000013227,ENSBTAG00000006214,ENSBTAG00000044185,ENSBTAG00000020267,ENSBTAG00000018035,ENSBTAG00000004429,ENSBTAG00000009615,ENSBTAG00000018061,ENSBTAG00000032531
GO:0007264	small GTPase mediated signal transduction	biological_process	0.027697	115	11495	436	19402	ENSBTAG00000012774,ENSBTAG00000021250,ENSBTAG00000021992,ENSBTAG00000022147,ENSBTAG00000025425,ENSBTAG00000021997,ENSBTAG00000007344,ENSBTAG00000006982,ENSBTAG00000004511,ENSBTAG00000022927,ENSBTAG00000016961,ENSBTAG00000013439,ENSBTAG00000019980,ENSBTAG00000004997,ENSBTAG00000007393,ENSBTAG00000000113,ENSBTAG00000004413,ENSBTAG00000004194,ENSBTAG00000045902,ENSBTAG00000045980,ENSBTAG00000008028,…
GO:0051649	establishment of localization in cell	biological_process	0.027763	463	11495	1943	19402	ENSBTAG00000003975,ENSBTAG00000007910,ENSBTAG00000013367,ENSBTAG00000015013,ENSBTAG00000016511,ENSBTAG00000001105,ENSBTAG00000000113,ENSBTAG00000021029,ENSBTAG00000011388,ENSBTAG00000011811,ENSBTAG00000030650,ENSBTAG00000017685,ENSBTAG00000016401,ENSBTAG00000007871,ENSBTAG00000006982,ENSBTAG00000006899,ENSBTAG00000044044,ENSBTAG00000024928,ENSBTAG00000015716,ENSBTAG00000040128,ENSBTAG00000018352,…
GO:0086011	membrane repolarization involved in regulation of action potential	biological_process	0.027816	8	11495	18	19402	ENSBTAG00000001835,ENSBTAG00000007553,ENSBTAG00000004078,ENSBTAG00000020569,ENSBTAG00000044178,ENSBTAG00000000512,ENSBTAG00000039340,ENSBTAG00000006720
GO:0010469	regulation of receptor activity	biological_process	0.027958	104	11495	432	19402	ENSBTAG00000047380,ENSBTAG00000010223,ENSBTAG00000020674,ENSBTAG00000014911,ENSBTAG00000018290,ENSBTAG00000019665,ENSBTAG00000002401,ENSBTAG00000001516,ENSBTAG00000011624,ENSBTAG00000000992,ENSBTAG00000004052,ENSBTAG00000020701,ENSBTAG00000009972,ENSBTAG00000005603,ENSBTAG00000000730,ENSBTAG00000020031,ENSBTAG00000018474,ENSBTAG00000019940,ENSBTAG00000046807,ENSBTAG00000013107,ENSBTAG00000018563,…
GO:0016071	mRNA metabolic process	biological_process	0.027958	116	11495	452	19402	ENSBTAG00000009142,ENSBTAG00000035584,ENSBTAG00000030915,ENSBTAG00000011316,XLOC_028594,ENSBTAG00000008251,ENSBTAG00000000267,ENSBTAG00000009516,ENSBTAG00000016750,ENSBTAG00000009435,ENSBTAG00000024095,ENSBTAG00000010691,ENSBTAG00000010668,ENSBTAG00000009785,ENSBTAG00000015034,ENSBTAG00000020567,ENSBTAG00000021951,ENSBTAG00000008915,ENSBTAG00000027867,ENSBTAG00000010863,ENSBTAG00000005987,ENSBTAG…
GO:0031946	regulation of glucocorticoid biosynthetic process	biological_process	0.02796	4	11495	6	19402	ENSBTAG00000017240,ENSBTAG00000005111,ENSBTAG00000022671,ENSBTAG00000012870
GO:0034650	cortisol metabolic process	biological_process	0.027961	4	11495	6	19402	ENSBTAG00000022671,ENSBTAG00000012870,ENSBTAG00000017240,ENSBTAG00000005111
GO:0034651	cortisol biosynthetic process	biological_process	0.027961	4	11495	6	19402	ENSBTAG00000005111,ENSBTAG00000017240,ENSBTAG00000012870,ENSBTAG00000022671
GO:0043410	positive regulation of MAPK cascade	biological_process	0.028	104	11495	399	19402	ENSBTAG00000012684,ENSBTAG00000014031,ENSBTAG00000020236,ENSBTAG00000009851,ENSBTAG00000005691,ENSBTAG00000013880,ENSBTAG00000045510,ENSBTAG00000000759,ENSBTAG00000009005,ENSBTAG00000002625,ENSBTAG00000010647,ENSBTAG00000013732,ENSBTAG00000032527,ENSBTAG00000036287,ENSBTAG00000002744,ENSBTAG00000044181,ENSBTAG00000003060,ENSBTAG00000012312,ENSBTAG00000021697,ENSBTAG00000035975,ENSBTAG00000017285,…
GO:0031400	negative regulation of protein modification process	biological_process	0.028068	95	11495	360	19402	ENSBTAG00000007952,ENSBTAG00000015628,ENSBTAG00000000512,ENSBTAG00000021193,ENSBTAG00000010795,ENSBTAG00000011969,ENSBTAG00000039509,ENSBTAG00000004679,ENSBTAG00000002645,ENSBTAG00000016045,ENSBTAG00000008390,ENSBTAG00000001749,ENSBTAG00000014406,ENSBTAG00000007993,ENSBTAG00000010290,ENSBTAG00000010059,ENSBTAG00000013065,ENSBTAG00000019813,ENSBTAG00000011022,ENSBTAG00000014051,ENSBTAG00000002095,…
GO:0002825	regulation of T-helper 1 type immune response	biological_process	0.028083	8	11495	18	19402	ENSBTAG00000018571,ENSBTAG00000011481,ENSBTAG00000016933,ENSBTAG00000015520,ENSBTAG00000000277,ENSBTAG00000001321,ENSBTAG00000018015,ENSBTAG00000018474
GO:0031295	T cell costimulation	biological_process	0.028156	8	11495	18	19402	ENSBTAG00000033316,ENSBTAG00000018059,ENSBTAG00000015801,ENSBTAG00000015710,ENSBTAG00000013730,ENSBTAG00000017869,ENSBTAG00000039046,ENSBTAG00000018397
GO:0009142	nucleoside triphosphate biosynthetic process	biological_process	0.028234	21	11495	67	19402	ENSBTAG00000008752,ENSBTAG00000005735,ENSBTAG00000018278,ENSBTAG00000019979,ENSBTAG00000002944,ENSBTAG00000006305,ENSBTAG00000044150,ENSBTAG00000011388,ENSBTAG00000018542,ENSBTAG00000006441,ENSBTAG00000002094,ENSBTAG00000016552,ENSBTAG00000002689,ENSBTAG00000000550,ENSBTAG00000031837,ENSBTAG00000030674,ENSBTAG00000007332,ENSBTAG00000012232,ENSBTAG00000031598,ENSBTAG00000006075,ENSBTAG00000003025
GO:0006900	membrane budding	biological_process	0.028372	21	11495	62	19402	ENSBTAG00000017380,ENSBTAG00000016720,ENSBTAG00000018295,ENSBTAG00000005694,ENSBTAG00000017279,ENSBTAG00000005711,ENSBTAG00000016363,ENSBTAG00000009615,ENSBTAG00000021226,ENSBTAG00000015147,ENSBTAG00000021595,ENSBTAG00000013330,ENSBTAG00000007080,ENSBTAG00000018824,ENSBTAG00000000791,ENSBTAG00000003619,ENSBTAG00000009034,ENSBTAG00000010740,ENSBTAG00000001657,ENSBTAG00000009726,ENSBTAG00000001394
GO:1900040	regulation of interleukin-2 secretion	biological_process	0.028443	4	11495	6	19402	ENSBTAG00000006995,ENSBTAG00000010347,ENSBTAG00000000871,ENSBTAG00000010562
GO:0010737	protein kinase A signaling cascade	biological_process	0.028465	10	11495	25	19402	ENSBTAG00000016260,ENSBTAG00000010347,ENSBTAG00000019585,ENSBTAG00000033304,ENSBTAG00000016399,ENSBTAG00000019813,ENSBTAG00000025320,ENSBTAG00000007079,ENSBTAG00000000730,ENSBTAG00000014788
GO:0000278	mitotic cell cycle	biological_process	0.028576	165	11495	653	19402	ENSBTAG00000002226,ENSBTAG00000001938,ENSBTAG00000044178,ENSBTAG00000004597,ENSBTAG00000012077,ENSBTAG00000000113,ENSBTAG00000008579,ENSBTAG00000019851,ENSBTAG00000008320,ENSBTAG00000005792,XLOC_008557,ENSBTAG00000015346,ENSBTAG00000011898,ENSBTAG00000040338,ENSBTAG00000016771,ENSBTAG00000015034,ENSBTAG00000011981,ENSBTAG00000006235,ENSBTAG00000017422,ENSBTAG00000046803,ENSBTAG00000025441,ENSBTAG…
GO:0010507	negative regulation of autophagy	biological_process	0.028594	15	11495	41	19402	ENSBTAG00000031632,ENSBTAG00000005910,ENSBTAG00000019474,ENSBTAG00000008079,ENSBTAG00000035827,ENSBTAG00000014191,ENSBTAG00000016260,ENSBTAG00000011619,ENSBTAG00000017636,ENSBTAG00000026754,ENSBTAG00000025413,ENSBTAG00000000841,ENSBTAG00000006346,ENSBTAG00000032481,ENSBTAG00000014911
GO:0051897	positive regulation of protein kinase B signaling cascade	biological_process	0.028612	22	11495	68	19402	ENSBTAG00000021997,ENSBTAG00000004150,ENSBTAG00000014911,ENSBTAG00000015618,ENSBTAG00000026234,ENSBTAG00000007101,ENSBTAG00000013143,ENSBTAG00000025471,ENSBTAG00000031631,ENSBTAG00000014541,ENSBTAG00000020148,ENSBTAG00000000570,ENSBTAG00000012684,ENSBTAG00000000277,ENSBTAG00000013063,ENSBTAG00000021462,ENSBTAG00000005691,ENSBTAG00000004427,ENSBTAG00000014051,ENSBTAG00000010161,ENSBTAG00000012739,…
GO:0031327	negative regulation of cellular biosynthetic process	biological_process	0.028635	281	11495	1170	19402	ENSBTAG00000009500,ENSBTAG00000005564,ENSBTAG00000038620,ENSBTAG00000020018,ENSBTAG00000013271,ENSBTAG00000012870,ENSBTAG00000039955,ENSBTAG00000013213,ENSBTAG00000012159,ENSBTAG00000004150,ENSBTAG00000000060,ENSBTAG00000010426,ENSBTAG00000038439,ENSBTAG00000014090,ENSBTAG00000013824,ENSBTAG00000003784,ENSBTAG00000016830,ENSBTAG00000032017,ENSBTAG00000030575,ENSBTAG00000020701,ENSBTAG00000005462,…
GO:0031571	mitotic G1 DNA damage checkpoint	biological_process	0.028788	7	11495	15	19402	ENSBTAG00000018159,ENSBTAG00000005107,ENSBTAG00000017514,ENSBTAG00000012344,ENSBTAG00000014079,ENSBTAG00000008353,ENSBTAG00000002226
GO:0051495	positive regulation of cytoskeleton organization	biological_process	0.028814	50	11495	177	19402	ENSBTAG00000015278,ENSBTAG00000022671,ENSBTAG00000013063,ENSBTAG00000021462,ENSBTAG00000000992,ENSBTAG00000019044,ENSBTAG00000011990,ENSBTAG00000016098,ENSBTAG00000004915,ENSBTAG00000006071,ENSBTAG00000015147,ENSBTAG00000010223,ENSBTAG00000022927,ENSBTAG00000007725,ENSBTAG00000020148,ENSBTAG00000008579,ENSBTAG00000045980,ENSBTAG00000002157,ENSBTAG00000009654,ENSBTAG00000010386,ENSBTAG00000032089,…
GO:0002683	negative regulation of immune system process	biological_process	0.028836	62	11495	225	19402	ENSBTAG00000033316,ENSBTAG00000020566,ENSBTAG00000002816,ENSBTAG00000001301,ENSBTAG00000016103,ENSBTAG00000011316,ENSBTAG00000007927,ENSBTAG00000002080,ENSBTAG00000012004,ENSBTAG00000010042,ENSBTAG00000007636,ENSBTAG00000014580,ENSBTAG00000010347,ENSBTAG00000000962,ENSBTAG00000020757,ENSBTAG00000001729,ENSBTAG00000013863,ENSBTAG00000005140,ENSBTAG00000000871,ENSBTAG00000018059,ENSBTAG00000011543,…
GO:0051044	positive regulation of membrane protein ectodomain proteolysis	biological_process	0.029012	6	11495	12	19402	ENSBTAG00000001321,ENSBTAG00000016813,ENSBTAG00000025471,ENSBTAG00000024928,ENSBTAG00000012206,ENSBTAG00000004982
GO:0018158	protein oxidation	biological_process	0.029195	6	11495	12	19402	ENSBTAG00000020518,ENSBTAG00000009086,ENSBTAG00000006214,ENSBTAG00000020895,ENSBTAG00000018578,ENSBTAG00000008731
GO:0070059	intrinsic apoptotic signaling pathway in response to endoplasmic reticulum stress	biological_process	0.029349	16	11495	45	19402	ENSBTAG00000009065,ENSBTAG00000019514,ENSBTAG00000019685,ENSBTAG00000015716,ENSBTAG00000016896,ENSBTAG00000031544,ENSBTAG00000006665,ENSBTAG00000016260,ENSBTAG00000017007,ENSBTAG00000020518,ENSBTAG00000015205,ENSBTAG00000000184,ENSBTAG00000008390,ENSBTAG00000014456,ENSBTAG00000006616,ENSBTAG00000046671
GO:0001553	luteinization	biological_process	0.029372	5	11495	9	19402	ENSBTAG00000009017,ENSBTAG00000040128,ENSBTAG00000009984,ENSBTAG00000009478,ENSBTAG00000007173
GO:0043279	response to alkaloid	biological_process	0.029447	20	11495	60	19402	ENSBTAG00000014056,ENSBTAG00000003130,ENSBTAG00000047719,ENSBTAG00000017715,ENSBTAG00000001321,ENSBTAG00000005234,ENSBTAG00000015843,ENSBTAG00000019242,ENSBTAG00000013657,ENSBTAG00000020301,ENSBTAG00000006999,ENSBTAG00000018317,ENSBTAG00000010860,ENSBTAG00000047202,ENSBTAG00000011500,ENSBTAG00000037429,ENSBTAG00000012537,ENSBTAG00000013918,ENSBTAG00000002918,ENSBTAG00000025471
GO:0015961	diadenosine polyphosphate catabolic process	biological_process	0.02947	3	11495	4	19402	ENSBTAG00000005252,ENSBTAG00000007447,ENSBTAG00000010813
GO:0071543	diphosphoinositol polyphosphate metabolic process	biological_process	0.02947	3	11495	4	19402	ENSBTAG00000007447,ENSBTAG00000005252,ENSBTAG00000010813
GO:1901906	diadenosine pentaphosphate metabolic process	biological_process	0.02947	3	11495	4	19402	ENSBTAG00000005252,ENSBTAG00000007447,ENSBTAG00000010813
GO:1901907	diadenosine pentaphosphate catabolic process	biological_process	0.02947	3	11495	4	19402	ENSBTAG00000010813,ENSBTAG00000007447,ENSBTAG00000005252
GO:1901908	diadenosine hexaphosphate metabolic process	biological_process	0.02947	3	11495	4	19402	ENSBTAG00000010813,ENSBTAG00000005252,ENSBTAG00000007447
GO:1901909	diadenosine hexaphosphate catabolic process	biological_process	0.02947	3	11495	4	19402	ENSBTAG00000010813,ENSBTAG00000007447,ENSBTAG00000005252
GO:1901910	adenosine 5'-(hexahydrogen pentaphosphate) metabolic process	biological_process	0.02947	3	11495	4	19402	ENSBTAG00000010813,ENSBTAG00000005252,ENSBTAG00000007447
GO:1901911	adenosine 5'-(hexahydrogen pentaphosphate) catabolic process	biological_process	0.02947	3	11495	4	19402	ENSBTAG00000010813,ENSBTAG00000005252,ENSBTAG00000007447
GO:0000375	RNA splicing, via transesterification reactions	biological_process	0.029596	64	11495	237	19402	ENSBTAG00000014060,ENSBTAG00000047652,ENSBTAG00000006280,ENSBTAG00000014080,ENSBTAG00000010627,ENSBTAG00000002181,ENSBTAG00000014175,ENSBTAG00000006423,ENSBTAG00000019949,ENSBTAG00000013587,ENSBTAG00000047713,ENSBTAG00000014771,ENSBTAG00000014766,ENSBTAG00000039263,ENSBTAG00000023610,ENSBTAG00000040006,ENSBTAG00000008472,ENSBTAG00000013162,ENSBTAG00000031846,ENSBTAG00000005441,ENSBTAG00000006245,…
GO:0000447	endonucleolytic cleavage in ITS1 to separate SSU-rRNA from 5.8S rRNA and LSU-rRNA from tricistronic rRNA transcript (SSU-rRNA, 5.8S rRNA, LSU-rRNA)	biological_process	0.029621	4	11495	7	19402	ENSBTAG00000009757,ENSBTAG00000010729,ENSBTAG00000020795,ENSBTAG00000016716
GO:0034756	regulation of iron ion transport	biological_process	0.029721	3	11495	4	19402	ENSBTAG00000013065,ENSBTAG00000007273,ENSBTAG00000017042
GO:0006114	glycerol biosynthetic process	biological_process	0.029775	3	11495	4	19402	ENSBTAG00000001936,ENSBTAG00000011934,ENSBTAG00000009951
GO:0019401	alditol biosynthetic process	biological_process	0.029775	3	11495	4	19402	ENSBTAG00000001936,ENSBTAG00000011934,ENSBTAG00000009951
GO:0046847	filopodium assembly	biological_process	0.029889	14	11495	38	19402	ENSBTAG00000006661,ENSBTAG00000006515,ENSBTAG00000018035,ENSBTAG00000020126,ENSBTAG00000019771,ENSBTAG00000045980,ENSBTAG00000017266,ENSBTAG00000018165,ENSBTAG00000010161,ENSBTAG00000004996,ENSBTAG00000006451,ENSBTAG00000008719,ENSBTAG00000006439,ENSBTAG00000010347
GO:0070098	chemokine-mediated signaling pathway	biological_process	0.030012	21	11495	72	19402	ENSBTAG00000030193,ENSBTAG00000010161,ENSBTAG00000046975,ENSBTAG00000027513,ENSBTAG00000021275,ENSBTAG00000009851,ENSBTAG00000026275,ENSBTAG00000014798,ENSBTAG00000003403,ENSBTAG00000012684,ENSBTAG00000005603,ENSBTAG00000037558,ENSBTAG00000012555,ENSBTAG00000005108,ENSBTAG00000015483,ENSBTAG00000019716,ENSBTAG00000017746,ENSBTAG00000002923,ENSBTAG00000015708,ENSBTAG00000019577,ENSBTAG00000009812
GO:0090500	endocardial cushion to mesenchymal transition	biological_process	0.030042	3	11495	4	19402	ENSBTAG00000020244,ENSBTAG00000019892,ENSBTAG00000046922
GO:0051171	regulation of nitrogen compound metabolic process	biological_process	0.030164	803	11495	3482	19402	ENSBTAG00000021916,ENSBTAG00000023885,ENSBTAG00000012020,ENSBTAG00000008571,ENSBTAG00000007167,ENSBTAG00000014766,ENSBTAG00000013162,ENSBTAG00000015272,ENSBTAG00000006370,ENSBTAG00000013955,ENSBTAG00000003456,ENSBTAG00000001697,ENSBTAG00000037526,ENSBTAG00000007740,ENSBTAG00000015475,ENSBTAG00000006366,ENSBTAG00000003186,ENSBTAG00000020865,ENSBTAG00000034332,ENSBTAG00000016265,ENSBTAG00000006199,…
GO:0006283	transcription-coupled nucleotide-excision repair	biological_process	0.030292	5	11495	9	19402	ENSBTAG00000005455,ENSBTAG00000032527,ENSBTAG00000011360,ENSBTAG00000014043,ENSBTAG00000002072
GO:0032344	regulation of aldosterone metabolic process	biological_process	0.030354	4	11495	6	19402	ENSBTAG00000013300,ENSBTAG00000005111,ENSBTAG00000012870,ENSBTAG00000022671
GO:0070509	calcium ion import	biological_process	0.030364	16	11495	44	19402	ENSBTAG00000020031,ENSBTAG00000014809,ENSBTAG00000009615,ENSBTAG00000000871,ENSBTAG00000002326,ENSBTAG00000020136,ENSBTAG00000032288,ENSBTAG00000000730,ENSBTAG00000020887,ENSBTAG00000022000,ENSBTAG00000021697,ENSBTAG00000001687,ENSBTAG00000010909,ENSBTAG00000012931,ENSBTAG00000044178,ENSBTAG00000005807
GO:0022028	tangential migration from the subventricular zone to the olfactory bulb	biological_process	0.030402	4	11495	6	19402	ENSBTAG00000016260,ENSBTAG00000009851,ENSBTAG00000043991,ENSBTAG00000005108
GO:0055072	iron ion homeostasis	biological_process	0.030539	23	11495	75	19402	ENSBTAG00000000555,ENSBTAG00000016467,ENSBTAG00000013065,ENSBTAG00000011738,ENSBTAG00000045660,ENSBTAG00000015520,ENSBTAG00000002703,ENSBTAG00000017042,ENSBTAG00000011439,ENSBTAG00000007273,ENSBTAG00000003564,ENSBTAG00000032719,ENSBTAG00000013178,ENSBTAG00000030507,ENSBTAG00000014149,ENSBTAG00000014553,ENSBTAG00000032558,ENSBTAG00000008730,ENSBTAG00000001657,ENSBTAG00000018854,ENSBTAG00000007272,…
GO:0021853	cerebral cortex GABAergic interneuron migration	biological_process	0.030668	3	11495	4	19402	ENSBTAG00000010860,ENSBTAG00000047719,ENSBTAG00000014645
GO:0072103	glomerulus vasculature morphogenesis	biological_process	0.030693	3	11495	4	19402	ENSBTAG00000007173,ENSBTAG00000043971,ENSBTAG00000021827
GO:0072104	glomerular capillary formation	biological_process	0.030693	3	11495	4	19402	ENSBTAG00000021827,ENSBTAG00000043971,ENSBTAG00000007173
GO:0043242	negative regulation of protein complex disassembly	biological_process	0.030798	20	11495	59	19402	ENSBTAG00000025471,XLOC_045435,ENSBTAG00000014295,ENSBTAG00000011356,ENSBTAG00000000113,ENSBTAG00000002157,ENSBTAG00000000369,ENSBTAG00000014719,ENSBTAG00000006995,ENSBTAG00000013244,ENSBTAG00000020938,ENSBTAG00000007636,ENSBTAG00000020194,ENSBTAG00000004732,ENSBTAG00000011463,ENSBTAG00000004751,ENSBTAG00000020099,ENSBTAG00000021576,ENSBTAG00000021275,ENSBTAG00000003265
GO:0065003	macromolecular complex assembly	biological_process	0.030959	360	11495	1554	19402	ENSBTAG00000005110,ENSBTAG00000031524,ENSBTAG00000004150,ENSBTAG00000038439,ENSBTAG00000016830,ENSBTAG00000003298,ENSBTAG00000013134,ENSBTAG00000009305,ENSBTAG00000020281,ENSBTAG00000026275,ENSBTAG00000016838,ENSBTAG00000001815,ENSBTAG00000032433,ENSBTAG00000013271,ENSBTAG00000016167,ENSBTAG00000003215,ENSBTAG00000046712,ENSBTAG00000027867,ENSBTAG00000016746,ENSBTAG00000009757,ENSBTAG00000007474,…
GO:0006163	purine nucleotide metabolic process	biological_process	0.031001	146	11495	573	19402	ENSBTAG00000001283,ENSBTAG00000045889,ENSBTAG00000032289,ENSBTAG00000009641,ENSBTAG00000001952,ENSBTAG00000001815,ENSBTAG00000016260,ENSBTAG00000026275,ENSBTAG00000008386,ENSBTAG00000045500,ENSBTAG00000001249,ENSBTAG00000006441,ENSBTAG00000017147,ENSBTAG00000021899,ENSBTAG00000001242,ENSBTAG00000004305,ENSBTAG00000019550,ENSBTAG00000007080,ENSBTAG00000007195,ENSBTAG00000010306,ENSBTAG00000015335,…
GO:0090280	positive regulation of calcium ion import	biological_process	0.031164	5	11495	9	19402	ENSBTAG00000000730,ENSBTAG00000002326,ENSBTAG00000021697,ENSBTAG00000020136,ENSBTAG00000001687
GO:0030808	regulation of nucleotide biosynthetic process	biological_process	0.031179	13	11495	36	19402	ENSBTAG00000013363,ENSBTAG00000011192,ENSBTAG00000012823,ENSBTAG00000019771,ENSBTAG00000016573,ENSBTAG00000031397,ENSBTAG00000016924,ENSBTAG00000013256,ENSBTAG00000047719,ENSBTAG00000017981,ENSBTAG00000007195,ENSBTAG00000006894,ENSBTAG00000010306
GO:1900371	regulation of purine nucleotide biosynthetic process	biological_process	0.031179	13	11495	36	19402	ENSBTAG00000016573,ENSBTAG00000016924,ENSBTAG00000031397,ENSBTAG00000012823,ENSBTAG00000019771,ENSBTAG00000013363,ENSBTAG00000011192,ENSBTAG00000007195,ENSBTAG00000010306,ENSBTAG00000006894,ENSBTAG00000017981,ENSBTAG00000013256,ENSBTAG00000047719
GO:0046323	glucose import	biological_process	0.031291	20	11495	61	19402	ENSBTAG00000013108,ENSBTAG00000001673,ENSBTAG00000006824,ENSBTAG00000014911,ENSBTAG00000017285,ENSBTAG00000001400,ENSBTAG00000012567,ENSBTAG00000009617,ENSBTAG00000025471,ENSBTAG00000009091,ENSBTAG00000002979,ENSBTAG00000031631,ENSBTAG00000019909,ENSBTAG00000011624,ENSBTAG00000026732,ENSBTAG00000019379,ENSBTAG00000019813,ENSBTAG00000047719,ENSBTAG00000004427,ENSBTAG00000017636
GO:0031623	receptor internalization	biological_process	0.031483	20	11495	60	19402	ENSBTAG00000037429,ENSBTAG00000047495,ENSBTAG00000001657,ENSBTAG00000000005,ENSBTAG00000017060,ENSBTAG00000014764,ENSBTAG00000010223,ENSBTAG00000019903,ENSBTAG00000032719,ENSBTAG00000017869,ENSBTAG00000010347,ENSBTAG00000007725,ENSBTAG00000021048,ENSBTAG00000015366,ENSBTAG00000019716,ENSBTAG00000017958,ENSBTAG00000014051,ENSBTAG00000014645,ENSBTAG00000013793,ENSBTAG00000003837
GO:0031508	centromeric heterochromatin assembly	biological_process	0.031661	3	11495	4	19402	ENSBTAG00000013274,ENSBTAG00000024561,ENSBTAG00000024909
GO:0050777	negative regulation of immune response	biological_process	0.031663	18	11495	53	19402	ENSBTAG00000013065,ENSBTAG00000016933,ENSBTAG00000018571,ENSBTAG00000014441,ENSBTAG00000000871,ENSBTAG00000020173,ENSBTAG00000011990,ENSBTAG00000001694,ENSBTAG00000021466,ENSBTAG00000007636,ENSBTAG00000018137,ENSBTAG00000014580,ENSBTAG00000010860,ENSBTAG00000001729,ENSBTAG00000001511,ENSBTAG00000046580,ENSBTAG00000007927,ENSBTAG00000007916
GO:0043112	receptor metabolic process	biological_process	0.031838	37	11495	125	19402	ENSBTAG00000019903,ENSBTAG00000014764,ENSBTAG00000004150,ENSBTAG00000010347,ENSBTAG00000006616,ENSBTAG00000047495,ENSBTAG00000020935,ENSBTAG00000002977,ENSBTAG00000017060,ENSBTAG00000012211,ENSBTAG00000046979,ENSBTAG00000025471,ENSBTAG00000001657,ENSBTAG00000010351,ENSBTAG00000014645,ENSBTAG00000005711,ENSBTAG00000001662,ENSBTAG00000013793,ENSBTAG00000021048,ENSBTAG00000010223,ENSBTAG00000015482,…
GO:0009890	negative regulation of biosynthetic process	biological_process	0.031981	283	11495	1182	19402	ENSBTAG00000021827,ENSBTAG00000014917,ENSBTAG00000012922,ENSBTAG00000004498,ENSBTAG00000044185,ENSBTAG00000038976,ENSBTAG00000019813,ENSBTAG00000022671,ENSBTAG00000009152,ENSBTAG00000003602,ENSBTAG00000009951,ENSBTAG00000046630,ENSBTAG00000007767,ENSBTAG00000039328,ENSBTAG00000006679,ENSBTAG00000017514,ENSBTAG00000004879,ENSBTAG00000010919,ENSBTAG00000011734,ENSBTAG00000001424,ENSBTAG00000016350,…
GO:0090073	positive regulation of protein homodimerization activity	biological_process	0.032119	5	11495	9	19402	ENSBTAG00000020518,ENSBTAG00000010278,ENSBTAG00000020701,ENSBTAG00000002326,ENSBTAG00000038990
GO:0031338	regulation of vesicle fusion	biological_process	0.032214	8	11495	18	19402	ENSBTAG00000001400,ENSBTAG00000001673,ENSBTAG00000005357,ENSBTAG00000009305,ENSBTAG00000025140,ENSBTAG00000010103,ENSBTAG00000009615,ENSBTAG00000007927
GO:0051216	cartilage development	biological_process	0.032296	48	11495	170	19402	ENSBTAG00000020701,ENSBTAG00000005111,ENSBTAG00000040106,ENSBTAG00000044123,ENSBTAG00000021217,ENSBTAG00000008113,ENSBTAG00000000992,ENSBTAG00000019832,ENSBTAG00000019081,ENSBTAG00000018563,ENSBTAG00000044185,ENSBTAG00000011761,ENSBTAG00000004630,ENSBTAG00000018061,ENSBTAG00000032531,ENSBTAG00000009615,ENSBTAG00000021844,ENSBTAG00000044178,ENSBTAG00000017448,ENSBTAG00000001687,ENSBTAG00000013753,…
GO:0016338	calcium-independent cell-cell adhesion	biological_process	0.03232	4	11495	7	19402	ENSBTAG00000005290,ENSBTAG00000005111,ENSBTAG00000006494,ENSBTAG00000040432
GO:0019221	cytokine-mediated signaling pathway	biological_process	0.032359	86	11495	344	19402	ENSBTAG00000004386,ENSBTAG00000016246,ENSBTAG00000005603,ENSBTAG00000015126,ENSBTAG00000024928,ENSBTAG00000031231,ENSBTAG00000018474,ENSBTAG00000000753,ENSBTAG00000019461,ENSBTAG00000009727,ENSBTAG00000004344,ENSBTAG00000017869,ENSBTAG00000007558,ENSBTAG00000012899,ENSBTAG00000014911,ENSBTAG00000019665,ENSBTAG00000012544,ENSBTAG00000011770,ENSBTAG00000015708,ENSBTAG00000006193,ENSBTAG00000011699,…
GO:0015886	heme transport	biological_process	0.032359	5	11495	9	19402	ENSBTAG00000020607,ENSBTAG00000032331,ENSBTAG00000015974,ENSBTAG00000040078,ENSBTAG00000003564
GO:0055001	muscle cell development	biological_process	0.032389	58	11495	209	19402	ENSBTAG00000021048,ENSBTAG00000009065,ENSBTAG00000002744,ENSBTAG00000025522,ENSBTAG00000018165,ENSBTAG00000010998,ENSBTAG00000013339,ENSBTAG00000031544,ENSBTAG00000004905,ENSBTAG00000008868,ENSBTAG00000013793,ENSBTAG00000016260,ENSBTAG00000021576,ENSBTAG00000000277,ENSBTAG00000019585,ENSBTAG00000018270,ENSBTAG00000021581,ENSBTAG00000038045,ENSBTAG00000016063,ENSBTAG00000031573,ENSBTAG00000026972,…
GO:0042554	superoxide anion generation	biological_process	0.032405	8	11495	18	19402	ENSBTAG00000008004,ENSBTAG00000009030,ENSBTAG00000017060,ENSBTAG00000019953,ENSBTAG00000016761,ENSBTAG00000013907,ENSBTAG00000008719,ENSBTAG00000004826
GO:0010644	cell communication by electrical coupling	biological_process	0.032508	5	11495	9	19402	ENSBTAG00000001835,ENSBTAG00000006720,ENSBTAG00000017869,ENSBTAG00000011500,ENSBTAG00000011400
GO:0048193	Golgi vesicle transport	biological_process	0.032596	67	11495	242	19402	ENSBTAG00000003975,ENSBTAG00000008685,ENSBTAG00000007100,ENSBTAG00000016401,ENSBTAG00000001349,ENSBTAG00000012774,ENSBTAG00000013277,ENSBTAG00000007725,ENSBTAG00000009034,ENSBTAG00000020180,ENSBTAG00000001948,ENSBTAG00000014112,ENSBTAG00000045986,ENSBTAG00000021226,ENSBTAG00000013330,ENSBTAG00000015023,ENSBTAG00000005732,ENSBTAG00000000274,ENSBTAG00000035030,ENSBTAG00000005694,ENSBTAG00000017907,…
GO:0008344	adult locomotory behavior	biological_process	0.032723	25	11495	78	19402	ENSBTAG00000014719,ENSBTAG00000000369,ENSBTAG00000006569,ENSBTAG00000013367,ENSBTAG00000018635,ENSBTAG00000018979,ENSBTAG00000014079,ENSBTAG00000044178,ENSBTAG00000007136,ENSBTAG00000047202,ENSBTAG00000010860,ENSBTAG00000001257,ENSBTAG00000004751,ENSBTAG00000004803,ENSBTAG00000013300,ENSBTAG00000011120,ENSBTAG00000021187,ENSBTAG00000007955,ENSBTAG00000047719,ENSBTAG00000014645,ENSBTAG00000004388,…
GO:0006730	one-carbon metabolic process	biological_process	0.032735	8	11495	18	19402	ENSBTAG00000001754,ENSBTAG00000020023,ENSBTAG00000031500,ENSBTAG00000006326,ENSBTAG00000020698,ENSBTAG00000009641,ENSBTAG00000005530,ENSBTAG00000007003
GO:0044710	single-organism metabolic process	biological_process	0.032793	669	11495	2857	19402	ENSBTAG00000010526,ENSBTAG00000015543,ENSBTAG00000004920,ENSBTAG00000046975,ENSBTAG00000009864,ENSBTAG00000038043,ENSBTAG00000046156,ENSBTAG00000014007,ENSBTAG00000046264,ENSBTAG00000006529,ENSBTAG00000006108,ENSBTAG00000010543,ENSBTAG00000001229,ENSBTAG00000007798,ENSBTAG00000046019,ENSBTAG00000001657,ENSBTAG00000004256,ENSBTAG00000016169,ENSBTAG00000009657,ENSBTAG00000040564,ENSBTAG00000031509,…
GO:0060435	bronchiole development	biological_process	0.032809	2	11495	2	19402	ENSBTAG00000012211,ENSBTAG00000021827
GO:1901135	carbohydrate derivative metabolic process	biological_process	0.032814	276	11495	1134	19402	ENSBTAG00000012671,ENSBTAG00000007721,ENSBTAG00000002683,ENSBTAG00000010161,ENSBTAG00000007332,ENSBTAG00000019771,ENSBTAG00000006396,ENSBTAG00000001269,ENSBTAG00000012724,ENSBTAG00000011619,ENSBTAG00000044135,ENSBTAG00000005108,ENSBTAG00000010634,ENSBTAG00000005454,ENSBTAG00000000802,ENSBTAG00000000077,ENSBTAG00000016950,ENSBTAG00000014691,ENSBTAG00000047129,ENSBTAG00000026481,ENSBTAG00000008752,…
GO:0045785	positive regulation of cell adhesion	biological_process	0.032915	46	11495	159	19402	ENSBTAG00000031737,ENSBTAG00000017685,ENSBTAG00000022927,ENSBTAG00000000009,ENSBTAG00000016279,ENSBTAG00000011818,ENSBTAG00000016208,ENSBTAG00000003018,ENSBTAG00000000283,ENSBTAG00000005780,ENSBTAG00000017266,ENSBTAG00000020148,ENSBTAG00000010050,ENSBTAG00000013063,ENSBTAG00000022671,ENSBTAG00000012047,ENSBTAG00000014051,ENSBTAG00000015147,ENSBTAG00000012739,ENSBTAG00000017216,ENSBTAG00000019892,…
GO:0030212	hyaluronan metabolic process	biological_process	0.033053	8	11495	18	19402	ENSBTAG00000001321,ENSBTAG00000013004,ENSBTAG00000019892,ENSBTAG00000007431,ENSBTAG00000007846,ENSBTAG00000019180,ENSBTAG00000021697,ENSBTAG00000017672
GO:0048008	platelet-derived growth factor receptor signaling pathway	biological_process	0.033301	15	11495	41	19402	ENSBTAG00000007173,ENSBTAG00000009984,ENSBTAG00000002804,ENSBTAG00000011819,ENSBTAG00000014541,ENSBTAG00000009987,ENSBTAG00000020060,ENSBTAG00000021595,ENSBTAG00000007101,ENSBTAG00000012002,ENSBTAG00000021697,ENSBTAG00000001244,ENSBTAG00000019813,ENSBTAG00000006616,ENSBTAG00000034827
GO:0034260	negative regulation of GTPase activity	biological_process	0.033314	11	11495	28	19402	ENSBTAG00000002959,ENSBTAG00000007614,ENSBTAG00000008579,ENSBTAG00000019980,ENSBTAG00000000490,ENSBTAG00000017418,ENSBTAG00000005108,ENSBTAG00000004672,ENSBTAG00000034987,ENSBTAG00000016260,ENSBTAG00000014691
GO:0006022	aminoglycan metabolic process	biological_process	0.033502	26	11495	84	19402	ENSBTAG00000008778,ENSBTAG00000000802,ENSBTAG00000004197,ENSBTAG00000016950,ENSBTAG00000012280,ENSBTAG00000040000,ENSBTAG00000013004,ENSBTAG00000015267,ENSBTAG00000019180,ENSBTAG00000046750,ENSBTAG00000021697,ENSBTAG00000047129,ENSBTAG00000037523,ENSBTAG00000027477,ENSBTAG00000001321,ENSBTAG00000006209,ENSBTAG00000019892,ENSBTAG00000016041,ENSBTAG00000005565,ENSBTAG00000010634,ENSBTAG00000014051,…
GO:0046890	regulation of lipid biosynthetic process	biological_process	0.033566	32	11495	107	19402	ENSBTAG00000016414,ENSBTAG00000047330,ENSBTAG00000025471,ENSBTAG00000013855,ENSBTAG00000018854,ENSBTAG00000014069,ENSBTAG00000008619,ENSBTAG00000003072,ENSBTAG00000017285,ENSBTAG00000008719,ENSBTAG00000013227,ENSBTAG00000021697,ENSBTAG00000004347,ENSBTAG00000016615,ENSBTAG00000001321,ENSBTAG00000011463,ENSBTAG00000017831,ENSBTAG00000016573,ENSBTAG00000012870,ENSBTAG00000017636,ENSBTAG00000010543,…
GO:1902116	negative regulation of organelle assembly	biological_process	0.033583	5	11495	9	19402	ENSBTAG00000033333,ENSBTAG00000000113,ENSBTAG00000003960,ENSBTAG00000013464,ENSBTAG00000011352
GO:0032105	negative regulation of response to extracellular stimulus	biological_process	0.033623	10	11495	25	19402	ENSBTAG00000016260,ENSBTAG00000034987,ENSBTAG00000013227,ENSBTAG00000014911,ENSBTAG00000000759,ENSBTAG00000000841,ENSBTAG00000026754,ENSBTAG00000008079,ENSBTAG00000007614,ENSBTAG00000014191
GO:0032108	negative regulation of response to nutrient levels	biological_process	0.033623	10	11495	25	19402	ENSBTAG00000007614,ENSBTAG00000014191,ENSBTAG00000008079,ENSBTAG00000000841,ENSBTAG00000000759,ENSBTAG00000026754,ENSBTAG00000014911,ENSBTAG00000013227,ENSBTAG00000034987,ENSBTAG00000016260
GO:0061343	cell adhesion involved in heart morphogenesis	biological_process	0.033717	3	11495	4	19402	ENSBTAG00000021393,ENSBTAG00000019832,ENSBTAG00000047944
GO:0003344	pericardium morphogenesis	biological_process	0.033785	5	11495	9	19402	ENSBTAG00000015362,ENSBTAG00000012870,ENSBTAG00000011761,ENSBTAG00000010361,ENSBTAG00000011643
GO:0001501	skeletal system development	biological_process	0.0338	98	11495	379	19402	ENSBTAG00000009615,ENSBTAG00000021844,ENSBTAG00000019081,ENSBTAG00000018303,ENSBTAG00000046922,ENSBTAG00000015366,ENSBTAG00000018563,ENSBTAG00000006324,ENSBTAG00000000992,ENSBTAG00000020701,ENSBTAG00000012498,ENSBTAG00000022244,ENSBTAG00000030164,ENSBTAG00000016158,ENSBTAG00000013753,ENSBTAG00000007173,ENSBTAG00000000266,ENSBTAG00000040082,ENSBTAG00000006720,ENSBTAG00000015405,ENSBTAG00000044178,…
GO:0035425	autocrine signaling	biological_process	0.033803	2	11495	2	19402	ENSBTAG00000002107,ENSBTAG00000031863
GO:0051641	cellular localization	biological_process	0.033825	557	11495	2358	19402	ENSBTAG00000003526,ENSBTAG00000000807,ENSBTAG00000009886,ENSBTAG00000027924,ENSBTAG00000001662,ENSBTAG00000014056,ENSBTAG00000019648,ENSBTAG00000026657,ENSBTAG00000021164,ENSBTAG00000010253,ENSBTAG00000009687,ENSBTAG00000010647,ENSBTAG00000016981,ENSBTAG00000010795,ENSBTAG00000000634,ENSBTAG00000010562,ENSBTAG00000004974,ENSBTAG00000012107,ENSBTAG00000045915,ENSBTAG00000013244,ENSBTAG00000016720,…
GO:0032269	negative regulation of cellular protein metabolic process	biological_process	0.033847	125	11495	488	19402	ENSBTAG00000001244,ENSBTAG00000008719,ENSBTAG00000010279,ENSBTAG00000008224,ENSBTAG00000012086,ENSBTAG00000018073,ENSBTAG00000005043,ENSBTAG00000005620,ENSBTAG00000007123,ENSBTAG00000008497,ENSBTAG00000016265,ENSBTAG00000012939,ENSBTAG00000030999,ENSBTAG00000019627,ENSBTAG00000021780,ENSBTAG00000011945,ENSBTAG00000010598,ENSBTAG00000021912,ENSBTAG00000017636,ENSBTAG00000009522,ENSBTAG00000010373,…
GO:0002643	regulation of tolerance induction	biological_process	0.033868	6	11495	12	19402	ENSBTAG00000045832,ENSBTAG00000007916,ENSBTAG00000019832,ENSBTAG00000011543,ENSBTAG00000007636,ENSBTAG00000015710
GO:0048814	regulation of dendrite morphogenesis	biological_process	0.034056	17	11495	49	19402	ENSBTAG00000036183,ENSBTAG00000016744,ENSBTAG00000031134,ENSBTAG00000015335,ENSBTAG00000020244,ENSBTAG00000040338,ENSBTAG00000006366,ENSBTAG00000020696,ENSBTAG00000011639,ENSBTAG00000014357,ENSBTAG00000012653,ENSBTAG00000013793,ENSBTAG00000016260,ENSBTAG00000009305,ENSBTAG00000002816,ENSBTAG00000008571,ENSBTAG00000047202
GO:1901214	regulation of neuron death	biological_process	0.034067	45	11495	158	19402	ENSBTAG00000001321,ENSBTAG00000014611,ENSBTAG00000001694,ENSBTAG00000009065,ENSBTAG00000015361,ENSBTAG00000008816,ENSBTAG00000010634,ENSBTAG00000031544,ENSBTAG00000020518,ENSBTAG00000033153,ENSBTAG00000008134,ENSBTAG00000021949,ENSBTAG00000015217,ENSBTAG00000016260,ENSBTAG00000015796,ENSBTAG00000020935,ENSBTAG00000046979,ENSBTAG00000002816,ENSBTAG00000019114,ENSBTAG00000016830,ENSBTAG00000018854,…
GO:0007044	cell-substrate junction assembly	biological_process	0.034132	21	11495	62	19402	ENSBTAG00000019627,ENSBTAG00000012724,ENSBTAG00000013063,ENSBTAG00000010050,ENSBTAG00000010971,ENSBTAG00000022671,ENSBTAG00000015147,ENSBTAG00000009987,ENSBTAG00000017422,ENSBTAG00000020417,ENSBTAG00000017711,ENSBTAG00000001209,ENSBTAG00000009696,ENSBTAG00000007993,ENSBTAG00000011356,ENSBTAG00000005780,ENSBTAG00000046763,ENSBTAG00000008579,ENSBTAG00000020148,ENSBTAG00000001017,ENSBTAG00000014501
GO:0019751	polyol metabolic process	biological_process	0.034147	24	11495	76	19402	ENSBTAG00000002220,ENSBTAG00000007584,ENSBTAG00000008095,ENSBTAG00000025496,ENSBTAG00000019465,ENSBTAG00000010419,ENSBTAG00000039245,ENSBTAG00000024107,ENSBTAG00000016573,ENSBTAG00000009845,ENSBTAG00000009498,ENSBTAG00000005252,ENSBTAG00000007447,ENSBTAG00000046649,ENSBTAG00000003529,ENSBTAG00000010813,ENSBTAG00000011934,ENSBTAG00000001485,ENSBTAG00000017218,ENSBTAG00000011197,ENSBTAG00000002951,…
GO:2000177	regulation of neural precursor cell proliferation	biological_process	0.034153	21	11495	65	19402	ENSBTAG00000005691,ENSBTAG00000001228,ENSBTAG00000009500,ENSBTAG00000004555,ENSBTAG00000027017,ENSBTAG00000013875,ENSBTAG00000021187,ENSBTAG00000006262,ENSBTAG00000001866,ENSBTAG00000001321,ENSBTAG00000010532,ENSBTAG00000010860,ENSBTAG00000015711,ENSBTAG00000012119,ENSBTAG00000020742,ENSBTAG00000035084,ENSBTAG00000006631,ENSBTAG00000000696,ENSBTAG00000020935,ENSBTAG00000010361,ENSBTAG00000007860
GO:0040013	negative regulation of locomotion	biological_process	0.034288	66	11495	241	19402	ENSBTAG00000002080,ENSBTAG00000039246,ENSBTAG00000020566,ENSBTAG00000005043,ENSBTAG00000026754,ENSBTAG00000000076,ENSBTAG00000000962,ENSBTAG00000035744,ENSBTAG00000010976,ENSBTAG00000010531,ENSBTAG00000014175,ENSBTAG00000016615,ENSBTAG00000021466,ENSBTAG00000013863,ENSBTAG00000017636,ENSBTAG00000009139,ENSBTAG00000009851,ENSBTAG00000019627,ENSBTAG00000006679,ENSBTAG00000003165,ENSBTAG00000007993,…
GO:0030203	glycosaminoglycan metabolic process	biological_process	0.034385	22	11495	68	19402	ENSBTAG00000006209,ENSBTAG00000001321,ENSBTAG00000027477,ENSBTAG00000019892,ENSBTAG00000014051,ENSBTAG00000007431,ENSBTAG00000010634,ENSBTAG00000005565,ENSBTAG00000007846,ENSBTAG00000009298,ENSBTAG00000011014,ENSBTAG00000017672,ENSBTAG00000000802,ENSBTAG00000008778,ENSBTAG00000012280,ENSBTAG00000016950,ENSBTAG00000040000,ENSBTAG00000013004,ENSBTAG00000015267,ENSBTAG00000019180,ENSBTAG00000021697,…
GO:0051048	negative regulation of secretion	biological_process	0.034425	36	11495	123	19402	ENSBTAG00000002080,ENSBTAG00000032017,ENSBTAG00000025471,ENSBTAG00000001301,ENSBTAG00000034885,ENSBTAG00000011316,ENSBTAG00000020566,ENSBTAG00000019337,ENSBTAG00000003436,ENSBTAG00000010347,ENSBTAG00000004150,ENSBTAG00000045904,ENSBTAG00000012328,ENSBTAG00000015635,ENSBTAG00000001321,ENSBTAG00000008967,ENSBTAG00000000871,ENSBTAG00000019805,ENSBTAG00000006665,ENSBTAG00000014031,ENSBTAG00000005724,…
GO:0033233	regulation of protein sumoylation	biological_process	0.034535	7	11495	15	19402	ENSBTAG00000020518,ENSBTAG00000005564,ENSBTAG00000010069,ENSBTAG00000008868,ENSBTAG00000017764,ENSBTAG00000000753,ENSBTAG00000014549
GO:0051105	regulation of DNA ligation	biological_process	0.034638	3	11495	4	19402	ENSBTAG00000002918,ENSBTAG00000000671,ENSBTAG00000018103
GO:0051106	positive regulation of DNA ligation	biological_process	0.034638	3	11495	4	19402	ENSBTAG00000000671,ENSBTAG00000018103,ENSBTAG00000002918
GO:0043137	DNA replication, removal of RNA primer	biological_process	0.034729	3	11495	4	19402	ENSBTAG00000009661,ENSBTAG00000016235,ENSBTAG00000000064
GO:0009187	cyclic nucleotide metabolic process	biological_process	0.034802	21	11495	65	19402	ENSBTAG00000027438,ENSBTAG00000006894,ENSBTAG00000010306,ENSBTAG00000007195,ENSBTAG00000026003,ENSBTAG00000021899,ENSBTAG00000013256,ENSBTAG00000017981,ENSBTAG00000003840,ENSBTAG00000011192,ENSBTAG00000018705,ENSBTAG00000003253,ENSBTAG00000006208,ENSBTAG00000047719,ENSBTAG00000031397,ENSBTAG00000016924,ENSBTAG00000018419,ENSBTAG00000016573,ENSBTAG00000013363,ENSBTAG00000019771,ENSBTAG00000012823
GO:0000478	endonucleolytic cleavage involved in rRNA processing	biological_process	0.034889	5	11495	10	19402	ENSBTAG00000016733,ENSBTAG00000020795,ENSBTAG00000016716,ENSBTAG00000010729,ENSBTAG00000009757
GO:0000479	endonucleolytic cleavage of tricistronic rRNA transcript (SSU-rRNA, 5.8S rRNA, LSU-rRNA)	biological_process	0.034889	5	11495	10	19402	ENSBTAG00000009757,ENSBTAG00000010729,ENSBTAG00000020795,ENSBTAG00000016716,ENSBTAG00000016733
GO:0090286	cytoskeletal anchoring at nuclear membrane	biological_process	0.035012	5	11495	9	19402	ENSBTAG00000009362,ENSBTAG00000013056,ENSBTAG00000003526,ENSBTAG00000008155,ENSBTAG00000006949
GO:2000379	positive regulation of reactive oxygen species metabolic process	biological_process	0.035084	10	11495	25	19402	ENSBTAG00000013907,ENSBTAG00000008719,ENSBTAG00000021697,ENSBTAG00000008353,ENSBTAG00000026754,ENSBTAG00000011316,ENSBTAG00000018073,ENSBTAG00000017060,ENSBTAG00000027361,ENSBTAG00000019832
GO:0001822	kidney development	biological_process	0.035129	49	11495	174	19402	ENSBTAG00000021697,ENSBTAG00000012393,ENSBTAG00000004318,ENSBTAG00000015362,ENSBTAG00000015924,ENSBTAG00000003298,ENSBTAG00000003345,ENSBTAG00000022635,ENSBTAG00000000570,ENSBTAG00000009984,ENSBTAG00000016260,ENSBTAG00000009151,ENSBTAG00000000809,ENSBTAG00000018035,ENSBTAG00000010716,ENSBTAG00000013213,ENSBTAG00000008374,ENSBTAG00000046671,ENSBTAG00000015405,ENSBTAG00000019498,ENSBTAG00000014675,…
GO:0045806	negative regulation of endocytosis	biological_process	0.035258	11	11495	29	19402	ENSBTAG00000001952,ENSBTAG00000001657,ENSBTAG00000019648,ENSBTAG00000002326,ENSBTAG00000012206,ENSBTAG00000012844,ENSBTAG00000013096,ENSBTAG00000019813,ENSBTAG00000017869,ENSBTAG00000020764,ENSBTAG00000011209
GO:0035791	platelet-derived growth factor receptor-beta signaling pathway	biological_process	0.035263	5	11495	9	19402	ENSBTAG00000021697,ENSBTAG00000014541,ENSBTAG00000021595,ENSBTAG00000006616,ENSBTAG00000002804
GO:0000038	very long-chain fatty acid metabolic process	biological_process	0.035328	11	11495	28	19402	ENSBTAG00000006231,ENSBTAG00000015498,ENSBTAG00000003885,ENSBTAG00000006978,ENSBTAG00000009813,ENSBTAG00000030174,ENSBTAG00000007704,ENSBTAG00000010490,ENSBTAG00000038043,ENSBTAG00000003072,ENSBTAG00000002497
GO:1990086	lens fiber cell apoptotic process	biological_process	0.035484	3	11495	4	19402	ENSBTAG00000019832,ENSBTAG00000027017,ENSBTAG00000014400
GO:0060306	regulation of membrane repolarization	biological_process	0.035555	9	11495	22	19402	ENSBTAG00000004078,ENSBTAG00000044178,ENSBTAG00000020569,ENSBTAG00000000512,ENSBTAG00000011500,ENSBTAG00000039340,ENSBTAG00000006720,ENSBTAG00000007553,ENSBTAG00000001835
GO:0002248	connective tissue replacement involved in inflammatory response wound healing	biological_process	0.035624	3	11495	4	19402	ENSBTAG00000020935,ENSBTAG00000020199,ENSBTAG00000005043
GO:0032844	regulation of homeostatic process	biological_process	0.035667	89	11495	337	19402	ENSBTAG00000015013,ENSBTAG00000019909,ENSBTAG00000011268,ENSBTAG00000005780,ENSBTAG00000017869,ENSBTAG00000032719,ENSBTAG00000006720,ENSBTAG00000006899,ENSBTAG00000044178,ENSBTAG00000009034,ENSBTAG00000012756,ENSBTAG00000020031,ENSBTAG00000019156,ENSBTAG00000015716,ENSBTAG00000002590,ENSBTAG00000014707,ENSBTAG00000007104,ENSBTAG00000016769,ENSBTAG00000000730,ENSBTAG00000005603,ENSBTAG00000038849,…
GO:0046959	habituation	biological_process	0.035765	3	11495	4	19402	ENSBTAG00000047719,ENSBTAG00000013107,ENSBTAG00000019980
GO:0050775	positive regulation of dendrite morphogenesis	biological_process	0.035809	5	11495	9	19402	ENSBTAG00000040338,ENSBTAG00000008571,ENSBTAG00000036183,ENSBTAG00000009305,ENSBTAG00000016744
GO:0060043	regulation of cardiac muscle cell proliferation	biological_process	0.0359	10	11495	25	19402	ENSBTAG00000000396,ENSBTAG00000000992,ENSBTAG00000015457,ENSBTAG00000020701,ENSBTAG00000006631,ENSBTAG00000003602,ENSBTAG00000030182,ENSBTAG00000018035,ENSBTAG00000005812,ENSBTAG00000000231
GO:0090192	regulation of glomerulus development	biological_process	0.035989	4	11495	7	19402	ENSBTAG00000021697,ENSBTAG00000019813,ENSBTAG00000015362,ENSBTAG00000000570
GO:0006139	nucleobase-containing compound metabolic process	biological_process	0.036144	1135	11495	5019	19402	ENSBTAG00000015034,ENSBTAG00000012159,ENSBTAG00000007636,ENSBTAG00000011981,ENSBTAG00000006441,ENSBTAG00000014090,ENSBTAG00000014606,ENSBTAG00000001803,ENSBTAG00000013271,ENSBTAG00000011763,ENSBTAG00000025046,ENSBTAG00000012870,ENSBTAG00000009500,ENSBTAG00000013213,ENSBTAG00000005987,ENSBTAG00000001952,ENSBTAG00000004054,ENSBTAG00000044178,ENSBTAG00000005469,ENSBTAG00000015067,ENSBTAG00000021522,…
GO:0051272	positive regulation of cellular component movement	biological_process	0.036305	95	11495	363	19402	ENSBTAG00000020199,ENSBTAG00000016795,ENSBTAG00000031737,ENSBTAG00000018824,ENSBTAG00000005481,ENSBTAG00000001400,ENSBTAG00000011969,ENSBTAG00000023907,ENSBTAG00000020417,ENSBTAG00000011905,ENSBTAG00000001511,ENSBTAG00000014541,ENSBTAG00000017549,ENSBTAG00000000283,ENSBTAG00000013244,ENSBTAG00000047719,ENSBTAG00000014051,ENSBTAG00000005111,ENSBTAG00000002902,ENSBTAG00000024450,ENSBTAG00000002730,…
GO:0010811	positive regulation of cell-substrate adhesion	biological_process	0.036401	27	11495	86	19402	ENSBTAG00000000283,ENSBTAG00000020148,ENSBTAG00000044033,ENSBTAG00000011818,ENSBTAG00000022927,ENSBTAG00000000009,ENSBTAG00000016279,ENSBTAG00000014555,ENSBTAG00000027446,ENSBTAG00000017685,ENSBTAG00000011990,ENSBTAG00000015147,ENSBTAG00000010161,ENSBTAG00000024081,ENSBTAG00000011204,ENSBTAG00000012739,ENSBTAG00000009987,ENSBTAG00000012047,ENSBTAG00000010971,ENSBTAG00000022671,ENSBTAG00000010634,…
GO:0006011	UDP-glucose metabolic process	biological_process	0.036429	3	11495	4	19402	ENSBTAG00000015807,ENSBTAG00000000111,ENSBTAG00000004401
GO:1901137	carbohydrate derivative biosynthetic process	biological_process	0.036609	136	11495	544	19402	ENSBTAG00000024381,ENSBTAG00000008778,ENSBTAG00000004197,ENSBTAG00000018905,ENSBTAG00000009738,ENSBTAG00000016158,ENSBTAG00000009998,ENSBTAG00000040000,ENSBTAG00000002914,ENSBTAG00000000671,ENSBTAG00000044093,ENSBTAG00000007818,ENSBTAG00000018278,ENSBTAG00000037523,ENSBTAG00000016268,ENSBTAG00000016073,ENSBTAG00000012757,ENSBTAG00000006208,ENSBTAG00000004401,ENSBTAG00000031837,ENSBTAG00000011601,…
GO:0051493	regulation of cytoskeleton organization	biological_process	0.036725	114	11495	441	19402	ENSBTAG00000045834,ENSBTAG00000007725,ENSBTAG00000007344,ENSBTAG00000000671,ENSBTAG00000010223,ENSBTAG00000022927,ENSBTAG00000007393,ENSBTAG00000013905,ENSBTAG00000001209,ENSBTAG00000013761,ENSBTAG00000014295,ENSBTAG00000002157,ENSBTAG00000000113,ENSBTAG00000008579,ENSBTAG00000020148,ENSBTAG00000045980,ENSBTAG00000014719,ENSBTAG00000000992,ENSBTAG00000013063,ENSBTAG00000003265,ENSBTAG00000033333,…
GO:0006818	hydrogen transport	biological_process	0.03678	22	11495	73	19402	ENSBTAG00000018278,ENSBTAG00000005735,ENSBTAG00000014553,ENSBTAG00000006022,ENSBTAG00000002944,ENSBTAG00000018542,ENSBTAG00000007272,ENSBTAG00000011388,ENSBTAG00000006441,ENSBTAG00000018635,ENSBTAG00000002703,ENSBTAG00000004263,ENSBTAG00000000550,ENSBTAG00000007572,ENSBTAG00000020518,ENSBTAG00000015100,ENSBTAG00000018889,ENSBTAG00000000292,ENSBTAG00000007332,ENSBTAG00000046922,ENSBTAG00000045598,…
GO:0015992	proton transport	biological_process	0.03678	22	11495	73	19402	ENSBTAG00000011388,ENSBTAG00000007272,ENSBTAG00000018542,ENSBTAG00000018635,ENSBTAG00000006441,ENSBTAG00000014553,ENSBTAG00000006022,ENSBTAG00000018278,ENSBTAG00000005735,ENSBTAG00000002944,ENSBTAG00000046922,ENSBTAG00000007332,ENSBTAG00000012232,ENSBTAG00000045598,ENSBTAG00000002703,ENSBTAG00000000550,ENSBTAG00000004263,ENSBTAG00000000292,ENSBTAG00000018889,ENSBTAG00000015100,ENSBTAG00000020518,…
GO:0009154	purine ribonucleotide catabolic process	biological_process	0.036809	88	11495	328	19402	ENSBTAG00000013330,ENSBTAG00000002959,ENSBTAG00000015335,ENSBTAG00000000490,ENSBTAG00000015147,ENSBTAG00000021226,ENSBTAG00000019940,ENSBTAG00000013063,ENSBTAG00000015023,ENSBTAG00000008028,ENSBTAG00000008579,ENSBTAG00000018403,ENSBTAG00000017266,ENSBTAG00000019980,ENSBTAG00000015938,ENSBTAG00000004511,ENSBTAG00000021250,ENSBTAG00000003075,ENSBTAG00000009714,ENSBTAG00000015543,ENSBTAG00000032289,…
GO:2001137	positive regulation of endocytic recycling	biological_process	0.036864	3	11495	4	19402	ENSBTAG00000014611,ENSBTAG00000009696,ENSBTAG00000007361
GO:0032079	positive regulation of endodeoxyribonuclease activity	biological_process	0.036879	3	11495	4	19402	ENSBTAG00000008719,ENSBTAG00000005620,ENSBTAG00000017636
GO:0048875	chemical homeostasis within a tissue	biological_process	0.037009	6	11495	12	19402	ENSBTAG00000021799,ENSBTAG00000004347,ENSBTAG00000006780,ENSBTAG00000023032,ENSBTAG00000017715,ENSBTAG00000006536
GO:0039534	negative regulation of MDA-5 signaling pathway	biological_process	0.037056	3	11495	4	19402	ENSBTAG00000010042,ENSBTAG00000046580,ENSBTAG00000012739
GO:0072593	reactive oxygen species metabolic process	biological_process	0.037161	40	11495	142	19402	ENSBTAG00000016234,ENSBTAG00000027361,ENSBTAG00000010531,ENSBTAG00000008004,ENSBTAG00000009030,ENSBTAG00000039522,ENSBTAG00000016260,ENSBTAG00000004826,ENSBTAG00000020518,ENSBTAG00000007812,ENSBTAG00000008731,ENSBTAG00000008143,ENSBTAG00000011316,ENSBTAG00000018854,ENSBTAG00000018073,ENSBTAG00000025471,ENSBTAG00000009614,ENSBTAG00000014069,ENSBTAG00000020566,ENSBTAG00000017060,ENSBTAG00000020935,…
GO:0042088	T-helper 1 type immune response	biological_process	0.037297	11	11495	29	19402	ENSBTAG00000018474,ENSBTAG00000007927,ENSBTAG00000009493,ENSBTAG00000001321,ENSBTAG00000015150,ENSBTAG00000018015,ENSBTAG00000015520,ENSBTAG00000016933,ENSBTAG00000000277,ENSBTAG00000018571,ENSBTAG00000011481
GO:0060129	thyroid-stimulating hormone-secreting cell differentiation	biological_process	0.037555	3	11495	4	19402	ENSBTAG00000005691,ENSBTAG00000022671,ENSBTAG00000005111
GO:0048167	regulation of synaptic plasticity	biological_process	0.037565	35	11495	118	19402	ENSBTAG00000006899,ENSBTAG00000010860,ENSBTAG00000047202,ENSBTAG00000007725,ENSBTAG00000001447,ENSBTAG00000045902,ENSBTAG00000019980,ENSBTAG00000009819,ENSBTAG00000047719,ENSBTAG00000020701,ENSBTAG00000007104,ENSBTAG00000013107,ENSBTAG00000015226,ENSBTAG00000001075,ENSBTAG00000019044,ENSBTAG00000019940,ENSBTAG00000016771,ENSBTAG00000008224,ENSBTAG00000020087,ENSBTAG00000013245,ENSBTAG00000013534,…
GO:0044789	modulation by host of viral release from host cell	biological_process	0.037619	3	11495	4	19402	ENSBTAG00000019700,ENSBTAG00000013905,ENSBTAG00000017279
GO:0044791	positive regulation by host of viral release from host cell	biological_process	0.037619	3	11495	4	19402	ENSBTAG00000017279,ENSBTAG00000013905,ENSBTAG00000019700
GO:0046546	development of primary male sexual characteristics	biological_process	0.037713	31	11495	104	19402	ENSBTAG00000012870,ENSBTAG00000022671,ENSBTAG00000004555,ENSBTAG00000016867,ENSBTAG00000011459,ENSBTAG00000013330,ENSBTAG00000018563,ENSBTAG00000018035,ENSBTAG00000024909,ENSBTAG00000018114,ENSBTAG00000021827,ENSBTAG00000016573,ENSBTAG00000002065,ENSBTAG00000024561,ENSBTAG00000006978,ENSBTAG00000033352,ENSBTAG00000002699,ENSBTAG00000004688,ENSBTAG00000010548,ENSBTAG00000009984,ENSBTAG00000003376,…
GO:0040017	positive regulation of locomotion	biological_process	0.037792	99	11495	381	19402	ENSBTAG00000011969,ENSBTAG00000001400,ENSBTAG00000005481,ENSBTAG00000020199,ENSBTAG00000016795,ENSBTAG00000018824,ENSBTAG00000031737,ENSBTAG00000013244,ENSBTAG00000000283,ENSBTAG00000014541,ENSBTAG00000017549,ENSBTAG00000023907,ENSBTAG00000020417,ENSBTAG00000011905,ENSBTAG00000014051,ENSBTAG00000005111,ENSBTAG00000047719,ENSBTAG00000019716,ENSBTAG00000019832,ENSBTAG00000004991,ENSBTAG00000012739,…
GO:0010817	regulation of hormone levels	biological_process	0.037826	84	11495	321	19402	ENSBTAG00000000730,ENSBTAG00000012909,ENSBTAG00000032288,ENSBTAG00000031279,ENSBTAG00000017240,ENSBTAG00000047655,ENSBTAG00000016769,ENSBTAG00000009639,ENSBTAG00000005260,ENSBTAG00000040128,ENSBTAG00000014911,ENSBTAG00000044044,ENSBTAG00000044178,ENSBTAG00000006978,ENSBTAG00000014335,ENSBTAG00000007173,ENSBTAG00000015013,ENSBTAG00000002781,ENSBTAG00000019665,ENSBTAG00000009239,ENSBTAG00000006175,…
GO:2000861	regulation of estrogen secretion	biological_process	0.037927	3	11495	4	19402	ENSBTAG00000006175,ENSBTAG00000005260,ENSBTAG00000001321
GO:2000864	regulation of estradiol secretion	biological_process	0.037927	3	11495	4	19402	ENSBTAG00000006175,ENSBTAG00000001321,ENSBTAG00000005260
GO:0035966	response to topologically incorrect protein	biological_process	0.038002	26	11495	85	19402	ENSBTAG00000004284,ENSBTAG00000000184,ENSBTAG00000016830,ENSBTAG00000012866,ENSBTAG00000011419,ENSBTAG00000013244,ENSBTAG00000017514,ENSBTAG00000025441,ENSBTAG00000046671,ENSBTAG00000016401,ENSBTAG00000006616,ENSBTAG00000013162,ENSBTAG00000025413,ENSBTAG00000007662,ENSBTAG00000008794,ENSBTAG00000019685,ENSBTAG00000015716,ENSBTAG00000008703,ENSBTAG00000005574,ENSBTAG00000015169,ENSBTAG00000014349,…
GO:0046390	ribose phosphate biosynthetic process	biological_process	0.038154	46	11495	168	19402	ENSBTAG00000016573,ENSBTAG00000003025,ENSBTAG00000031397,ENSBTAG00000031598,ENSBTAG00000007332,ENSBTAG00000012823,ENSBTAG00000019771,ENSBTAG00000045889,ENSBTAG00000013363,ENSBTAG00000000639,ENSBTAG00000003253,ENSBTAG00000016552,ENSBTAG00000006441,ENSBTAG00000017147,ENSBTAG00000019345,ENSBTAG00000000077,ENSBTAG00000044150,ENSBTAG00000007195,ENSBTAG00000006894,ENSBTAG00000010306,ENSBTAG00000031509,…
GO:0000494	box C/D snoRNA 3'-end processing	biological_process	0.038203	2	11495	2	19402	ENSBTAG00000002579,ENSBTAG00000004657
GO:0033967	box C/D snoRNA metabolic process	biological_process	0.038203	2	11495	2	19402	ENSBTAG00000002579,ENSBTAG00000004657
GO:0034963	box C/D snoRNA processing	biological_process	0.038203	2	11495	2	19402	ENSBTAG00000004657,ENSBTAG00000002579
GO:0050710	negative regulation of cytokine secretion	biological_process	0.038223	13	11495	36	19402	ENSBTAG00000025471,ENSBTAG00000001301,ENSBTAG00000000871,ENSBTAG00000011316,ENSBTAG00000034885,ENSBTAG00000000437,ENSBTAG00000010562,ENSBTAG00000001105,ENSBTAG00000015635,ENSBTAG00000010347,ENSBTAG00000014031,ENSBTAG00000011209,ENSBTAG00000014051
GO:0031509	telomeric heterochromatin assembly	biological_process	0.038366	2	11495	2	19402	ENSBTAG00000024909,ENSBTAG00000024561
GO:1902340	negative regulation of chromosome condensation	biological_process	0.038366	2	11495	2	19402	ENSBTAG00000024909,ENSBTAG00000024561
GO:0009066	aspartate family amino acid metabolic process	biological_process	0.038497	14	11495	39	19402	ENSBTAG00000000492,ENSBTAG00000020698,ENSBTAG00000005403,ENSBTAG00000014805,ENSBTAG00000009641,ENSBTAG00000005530,ENSBTAG00000033367,ENSBTAG00000002052,ENSBTAG00000007946,ENSBTAG00000047216,ENSBTAG00000031814,ENSBTAG00000007172,ENSBTAG00000024311,ENSBTAG00000006910
GO:0031294	lymphocyte costimulation	biological_process	0.038508	8	11495	19	19402	ENSBTAG00000015801,ENSBTAG00000018059,ENSBTAG00000033316,ENSBTAG00000018397,ENSBTAG00000039046,ENSBTAG00000017869,ENSBTAG00000013730,ENSBTAG00000015710
GO:0021539	subthalamus development	biological_process	0.038746	2	11495	2	19402	ENSBTAG00000009479,ENSBTAG00000005691
GO:0043496	regulation of protein homodimerization activity	biological_process	0.038836	7	11495	16	19402	ENSBTAG00000009256,ENSBTAG00000020701,ENSBTAG00000038990,ENSBTAG00000002326,ENSBTAG00000016169,ENSBTAG00000020518,ENSBTAG00000010278
GO:0003203	endocardial cushion morphogenesis	biological_process	0.038885	10	11495	26	19402	ENSBTAG00000015405,ENSBTAG00000013227,ENSBTAG00000047944,ENSBTAG00000005111,ENSBTAG00000015362,ENSBTAG00000012870,ENSBTAG00000003602,ENSBTAG00000019832,ENSBTAG00000000231,ENSBTAG00000046922
GO:0046128	purine ribonucleoside metabolic process	biological_process	0.038926	119	11495	462	19402	ENSBTAG00000004248,ENSBTAG00000016739,ENSBTAG00000006439,ENSBTAG00000002689,ENSBTAG00000002703,ENSBTAG00000022671,ENSBTAG00000018295,ENSBTAG00000011352,ENSBTAG00000004685,ENSBTAG00000012232,ENSBTAG00000019514,ENSBTAG00000001918,ENSBTAG00000011803,ENSBTAG00000030674,ENSBTAG00000020199,ENSBTAG00000013162,ENSBTAG00000009598,ENSBTAG00000021872,ENSBTAG00000002944,ENSBTAG00000007447,ENSBTAG00000001511,…
GO:1900409	positive regulation of cellular response to oxidative stress	biological_process	0.038937	3	11495	4	19402	ENSBTAG00000013244,ENSBTAG00000016761,ENSBTAG00000020518
GO:0009145	purine nucleoside triphosphate biosynthetic process	biological_process	0.03895	16	11495	51	19402	ENSBTAG00000008752,ENSBTAG00000005735,ENSBTAG00000018278,ENSBTAG00000002944,ENSBTAG00000011388,ENSBTAG00000018542,ENSBTAG00000006441,ENSBTAG00000002094,ENSBTAG00000000550,ENSBTAG00000002689,ENSBTAG00000016552,ENSBTAG00000031837,ENSBTAG00000007332,ENSBTAG00000012232,ENSBTAG00000031598,ENSBTAG00000003025
GO:0009206	purine ribonucleoside triphosphate biosynthetic process	biological_process	0.03895	16	11495	51	19402	ENSBTAG00000000550,ENSBTAG00000016552,ENSBTAG00000002689,ENSBTAG00000002094,ENSBTAG00000031837,ENSBTAG00000007332,ENSBTAG00000003025,ENSBTAG00000012232,ENSBTAG00000031598,ENSBTAG00000005735,ENSBTAG00000018278,ENSBTAG00000008752,ENSBTAG00000002944,ENSBTAG00000018542,ENSBTAG00000011388,ENSBTAG00000006441
GO:0090074	negative regulation of protein homodimerization activity	biological_process	0.038964	2	11495	2	19402	ENSBTAG00000009256,ENSBTAG00000016169
GO:0038108	negative regulation of appetite by leptin-mediated signaling pathway	biological_process	0.038999	3	11495	4	19402	ENSBTAG00000034987,ENSBTAG00000007614,ENSBTAG00000014911
GO:0035054	embryonic heart tube anterior/posterior pattern specification	biological_process	0.039137	2	11495	2	19402	ENSBTAG00000004761,ENSBTAG00000005111
GO:0006165	nucleoside diphosphate phosphorylation	biological_process	0.039141	8	11495	19	19402	ENSBTAG00000008752,ENSBTAG00000002689,ENSBTAG00000016552,ENSBTAG00000019979,ENSBTAG00000006305,ENSBTAG00000030674,ENSBTAG00000003025,ENSBTAG00000006075
GO:0050773	regulation of dendrite development	biological_process	0.039222	25	11495	79	19402	ENSBTAG00000045980,ENSBTAG00000009305,ENSBTAG00000008571,ENSBTAG00000002816,ENSBTAG00000015362,ENSBTAG00000047202,ENSBTAG00000013107,ENSBTAG00000038281,ENSBTAG00000015335,ENSBTAG00000031134,ENSBTAG00000016744,ENSBTAG00000036183,ENSBTAG00000020244,ENSBTAG00000040338,ENSBTAG00000018517,ENSBTAG00000012870,ENSBTAG00000011639,ENSBTAG00000020701,ENSBTAG00000020696,ENSBTAG00000006366,ENSBTAG00000012653,…
GO:0051924	regulation of calcium ion transport	biological_process	0.039415	39	11495	135	19402	ENSBTAG00000020136,ENSBTAG00000026732,ENSBTAG00000007104,ENSBTAG00000011103,ENSBTAG00000007431,ENSBTAG00000005603,ENSBTAG00000038849,ENSBTAG00000000730,ENSBTAG00000047719,ENSBTAG00000009615,ENSBTAG00000020031,ENSBTAG00000001687,ENSBTAG00000046671,ENSBTAG00000022000,ENSBTAG00000020199,ENSBTAG00000011500,ENSBTAG00000017869,ENSBTAG00000012931,ENSBTAG00000011227,ENSBTAG00000010909,ENSBTAG00000006899,…
GO:0015985	energy coupled proton transport, down electrochemical gradient	biological_process	0.039446	9	11495	26	19402	ENSBTAG00000006441,ENSBTAG00000012232,ENSBTAG00000007332,ENSBTAG00000018542,ENSBTAG00000011388,ENSBTAG00000002944,ENSBTAG00000018278,ENSBTAG00000005735,ENSBTAG00000000550
GO:0015986	ATP synthesis coupled proton transport	biological_process	0.039446	9	11495	26	19402	ENSBTAG00000000550,ENSBTAG00000018278,ENSBTAG00000005735,ENSBTAG00000002944,ENSBTAG00000018542,ENSBTAG00000007332,ENSBTAG00000011388,ENSBTAG00000006441,ENSBTAG00000012232
GO:0009261	ribonucleotide catabolic process	biological_process	0.039465	88	11495	329	19402	ENSBTAG00000019627,ENSBTAG00000034987,ENSBTAG00000012684,ENSBTAG00000011505,ENSBTAG00000032089,ENSBTAG00000007648,ENSBTAG00000022169,ENSBTAG00000011245,ENSBTAG00000019967,ENSBTAG00000004672,ENSBTAG00000009565,ENSBTAG00000019648,ENSBTAG00000010647,ENSBTAG00000007614,ENSBTAG00000003060,ENSBTAG00000017418,ENSBTAG00000020931,ENSBTAG00000004916,ENSBTAG00000005252,ENSBTAG00000012784,ENSBTAG00000010813,…
GO:0008033	tRNA processing	biological_process	0.039538	33	11495	113	19402	ENSBTAG00000014339,ENSBTAG00000002730,ENSBTAG00000004991,ENSBTAG00000010851,ENSBTAG00000016369,ENSBTAG00000020440,ENSBTAG00000004797,ENSBTAG00000023365,ENSBTAG00000046593,ENSBTAG00000011285,ENSBTAG00000047194,ENSBTAG00000005595,ENSBTAG00000021939,ENSBTAG00000004200,ENSBTAG00000003112,ENSBTAG00000021490,ENSBTAG00000011478,ENSBTAG00000022084,ENSBTAG00000006486,ENSBTAG00000016839,ENSBTAG00000047673,…
GO:0002097	tRNA wobble base modification	biological_process	0.039654	8	11495	19	19402	ENSBTAG00000005595,ENSBTAG00000004200,ENSBTAG00000011478,ENSBTAG00000002730,ENSBTAG00000004991,ENSBTAG00000039212,ENSBTAG00000016839,ENSBTAG00000023365
GO:0071495	cellular response to endogenous stimulus	biological_process	0.039655	189	11495	763	19402	ENSBTAG00000008441,ENSBTAG00000044185,ENSBTAG00000008136,ENSBTAG00000019813,ENSBTAG00000010050,ENSBTAG00000026732,ENSBTAG00000039324,ENSBTAG00000002650,ENSBTAG00000017056,ENSBTAG00000022671,ENSBTAG00000012047,ENSBTAG00000021393,ENSBTAG00000017837,ENSBTAG00000005111,ENSBTAG00000014406,ENSBTAG00000009861,ENSBTAG00000020613,ENSBTAG00000014556,ENSBTAG00000011994,ENSBTAG00000010392,ENSBTAG00000037429,…
GO:0001997	positive regulation of the force of heart contraction by epinephrine-norepinephrine	biological_process	0.039721	2	11495	2	19402	ENSBTAG00000031632,ENSBTAG00000001242
GO:0003099	positive regulation of the force of heart contraction by chemical signal	biological_process	0.039721	2	11495	2	19402	ENSBTAG00000031632,ENSBTAG00000001242
GO:0097194	execution phase of apoptosis	biological_process	0.039752	16	11495	47	19402	ENSBTAG00000005620,ENSBTAG00000012537,ENSBTAG00000019337,ENSBTAG00000017537,ENSBTAG00000011316,ENSBTAG00000014456,ENSBTAG00000035084,ENSBTAG00000038132,ENSBTAG00000010236,ENSBTAG00000013645,ENSBTAG00000018159,ENSBTAG00000017636,ENSBTAG00000005761,ENSBTAG00000000730,ENSBTAG00000000064,ENSBTAG00000014798
GO:0008584	male gonad development	biological_process	0.039767	27	11495	89	19402	ENSBTAG00000047667,ENSBTAG00000017549,ENSBTAG00000003108,ENSBTAG00000015299,ENSBTAG00000009017,ENSBTAG00000013499,ENSBTAG00000007173,ENSBTAG00000009984,ENSBTAG00000007860,ENSBTAG00000040082,ENSBTAG00000004413,ENSBTAG00000010548,ENSBTAG00000002699,ENSBTAG00000033352,ENSBTAG00000006978,ENSBTAG00000024561,ENSBTAG00000002065,ENSBTAG00000016573,ENSBTAG00000021827,ENSBTAG00000018114,ENSBTAG00000024909,…
GO:0010632	regulation of epithelial cell migration	biological_process	0.03977	48	11495	168	19402	ENSBTAG00000003808,ENSBTAG00000045510,ENSBTAG00000017636,ENSBTAG00000005108,ENSBTAG00000012002,ENSBTAG00000021275,ENSBTAG00000005691,ENSBTAG00000004982,ENSBTAG00000006396,ENSBTAG00000014175,ENSBTAG00000008723,ENSBTAG00000020244,ENSBTAG00000015457,ENSBTAG00000006479,ENSBTAG00000001729,ENSBTAG00000016771,ENSBTAG00000021697,ENSBTAG00000010866,ENSBTAG00000012393,ENSBTAG00000020935,ENSBTAG00000008814,…
GO:0001779	natural killer cell differentiation	biological_process	0.039848	8	11495	19	19402	ENSBTAG00000038045,ENSBTAG00000021872,ENSBTAG00000018200,ENSBTAG00000021187,ENSBTAG00000004954,ENSBTAG00000007927,ENSBTAG00000001694,ENSBTAG00000012280
GO:0042482	positive regulation of odontogenesis	biological_process	0.039895	3	11495	4	19402	ENSBTAG00000005111,ENSBTAG00000000283,ENSBTAG00000010562
GO:0006172	ADP biosynthetic process	biological_process	0.039941	3	11495	4	19402	ENSBTAG00000017147,ENSBTAG00000006305,ENSBTAG00000030674
GO:0009136	purine nucleoside diphosphate biosynthetic process	biological_process	0.039941	3	11495	4	19402	ENSBTAG00000030674,ENSBTAG00000006305,ENSBTAG00000017147
GO:0009180	purine ribonucleoside diphosphate biosynthetic process	biological_process	0.039941	3	11495	4	19402	ENSBTAG00000030674,ENSBTAG00000006305,ENSBTAG00000017147
GO:0009188	ribonucleoside diphosphate biosynthetic process	biological_process	0.039941	3	11495	4	19402	ENSBTAG00000030674,ENSBTAG00000006305,ENSBTAG00000017147
GO:0035787	cell migration involved in kidney development	biological_process	0.040001	3	11495	4	19402	ENSBTAG00000021697,ENSBTAG00000014541,ENSBTAG00000019813
GO:0007625	grooming behavior	biological_process	0.040081	6	11495	13	19402	ENSBTAG00000000639,ENSBTAG00000033367,ENSBTAG00000047719,ENSBTAG00000010129,ENSBTAG00000010860,ENSBTAG00000013367
GO:0043628	ncRNA 3'-end processing	biological_process	0.040166	13	11495	37	19402	ENSBTAG00000020440,ENSBTAG00000013045,ENSBTAG00000009757,ENSBTAG00000015758,ENSBTAG00000004657,ENSBTAG00000009685,ENSBTAG00000015559,ENSBTAG00000005683,ENSBTAG00000018329,ENSBTAG00000000642,ENSBTAG00000002579,ENSBTAG00000021939,ENSBTAG00000020795
GO:0071158	positive regulation of cell cycle arrest	biological_process	0.040312	11	11495	30	19402	ENSBTAG00000005812,ENSBTAG00000012344,ENSBTAG00000018159,ENSBTAG00000021187,ENSBTAG00000020031,ENSBTAG00000034885,ENSBTAG00000018730,ENSBTAG00000008353,ENSBTAG00000018381,ENSBTAG00000005107,ENSBTAG00000004879
GO:0000187	activation of MAPK activity	biological_process	0.040336	26	11495	83	19402	ENSBTAG00000002625,ENSBTAG00000024450,ENSBTAG00000012328,ENSBTAG00000032527,ENSBTAG00000009065,ENSBTAG00000001321,ENSBTAG00000023947,ENSBTAG00000016260,ENSBTAG00000004052,ENSBTAG00000006665,ENSBTAG00000026732,ENSBTAG00000005111,ENSBTAG00000025471,ENSBTAG00000009654,ENSBTAG00000018854,ENSBTAG00000012219,ENSBTAG00000047495,ENSBTAG00000000570,ENSBTAG00000006616,ENSBTAG00000002699,ENSBTAG00000044181,…
GO:0019219	regulation of nucleobase-containing compound metabolic process	biological_process	0.040338	790	11495	3438	19402	ENSBTAG00000013162,ENSBTAG00000015272,ENSBTAG00000013955,ENSBTAG00000006370,ENSBTAG00000014766,ENSBTAG00000007167,ENSBTAG00000012020,ENSBTAG00000008571,ENSBTAG00000023885,ENSBTAG00000021916,ENSBTAG00000034332,ENSBTAG00000020865,ENSBTAG00000015475,ENSBTAG00000003186,ENSBTAG00000006366,ENSBTAG00000007740,ENSBTAG00000001697,ENSBTAG00000037526,ENSBTAG00000003456,ENSBTAG00000002710,ENSBTAG00000008719,…
GO:0034766	negative regulation of ion transmembrane transport	biological_process	0.040355	7	11495	16	19402	ENSBTAG00000017869,ENSBTAG00000000871,ENSBTAG00000017636,ENSBTAG00000017042,ENSBTAG00000001400,ENSBTAG00000010909,ENSBTAG00000004078
GO:0071345	cellular response to cytokine stimulus	biological_process	0.04037	120	11495	492	19402	ENSBTAG00000012774,ENSBTAG00000004344,ENSBTAG00000017869,ENSBTAG00000009727,ENSBTAG00000014911,ENSBTAG00000000009,ENSBTAG00000007558,ENSBTAG00000012899,ENSBTAG00000003553,ENSBTAG00000012544,ENSBTAG00000011770,ENSBTAG00000015708,ENSBTAG00000030182,ENSBTAG00000002075,ENSBTAG00000017537,ENSBTAG00000019665,ENSBTAG00000011699,ENSBTAG00000006193,ENSBTAG00000031837,ENSBTAG00000016246,ENSBTAG00000004386,…
GO:0046320	regulation of fatty acid oxidation	biological_process	0.040384	8	11495	19	19402	ENSBTAG00000046922,ENSBTAG00000038845,ENSBTAG00000014069,ENSBTAG00000038043,ENSBTAG00000003072,ENSBTAG00000017636,ENSBTAG00000001400,ENSBTAG00000004248
GO:0090342	regulation of cell aging	biological_process	0.040623	13	11495	36	19402	ENSBTAG00000001511,ENSBTAG00000000892,ENSBTAG00000000231,ENSBTAG00000046922,ENSBTAG00000004749,ENSBTAG00000017574,ENSBTAG00000021193,ENSBTAG00000031387,ENSBTAG00000012567,ENSBTAG00000044178,ENSBTAG00000013029,ENSBTAG00000009047,ENSBTAG00000016771
GO:0032386	regulation of intracellular transport	biological_process	0.040818	80	11495	302	19402	ENSBTAG00000010812,ENSBTAG00000002080,ENSBTAG00000007501,ENSBTAG00000002953,ENSBTAG00000017081,ENSBTAG00000010347,ENSBTAG00000008719,ENSBTAG00000014609,ENSBTAG00000021595,ENSBTAG00000019648,ENSBTAG00000014611,ENSBTAG00000018035,ENSBTAG00000019627,ENSBTAG00000014798,ENSBTAG00000003430,ENSBTAG00000004672,ENSBTAG00000030670,ENSBTAG00000006995,ENSBTAG00000006611,ENSBTAG00000001744,ENSBTAG00000004429,…
GO:0009256	10-formyltetrahydrofolate metabolic process	biological_process	0.040823	3	11495	4	19402	ENSBTAG00000006326,ENSBTAG00000009846,ENSBTAG00000009641
GO:0006624	vacuolar protein processing	biological_process	0.040833	2	11495	2	19402	ENSBTAG00000002327,ENSBTAG00000046979
GO:0034641	cellular nitrogen compound metabolic process	biological_process	0.040857	1196	11495	5296	19402	ENSBTAG00000010311,ENSBTAG00000021251,ENSBTAG00000007728,ENSBTAG00000014803,ENSBTAG00000046671,ENSBTAG00000004749,ENSBTAG00000021939,ENSBTAG00000002944,ENSBTAG00000016981,ENSBTAG00000005055,ENSBTAG00000016760,ENSBTAG00000010562,ENSBTAG00000011885,ENSBTAG00000001086,ENSBTAG00000020780,ENSBTAG00000013830,ENSBTAG00000010647,ENSBTAG00000039313,ENSBTAG00000017255,ENSBTAG00000013866,ENSBTAG00000026754,…
GO:0090403	oxidative stress-induced premature senescence	biological_process	0.040942	3	11495	4	19402	ENSBTAG00000013029,ENSBTAG00000032515,ENSBTAG00000002940
GO:0050767	regulation of neurogenesis	biological_process	0.041147	130	11495	513	19402	ENSBTAG00000015335,ENSBTAG00000018563,ENSBTAG00000010532,ENSBTAG00000005723,ENSBTAG00000016984,ENSBTAG00000040338,ENSBTAG00000004555,ENSBTAG00000011851,ENSBTAG00000020701,ENSBTAG00000008028,ENSBTAG00000030575,ENSBTAG00000003779,ENSBTAG00000007860,ENSBTAG00000000113,ENSBTAG00000045902,ENSBTAG00000010361,ENSBTAG00000007393,ENSBTAG00000016462,ENSBTAG00000022927,ENSBTAG00000012119,ENSBTAG00000047202,…
GO:0006400	tRNA modification	biological_process	0.041336	24	11495	78	19402	ENSBTAG00000039212,ENSBTAG00000008646,ENSBTAG00000011285,ENSBTAG00000047194,ENSBTAG00000019238,ENSBTAG00000021490,ENSBTAG00000015466,ENSBTAG00000005595,ENSBTAG00000013832,ENSBTAG00000004200,ENSBTAG00000003112,ENSBTAG00000000197,ENSBTAG00000010851,ENSBTAG00000004797,ENSBTAG00000047673,ENSBTAG00000023365,ENSBTAG00000016839,ENSBTAG00000011478,ENSBTAG00000014339,ENSBTAG00000002730,ENSBTAG00000022084,…
GO:0003208	cardiac ventricle morphogenesis	biological_process	0.041482	20	11495	62	19402	ENSBTAG00000019832,ENSBTAG00000018035,ENSBTAG00000018563,ENSBTAG00000004761,ENSBTAG00000021396,ENSBTAG00000016514,ENSBTAG00000020701,ENSBTAG00000004555,ENSBTAG00000044123,ENSBTAG00000021217,ENSBTAG00000000992,ENSBTAG00000010361,ENSBTAG00000020935,ENSBTAG00000000231,ENSBTAG00000047231,ENSBTAG00000003602,ENSBTAG00000000009,ENSBTAG00000006138,ENSBTAG00000014675,ENSBTAG00000004150
GO:2000147	positive regulation of cell motility	biological_process	0.041516	94	11495	361	19402	ENSBTAG00000001826,ENSBTAG00000011156,ENSBTAG00000007431,ENSBTAG00000037686,ENSBTAG00000013063,ENSBTAG00000046922,ENSBTAG00000002804,ENSBTAG00000024000,ENSBTAG00000006138,ENSBTAG00000010223,ENSBTAG00000000009,ENSBTAG00000017869,ENSBTAG00000010138,ENSBTAG00000017266,ENSBTAG00000000113,ENSBTAG00000014495,ENSBTAG00000020148,ENSBTAG00000045980,ENSBTAG00000013753,ENSBTAG00000007173,ENSBTAG00000026275,…
GO:0015865	purine nucleotide transport	biological_process	0.041887	6	11495	13	19402	ENSBTAG00000020512,ENSBTAG00000012826,ENSBTAG00000001835,ENSBTAG00000006200,ENSBTAG00000010858,ENSBTAG00000008076
GO:0042368	vitamin D biosynthetic process	biological_process	0.041951	5	11495	10	19402	ENSBTAG00000025471,ENSBTAG00000010419,ENSBTAG00000013227,ENSBTAG00000016414,ENSBTAG00000001321
GO:0060574	intestinal epithelial cell maturation	biological_process	0.042047	2	11495	2	19402	ENSBTAG00000020935,ENSBTAG00000012211
GO:0048863	stem cell differentiation	biological_process	0.042125	89	11495	340	19402	ENSBTAG00000003553,ENSBTAG00000013905,ENSBTAG00000022484,ENSBTAG00000005082,ENSBTAG00000001209,ENSBTAG00000007860,ENSBTAG00000005780,ENSBTAG00000018423,ENSBTAG00000007173,ENSBTAG00000014882,ENSBTAG00000009727,ENSBTAG00000010138,ENSBTAG00000006138,ENSBTAG00000007818,ENSBTAG00000014058,ENSBTAG00000046922,ENSBTAG00000018563,ENSBTAG00000011580,ENSBTAG00000027017,ENSBTAG00000020701,ENSBTAG00000009726,…
GO:0006890	retrograde vesicle-mediated transport, Golgi to ER	biological_process	0.042162	14	11495	39	19402	ENSBTAG00000000025,ENSBTAG00000006740,ENSBTAG00000016069,ENSBTAG00000009307,ENSBTAG00000017907,ENSBTAG00000008302,ENSBTAG00000001224,ENSBTAG00000001744,ENSBTAG00000046549,ENSBTAG00000015955,ENSBTAG00000001349,ENSBTAG00000007962,ENSBTAG00000014843,ENSBTAG00000004333
GO:1901671	positive regulation of superoxide dismutase activity	biological_process	0.042169	2	11495	2	19402	ENSBTAG00000020518,ENSBTAG00000025471
GO:0032984	macromolecular complex disassembly	biological_process	0.042183	40	11495	139	19402	ENSBTAG00000021576,ENSBTAG00000015308,ENSBTAG00000021275,ENSBTAG00000034992,ENSBTAG00000026283,ENSBTAG00000011463,ENSBTAG00000020099,ENSBTAG00000004732,ENSBTAG00000007636,ENSBTAG00000020194,ENSBTAG00000025471,ENSBTAG00000009696,XLOC_045435,ENSBTAG00000006007,ENSBTAG00000000369,ENSBTAG00000019854,ENSBTAG00000004617,ENSBTAG00000003265,ENSBTAG00000031567,ENSBTAG00000008088,ENSBTAG00000004751,ENSBTAG…
GO:0044788	modulation by host of viral process	biological_process	0.042256	5	11495	10	19402	ENSBTAG00000017279,ENSBTAG00000013162,ENSBTAG00000009615,ENSBTAG00000013905,ENSBTAG00000019700
GO:0001525	angiogenesis	biological_process	0.042281	91	11495	349	19402	ENSBTAG00000007094,ENSBTAG00000018563,ENSBTAG00000015335,ENSBTAG00000017280,ENSBTAG00000008448,ENSBTAG00000006835,ENSBTAG00000009615,ENSBTAG00000015377,ENSBTAG00000037686,ENSBTAG00000001826,ENSBTAG00000013419,ENSBTAG00000013063,ENSBTAG00000004052,ENSBTAG00000045902,ENSBTAG00000010361,ENSBTAG00000020148,ENSBTAG00000016462,ENSBTAG00000017537,ENSBTAG00000000184,ENSBTAG00000014911,ENSBTAG00000013108,…
GO:1901215	negative regulation of neuron death	biological_process	0.042321	34	11495	116	19402	ENSBTAG00000005426,ENSBTAG00000003060,ENSBTAG00000020742,ENSBTAG00000046979,ENSBTAG00000019114,ENSBTAG00000018854,ENSBTAG00000014270,ENSBTAG00000020935,ENSBTAG00000020518,ENSBTAG00000015217,ENSBTAG00000021949,ENSBTAG00000008134,ENSBTAG00000033153,ENSBTAG00000015796,ENSBTAG00000016260,ENSBTAG00000010634,ENSBTAG00000015361,ENSBTAG00000001694,ENSBTAG00000014611,ENSBTAG00000046671,ENSBTAG00000021997,…
GO:1901566	organonitrogen compound biosynthetic process	biological_process	0.042339	126	11495	502	19402	ENSBTAG00000020023,ENSBTAG00000010306,ENSBTAG00000031509,ENSBTAG00000007195,ENSBTAG00000026768,ENSBTAG00000047129,ENSBTAG00000008752,ENSBTAG00000000212,ENSBTAG00000003529,ENSBTAG00000004256,ENSBTAG00000008619,ENSBTAG00000012252,ENSBTAG00000017147,ENSBTAG00000000492,ENSBTAG00000006441,ENSBTAG00000044150,ENSBTAG00000016950,ENSBTAG00000000077,ENSBTAG00000047330,ENSBTAG00000019345,ENSBTAG00000017672,…
GO:0044783	G1 DNA damage checkpoint	biological_process	0.042517	7	11495	16	19402	ENSBTAG00000018159,ENSBTAG00000005107,ENSBTAG00000002226,ENSBTAG00000017514,ENSBTAG00000008353,ENSBTAG00000014079,ENSBTAG00000012344
GO:0045583	regulation of cytotoxic T cell differentiation	biological_process	0.042519	2	11495	2	19402	ENSBTAG00000046266,ENSBTAG00000003094
GO:0045585	positive regulation of cytotoxic T cell differentiation	biological_process	0.042519	2	11495	2	19402	ENSBTAG00000003094,ENSBTAG00000046266
GO:0050766	positive regulation of phagocytosis	biological_process	0.042608	12	11495	33	19402	ENSBTAG00000006536,ENSBTAG00000007049,ENSBTAG00000020566,ENSBTAG00000002902,ENSBTAG00000039520,ENSBTAG00000025471,ENSBTAG00000023032,ENSBTAG00000001321,ENSBTAG00000017280,ENSBTAG00000015520,ENSBTAG00000000962,ENSBTAG00000009012
GO:0072275	metanephric glomerulus morphogenesis	biological_process	0.042787	2	11495	2	19402	ENSBTAG00000021827,ENSBTAG00000007173
GO:0072276	metanephric glomerulus vasculature morphogenesis	biological_process	0.042787	2	11495	2	19402	ENSBTAG00000007173,ENSBTAG00000021827
GO:0072277	metanephric glomerular capillary formation	biological_process	0.042787	2	11495	2	19402	ENSBTAG00000021827,ENSBTAG00000007173
GO:0046661	male sex differentiation	biological_process	0.042798	32	11495	109	19402	ENSBTAG00000013330,ENSBTAG00000011459,ENSBTAG00000018563,ENSBTAG00000021827,ENSBTAG00000022671,ENSBTAG00000004555,ENSBTAG00000007173,ENSBTAG00000004413,ENSBTAG00000007860,ENSBTAG00000040082,ENSBTAG00000017549,ENSBTAG00000015299,ENSBTAG00000006978,ENSBTAG00000004688,ENSBTAG00000002699,ENSBTAG00000018114,ENSBTAG00000018035,ENSBTAG00000024909,ENSBTAG00000016573,ENSBTAG00000012870,ENSBTAG00000016867,…
GO:0000381	regulation of alternative mRNA splicing, via spliceosome	biological_process	0.0428	19	11495	59	19402	ENSBTAG00000031846,ENSBTAG00000002641,ENSBTAG00000007321,ENSBTAG00000018423,ENSBTAG00000006280,ENSBTAG00000031688,ENSBTAG00000006330,ENSBTAG00000021951,ENSBTAG00000014766,ENSBTAG00000018313,ENSBTAG00000040006,ENSBTAG00000008527,ENSBTAG00000024095,ENSBTAG00000047652,ENSBTAG00000008369,ENSBTAG00000020125,ENSBTAG00000001697,ENSBTAG00000012555,ENSBTAG00000009542
GO:0071586	CAAX-box protein processing	biological_process	0.042988	2	11495	2	19402	ENSBTAG00000044178,ENSBTAG00000019696
GO:0080120	CAAX-box protein maturation	biological_process	0.042988	2	11495	2	19402	ENSBTAG00000044178,ENSBTAG00000019696
GO:0021984	adenohypophysis development	biological_process	0.04302	6	11495	13	19402	ENSBTAG00000005691,ENSBTAG00000010860,ENSBTAG00000016234,ENSBTAG00000015843,ENSBTAG00000005111,ENSBTAG00000022671
GO:0042118	endothelial cell activation	biological_process	0.04303	4	11495	7	19402	ENSBTAG00000033304,ENSBTAG00000016462,ENSBTAG00000010866,ENSBTAG00000018035
GO:0034764	positive regulation of transmembrane transport	biological_process	0.043107	8	11495	19	19402	ENSBTAG00000021697,ENSBTAG00000020136,ENSBTAG00000001687,ENSBTAG00000004078,ENSBTAG00000000730,ENSBTAG00000007943,ENSBTAG00000002902,ENSBTAG00000002326
GO:0060349	bone morphogenesis	biological_process	0.043234	30	11495	100	19402	ENSBTAG00000003669,ENSBTAG00000020701,ENSBTAG00000006877,ENSBTAG00000006324,ENSBTAG00000020056,ENSBTAG00000004826,ENSBTAG00000003253,ENSBTAG00000011761,ENSBTAG00000046922,ENSBTAG00000000033,ENSBTAG00000013213,ENSBTAG00000018563,ENSBTAG00000015366,ENSBTAG00000019081,ENSBTAG00000004287,ENSBTAG00000019832,ENSBTAG00000018303,ENSBTAG00000001471,ENSBTAG00000021844,ENSBTAG00000009615,ENSBTAG00000014809,…
GO:0016042	lipid catabolic process	biological_process	0.043261	67	11495	248	19402	ENSBTAG00000014911,ENSBTAG00000003809,ENSBTAG00000016877,ENSBTAG00000006978,ENSBTAG00000005709,ENSBTAG00000017490,ENSBTAG00000013942,ENSBTAG00000021522,ENSBTAG00000013367,ENSBTAG00000008009,ENSBTAG00000012909,ENSBTAG00000019040,ENSBTAG00000012060,ENSBTAG00000046922,ENSBTAG00000032137,ENSBTAG00000038845,ENSBTAG00000008505,ENSBTAG00000005260,ENSBTAG00000004418,ENSBTAG00000030434,ENSBTAG00000003529,…
GO:0032835	glomerulus development	biological_process	0.043296	16	11495	47	19402	ENSBTAG00000043971,ENSBTAG00000021827,ENSBTAG00000020701,ENSBTAG00000014051,ENSBTAG00000008113,ENSBTAG00000019813,ENSBTAG00000014614,ENSBTAG00000007916,ENSBTAG00000006611,ENSBTAG00000007173,ENSBTAG00000022635,ENSBTAG00000000570,ENSBTAG00000010562,ENSBTAG00000012066,ENSBTAG00000015362,ENSBTAG00000021697
GO:0016051	carbohydrate biosynthetic process	biological_process	0.043453	42	11495	150	19402	ENSBTAG00000021697,ENSBTAG00000011934,ENSBTAG00000047129,ENSBTAG00000014393,ENSBTAG00000019180,ENSBTAG00000046750,ENSBTAG00000019782,ENSBTAG00000031631,ENSBTAG00000001936,ENSBTAG00000002951,ENSBTAG00000014082,ENSBTAG00000025496,ENSBTAG00000026748,ENSBTAG00000019700,ENSBTAG00000000497,ENSBTAG00000000134,ENSBTAG00000017672,ENSBTAG00000006491,ENSBTAG00000017636,ENSBTAG00000046156,ENSBTAG00000016573,…
GO:0070124	mitochondrial translational initiation	biological_process	0.043624	2	11495	2	19402	ENSBTAG00000015481,ENSBTAG00000020530
GO:0002514	B cell tolerance induction	biological_process	0.04372	2	11495	2	19402	ENSBTAG00000007916,ENSBTAG00000019832
GO:0002661	regulation of B cell tolerance induction	biological_process	0.04372	2	11495	2	19402	ENSBTAG00000019832,ENSBTAG00000007916
GO:0002663	positive regulation of B cell tolerance induction	biological_process	0.04372	2	11495	2	19402	ENSBTAG00000019832,ENSBTAG00000007916
GO:0043931	ossification involved in bone maturation	biological_process	0.043845	7	11495	16	19402	ENSBTAG00000000033,ENSBTAG00000005111,ENSBTAG00000002902,ENSBTAG00000003345,ENSBTAG00000022244,ENSBTAG00000006999,ENSBTAG00000015405
GO:0070977	bone maturation	biological_process	0.043845	7	11495	16	19402	ENSBTAG00000000033,ENSBTAG00000005111,ENSBTAG00000003345,ENSBTAG00000002902,ENSBTAG00000015405,ENSBTAG00000022244,ENSBTAG00000006999
GO:0031989	bombesin receptor signaling pathway	biological_process	0.043873	2	11495	2	19402	ENSBTAG00000043954,ENSBTAG00000005616
GO:0010224	response to UV-B	biological_process	0.044003	6	11495	13	19402	ENSBTAG00000015150,ENSBTAG00000011639,ENSBTAG00000032527,ENSBTAG00000020999,ENSBTAG00000002075,ENSBTAG00000007362
GO:0044794	positive regulation by host of viral process	biological_process	0.044038	4	11495	7	19402	ENSBTAG00000009615,ENSBTAG00000019700,ENSBTAG00000013905,ENSBTAG00000017279
GO:0010470	regulation of gastrulation	biological_process	0.044624	14	11495	41	19402	ENSBTAG00000019648,ENSBTAG00000025471,ENSBTAG00000019665,ENSBTAG00000001209,ENSBTAG00000018563,ENSBTAG00000000231,ENSBTAG00000001321,ENSBTAG00000011580,ENSBTAG00000019627,ENSBTAG00000008113,ENSBTAG00000019813,ENSBTAG00000015362,ENSBTAG00000016197,ENSBTAG00000015457
GO:0097178	ruffle assembly	biological_process	0.044985	12	11495	33	19402	ENSBTAG00000000962,ENSBTAG00000004672,ENSBTAG00000010976,ENSBTAG00000022147,ENSBTAG00000017869,ENSBTAG00000008579,ENSBTAG00000000369,ENSBTAG00000045980,ENSBTAG00000011994,ENSBTAG00000007993,ENSBTAG00000013143,ENSBTAG00000009512
GO:0071228	cellular response to tumor cell	biological_process	0.045208	2	11495	2	19402	ENSBTAG00000020060,ENSBTAG00000014078
GO:1901224	positive regulation of NIK/NF-kappaB cascade	biological_process	0.04529	14	11495	41	19402	ENSBTAG00000024772,ENSBTAG00000012684,ENSBTAG00000033304,ENSBTAG00000000277,ENSBTAG00000010971,ENSBTAG00000001826,ENSBTAG00000015032,ENSBTAG00000025471,ENSBTAG00000000696,ENSBTAG00000008703,ENSBTAG00000037389,ENSBTAG00000036287,ENSBTAG00000001321,ENSBTAG00000005620
GO:0045862	positive regulation of proteolysis	biological_process	0.045299	31	11495	104	19402	ENSBTAG00000008868,ENSBTAG00000009023,ENSBTAG00000017636,ENSBTAG00000005565,ENSBTAG00000026283,ENSBTAG00000012206,ENSBTAG00000017007,ENSBTAG00000004982,ENSBTAG00000010543,ENSBTAG00000005564,ENSBTAG00000016260,ENSBTAG00000015027,ENSBTAG00000001321,ENSBTAG00000036183,ENSBTAG00000005574,ENSBTAG00000009055,ENSBTAG00000024928,ENSBTAG00000019648,ENSBTAG00000046712,ENSBTAG00000016813,ENSBTAG00000008330,…
GO:0034767	positive regulation of ion transmembrane transport	biological_process	0.045421	7	11495	16	19402	ENSBTAG00000002902,ENSBTAG00000020136,ENSBTAG00000001687,ENSBTAG00000021697,ENSBTAG00000002326,ENSBTAG00000000730,ENSBTAG00000004078
GO:0050665	hydrogen peroxide biosynthetic process	biological_process	0.045525	4	11495	7	19402	ENSBTAG00000016246,ENSBTAG00000016234,ENSBTAG00000018854,ENSBTAG00000019953
GO:1902231	positive regulation of intrinsic apoptotic signaling pathway in response to DNA damage	biological_process	0.04555	4	11495	7	19402	ENSBTAG00000005620,ENSBTAG00000000753,ENSBTAG00000004147,ENSBTAG00000012344
GO:0044703	multi-organism reproductive process	biological_process	0.045797	34	11495	118	19402	ENSBTAG00000024909,ENSBTAG00000018114,ENSBTAG00000012328,ENSBTAG00000033367,ENSBTAG00000012046,ENSBTAG00000017636,ENSBTAG00000008731,ENSBTAG00000003430,ENSBTAG00000045779,ENSBTAG00000019267,ENSBTAG00000016414,ENSBTAG00000019337,ENSBTAG00000005043,ENSBTAG00000018854,ENSBTAG00000001006,ENSBTAG00000000076,ENSBTAG00000013029,ENSBTAG00000024561,ENSBTAG00000026768,ENSBTAG00000010306,ENSBTAG00000000060,…
GO:1901068	guanosine-containing compound metabolic process	biological_process	0.045897	91	11495	344	19402	ENSBTAG00000004916,ENSBTAG00000012784,ENSBTAG00000017418,ENSBTAG00000020931,ENSBTAG00000003060,ENSBTAG00000027924,ENSBTAG00000008497,ENSBTAG00000020566,ENSBTAG00000016504,ENSBTAG00000000333,ENSBTAG00000004672,ENSBTAG00000011245,ENSBTAG00000019967,ENSBTAG00000022169,ENSBTAG00000009565,ENSBTAG00000032089,ENSBTAG00000007648,ENSBTAG00000011505,ENSBTAG00000019627,ENSBTAG00000034987,ENSBTAG00000012684,…
GO:0072606	interleukin-8 secretion	biological_process	0.045972	9	11495	23	19402	ENSBTAG00000002951,ENSBTAG00000001105,ENSBTAG00000015032,ENSBTAG00000014911,ENSBTAG00000006894,ENSBTAG00000016720,ENSBTAG00000013907,ENSBTAG00000014031,ENSBTAG00000020199
GO:0006152	purine nucleoside catabolic process	biological_process	0.046091	87	11495	327	19402	ENSBTAG00000001657,ENSBTAG00000045500,ENSBTAG00000014691,ENSBTAG00000007080,ENSBTAG00000026481,ENSBTAG00000027446,ENSBTAG00000019550,ENSBTAG00000009438,ENSBTAG00000004305,ENSBTAG00000001242,ENSBTAG00000001952,ENSBTAG00000046975,ENSBTAG00000010161,ENSBTAG00000009714,ENSBTAG00000015543,ENSBTAG00000003075,ENSBTAG00000032289,ENSBTAG00000001283,ENSBTAG00000016260,ENSBTAG00000026275,ENSBTAG00000011619,…
GO:0046130	purine ribonucleoside catabolic process	biological_process	0.046091	87	11495	327	19402	ENSBTAG00000019550,ENSBTAG00000009438,ENSBTAG00000026481,ENSBTAG00000007080,ENSBTAG00000027446,ENSBTAG00000014691,ENSBTAG00000001242,ENSBTAG00000004305,ENSBTAG00000045500,ENSBTAG00000001657,ENSBTAG00000012724,ENSBTAG00000016260,ENSBTAG00000026275,ENSBTAG00000011619,ENSBTAG00000015381,ENSBTAG00000010971,ENSBTAG00000001815,ENSBTAG00000014007,ENSBTAG00000005108,ENSBTAG00000001952,ENSBTAG00000046975,…
GO:0072102	glomerulus morphogenesis	biological_process	0.046127	4	11495	7	19402	ENSBTAG00000007173,ENSBTAG00000020701,ENSBTAG00000021827,ENSBTAG00000043971
GO:2000251	positive regulation of actin cytoskeleton reorganization	biological_process	0.046317	6	11495	13	19402	ENSBTAG00000021462,ENSBTAG00000019181,ENSBTAG00000020148,ENSBTAG00000000962,ENSBTAG00000010223,ENSBTAG00000019044
GO:0042775	mitochondrial ATP synthesis coupled electron transport	biological_process	0.046489	17	11495	56	19402	ENSBTAG00000018542,ENSBTAG00000009479,ENSBTAG00000039555,ENSBTAG00000012788,ENSBTAG00000020405,ENSBTAG00000002203,ENSBTAG00000046786,ENSBTAG00000040564,ENSBTAG00000014592,ENSBTAG00000005907,ENSBTAG00000012232,ENSBTAG00000000091,ENSBTAG00000009914,ENSBTAG00000008020,ENSBTAG00000017267,ENSBTAG00000039522,ENSBTAG00000001521
GO:0042596	fear response	biological_process	0.046763	11	11495	30	19402	ENSBTAG00000005234,ENSBTAG00000003443,ENSBTAG00000030179,ENSBTAG00000007740,ENSBTAG00000008371,ENSBTAG00000020701,ENSBTAG00000001242,ENSBTAG00000009522,ENSBTAG00000047719,ENSBTAG00000003392,ENSBTAG00000033153
GO:0001816	cytokine production	biological_process	0.046765	130	11495	516	19402	ENSBTAG00000031231,ENSBTAG00000021396,ENSBTAG00000046922,ENSBTAG00000017280,ENSBTAG00000004505,ENSBTAG00000004386,ENSBTAG00000032515,ENSBTAG00000030182,ENSBTAG00000004284,ENSBTAG00000001105,ENSBTAG00000000113,ENSBTAG00000011388,ENSBTAG00000007916,ENSBTAG00000011374,ENSBTAG00000014911,ENSBTAG00000020674,ENSBTAG00000008703,ENSBTAG00000012328,ENSBTAG00000001321,ENSBTAG00000020518,ENSBTAG00000034885,…
GO:0060179	male mating behavior	biological_process	0.046767	2	11495	2	19402	ENSBTAG00000047202,ENSBTAG00000001315
GO:0070997	neuron death	biological_process	0.046877	52	11495	189	19402	ENSBTAG00000010634,ENSBTAG00000031544,ENSBTAG00000020518,ENSBTAG00000021949,ENSBTAG00000033153,ENSBTAG00000008134,ENSBTAG00000015217,ENSBTAG00000016260,ENSBTAG00000015796,ENSBTAG00000001321,ENSBTAG00000014611,ENSBTAG00000001694,ENSBTAG00000009065,ENSBTAG00000015361,ENSBTAG00000008963,ENSBTAG00000008816,ENSBTAG00000020742,ENSBTAG00000017486,ENSBTAG00000005426,ENSBTAG00000003060,ENSBTAG00000020935,…
GO:0009110	vitamin biosynthetic process	biological_process	0.046962	9	11495	23	19402	ENSBTAG00000010419,ENSBTAG00000025471,ENSBTAG00000016414,ENSBTAG00000019345,ENSBTAG00000000559,ENSBTAG00000001321,ENSBTAG00000013227,ENSBTAG00000026748,ENSBTAG00000000497
GO:1901564	organonitrogen compound metabolic process	biological_process	0.047044	333	11495	1389	19402	ENSBTAG00000021961,ENSBTAG00000032289,ENSBTAG00000045889,ENSBTAG00000001283,ENSBTAG00000003564,ENSBTAG00000009641,ENSBTAG00000001321,ENSBTAG00000016260,ENSBTAG00000031500,ENSBTAG00000005364,ENSBTAG00000003000,ENSBTAG00000011239,ENSBTAG00000047216,ENSBTAG00000018854,ENSBTAG00000045500,ENSBTAG00000016269,ENSBTAG00000005975,ENSBTAG00000012252,ENSBTAG00000002706,ENSBTAG00000016967,ENSBTAG00000044150,…
GO:0003151	outflow tract morphogenesis	biological_process	0.047088	19	11495	60	19402	ENSBTAG00000020701,ENSBTAG00000044123,ENSBTAG00000004555,ENSBTAG00000011971,ENSBTAG00000013793,ENSBTAG00000019832,ENSBTAG00000003075,ENSBTAG00000004761,ENSBTAG00000018563,ENSBTAG00000046922,ENSBTAG00000006138,ENSBTAG00000006999,ENSBTAG00000006720,ENSBTAG00000002107,ENSBTAG00000020935,ENSBTAG00000020590,ENSBTAG00000000231,ENSBTAG00000003602,ENSBTAG00000000696
GO:0032504	multicellular organism reproduction	biological_process	0.047122	130	11495	520	19402	ENSBTAG00000009017,ENSBTAG00000045779,ENSBTAG00000018845,ENSBTAG00000009984,ENSBTAG00000002822,ENSBTAG00000016265,ENSBTAG00000016573,ENSBTAG00000018035,ENSBTAG00000020340,ENSBTAG00000033367,ENSBTAG00000047323,ENSBTAG00000043979,ENSBTAG00000000023,ENSBTAG00000018991,ENSBTAG00000021921,ENSBTAG00000001511,ENSBTAG00000010662,ENSBTAG00000020402,ENSBTAG00000004488,ENSBTAG00000005870,ENSBTAG00000016758,…
GO:0019543	propionate catabolic process	biological_process	0.047143	2	11495	2	19402	ENSBTAG00000001936,ENSBTAG00000011934
GO:0046327	glycerol biosynthetic process from pyruvate	biological_process	0.047143	2	11495	2	19402	ENSBTAG00000001936,ENSBTAG00000011934
GO:0072522	purine-containing compound biosynthetic process	biological_process	0.047518	45	11495	166	19402	ENSBTAG00000000077,ENSBTAG00000017147,ENSBTAG00000006441,ENSBTAG00000005735,ENSBTAG00000026003,ENSBTAG00000008752,ENSBTAG00000006894,ENSBTAG00000010306,ENSBTAG00000031509,ENSBTAG00000007195,ENSBTAG00000027438,ENSBTAG00000012823,ENSBTAG00000019771,ENSBTAG00000007332,ENSBTAG00000009641,ENSBTAG00000000639,ENSBTAG00000045889,ENSBTAG00000013363,ENSBTAG00000031397,ENSBTAG00000016573,ENSBTAG00000003025,…
GO:1901888	regulation of cell junction assembly	biological_process	0.047679	18	11495	54	19402	ENSBTAG00000010050,ENSBTAG00000013063,ENSBTAG00000019627,ENSBTAG00000022671,ENSBTAG00000010971,ENSBTAG00000015147,ENSBTAG00000008967,ENSBTAG00000013227,ENSBTAG00000003923,ENSBTAG00000001209,ENSBTAG00000020417,ENSBTAG00000008579,ENSBTAG00000001017,ENSBTAG00000020148,ENSBTAG00000046763,ENSBTAG00000005780,ENSBTAG00000011356,ENSBTAG00000007993
GO:0090128	regulation of synapse maturation	biological_process	0.047799	5	11495	10	19402	ENSBTAG00000006366,ENSBTAG00000009819,ENSBTAG00000003675,ENSBTAG00000012653,ENSBTAG00000020688
GO:0031943	regulation of glucocorticoid metabolic process	biological_process	0.047834	4	11495	7	19402	ENSBTAG00000012870,ENSBTAG00000022671,ENSBTAG00000005111,ENSBTAG00000017240
GO:0061098	positive regulation of protein tyrosine kinase activity	biological_process	0.04785	12	11495	33	19402	ENSBTAG00000020244,ENSBTAG00000032527,ENSBTAG00000012328,ENSBTAG00000003075,ENSBTAG00000012393,ENSBTAG00000006616,ENSBTAG00000014555,ENSBTAG00000004052,ENSBTAG00000021697,ENSBTAG00000013096,ENSBTAG00000004150,ENSBTAG00000039046
GO:0051043	regulation of membrane protein ectodomain proteolysis	biological_process	0.047873	8	11495	20	19402	ENSBTAG00000025471,ENSBTAG00000005043,ENSBTAG00000024928,ENSBTAG00000020638,ENSBTAG00000001321,ENSBTAG00000004982,ENSBTAG00000012206,ENSBTAG00000016813
GO:0033864	positive regulation of NAD(P)H oxidase activity	biological_process	0.047892	2	11495	2	19402	ENSBTAG00000019345,ENSBTAG00000020518
GO:0071462	cellular response to water stimulus	biological_process	0.047935	2	11495	2	19402	ENSBTAG00000008374,ENSBTAG00000020031
GO:0055002	striated muscle cell development	biological_process	0.047936	55	11495	201	19402	ENSBTAG00000009307,ENSBTAG00000040338,ENSBTAG00000014575,ENSBTAG00000031632,ENSBTAG00000013107,ENSBTAG00000017574,ENSBTAG00000000992,ENSBTAG00000014614,ENSBTAG00000030575,ENSBTAG00000020701,ENSBTAG00000017764,ENSBTAG00000032709,ENSBTAG00000022244,ENSBTAG00000001086,ENSBTAG00000001449,ENSBTAG00000002157,ENSBTAG00000014719,ENSBTAG00000007173,ENSBTAG00000000698,ENSBTAG00000017509,ENSBTAG00000011500,…
GO:2001287	negative regulation of caveolin-mediated endocytosis	biological_process	0.04795	2	11495	2	19402	ENSBTAG00000013096,ENSBTAG00000001952
GO:0060993	kidney morphogenesis	biological_process	0.048042	15	11495	46	19402	ENSBTAG00000002796,ENSBTAG00000016260,ENSBTAG00000008113,ENSBTAG00000017958,ENSBTAG00000015362,ENSBTAG00000022671,ENSBTAG00000044178,ENSBTAG00000021566,ENSBTAG00000020031,ENSBTAG00000002781,ENSBTAG00000000809,ENSBTAG00000015924,ENSBTAG00000012757,ENSBTAG00000007916,ENSBTAG00000010716
GO:0021700	developmental maturation	biological_process	0.048051	57	11495	212	19402	ENSBTAG00000005638,ENSBTAG00000009570,ENSBTAG00000022927,ENSBTAG00000009034,ENSBTAG00000047202,ENSBTAG00000021193,ENSBTAG00000015405,ENSBTAG00000003675,ENSBTAG00000008009,ENSBTAG00000003602,ENSBTAG00000009819,ENSBTAG00000022244,ENSBTAG00000045895,ENSBTAG00000027017,ENSBTAG00000005111,ENSBTAG00000006366,ENSBTAG00000011580,ENSBTAG00000018200,ENSBTAG00000001228,ENSBTAG00000016435,ENSBTAG00000015368,…
GO:0046885	regulation of hormone biosynthetic process	biological_process	0.048093	7	11495	16	19402	ENSBTAG00000022671,ENSBTAG00000012870,ENSBTAG00000020935,ENSBTAG00000017240,ENSBTAG00000005111,ENSBTAG00000010069,ENSBTAG00000016573
GO:1901291	negative regulation of double-strand break repair via single-strand annealing	biological_process	0.048259	2	11495	2	19402	ENSBTAG00000020301,ENSBTAG00000007777
GO:2001185	regulation of CD8-positive, alpha-beta T cell activation	biological_process	0.048296	5	11495	10	19402	ENSBTAG00000010888,ENSBTAG00000013065,ENSBTAG00000004386,ENSBTAG00000016103,ENSBTAG00000031231
GO:0042273	ribosomal large subunit biogenesis	biological_process	0.04854	25	11495	93	19402	ENSBTAG00000015006,ENSBTAG00000016716,ENSBTAG00000018674,ENSBTAG00000001666,ENSBTAG00000021060,ENSBTAG00000030164,ENSBTAG00000007639,ENSBTAG00000006374,ENSBTAG00000046623,ENSBTAG00000006963,ENSBTAG00000012344,ENSBTAG00000012276,ENSBTAG00000020905,ENSBTAG00000016733,ENSBTAG00000002026,ENSBTAG00000003228,ENSBTAG00000002210,ENSBTAG00000031082,ENSBTAG00000011898,ENSBTAG00000018360,ENSBTAG00000012745,…
GO:0009887	organ morphogenesis	biological_process	0.048641	190	11495	779	19402	ENSBTAG00000018035,ENSBTAG00000013472,ENSBTAG00000003207,ENSBTAG00000010647,ENSBTAG00000006262,ENSBTAG00000000809,ENSBTAG00000014809,ENSBTAG00000017165,ENSBTAG00000003669,ENSBTAG00000000601,ENSBTAG00000018771,ENSBTAG00000004694,ENSBTAG00000015974,ENSBTAG00000004826,ENSBTAG00000006877,ENSBTAG00000020590,ENSBTAG00000021302,ENSBTAG00000009984,ENSBTAG00000005734,ENSBTAG00000000696,ENSBTAG00000003455,…
GO:0042670	retinal cone cell differentiation	biological_process	0.048804	4	11495	7	19402	ENSBTAG00000004785,ENSBTAG00000021699,ENSBTAG00000019627,ENSBTAG00000000445
GO:0046549	retinal cone cell development	biological_process	0.048804	4	11495	7	19402	ENSBTAG00000000445,ENSBTAG00000004785,ENSBTAG00000021699,ENSBTAG00000019627
GO:2001235	positive regulation of apoptotic signaling pathway	biological_process	0.04889	30	11495	102	19402	ENSBTAG00000000753,ENSBTAG00000018035,ENSBTAG00000005574,ENSBTAG00000012082,ENSBTAG00000010785,ENSBTAG00000018159,ENSBTAG00000019648,ENSBTAG00000006366,ENSBTAG00000005761,ENSBTAG00000015368,ENSBTAG00000020518,ENSBTAG00000020905,ENSBTAG00000039522,ENSBTAG00000005620,ENSBTAG00000032017,ENSBTAG00000004147,ENSBTAG00000015205,ENSBTAG00000012344,ENSBTAG00000007580,ENSBTAG00000009123,ENSBTAG00000015312,…
GO:0009636	response to toxic substance	biological_process	0.04892	23	11495	76	19402	ENSBTAG00000010798,ENSBTAG00000017565,ENSBTAG00000013244,ENSBTAG00000005923,ENSBTAG00000016169,XLOC_047788,ENSBTAG00000019349,ENSBTAG00000021019,ENSBTAG00000012047,ENSBTAG00000020701,ENSBTAG00000046264,ENSBTAG00000010809,ENSBTAG00000009734,ENSBTAG00000038706,ENSBTAG00000020518,ENSBTAG00000032527,ENSBTAG00000038067,ENSBTAG00000001321,ENSBTAG00000010531,ENSBTAG00000004739,ENSBTAG00000003147,ENSBTAG…
GO:0034976	response to endoplasmic reticulum stress	biological_process	0.048967	35	11495	121	19402	ENSBTAG00000015716,ENSBTAG00000019685,ENSBTAG00000019514,ENSBTAG00000019940,ENSBTAG00000011990,ENSBTAG00000038117,ENSBTAG00000011351,ENSBTAG00000017007,ENSBTAG00000009023,ENSBTAG00000019716,ENSBTAG00000016896,ENSBTAG00000016575,ENSBTAG00000008390,ENSBTAG00000000184,ENSBTAG00000017514,ENSBTAG00000013753,ENSBTAG00000046671,ENSBTAG00000007152,ENSBTAG00000012476,ENSBTAG00000014456,ENSBTAG00000008703,…
GO:0032649	regulation of interferon-gamma production	biological_process	0.049095	21	11495	68	19402	ENSBTAG00000005055,ENSBTAG00000011481,ENSBTAG00000002041,ENSBTAG00000012280,ENSBTAG00000015150,ENSBTAG00000025471,ENSBTAG00000033316,ENSBTAG00000010888,ENSBTAG00000015032,ENSBTAG00000018571,ENSBTAG00000015520,ENSBTAG00000016933,ENSBTAG00000000277,ENSBTAG00000015710,ENSBTAG00000014707,ENSBTAG00000018015,ENSBTAG00000001321,ENSBTAG00000009493,ENSBTAG00000018474,ENSBTAG00000014441,ENSBTAG00000012739
GO:0009133	nucleoside diphosphate biosynthetic process	biological_process	0.049143	4	11495	7	19402	ENSBTAG00000019979,ENSBTAG00000030674,ENSBTAG00000006305,ENSBTAG00000017147
GO:0031532	actin cytoskeleton reorganization	biological_process	0.049166	25	11495	80	19402	ENSBTAG00000021462,ENSBTAG00000000322,ENSBTAG00000012002,ENSBTAG00000012863,ENSBTAG00000009736,ENSBTAG00000019181,ENSBTAG00000021978,ENSBTAG00000019044,ENSBTAG00000002699,ENSBTAG00000010347,ENSBTAG00000014555,ENSBTAG00000006616,ENSBTAG00000022927,ENSBTAG00000010223,ENSBTAG00000000962,ENSBTAG00000005390,ENSBTAG00000012039,ENSBTAG00000020417,ENSBTAG00000017711,ENSBTAG00000012939,ENSBTAG00000008057,…
GO:0002719	negative regulation of cytokine production involved in immune response	biological_process	0.049237	6	11495	13	19402	ENSBTAG00000001511,ENSBTAG00000014441,ENSBTAG00000007636,ENSBTAG00000013065,ENSBTAG00000007927,ENSBTAG00000012004
GO:0060429	epithelium development	biological_process	0.049356	204	11495	839	19402	ENSBTAG00000013227,ENSBTAG00000011934,ENSBTAG00000010682,ENSBTAG00000008752,ENSBTAG00000015362,ENSBTAG00000035084,ENSBTAG00000019114,ENSBTAG00000016169,ENSBTAG00000012211,ENSBTAG00000026234,ENSBTAG00000012537,ENSBTAG00000026977,ENSBTAG00000011619,ENSBTAG00000012724,ENSBTAG00000005108,ENSBTAG00000030671,ENSBTAG00000000694,ENSBTAG00000009151,ENSBTAG00000018449,ENSBTAG00000008673,ENSBTAG00000013215,…
GO:0051604	protein maturation	biological_process	0.049372	50	11495	181	19402	ENSBTAG00000018539,ENSBTAG00000002977,ENSBTAG00000046979,ENSBTAG00000011250,ENSBTAG00000025471,ENSBTAG00000015659,ENSBTAG00000001244,ENSBTAG00000046803,ENSBTAG00000008888,ENSBTAG00000011953,ENSBTAG00000014611,ENSBTAG00000008687,ENSBTAG00000002327,ENSBTAG00000016445,ENSBTAG00000000224,ENSBTAG00000014645,ENSBTAG00000038051,ENSBTAG00000010888,ENSBTAG00000011239,ENSBTAG00000006910,ENSBTAG00000016260,…
GO:0000188	inactivation of MAPK activity	biological_process	0.049467	7	11495	17	19402	ENSBTAG00000013863,ENSBTAG00000020350,ENSBTAG00000030999,ENSBTAG00000010279,ENSBTAG00000017869,ENSBTAG00000021912,ENSBTAG00000001729
GO:0003206	cardiac chamber morphogenesis	biological_process	0.049615	32	11495	110	19402	ENSBTAG00000006138,ENSBTAG00000000009,ENSBTAG00000002107,ENSBTAG00000006720,ENSBTAG00000014675,ENSBTAG00000001086,ENSBTAG00000020148,ENSBTAG00000010361,ENSBTAG00000003602,ENSBTAG00000047231,ENSBTAG00000017746,ENSBTAG00000004555,ENSBTAG00000044123,ENSBTAG00000020701,ENSBTAG00000000992,ENSBTAG00000021217,ENSBTAG00000018563,ENSBTAG00000004761,ENSBTAG00000019832,ENSBTAG00000016514,ENSBTAG00000021187,…
GO:0090114	COPII-coated vesicle budding	biological_process	0.049662	10	11495	26	19402	ENSBTAG00000003619,ENSBTAG00000018295,ENSBTAG00000017279,ENSBTAG00000016363,ENSBTAG00000007080,ENSBTAG00000018824,ENSBTAG00000016720,ENSBTAG00000013330,ENSBTAG00000021226,ENSBTAG00000009726
GO:0044772	mitotic cell cycle phase transition	biological_process	0.049719	73	11495	275	19402	ENSBTAG00000004597,ENSBTAG00000005107,ENSBTAG00000002226,ENSBTAG00000024476,ENSBTAG00000001938,ENSBTAG00000014079,ENSBTAG00000003553,ENSBTAG00000008579,ENSBTAG00000012344,ENSBTAG00000016412,ENSBTAG00000008353,ENSBTAG00000020031,ENSBTAG00000011898,XLOC_008557,ENSBTAG00000005492,ENSBTAG00000015346,ENSBTAG00000020087,ENSBTAG00000008362,ENSBTAG00000017422,ENSBTAG00000006235,ENSBTAG00000002418,ENSBTAG…
GO:0043524	negative regulation of neuron apoptotic process	biological_process	0.049862	29	11495	98	19402	ENSBTAG00000015361,ENSBTAG00000007740,ENSBTAG00000001694,ENSBTAG00000015868,ENSBTAG00000020518,ENSBTAG00000021949,ENSBTAG00000033153,ENSBTAG00000008134,ENSBTAG00000015217,ENSBTAG00000015796,ENSBTAG00000014051,ENSBTAG00000020701,ENSBTAG00000010634,ENSBTAG00000002650,ENSBTAG00000046979,ENSBTAG00000019114,ENSBTAG00000018854,ENSBTAG00000013367,ENSBTAG00000014270,ENSBTAG00000020935,ENSBTAG00000017504,…
GO:2001044	regulation of integrin-mediated signaling pathway	biological_process	0.049956	5	11495	10	19402	ENSBTAG00000006262,ENSBTAG00000005043,ENSBTAG00000013063,ENSBTAG00000002727,ENSBTAG00000018578
GO:0010927	cellular component assembly involved in morphogenesis	biological_process	0.049967	42	11495	147	19402	ENSBTAG00000019585,ENSBTAG00000021581,ENSBTAG00000021576,ENSBTAG00000014068,ENSBTAG00000002072,ENSBTAG00000010998,ENSBTAG00000003960,ENSBTAG00000013339,ENSBTAG00000047087,ENSBTAG00000018771,ENSBTAG00000008868,ENSBTAG00000004905,ENSBTAG00000011273,ENSBTAG00000047756,ENSBTAG00000007614,ENSBTAG00000015543,ENSBTAG00000016399,ENSBTAG00000010548,ENSBTAG00000011962,ENSBTAG00000012604,ENSBTAG00000014764,…

## Sheet: CC
GO_accession	Description	Term_type	Over_represented_pValue	CAD_item	CAD_list	Bg_item	Bg_list	Gene_names
GO:0005737	cytoplasm	cellular_component	1.9595e-19	2127	11495	8568	19402	ENSBTAG00000006241,ENSBTAG00000005562,ENSBTAG00000001882,ENSBTAG00000006607,ENSBTAG00000007428,ENSBTAG00000020954,ENSBTAG00000020530,ENSBTAG00000012589,ENSBTAG00000010789,ENSBTAG00000046688,ENSBTAG00000016839,ENSBTAG00000010531,ENSBTAG00000021595,ENSBTAG00000021971,ENSBTAG00000013300,ENSBTAG00000014388,ENSBTAG00000015032,ENSBTAG00000019701,ENSBTAG00000047322,ENSBTAG00000017863,ENSBTAG00000026325,…
GO:0005622	intracellular	cellular_component	2.7931e-18	2956	11495	12516	19402	ENSBTAG00000003560,ENSBTAG00000009939,ENSBTAG00000027246,ENSBTAG00000015807,ENSBTAG00000037757,ENSBTAG00000001134,ENSBTAG00000012729,ENSBTAG00000016445,ENSBTAG00000004262,ENSBTAG00000010813,ENSBTAG00000001654,ENSBTAG00000014137,ENSBTAG00000017440,ENSBTAG00000024561,ENSBTAG00000020309,ENSBTAG00000048308,ENSBTAG00000047652,ENSBTAG00000013273,ENSBTAG00000007123,ENSBTAG00000046208,ENSBTAG00000006007,…
GO:0044424	intracellular part	cellular_component	8.5771e-18	2839	11495	11980	19402	ENSBTAG00000007080,ENSBTAG00000021999,ENSBTAG00000020742,ENSBTAG00000017711,XLOC_028594,ENSBTAG00000000877,ENSBTAG00000013173,ENSBTAG00000045500,ENSBTAG00000011189,ENSBTAG00000013499,ENSBTAG00000006693,ENSBTAG00000006795,ENSBTAG00000007266,ENSBTAG00000011360,ENSBTAG00000002503,ENSBTAG00000012555,ENSBTAG00000011239,ENSBTAG00000001710,ENSBTAG00000037804,ENSBTAG00000001098,ENSBTAG00000008703,ENSBTAG…
GO:0043229	intracellular organelle	cellular_component	1.2218e-13	2449	11495	10321	19402	ENSBTAG00000001521,ENSBTAG00000014804,ENSBTAG00000011014,ENSBTAG00000001499,ENSBTAG00000013652,ENSBTAG00000011156,ENSBTAG00000038990,ENSBTAG00000006040,ENSBTAG00000007437,ENSBTAG00000007467,ENSBTAG00000008880,ENSBTAG00000021099,ENSBTAG00000018471,ENSBTAG00000013260,ENSBTAG00000010103,ENSBTAG00000020663,ENSBTAG00000021275,ENSBTAG00000005564,ENSBTAG00000007787,ENSBTAG00000001815,ENSBTAG00000019221,…
GO:0044444	cytoplasmic part	cellular_component	2.1938e-13	1657	11495	6675	19402	ENSBTAG00000008111,ENSBTAG00000010373,ENSBTAG00000016126,ENSBTAG00000018535,ENSBTAG00000015974,ENSBTAG00000014031,ENSBTAG00000018753,ENSBTAG00000004674,ENSBTAG00000004739,ENSBTAG00000020173,ENSBTAG00000010012,ENSBTAG00000013732,ENSBTAG00000031962,ENSBTAG00000007288,ENSBTAG00000016014,ENSBTAG00000008396,ENSBTAG00000009346,ENSBTAG00000046623,ENSBTAG00000014695,ENSBTAG00000009725,ENSBTAG00000000696,…
GO:0043226	organelle	cellular_component	2.9716e-13	2453	11495	10355	19402	ENSBTAG00000017354,ENSBTAG00000011586,ENSBTAG00000017549,ENSBTAG00000006471,ENSBTAG00000020613,ENSBTAG00000017514,ENSBTAG00000007767,ENSBTAG00000018044,ENSBTAG00000039328,ENSBTAG00000008953,ENSBTAG00000004679,ENSBTAG00000014771,ENSBTAG00000001400,ENSBTAG00000012746,ENSBTAG00000016046,ENSBTAG00000002191,ENSBTAG00000021066,ENSBTAG00000014917,ENSBTAG00000003649,ENSBTAG00000021161,ENSBTAG00000047611,…
GO:0043231	intracellular membrane-bounded organelle	cellular_component	5.9972e-10	2172	11495	9196	19402	ENSBTAG00000006366,ENSBTAG00000010007,ENSBTAG00000031185,ENSBTAG00000021519,ENSBTAG00000024132,ENSBTAG00000015226,ENSBTAG00000000246,ENSBTAG00000037989,ENSBTAG00000006611,ENSBTAG00000008753,ENSBTAG00000014970,ENSBTAG00000010601,ENSBTAG00000017053,ENSBTAG00000023885,ENSBTAG00000021921,ENSBTAG00000004694,ENSBTAG00000006921,ENSBTAG00000011639,ENSBTAG00000000023,ENSBTAG00000043979,ENSBTAG00000020126,…
GO:0005575	cellular_component	cellular_component	7.8616e-10	3814	11495	17359	19402	ENSBTAG00000046019,ENSBTAG00000024340,ENSBTAG00000001657,ENSBTAG00000007364,ENSBTAG00000015764,ENSBTAG00000018691,ENSBTAG00000015362,ENSBTAG00000030898,ENSBTAG00000018628,ENSBTAG00000003509,ENSBTAG00000010866,ENSBTAG00000020987,ENSBTAG00000031509,ENSBTAG00000012182,ENSBTAG00000010716,ENSBTAG00000010256,ENSBTAG00000005140,ENSBTAG00000023891,ENSBTAG00000007190,ENSBTAG00000020244,ENSBTAG00000000918,…
GO:0043227	membrane-bounded organelle	cellular_component	9.4446e-10	2175	11495	9219	19402	ENSBTAG00000012101,ENSBTAG00000009685,ENSBTAG00000010408,ENSBTAG00000001269,ENSBTAG00000016684,ENSBTAG00000004657,ENSBTAG00000031814,ENSBTAG00000021520,ENSBTAG00000009508,ENSBTAG00000020087,ENSBTAG00000001486,ENSBTAG00000018386,ENSBTAG00000047347,ENSBTAG00000036304,ENSBTAG00000006740,ENSBTAG00000016103,ENSBTAG00000018730,ENSBTAG00000006126,ENSBTAG00000000825,ENSBTAG00000009334,ENSBTAG00000016733,…
GO:0044422	organelle part	cellular_component	1.4398e-08	1634	11495	6835	19402	ENSBTAG00000005426,ENSBTAG00000047129,ENSBTAG00000043987,ENSBTAG00000031347,ENSBTAG00000008184,ENSBTAG00000003458,ENSBTAG00000008595,ENSBTAG00000001301,ENSBTAG00000011316,ENSBTAG00000016950,ENSBTAG00000010215,ENSBTAG00000015572,ENSBTAG00000019067,ENSBTAG00000015796,ENSBTAG00000019515,ENSBTAG00000003403,ENSBTAG00000016363,ENSBTAG00000009914,ENSBTAG00000038116,ENSBTAG00000001471,ENSBTAG00000012241,…
GO:0044446	intracellular organelle part	cellular_component	4.0325e-08	1604	11495	6727	19402	ENSBTAG00000006995,ENSBTAG00000017969,ENSBTAG00000010313,ENSBTAG00000020421,ENSBTAG00000007788,ENSBTAG00000001553,ENSBTAG00000015154,ENSBTAG00000035110,ENSBTAG00000008076,ENSBTAG00000033735,ENSBTAG00000018559,ENSBTAG00000038027,ENSBTAG00000039263,ENSBTAG00000009595,ENSBTAG00000005326,ENSBTAG00000018501,ENSBTAG00000020301,ENSBTAG00000007152,ENSBTAG00000040006,ENSBTAG00000015628,ENSBTAG00000004751,…
GO:0031090	organelle membrane	cellular_component	5.3514e-07	505	11495	1924	19402	ENSBTAG00000004263,ENSBTAG00000016896,ENSBTAG00000004427,ENSBTAG00000011583,ENSBTAG00000016467,ENSBTAG00000016720,ENSBTAG00000020810,ENSBTAG00000016253,ENSBTAG00000007955,ENSBTAG00000022427,ENSBTAG00000009307,ENSBTAG00000009055,ENSBTAG00000024431,ENSBTAG00000038795,ENSBTAG00000013901,ENSBTAG00000007172,ENSBTAG00000046671,ENSBTAG00000018634,ENSBTAG00000005644,ENSBTAG00000010795,ENSBTAG00000021322,…
GO:0005623	cell	cellular_component	6.5878e-07	3316	11495	14960	19402	ENSBTAG00000009641,ENSBTAG00000016337,ENSBTAG00000020125,ENSBTAG00000032808,ENSBTAG00000018165,ENSBTAG00000017251,ENSBTAG00000047216,ENSBTAG00000015117,ENSBTAG00000002964,ENSBTAG00000021019,ENSBTAG00000013793,ENSBTAG00000046257,ENSBTAG00000004147,ENSBTAG00000019267,ENSBTAG00000011088,ENSBTAG00000020459,ENSBTAG00000014064,ENSBTAG00000001181,ENSBTAG00000019337,ENSBTAG00000009614,ENSBTAG00000001465,…
GO:0044464	cell part	cellular_component	3.4811e-06	3300	11495	14908	19402	ENSBTAG00000018691,ENSBTAG00000018628,ENSBTAG00000003509,ENSBTAG00000020987,ENSBTAG00000031509,ENSBTAG00000046019,ENSBTAG00000007364,ENSBTAG00000001657,ENSBTAG00000015764,ENSBTAG00000003570,ENSBTAG00000016297,ENSBTAG00000037418,ENSBTAG00000004300,ENSBTAG00000012844,ENSBTAG00000001229,ENSBTAG00000011258,ENSBTAG00000010256,ENSBTAG00000023891,ENSBTAG00000007190,ENSBTAG00000020244,ENSBTAG00000007875,…
GO:0044445	cytosolic part	cellular_component	7.0434e-06	94	11495	327	19402	ENSBTAG00000010545,ENSBTAG00000039212,ENSBTAG00000005660,ENSBTAG00000047702,ENSBTAG00000040367,ENSBTAG00000018628,ENSBTAG00000008184,ENSBTAG00000015598,ENSBTAG00000015659,ENSBTAG00000048225,ENSBTAG00000037600,ENSBTAG00000022622,ENSBTAG00000009757,ENSBTAG00000002683,ENSBTAG00000008703,ENSBTAG00000023274,ENSBTAG00000020733,ENSBTAG00000016278,ENSBTAG00000012276,ENSBTAG00000040308,ENSBTAG00000038896,…
GO:0005783	endoplasmic reticulum	cellular_component	1.0209e-05	309	11495	1130	19402	ENSBTAG00000016867,ENSBTAG00000006665,ENSBTAG00000021275,ENSBTAG00000026748,ENSBTAG00000000665,ENSBTAG00000002021,ENSBTAG00000016167,ENSBTAG00000023032,ENSBTAG00000009157,ENSBTAG00000016663,ENSBTAG00000006616,ENSBTAG00000026768,ENSBTAG00000012159,ENSBTAG00000001754,ENSBTAG00000025413,ENSBTAG00000008619,ENSBTAG00000019451,ENSBTAG00000013579,ENSBTAG00000001727,ENSBTAG00000011156,ENSBTAG00000021799,…
GO:0032991	macromolecular complex	cellular_component	1.8209e-05	1188	11495	5017	19402	ENSBTAG00000017685,ENSBTAG00000010065,ENSBTAG00000020133,ENSBTAG00000047202,ENSBTAG00000020999,ENSBTAG00000032515,ENSBTAG00000007910,ENSBTAG00000011851,ENSBTAG00000000721,ENSBTAG00000014883,ENSBTAG00000004617,ENSBTAG00000039372,ENSBTAG00000010701,ENSBTAG00000020381,ENSBTAG00000008870,ENSBTAG00000004806,ENSBTAG00000002147,ENSBTAG00000007577,ENSBTAG00000013219,ENSBTAG00000003535,ENSBTAG00000016433,…
GO:0030529	ribonucleoprotein complex	cellular_component	1.8831e-05	218	11495	821	19402	ENSBTAG00000046620,ENSBTAG00000019804,ENSBTAG00000016578,XLOC_134426,ENSBTAG00000000825,ENSBTAG00000001777,ENSBTAG00000047548,ENSBTAG00000007841,ENSBTAG00000000622,ENSBTAG00000001794,ENSBTAG00000018360,ENSBTAG00000012366,ENSBTAG00000004348,ENSBTAG00000005338,ENSBTAG00000009795,ENSBTAG00000005075,ENSBTAG00000016637,ENSBTAG00000046854,ENSBTAG00000017368,ENSBTAG00000003086,ENSBTAG00000014079,ENSBTAG…
GO:0022626	cytosolic ribosome	cellular_component	2.3757e-05	60	11495	206	19402	ENSBTAG00000015598,ENSBTAG00000033080,ENSBTAG00000018628,ENSBTAG00000015473,ENSBTAG00000048225,ENSBTAG00000013866,ENSBTAG00000048179,ENSBTAG00000003937,ENSBTAG00000037600,ENSBTAG00000046623,ENSBTAG00000005620,ENSBTAG00000040367,ENSBTAG00000040435,ENSBTAG00000047702,ENSBTAG00000002026,ENSBTAG00000003560,ENSBTAG00000046165,ENSBTAG00000019701,ENSBTAG00000034992,ENSBTAG00000012276,ENSBTAG00000040308,…
GO:0005768	endosome	cellular_component	3.3121e-05	161	11495	543	19402	ENSBTAG00000005724,ENSBTAG00000018753,ENSBTAG00000001662,ENSBTAG00000011505,ENSBTAG00000010647,ENSBTAG00000031962,ENSBTAG00000014809,ENSBTAG00000000871,ENSBTAG00000006162,ENSBTAG00000018035,ENSBTAG00000020894,ENSBTAG00000019370,ENSBTAG00000005357,ENSBTAG00000013528,ENSBTAG00000004676,ENSBTAG00000015190,ENSBTAG00000014553,ENSBTAG00000046979,ENSBTAG00000018823,ENSBTAG00000004263,ENSBTAG00000006714,…
GO:0044463	cell projection part	cellular_component	4.0189e-05	210	11495	733	19402	ENSBTAG00000015377,ENSBTAG00000013056,ENSBTAG00000019940,ENSBTAG00000016924,ENSBTAG00000039935,ENSBTAG00000014112,ENSBTAG00000002648,ENSBTAG00000016984,ENSBTAG00000002401,ENSBTAG00000003265,ENSBTAG00000004617,ENSBTAG00000004555,ENSBTAG00000033333,ENSBTAG00000017958,ENSBTAG00000014883,ENSBTAG00000005462,ENSBTAG00000011851,ENSBTAG00000030164,ENSBTAG00000007910,ENSBTAG00000045895,ENSBTAG00000005810,…
GO:0043235	receptor complex	cellular_component	5.2716e-05	99	11495	306	19402	ENSBTAG00000006567,ENSBTAG00000010129,ENSBTAG00000006031,ENSBTAG00000019498,ENSBTAG00000002699,ENSBTAG00000010742,ENSBTAG00000039509,ENSBTAG00000010865,ENSBTAG00000013657,ENSBTAG00000011481,ENSBTAG00000035735,ENSBTAG00000005910,ENSBTAG00000001882,ENSBTAG00000019832,ENSBTAG00000015662,ENSBTAG00000006156,ENSBTAG00000005111,ENSBTAG00000003130,ENSBTAG00000000570,ENSBTAG00000007501,ENSBTAG00000016414,…
GO:0030175	filopodium	cellular_component	9.6328e-05	28	11495	63	19402	ENSBTAG00000035084,ENSBTAG00000020742,ENSBTAG00000019180,ENSBTAG00000019498,ENSBTAG00000009595,ENSBTAG00000020194,ENSBTAG00000020938,ENSBTAG00000010347,ENSBTAG00000045980,ENSBTAG00000009696,ENSBTAG00000000109,ENSBTAG00000011137,ENSBTAG00000017549,ENSBTAG00000004672,ENSBTAG00000007079,ENSBTAG00000004996,ENSBTAG00000014614,ENSBTAG00000011256,ENSBTAG00000021275,ENSBTAG00000011580,ENSBTAG00000006451,…
GO:0005829	cytosol	cellular_component	0.0001462	692	11495	2814	19402	ENSBTAG00000002983,ENSBTAG00000020713,ENSBTAG00000018802,ENSBTAG00000014024,ENSBTAG00000007100,ENSBTAG00000004413,ENSBTAG00000010389,ENSBTAG00000018745,ENSBTAG00000012060,ENSBTAG00000016769,ENSBTAG00000019334,ENSBTAG00000001794,ENSBTAG00000043971,ENSBTAG00000010785,ENSBTAG00000036260,ENSBTAG00000006945,ENSBTAG00000020933,ENSBTAG00000014691,ENSBTAG00000001387,ENSBTAG00000018554,ENSBTAG00000031814,…
GO:0042995	cell projection	cellular_component	0.00038299	375	11495	1443	19402	ENSBTAG00000020126,ENSBTAG00000025496,ENSBTAG00000033153,ENSBTAG00000002205,ENSBTAG00000001804,ENSBTAG00000017715,ENSBTAG00000009565,ENSBTAG00000004672,ENSBTAG00000018709,ENSBTAG00000004694,ENSBTAG00000018771,ENSBTAG00000018991,ENSBTAG00000004177,ENSBTAG00000013918,ENSBTAG00000021013,ENSBTAG00000017493,ENSBTAG00000013534,ENSBTAG00000016399,ENSBTAG00000018576,ENSBTAG00000002392,ENSBTAG00000004318,…
GO:0044297	cell body	cellular_component	0.00051416	76	11495	240	19402	ENSBTAG00000011851,ENSBTAG00000014224,ENSBTAG00000005462,ENSBTAG00000014614,ENSBTAG00000002401,ENSBTAG00000008505,ENSBTAG00000019156,ENSBTAG00000012756,ENSBTAG00000039935,ENSBTAG00000002226,ENSBTAG00000014079,ENSBTAG00000022927,ENSBTAG00000007344,ENSBTAG00000014335,ENSBTAG00000000113,ENSBTAG00000045902,ENSBTAG00000013367,ENSBTAG00000031777,ENSBTAG00000001870,ENSBTAG00000014645,ENSBTAG00000016260,…
GO:0044391	ribosomal subunit	cellular_component	0.00056212	75	11495	285	19402	ENSBTAG00000007934,ENSBTAG00000037600,ENSBTAG00000048225,ENSBTAG00000015598,ENSBTAG00000011045,ENSBTAG00000018628,ENSBTAG00000040367,ENSBTAG00000040308,ENSBTAG00000038896,ENSBTAG00000012594,ENSBTAG00000012276,ENSBTAG00000020733,ENSBTAG00000016278,ENSBTAG00000023274,ENSBTAG00000016599,ENSBTAG00000001832,ENSBTAG00000009757,ENSBTAG00000019403,ENSBTAG00000015388,ENSBTAG00000014518,ENSBTAG00000015006,…
GO:0044456	synapse part	cellular_component	0.00065258	104	11495	348	19402	ENSBTAG00000019947,ENSBTAG00000016645,ENSBTAG00000035084,ENSBTAG00000019242,ENSBTAG00000020087,ENSBTAG00000005110,ENSBTAG00000016187,ENSBTAG00000020260,ENSBTAG00000013689,ENSBTAG00000047330,ENSBTAG00000000369,ENSBTAG00000020636,ENSBTAG00000017222,ENSBTAG00000025803,ENSBTAG00000005711,ENSBTAG00000016260,ENSBTAG00000015796,ENSBTAG00000019771,ENSBTAG00000024426,ENSBTAG00000015650,ENSBTAG00000025522,…
GO:0012505	endomembrane system	cellular_component	0.0009146	309	11495	1189	19402	ENSBTAG00000020458,ENSBTAG00000017218,ENSBTAG00000014082,ENSBTAG00000021036,ENSBTAG00000019508,ENSBTAG00000013855,ENSBTAG00000008430,ENSBTAG00000014835,ENSBTAG00000045832,ENSBTAG00000001192,ENSBTAG00000001310,ENSBTAG00000019745,ENSBTAG00000013289,ENSBTAG00000026325,ENSBTAG00000007704,ENSBTAG00000002327,ENSBTAG00000006209,ENSBTAG00000014611,ENSBTAG00000008079,ENSBTAG00000021595,ENSBTAG00000009191,…
GO:0005730	nucleolus	cellular_component	0.0012119	195	11495	730	19402	ENSBTAG00000013126,ENSBTAG00000013830,ENSBTAG00000031146,ENSBTAG00000020126,ENSBTAG00000022489,ENSBTAG00000000356,ENSBTAG00000009362,ENSBTAG00000000014,ENSBTAG00000000871,ENSBTAG00000011554,ENSBTAG00000014060,ENSBTAG00000017418,ENSBTAG00000006374,ENSBTAG00000017463,ENSBTAG00000006259,ENSBTAG00000011419,ENSBTAG00000010627,ENSBTAG00000023601,ENSBTAG00000008060,ENSBTAG00000001660,ENSBTAG00000016435,…
GO:0045277	respiratory chain complex IV	cellular_component	0.00124	12	11495	27	19402	ENSBTAG00000012788,ENSBTAG00000014878,ENSBTAG00000004920,ENSBTAG00000039555,ENSBTAG00000037415,ENSBTAG00000018542,ENSBTAG00000040564,ENSBTAG00000047768,ENSBTAG00000046786,ENSBTAG00000017267,ENSBTAG00000002046,ENSBTAG00000008020
GO:0031012	extracellular matrix	cellular_component	0.001267	91	11495	306	19402	ENSBTAG00000022671,ENSBTAG00000040106,ENSBTAG00000010050,ENSBTAG00000017032,ENSBTAG00000020136,ENSBTAG00000019813,ENSBTAG00000021217,ENSBTAG00000001765,ENSBTAG00000048029,ENSBTAG00000001444,ENSBTAG00000015662,ENSBTAG00000027020,ENSBTAG00000004630,ENSBTAG00000016279,ENSBTAG00000015784,ENSBTAG00000016478,ENSBTAG00000006360,ENSBTAG00000018489,ENSBTAG00000003165,ENSBTAG00000023907,ENSBTAG00000007101,…
GO:0097458	neuron part	cellular_component	0.0015859	224	11495	844	19402	ENSBTAG00000007428,ENSBTAG00000010059,ENSBTAG00000018373,ENSBTAG00000002650,ENSBTAG00000004996,ENSBTAG00000017837,ENSBTAG00000027074,ENSBTAG00000033526,ENSBTAG00000047879,ENSBTAG00000001950,ENSBTAG00000021339,ENSBTAG00000019847,ENSBTAG00000006841,ENSBTAG00000032077,ENSBTAG00000004751,ENSBTAG00000020793,ENSBTAG00000016795,ENSBTAG00000009338,ENSBTAG00000003675,ENSBTAG00000011106,ENSBTAG00000009595,…
GO:0045202	synapse	cellular_component	0.0018716	139	11495	494	19402	ENSBTAG00000006963,ENSBTAG00000030179,ENSBTAG00000001481,ENSBTAG00000006063,ENSBTAG00000013657,ENSBTAG00000003392,ENSBTAG00000005481,ENSBTAG00000019498,ENSBTAG00000013162,ENSBTAG00000004578,ENSBTAG00000000392,ENSBTAG00000001460,ENSBTAG00000011367,ENSBTAG00000011761,ENSBTAG00000008059,ENSBTAG00000005661,ENSBTAG00000032951,ENSBTAG00000016514,ENSBTAG00000017764,ENSBTAG00000003130,ENSBTAG00000020136,…
GO:0022625	cytosolic large ribosomal subunit	cellular_component	0.0019824	36	11495	131	19402	ENSBTAG00000014423,ENSBTAG00000003229,ENSBTAG00000001794,ENSBTAG00000018360,ENSBTAG00000002565,ENSBTAG00000031082,ENSBTAG00000020905,ENSBTAG00000046620,ENSBTAG00000005142,ENSBTAG00000021649,ENSBTAG00000015283,ENSBTAG00000017441,ENSBTAG00000006386,ENSBTAG00000006963,ENSBTAG00000012344,ENSBTAG00000000560,ENSBTAG00000030164,ENSBTAG00000038027,ENSBTAG00000007394,ENSBTAG00000014518,ENSBTAG00000015388,…
GO:0071817	MMXD complex	cellular_component	0.0020071	4	11495	4	19402	ENSBTAG00000012704,ENSBTAG00000015659,ENSBTAG00000013931,ENSBTAG00000002072
GO:0044429	mitochondrial part	cellular_component	0.0020935	179	11495	693	19402	ENSBTAG00000019350,ENSBTAG00000014878,ENSBTAG00000014809,ENSBTAG00000009687,ENSBTAG00000022721,ENSBTAG00000030913,ENSBTAG00000015891,ENSBTAG00000025496,ENSBTAG00000011250,ENSBTAG00000011401,ENSBTAG00000011419,ENSBTAG00000011514,ENSBTAG00000017081,ENSBTAG00000022292,ENSBTAG00000013132,ENSBTAG00000011509,ENSBTAG00000001795,ENSBTAG00000008396,ENSBTAG00000014820,ENSBTAG00000019514,ENSBTAG00000012232,…
GO:0005840	ribosome	cellular_component	0.0021483	89	11495	355	19402	ENSBTAG00000014423,ENSBTAG00000005075,ENSBTAG00000002648,ENSBTAG00000000622,ENSBTAG00000012366,ENSBTAG00000001794,ENSBTAG00000018360,ENSBTAG00000004348,ENSBTAG00000003228,ENSBTAG00000047548,ENSBTAG00000001777,ENSBTAG00000000825,ENSBTAG00000015283,ENSBTAG00000005142,ENSBTAG00000023186,ENSBTAG00000046620,ENSBTAG00000020905,ENSBTAG00000000560,ENSBTAG00000012344,ENSBTAG00000000184,ENSBTAG00000001174,…
GO:0043209	myelin sheath	cellular_component	0.0023119	51	11495	159	19402	ENSBTAG00000015368,ENSBTAG00000018373,ENSBTAG00000006429,ENSBTAG00000019060,ENSBTAG00000002703,ENSBTAG00000017267,ENSBTAG00000019156,ENSBTAG00000019216,ENSBTAG00000009615,ENSBTAG00000014112,ENSBTAG00000013162,ENSBTAG00000012244,ENSBTAG00000006370,ENSBTAG00000046786,ENSBTAG00000007172,ENSBTAG00000018278,ENSBTAG00000001601,ENSBTAG00000033835,ENSBTAG00000018635,ENSBTAG00000045895,ENSBTAG00000012890,…
GO:0001652	granular component	cellular_component	0.0024223	4	11495	4	19402	ENSBTAG00000017418,ENSBTAG00000011554,ENSBTAG00000002579,ENSBTAG00000018331
GO:0005794	Golgi apparatus	cellular_component	0.002442	252	11495	966	19402	ENSBTAG00000002804,ENSBTAG00000025297,ENSBTAG00000001407,ENSBTAG00000027477,ENSBTAG00000023374,ENSBTAG00000003069,ENSBTAG00000000394,ENSBTAG00000018727,ENSBTAG00000040338,ENSBTAG00000004555,ENSBTAG00000011156,ENSBTAG00000003094,ENSBTAG00000014883,ENSBTAG00000031279,ENSBTAG00000020607,ENSBTAG00000009201,ENSBTAG00000010809,ENSBTAG00000011014,ENSBTAG00000033160,ENSBTAG00000003975,ENSBTAG00000013367,…
GO:0043228	non-membrane-bounded organelle	cellular_component	0.0024514	847	11495	3619	19402	ENSBTAG00000048225,ENSBTAG00000021632,ENSBTAG00000001673,ENSBTAG00000017486,ENSBTAG00000010426,ENSBTAG00000014958,ENSBTAG00000015034,ENSBTAG00000034885,ENSBTAG00000016830,ENSBTAG00000015188,ENSBTAG00000039530,ENSBTAG00000001803,ENSBTAG00000020636,ENSBTAG00000017222,ENSBTAG00000003298,ENSBTAG00000014090,ENSBTAG00000009707,ENSBTAG00000008057,ENSBTAG00000047330,ENSBTAG00000009516,ENSBTAG00000014649,…
GO:0043232	intracellular non-membrane-bounded organelle	cellular_component	0.0024514	847	11495	3619	19402	ENSBTAG00000015117,ENSBTAG00000007266,ENSBTAG00000013793,ENSBTAG00000001832,ENSBTAG00000008004,ENSBTAG00000011765,ENSBTAG00000002194,ENSBTAG00000008703,ENSBTAG00000018165,ENSBTAG00000021254,ENSBTAG00000015466,ENSBTAG00000019138,ENSBTAG00000004732,ENSBTAG00000038978,ENSBTAG00000019267,ENSBTAG00000011197,ENSBTAG00000008934,ENSBTAG00000020459,ENSBTAG00000000369,ENSBTAG00000004147,ENSBTAG00000006693,…
GO:0043005	neuron projection	cellular_component	0.0024772	185	11495	691	19402	ENSBTAG00000017422,ENSBTAG00000004150,ENSBTAG00000026768,ENSBTAG00000001754,ENSBTAG00000004515,ENSBTAG00000020102,ENSBTAG00000014958,ENSBTAG00000013173,ENSBTAG00000039530,ENSBTAG00000018854,ENSBTAG00000000109,ENSBTAG00000044071,ENSBTAG00000009305,ENSBTAG00000020281,ENSBTAG00000016260,ENSBTAG00000013793,ENSBTAG00000021275,ENSBTAG00000020518,ENSBTAG00000031777,ENSBTAG00000014645,ENSBTAG00000046712,…
GO:0014069	postsynaptic density	cellular_component	0.0025699	44	11495	131	19402	ENSBTAG00000003675,ENSBTAG00000005481,ENSBTAG00000007725,ENSBTAG00000009338,ENSBTAG00000047202,ENSBTAG00000030164,ENSBTAG00000006963,ENSBTAG00000006995,ENSBTAG00000000113,ENSBTAG00000030179,ENSBTAG00000006451,ENSBTAG00000011851,ENSBTAG00000005462,ENSBTAG00000003265,ENSBTAG00000002648,ENSBTAG00000016924,ENSBTAG00000032951,ENSBTAG00000032077,ENSBTAG00000011367,ENSBTAG00000001460,ENSBTAG00000013107,…
GO:0030054	cell junction	cellular_component	0.0027903	174	11495	645	19402	ENSBTAG00000003392,ENSBTAG00000019498,ENSBTAG00000021322,ENSBTAG00000006063,ENSBTAG00000012066,ENSBTAG00000013657,ENSBTAG00000048264,ENSBTAG00000011356,ENSBTAG00000019678,ENSBTAG00000000322,ENSBTAG00000020136,ENSBTAG00000006451,ENSBTAG00000019060,ENSBTAG00000003130,ENSBTAG00000046350,ENSBTAG00000017216,ENSBTAG00000005661,ENSBTAG00000008059,ENSBTAG00000001835,ENSBTAG00000007553,ENSBTAG00000010298,…
GO:0043025	neuronal cell body	cellular_component	0.0033136	63	11495	205	19402	ENSBTAG00000011761,ENSBTAG00000008505,ENSBTAG00000004751,ENSBTAG00000032077,ENSBTAG00000016514,ENSBTAG00000007955,ENSBTAG00000039935,ENSBTAG00000002650,ENSBTAG00000005462,ENSBTAG00000014224,ENSBTAG00000018373,ENSBTAG00000010059,ENSBTAG00000002401,ENSBTAG00000030179,ENSBTAG00000000113,ENSBTAG00000011994,ENSBTAG00000013244,ENSBTAG00000045902,ENSBTAG00000013367,ENSBTAG00000033319,ENSBTAG00000048264,…
GO:0005759	mitochondrial matrix	cellular_component	0.0033605	72	11495	247	19402	ENSBTAG00000012739,ENSBTAG00000019216,ENSBTAG00000007003,ENSBTAG00000030674,ENSBTAG00000004248,ENSBTAG00000017710,ENSBTAG00000020530,ENSBTAG00000015481,ENSBTAG00000024781,ENSBTAG00000021939,ENSBTAG00000012589,ENSBTAG00000016249,ENSBTAG00000005064,ENSBTAG00000007172,ENSBTAG00000006075,ENSBTAG00000005465,ENSBTAG00000004290,ENSBTAG00000015891,ENSBTAG00000008731,ENSBTAG00000003072,ENSBTAG00000011514,…
GO:0009295	nucleoid	cellular_component	0.0033781	16	11495	37	19402	ENSBTAG00000004290,ENSBTAG00000019216,ENSBTAG00000015833,ENSBTAG00000031500,ENSBTAG00000012975,ENSBTAG00000003546,ENSBTAG00000018386,ENSBTAG00000008386,ENSBTAG00000009098,ENSBTAG00000003072,ENSBTAG00000015051,ENSBTAG00000016193,ENSBTAG00000001795,ENSBTAG00000012567,ENSBTAG00000021939,ENSBTAG00000016368
GO:0042645	mitochondrial nucleoid	cellular_component	0.0033781	16	11495	37	19402	ENSBTAG00000016368,ENSBTAG00000021939,ENSBTAG00000012567,ENSBTAG00000001795,ENSBTAG00000016193,ENSBTAG00000015051,ENSBTAG00000003072,ENSBTAG00000009098,ENSBTAG00000018386,ENSBTAG00000003546,ENSBTAG00000008386,ENSBTAG00000012975,ENSBTAG00000031500,ENSBTAG00000015833,ENSBTAG00000019216,ENSBTAG00000004290
GO:0030425	dendrite	cellular_component	0.0033905	88	11495	309	19402	ENSBTAG00000046724,ENSBTAG00000019648,ENSBTAG00000010647,ENSBTAG00000021336,ENSBTAG00000004177,ENSBTAG00000001804,ENSBTAG00000017715,ENSBTAG00000019627,ENSBTAG00000007825,ENSBTAG00000017681,ENSBTAG00000008134,ENSBTAG00000012939,ENSBTAG00000008497,ENSBTAG00000037985,ENSBTAG00000002066,ENSBTAG00000002816,ENSBTAG00000021372,ENSBTAG00000015924,ENSBTAG00000011076,ENSBTAG00000018576,ENSBTAG00000044181,…
GO:0071014	post-mRNA release spliceosomal complex	cellular_component	0.0036512	7	11495	11	19402	ENSBTAG00000011360,ENSBTAG00000021039,ENSBTAG00000039263,ENSBTAG00000008472,ENSBTAG00000012288,ENSBTAG00000030915,ENSBTAG00000008896
GO:0005739	mitochondrion	cellular_component	0.0037362	313	11495	1267	19402	ENSBTAG00000014649,ENSBTAG00000012003,ENSBTAG00000017147,ENSBTAG00000006441,XLOC_045232,ENSBTAG00000020023,ENSBTAG00000021632,ENSBTAG00000013007,ENSBTAG00000002863,ENSBTAG00000007787,ENSBTAG00000016599,ENSBTAG00000004922,ENSBTAG00000015833,ENSBTAG00000002021,ENSBTAG00000014068,ENSBTAG00000012594,ENSBTAG00000014840,ENSBTAG00000003546,ENSBTAG00000045593,ENSBTAG00000015051,ENSBTAG00000023054,ENSBTAG…
GO:0030424	axon	cellular_component	0.0038807	85	11495	290	19402	ENSBTAG00000045895,ENSBTAG00000013367,ENSBTAG00000002075,ENSBTAG00000045902,ENSBTAG00000008056,ENSBTAG00000013942,ENSBTAG00000047894,ENSBTAG00000001349,ENSBTAG00000014335,ENSBTAG00000009034,ENSBTAG00000010223,ENSBTAG00000008218,ENSBTAG00000020758,ENSBTAG00000039935,ENSBTAG00000038739,ENSBTAG00000015377,ENSBTAG00000002401,ENSBTAG00000011580,ENSBTAG00000005462,ENSBTAG00000004555,ENSBTAG00000039530,…
GO:0005681	spliceosomal complex	cellular_component	0.003953	50	11495	162	19402	ENSBTAG00000012288,ENSBTAG00000005441,ENSBTAG00000021039,ENSBTAG00000018423,ENSBTAG00000001553,ENSBTAG00000008472,ENSBTAG00000023610,ENSBTAG00000019235,ENSBTAG00000013162,ENSBTAG00000034506,ENSBTAG00000006330,ENSBTAG00000013587,ENSBTAG00000039263,ENSBTAG00000014766,ENSBTAG00000008457,ENSBTAG00000009795,ENSBTAG00000001697,ENSBTAG00000015187,ENSBTAG00000008369,ENSBTAG00000008498,ENSBTAG00000017368,…
GO:0030687	preribosome, large subunit precursor	cellular_component	0.0042488	11	11495	23	19402	ENSBTAG00000001666,ENSBTAG00000012745,ENSBTAG00000021060,ENSBTAG00000046854,ENSBTAG00000007728,ENSBTAG00000009838,ENSBTAG00000033504,ENSBTAG00000016716,ENSBTAG00000002210,ENSBTAG00000017418,ENSBTAG00000003981
GO:0005789	endoplasmic reticulum membrane	cellular_component	0.0049438	143	11495	530	19402	ENSBTAG00000011147,ENSBTAG00000007798,ENSBTAG00000011316,ENSBTAG00000007662,ENSBTAG00000013245,ENSBTAG00000021934,ENSBTAG00000012432,ENSBTAG00000001694,ENSBTAG00000009543,ENSBTAG00000017831,ENSBTAG00000007721,ENSBTAG00000017592,ENSBTAG00000011115,ENSBTAG00000027630,ENSBTAG00000044135,ENSBTAG00000010215,ENSBTAG00000012653,ENSBTAG00000019805,ENSBTAG00000013753,ENSBTAG00000010317,ENSBTAG00000001299,…
GO:0005615	extracellular space	cellular_component	0.0054649	262	11495	1085	19402	ENSBTAG00000010689,ENSBTAG00000046266,ENSBTAG00000019587,ENSBTAG00000027513,ENSBTAG00000021048,ENSBTAG00000008134,ENSBTAG00000013183,ENSBTAG00000000759,ENSBTAG00000021302,ENSBTAG00000002092,ENSBTAG00000012393,ENSBTAG00000002757,ENSBTAG00000006507,ENSBTAG00000014803,ENSBTAG00000027020,ENSBTAG00000010991,ENSBTAG00000017483,ENSBTAG00000021217,ENSBTAG00000019716,ENSBTAG00000013210,ENSBTAG00000002855,…
GO:0044432	endoplasmic reticulum part	cellular_component	0.0067963	161	11495	608	19402	ENSBTAG00000019451,ENSBTAG00000013579,ENSBTAG00000008619,ENSBTAG00000003535,ENSBTAG00000008794,ENSBTAG00000007080,ENSBTAG00000016663,ENSBTAG00000009157,ENSBTAG00000011239,ENSBTAG00000031777,ENSBTAG00000026283,ENSBTAG00000002021,ENSBTAG00000002503,ENSBTAG00000019150,ENSBTAG00000006665,ENSBTAG00000026748,ENSBTAG00000001992,ENSBTAG00000003068,ENSBTAG00000020663,ENSBTAG00000015013,ENSBTAG00000046808,…
GO:0042175	nuclear outer membrane-endoplasmic reticulum membrane network	cellular_component	0.0068883	145	11495	543	19402	ENSBTAG00000015505,ENSBTAG00000020180,ENSBTAG00000001948,ENSBTAG00000014252,ENSBTAG00000044082,ENSBTAG00000001299,ENSBTAG00000013753,ENSBTAG00000010317,ENSBTAG00000007104,ENSBTAG00000012060,ENSBTAG00000005694,ENSBTAG00000000454,ENSBTAG00000038849,ENSBTAG00000012347,ENSBTAG00000045986,ENSBTAG00000021226,ENSBTAG00000020031,ENSBTAG00000013330,ENSBTAG00000013245,ENSBTAG00000007662,ENSBTAG00000011316,…
GO:0015629	actin cytoskeleton	cellular_component	0.0080068	110	11495	397	19402	ENSBTAG00000016024,ENSBTAG00000017380,ENSBTAG00000019948,ENSBTAG00000001614,ENSBTAG00000000322,ENSBTAG00000033217,ENSBTAG00000010799,ENSBTAG00000017764,ENSBTAG00000002693,ENSBTAG00000002574,ENSBTAG00000002123,ENSBTAG00000019044,ENSBTAG00000011803,ENSBTAG00000004751,ENSBTAG00000020938,ENSBTAG00000005776,ENSBTAG00000047231,ENSBTAG00000000634,XLOC_047788,ENSBTAG00000007993,ENSBTAG00000006995,ENSBTAG…
GO:0044421	extracellular region part	cellular_component	0.0080524	306	11495	1278	19402	ENSBTAG00000027020,ENSBTAG00000014803,ENSBTAG00000006507,ENSBTAG00000010991,ENSBTAG00000017483,ENSBTAG00000021217,ENSBTAG00000013210,ENSBTAG00000019716,ENSBTAG00000002855,ENSBTAG00000010562,ENSBTAG00000005985,ENSBTAG00000000283,ENSBTAG00000012280,ENSBTAG00000022396,ENSBTAG00000015008,ENSBTAG00000045915,ENSBTAG00000024496,ENSBTAG00000015912,ENSBTAG00000003950,ENSBTAG00000016478,ENSBTAG00000012066,…
GO:0015934	large ribosomal subunit	cellular_component	0.010339	48	11495	191	19402	ENSBTAG00000030164,ENSBTAG00000001174,ENSBTAG00000012344,ENSBTAG00000000560,ENSBTAG00000006386,ENSBTAG00000024781,ENSBTAG00000006963,ENSBTAG00000017441,ENSBTAG00000015388,ENSBTAG00000007394,ENSBTAG00000014518,ENSBTAG00000015006,ENSBTAG00000038027,ENSBTAG00000006767,ENSBTAG00000002565,ENSBTAG00000001794,ENSBTAG00000004348,ENSBTAG00000018360,ENSBTAG00000003229,ENSBTAG00000014423,ENSBTAG00000005075,…
GO:0033267	axon part	cellular_component	0.010349	35	11495	108	19402	ENSBTAG00000021013,ENSBTAG00000039530,ENSBTAG00000038180,ENSBTAG00000012312,ENSBTAG00000017422,ENSBTAG00000022890,ENSBTAG00000002392,ENSBTAG00000019947,ENSBTAG00000012604,ENSBTAG00000010647,ENSBTAG00000025522,ENSBTAG00000013300,ENSBTAG00000004739,ENSBTAG00000010882,ENSBTAG00000015650,ENSBTAG00000021949,ENSBTAG00000020281,ENSBTAG00000014645,ENSBTAG00000004177,ENSBTAG00000045895,ENSBTAG00000006995,…
GO:0043292	contractile fiber	cellular_component	0.012	47	11495	155	19402	ENSBTAG00000006999,ENSBTAG00000016399,ENSBTAG00000014609,ENSBTAG00000025136,ENSBTAG00000001803,ENSBTAG00000009707,ENSBTAG00000009696,ENSBTAG00000002066,ENSBTAG00000005353,ENSBTAG00000019267,ENSBTAG00000021780,ENSBTAG00000021576,ENSBTAG00000019585,ENSBTAG00000013339,ENSBTAG00000007782,ENSBTAG00000004905,ENSBTAG00000021879,ENSBTAG00000009362,ENSBTAG00000000754,ENSBTAG00000012865,ENSBTAG00000002194,…
GO:0005745	m-AAA complex	cellular_component	0.012079	3	11495	3	19402	ENSBTAG00000038051,ENSBTAG00000011250,ENSBTAG00000012041
GO:0005925	focal adhesion	cellular_component	0.012373	41	11495	129	19402	ENSBTAG00000018108,ENSBTAG00000014809,ENSBTAG00000006262,ENSBTAG00000009987,ENSBTAG00000013755,ENSBTAG00000021978,ENSBTAG00000024772,ENSBTAG00000012724,ENSBTAG00000012002,ENSBTAG00000010971,ENSBTAG00000007079,ENSBTAG00000004672,ENSBTAG00000021879,ENSBTAG00000000696,ENSBTAG00000017060,ENSBTAG00000009696,ENSBTAG00000046763,ENSBTAG00000008057,ENSBTAG00000014501,ENSBTAG00000027446,ENSBTAG00000010347,…
GO:0030427	site of polarized growth	cellular_component	0.012842	24	11495	70	19402	ENSBTAG00000020194,ENSBTAG00000007344,ENSBTAG00000003675,ENSBTAG00000017422,ENSBTAG00000016187,ENSBTAG00000020758,ENSBTAG00000011400,ENSBTAG00000022927,ENSBTAG00000007910,ENSBTAG00000000109,ENSBTAG00000002083,ENSBTAG00000012939,ENSBTAG00000020281,ENSBTAG00000016260,ENSBTAG00000019627,ENSBTAG00000006451,ENSBTAG00000010059,ENSBTAG00000021275,ENSBTAG00000004996,ENSBTAG00000002650,ENSBTAG00000019940,…
GO:0045121	membrane raft	cellular_component	0.012977	49	11495	163	19402	ENSBTAG00000012066,ENSBTAG00000016961,ENSBTAG00000021992,ENSBTAG00000008607,ENSBTAG00000015628,ENSBTAG00000017869,ENSBTAG00000020199,ENSBTAG00000014026,ENSBTAG00000017504,ENSBTAG00000007993,ENSBTAG00000014970,ENSBTAG00000011388,ENSBTAG00000020148,ENSBTAG00000013244,ENSBTAG00000013367,ENSBTAG00000017537,ENSBTAG00000019953,ENSBTAG00000011851,ENSBTAG00000004569,ENSBTAG00000014051,ENSBTAG00000011580,…
GO:0022627	cytosolic small ribosomal subunit	cellular_component	0.013152	20	11495	68	19402	ENSBTAG00000040435,ENSBTAG00000005620,ENSBTAG00000013866,ENSBTAG00000003937,ENSBTAG00000020795,ENSBTAG00000037600,ENSBTAG00000015598,ENSBTAG00000015473,ENSBTAG00000013358,ENSBTAG00000002648,ENSBTAG00000025617,ENSBTAG00000019648,ENSBTAG00000009757,ENSBTAG00000040308,ENSBTAG00000038896,ENSBTAG00000013924,ENSBTAG00000020733,ENSBTAG00000009535,ENSBTAG00000047548,ENSBTAG00000034992
GO:0005743	mitochondrial inner membrane	cellular_component	0.013663	93	11495	362	19402	ENSBTAG00000002944,ENSBTAG00000007172,ENSBTAG00000046786,ENSBTAG00000005807,ENSBTAG00000012788,ENSBTAG00000011885,ENSBTAG00000017053,ENSBTAG00000012890,ENSBTAG00000024781,ENSBTAG00000045729,ENSBTAG00000018542,ENSBTAG00000011103,ENSBTAG00000003328,ENSBTAG00000008314,ENSBTAG00000017267,ENSBTAG00000010232,ENSBTAG00000019514,ENSBTAG00000019216,ENSBTAG00000012232,ENSBTAG00000007003,ENSBTAG00000013178,…
GO:0032433	filopodium tip	cellular_component	0.013678	7	11495	13	19402	ENSBTAG00000011137,ENSBTAG00000021275,ENSBTAG00000015377,ENSBTAG00000004996,ENSBTAG00000035084,ENSBTAG00000002123,ENSBTAG00000019180
GO:0005634	nucleus	cellular_component	0.013872	1309	11495	5756	19402	ENSBTAG00000010812,ENSBTAG00000005089,ENSBTAG00000011514,ENSBTAG00000046549,ENSBTAG00000018845,ENSBTAG00000005812,ENSBTAG00000006259,ENSBTAG00000005734,ENSBTAG00000006894,ENSBTAG00000017978,ENSBTAG00000002710,ENSBTAG00000001795,ENSBTAG00000005683,ENSBTAG00000013863,ENSBTAG00000016899,ENSBTAG00000009362,ENSBTAG00000000871,ENSBTAG00000020340,ENSBTAG00000020126,ENSBTAG00000000023,ENSBTAG00000018661,…
GO:0070469	respiratory chain	cellular_component	0.014247	29	11495	100	19402	ENSBTAG00000018542,ENSBTAG00000039555,ENSBTAG00000009479,ENSBTAG00000012788,ENSBTAG00000020405,ENSBTAG00000037415,ENSBTAG00000002203,ENSBTAG00000046786,ENSBTAG00000002046,ENSBTAG00000040564,ENSBTAG00000047768,ENSBTAG00000009274,ENSBTAG00000005907,ENSBTAG00000014878,ENSBTAG00000004920,ENSBTAG00000012232,ENSBTAG00000005465,ENSBTAG00000000091,ENSBTAG00000009914,ENSBTAG00000008314,ENSBTAG00000007812,…
GO:0031967	organelle envelope	cellular_component	0.014737	212	11495	859	19402	ENSBTAG00000005620,ENSBTAG00000031010,ENSBTAG00000002816,ENSBTAG00000008730,ENSBTAG00000037415,ENSBTAG00000008430,ENSBTAG00000003072,ENSBTAG00000002203,ENSBTAG00000016048,ENSBTAG00000020319,ENSBTAG00000003148,ENSBTAG00000005735,ENSBTAG00000011918,ENSBTAG00000019463,ENSBTAG00000046005,ENSBTAG00000013178,ENSBTAG00000014611,ENSBTAG00000000091,ENSBTAG00000016445,ENSBTAG00000031598,ENSBTAG00000005465,…
GO:0043204	perikaryon	cellular_component	0.014751	14	11495	36	19402	ENSBTAG00000006280,ENSBTAG00000013244,ENSBTAG00000019648,ENSBTAG00000016285,ENSBTAG00000017222,ENSBTAG00000004515,ENSBTAG00000001870,ENSBTAG00000002650,ENSBTAG00000014079,ENSBTAG00000016260,ENSBTAG00000002401,ENSBTAG00000010059,ENSBTAG00000020309,ENSBTAG00000026768
GO:0031975	envelope	cellular_component	0.015504	212	11495	860	19402	ENSBTAG00000016260,ENSBTAG00000014068,ENSBTAG00000031500,ENSBTAG00000019700,ENSBTAG00000020518,ENSBTAG00000002021,ENSBTAG00000031387,ENSBTAG00000016599,ENSBTAG00000001832,ENSBTAG00000011247,ENSBTAG00000015567,ENSBTAG00000013007,ENSBTAG00000017939,ENSBTAG00000003180,ENSBTAG00000038132,ENSBTAG00000009274,XLOC_045232,ENSBTAG00000020405,ENSBTAG00000009479,ENSBTAG00000003784,ENSBTAG00000006441,ENSBTAG…
GO:0030055	cell-substrate junction	cellular_component	0.016674	42	11495	135	19402	ENSBTAG00000022188,ENSBTAG00000007958,ENSBTAG00000048264,ENSBTAG00000001209,ENSBTAG00000017266,ENSBTAG00000019678,ENSBTAG00000020148,ENSBTAG00000017869,ENSBTAG00000021322,ENSBTAG00000009655,ENSBTAG00000007343,ENSBTAG00000038181,ENSBTAG00000036260,ENSBTAG00000001153,ENSBTAG00000011580,ENSBTAG00000021393,ENSBTAG00000012047,ENSBTAG00000010002,ENSBTAG00000000696,ENSBTAG00000017060,ENSBTAG00000009696,…
GO:0005689	U12-type spliceosomal complex	cellular_component	0.016844	11	11495	28	19402	ENSBTAG00000009795,ENSBTAG00000010627,ENSBTAG00000008915,ENSBTAG00000017368,ENSBTAG00000006423,ENSBTAG00000039658,ENSBTAG00000002778,ENSBTAG00000008896,ENSBTAG00000019804,ENSBTAG00000034506,ENSBTAG00000008060
GO:0030426	growth cone	cellular_component	0.017117	23	11495	68	19402	ENSBTAG00000014112,ENSBTAG00000019940,ENSBTAG00000020099,ENSBTAG00000046724,ENSBTAG00000010059,ENSBTAG00000021275,ENSBTAG00000016260,ENSBTAG00000020281,ENSBTAG00000019627,ENSBTAG00000006451,ENSBTAG00000004996,ENSBTAG00000002650,ENSBTAG00000000109,ENSBTAG00000007910,ENSBTAG00000002083,ENSBTAG00000012939,ENSBTAG00000020194,ENSBTAG00000007344,ENSBTAG00000017422,ENSBTAG00000003675,ENSBTAG00000022927,…
GO:0015935	small ribosomal subunit	cellular_component	0.01726	27	11495	96	19402	ENSBTAG00000025617,ENSBTAG00000019648,ENSBTAG00000002648,ENSBTAG00000009757,ENSBTAG00000013924,ENSBTAG00000020733,ENSBTAG00000012594,ENSBTAG00000023186,ENSBTAG00000000825,ENSBTAG00000040308,ENSBTAG00000038896,ENSBTAG00000047548,ENSBTAG00000034992,ENSBTAG00000009535,ENSBTAG00000040435,ENSBTAG00000005620,ENSBTAG00000013866,ENSBTAG00000003937,ENSBTAG00000037600,ENSBTAG00000020795,ENSBTAG00000007934,…
GO:0005924	cell-substrate adherens junction	cellular_component	0.018273	41	11495	132	19402	ENSBTAG00000018108,ENSBTAG00000014809,ENSBTAG00000006262,ENSBTAG00000009987,ENSBTAG00000013755,ENSBTAG00000021978,ENSBTAG00000024772,ENSBTAG00000012724,ENSBTAG00000012002,ENSBTAG00000007079,ENSBTAG00000010971,ENSBTAG00000004672,ENSBTAG00000021879,ENSBTAG00000000696,ENSBTAG00000017060,ENSBTAG00000009696,ENSBTAG00000046763,ENSBTAG00000008057,ENSBTAG00000014501,ENSBTAG00000014555,ENSBTAG00000010347,…
GO:0005856	cytoskeleton	cellular_component	0.018469	423	11495	1740	19402	ENSBTAG00000009696,ENSBTAG00000015764,ENSBTAG00000002918,ENSBTAG00000007364,ENSBTAG00000014501,ENSBTAG00000021944,ENSBTAG00000006588,ENSBTAG00000016910,ENSBTAG00000008996,ENSBTAG00000014053,ENSBTAG00000046574,ENSBTAG00000003763,ENSBTAG00000014095,ENSBTAG00000018691,ENSBTAG00000006574,ENSBTAG00000016732,ENSBTAG00000007190,ENSBTAG00000018449,ENSBTAG00000030567,ENSBTAG00000001094,ENSBTAG00000015773,…
GO:0030017	sarcomere	cellular_component	0.019847	39	11495	128	19402	ENSBTAG00000002574,ENSBTAG00000040338,ENSBTAG00000018352,ENSBTAG00000000992,ENSBTAG00000014614,ENSBTAG00000022244,ENSBTAG00000047231,ENSBTAG00000011586,ENSBTAG00000001086,ENSBTAG00000002157,ENSBTAG00000021916,ENSBTAG00000014719,ENSBTAG00000006995,ENSBTAG00000017509,ENSBTAG00000000698,ENSBTAG00000000771,ENSBTAG00000021992,ENSBTAG00000011500,ENSBTAG00000007725,ENSBTAG00000017685,ENSBTAG00000011734,…
GO:0030016	myofibril	cellular_component	0.020906	43	11495	144	19402	ENSBTAG00000006999,ENSBTAG00000016399,ENSBTAG00000014609,ENSBTAG00000025136,ENSBTAG00000001803,ENSBTAG00000009707,ENSBTAG00000009696,ENSBTAG00000002066,ENSBTAG00000005353,ENSBTAG00000019267,ENSBTAG00000021780,ENSBTAG00000021576,ENSBTAG00000019585,ENSBTAG00000007782,ENSBTAG00000013339,ENSBTAG00000004905,ENSBTAG00000021879,ENSBTAG00000009362,ENSBTAG00000000754,ENSBTAG00000002194,ENSBTAG00000000771,…
GO:0000139	Golgi membrane	cellular_component	0.02118	87	11495	321	19402	ENSBTAG00000011317,ENSBTAG00000002490,ENSBTAG00000006209,ENSBTAG00000016218,ENSBTAG00000001310,ENSBTAG00000008129,ENSBTAG00000017218,ENSBTAG00000014082,ENSBTAG00000000025,ENSBTAG00000000703,ENSBTAG00000000807,ENSBTAG00000005089,ENSBTAG00000001394,ENSBTAG00000014843,ENSBTAG00000046750,ENSBTAG00000012090,ENSBTAG00000013750,ENSBTAG00000010740,ENSBTAG00000006556,ENSBTAG00000015782,ENSBTAG00000016360,…
GO:0042583	chromaffin granule	cellular_component	0.021831	7	11495	14	19402	ENSBTAG00000005574,ENSBTAG00000004739,ENSBTAG00000045980,ENSBTAG00000020218,ENSBTAG00000001105,ENSBTAG00000014809,ENSBTAG00000015796
GO:0005770	late endosome	cellular_component	0.022438	45	11495	152	19402	ENSBTAG00000015190,ENSBTAG00000014838,ENSBTAG00000003060,ENSBTAG00000010018,ENSBTAG00000015698,ENSBTAG00000011147,ENSBTAG00000009305,ENSBTAG00000046979,ENSBTAG00000020608,ENSBTAG00000015694,ENSBTAG00000021019,ENSBTAG00000005711,ENSBTAG00000031544,ENSBTAG00000007939,ENSBTAG00000016260,ENSBTAG00000020894,ENSBTAG00000022920,ENSBTAG00000014809,ENSBTAG00000023032,ENSBTAG00000006536,ENSBTAG00000000224,…
GO:0071013	catalytic step 2 spliceosome	cellular_component	0.022725	26	11495	82	19402	ENSBTAG00000015187,ENSBTAG00000008915,ENSBTAG00000027867,ENSBTAG00000008457,ENSBTAG00000011656,ENSBTAG00000008369,ENSBTAG00000008136,ENSBTAG00000016578,ENSBTAG00000012712,ENSBTAG00000002778,ENSBTAG00000003094,ENSBTAG00000000721,ENSBTAG00000010373,ENSBTAG00000011360,ENSBTAG00000006245,ENSBTAG00000010627,ENSBTAG00000030915,ENSBTAG00000012288,ENSBTAG00000008251,ENSBTAG00000018423,ENSBTAG00000047652,…
GO:0071005	U2-type precatalytic spliceosome	cellular_component	0.022923	11	11495	27	19402	ENSBTAG00000011656,ENSBTAG00000016637,ENSBTAG00000009795,ENSBTAG00000017213,ENSBTAG00000010627,ENSBTAG00000005441,ENSBTAG00000008915,ENSBTAG00000013587,ENSBTAG00000014060,ENSBTAG00000015034,ENSBTAG00000003094
GO:0071011	precatalytic spliceosome	cellular_component	0.022923	11	11495	27	19402	ENSBTAG00000015034,ENSBTAG00000014060,ENSBTAG00000013587,ENSBTAG00000003094,ENSBTAG00000009795,ENSBTAG00000017213,ENSBTAG00000008915,ENSBTAG00000005441,ENSBTAG00000010627,ENSBTAG00000016637,ENSBTAG00000011656
GO:0044420	extracellular matrix part	cellular_component	0.023773	42	11495	139	19402	ENSBTAG00000021466,ENSBTAG00000020638,ENSBTAG00000017473,ENSBTAG00000010716,ENSBTAG00000023032,ENSBTAG00000017165,ENSBTAG00000013472,ENSBTAG00000006536,ENSBTAG00000017213,ENSBTAG00000011644,ENSBTAG00000021945,ENSBTAG00000000601,ENSBTAG00000020056,ENSBTAG00000000310,ENSBTAG00000022635,ENSBTAG00000048125,ENSBTAG00000012866,ENSBTAG00000005043,ENSBTAG00000014835,ENSBTAG00000027020,ENSBTAG00000015335,…
GO:0005740	mitochondrial envelope	cellular_component	0.025371	134	11495	544	19402	ENSBTAG00000013178,ENSBTAG00000019463,ENSBTAG00000005735,ENSBTAG00000011918,ENSBTAG00000002203,ENSBTAG00000003072,ENSBTAG00000002816,ENSBTAG00000037415,ENSBTAG00000008730,ENSBTAG00000016048,ENSBTAG00000005620,ENSBTAG00000031010,ENSBTAG00000030186,ENSBTAG00000003567,ENSBTAG00000021780,ENSBTAG00000002921,ENSBTAG00000012041,ENSBTAG00000021759,ENSBTAG00000000091,ENSBTAG00000016445,ENSBTAG00000005465,…
GO:0097197	tetraspanin-enriched microdomain	cellular_component	0.02542	4	11495	6	19402	ENSBTAG00000000224,ENSBTAG00000005481,ENSBTAG00000013759,ENSBTAG00000035975
GO:0031966	mitochondrial membrane	cellular_component	0.025458	126	11495	509	19402	ENSBTAG00000022721,ENSBTAG00000009687,ENSBTAG00000016445,ENSBTAG00000000091,ENSBTAG00000014809,ENSBTAG00000031598,ENSBTAG00000014878,ENSBTAG00000019350,ENSBTAG00000005465,ENSBTAG00000030186,ENSBTAG00000025496,ENSBTAG00000012041,ENSBTAG00000030913,ENSBTAG00000021759,ENSBTAG00000002921,ENSBTAG00000021780,ENSBTAG00000005620,ENSBTAG00000017081,ENSBTAG00000031010,ENSBTAG00000022292,ENSBTAG00000002816,…
GO:0005746	mitochondrial respiratory chain	cellular_component	0.025827	26	11495	91	19402	ENSBTAG00000018542,ENSBTAG00000009479,ENSBTAG00000039555,ENSBTAG00000012788,ENSBTAG00000020405,ENSBTAG00000037415,ENSBTAG00000002203,ENSBTAG00000046786,ENSBTAG00000040564,ENSBTAG00000009274,ENSBTAG00000047768,ENSBTAG00000005907,ENSBTAG00000014878,ENSBTAG00000012232,ENSBTAG00000005465,ENSBTAG00000009914,ENSBTAG00000000091,ENSBTAG00000008314,ENSBTAG00000007812,ENSBTAG00000008020,ENSBTAG00000010232,…
GO:0044449	contractile fiber part	cellular_component	0.025987	41	11495	138	19402	ENSBTAG00000019267,ENSBTAG00000005353,ENSBTAG00000009696,ENSBTAG00000002066,ENSBTAG00000001803,ENSBTAG00000014609,ENSBTAG00000025136,ENSBTAG00000006999,ENSBTAG00000016399,ENSBTAG00000002194,ENSBTAG00000009362,ENSBTAG00000000754,ENSBTAG00000004905,ENSBTAG00000021879,ENSBTAG00000007782,ENSBTAG00000013339,ENSBTAG00000021576,ENSBTAG00000019585,ENSBTAG00000021916,ENSBTAG00000014719,ENSBTAG00000006995,…
GO:0005769	early endosome	cellular_component	0.027816	55	11495	193	19402	ENSBTAG00000006063,ENSBTAG00000006982,ENSBTAG00000007871,ENSBTAG00000001948,ENSBTAG00000006824,ENSBTAG00000020199,ENSBTAG00000032719,ENSBTAG00000009523,ENSBTAG00000008579,ENSBTAG00000019577,ENSBTAG00000044082,ENSBTAG00000009446,ENSBTAG00000016793,ENSBTAG00000013065,ENSBTAG00000014171,ENSBTAG00000007273,ENSBTAG00000025297,ENSBTAG00000006040,ENSBTAG00000011761,ENSBTAG00000001835,ENSBTAG00000009615,…
GO:0030314	junctional membrane complex	cellular_component	0.028077	4	11495	6	19402	ENSBTAG00000007104,ENSBTAG00000006999,ENSBTAG00000011500,ENSBTAG00000006899
GO:0016459	myosin complex	cellular_component	0.028146	19	11495	54	19402	ENSBTAG00000020126,ENSBTAG00000011803,ENSBTAG00000002123,ENSBTAG00000003626,ENSBTAG00000026266,ENSBTAG00000008575,ENSBTAG00000025337,ENSBTAG00000017564,ENSBTAG00000025313,ENSBTAG00000010799,ENSBTAG00000011256,ENSBTAG00000016024,ENSBTAG00000017380,ENSBTAG00000018399,ENSBTAG00000000698,XLOC_047788,ENSBTAG00000009707,ENSBTAG00000018237,ENSBTAG00000003763
GO:0005578	proteinaceous extracellular matrix	cellular_component	0.028688	41	11495	137	19402	ENSBTAG00000018489,ENSBTAG00000010082,ENSBTAG00000017266,ENSBTAG00000007049,ENSBTAG00000016158,ENSBTAG00000023907,ENSBTAG00000013760,ENSBTAG00000001745,ENSBTAG00000008074,ENSBTAG00000010343,ENSBTAG00000027020,ENSBTAG00000015662,ENSBTAG00000014575,ENSBTAG00000009615,ENSBTAG00000003078,ENSBTAG00000017071,ENSBTAG00000017032,ENSBTAG00000019813,ENSBTAG00000020136,ENSBTAG00000021217,ENSBTAG00000011580,…
GO:0019866	organelle inner membrane	cellular_component	0.028791	101	11495	405	19402	ENSBTAG00000007003,ENSBTAG00000019216,ENSBTAG00000019514,ENSBTAG00000012232,ENSBTAG00000001697,ENSBTAG00000008314,ENSBTAG00000003328,ENSBTAG00000010232,ENSBTAG00000017267,ENSBTAG00000011103,ENSBTAG00000012890,ENSBTAG00000018542,ENSBTAG00000045729,ENSBTAG00000024781,ENSBTAG00000012788,ENSBTAG00000017053,ENSBTAG00000011885,ENSBTAG00000007360,ENSBTAG00000046786,ENSBTAG00000007172,ENSBTAG00000005807,…
GO:0044431	Golgi apparatus part	cellular_component	0.030102	100	11495	380	19402	ENSBTAG00000040000,ENSBTAG00000003975,ENSBTAG00000009998,ENSBTAG00000018905,ENSBTAG00000015642,ENSBTAG00000004197,ENSBTAG00000024381,ENSBTAG00000008778,ENSBTAG00000010317,ENSBTAG00000007100,ENSBTAG00000037523,ENSBTAG00000017869,ENSBTAG00000009034,ENSBTAG00000002914,ENSBTAG00000003069,ENSBTAG00000012757,ENSBTAG00000021226,ENSBTAG00000027477,ENSBTAG00000023374,ENSBTAG00000009639,ENSBTAG00000013330,…
GO:0033179	proton-transporting V-type ATPase, V0 domain	cellular_component	0.032437	7	11495	15	19402	ENSBTAG00000015100,ENSBTAG00000000292,ENSBTAG00000018889,ENSBTAG00000006022,ENSBTAG00000014553,ENSBTAG00000004263,ENSBTAG00000007272
GO:0035339	SPOTS complex	cellular_component	0.033467	3	11495	4	19402	ENSBTAG00000002220,ENSBTAG00000020663,ENSBTAG00000013855
GO:0033177	proton-transporting two-sector ATPase complex, proton-transporting domain	cellular_component	0.033516	12	11495	34	19402	ENSBTAG00000018889,ENSBTAG00000000292,ENSBTAG00000015100,ENSBTAG00000002944,ENSBTAG00000005735,ENSBTAG00000004263,ENSBTAG00000006022,ENSBTAG00000002094,ENSBTAG00000014553,ENSBTAG00000006441,ENSBTAG00000007272,ENSBTAG00000007332
GO:0005576	extracellular region	cellular_component	0.035134	393	11495	1709	19402	ENSBTAG00000018103,ENSBTAG00000014149,ENSBTAG00000004840,ENSBTAG00000015362,ENSBTAG00000026792,ENSBTAG00000010866,ENSBTAG00000008931,ENSBTAG00000001341,ENSBTAG00000014204,ENSBTAG00000024340,ENSBTAG00000012914,ENSBTAG00000009812,ENSBTAG00000016193,ENSBTAG00000002088,ENSBTAG00000008027,ENSBTAG00000020076,ENSBTAG00000018578,ENSBTAG00000017042,ENSBTAG00000017642,ENSBTAG00000002770,ENSBTAG00000010716,…
GO:0016461	unconventional myosin complex	cellular_component	0.035207	3	11495	4	19402	ENSBTAG00000025313,ENSBTAG00000010799,ENSBTAG00000000698
GO:0030659	cytoplasmic vesicle membrane	cellular_component	0.035484	66	11495	239	19402	ENSBTAG00000018295,ENSBTAG00000027074,ENSBTAG00000006714,ENSBTAG00000004333,ENSBTAG00000020810,ENSBTAG00000004463,ENSBTAG00000006556,ENSBTAG00000016514,ENSBTAG00000008504,ENSBTAG00000021160,ENSBTAG00000007399,ENSBTAG00000003619,ENSBTAG00000010923,ENSBTAG00000017969,ENSBTAG00000018833,ENSBTAG00000026325,ENSBTAG00000001192,ENSBTAG00000018753,ENSBTAG00000019379,ENSBTAG00000004739,ENSBTAG00000014809,…
GO:0044430	cytoskeletal part	cellular_component	0.035609	338	11495	1393	19402	ENSBTAG00000016456,ENSBTAG00000007694,ENSBTAG00000014495,ENSBTAG00000020148,ENSBTAG00000012704,ENSBTAG00000013436,ENSBTAG00000020031,ENSBTAG00000012756,ENSBTAG00000019156,ENSBTAG00000000490,ENSBTAG00000006071,ENSBTAG00000013107,ENSBTAG00000008088,ENSBTAG00000034430,ENSBTAG00000002918,ENSBTAG00000015764,ENSBTAG00000009696,ENSBTAG00000006588,ENSBTAG00000008996,ENSBTAG00000016910,ENSBTAG00000021944,…
GO:0012506	vesicle membrane	cellular_component	0.035968	70	11495	255	19402	ENSBTAG00000006999,ENSBTAG00000006894,ENSBTAG00000020458,ENSBTAG00000004676,ENSBTAG00000010740,ENSBTAG00000014843,ENSBTAG00000014835,ENSBTAG00000000807,ENSBTAG00000027924,ENSBTAG00000015205,ENSBTAG00000012939,ENSBTAG00000019379,ENSBTAG00000018833,ENSBTAG00000026325,ENSBTAG00000018753,ENSBTAG00000001192,ENSBTAG00000014809,ENSBTAG00000004739,ENSBTAG00000006824,ENSBTAG00000010923,ENSBTAG00000007399,…
GO:0048471	perinuclear region of cytoplasm	cellular_component	0.036377	105	11495	402	19402	ENSBTAG00000005574,ENSBTAG00000020099,ENSBTAG00000008703,ENSBTAG00000000665,ENSBTAG00000007079,ENSBTAG00000000694,ENSBTAG00000031777,ENSBTAG00000010971,ENSBTAG00000007962,ENSBTAG00000021275,ENSBTAG00000011256,ENSBTAG00000020518,ENSBTAG00000013793,ENSBTAG00000032017,ENSBTAG00000002977,ENSBTAG00000021944,ENSBTAG00000002918,ENSBTAG00000007361,ENSBTAG00000001657,ENSBTAG00000020742,ENSBTAG00000010018,…
GO:0070552	BRISC complex	cellular_component	0.037151	3	11495	4	19402	ENSBTAG00000012587,ENSBTAG00000007817,ENSBTAG00000031500
GO:0044428	nuclear part	cellular_component	0.038128	825	11495	3562	19402	ENSBTAG00000011811,ENSBTAG00000033160,ENSBTAG00000009103,ENSBTAG00000011388,ENSBTAG00000005851,ENSBTAG00000016511,ENSBTAG00000019909,ENSBTAG00000012498,ENSBTAG00000047293,ENSBTAG00000020999,ENSBTAG00000020594,ENSBTAG00000005923,ENSBTAG00000012567,ENSBTAG00000044044,ENSBTAG00000002299,ENSBTAG00000017685,ENSBTAG00000015388,ENSBTAG00000014400,ENSBTAG00000005723,ENSBTAG00000017360,ENSBTAG00000002147,…
GO:0044306	neuron projection terminus	cellular_component	0.038346	19	11495	58	19402	ENSBTAG00000002075,ENSBTAG00000048264,ENSBTAG00000047894,ENSBTAG00000009523,ENSBTAG00000047191,ENSBTAG00000013162,ENSBTAG00000045520,ENSBTAG00000012312,ENSBTAG00000019947,ENSBTAG00000009034,ENSBTAG00000013300,ENSBTAG00000025522,ENSBTAG00000038739,ENSBTAG00000010647,ENSBTAG00000016984,ENSBTAG00000004739,ENSBTAG00000015650,ENSBTAG00000002401,ENSBTAG00000004177
GO:0000220	vacuolar proton-transporting V-type ATPase, V0 domain	cellular_component	0.039622	3	11495	4	19402	ENSBTAG00000007272,ENSBTAG00000004263,ENSBTAG00000000292
[truncated: 12 more rows]

## Sheet: MF
GO_accession	Description	Term_type	Over_represented_pValue	CAD_item	CAD_list	Bg_item	Bg_list	Gene_names		总142411		BP:890		总142411		BP:890	CC:128	MF:136
[truncated: 136 more rows]
