# Supplementary material for: Interference With ACSL1 Gene in Bovine Adipocytes: Transcriptome Profiling of mRNA and lncRNA Related to Unsaturated Fatty Acid Synthesis
Source: Front Vet Sci. 2021 Dec 16;8:788316. doi: 10.3389/fvets.2021.788316 (PMC8716587; doi:10.3389/fvets.2021.788316)
Supplement: Supplementary File 12 — The cis-regulated target genes and the trans-regulated target genes of DELs intersect with DEMs, respectively. [file Data_Sheet_2.ZIP › Supplementary file 12/co-expression---DE mRNA/venn(co-expression---DE mRNA).txt]

Names	total	elements
DE mRNA co-expression	87	CSPG4
		COL4A5
		ITGA3
		PRKCB
		C5H12orf4
		SEL1L3
		GDPD5
		GFPT2
		CD82
		TAF12
		TMEM87B
		ECE1
		TM4SF20
		ATP2B2
		OLR1
		TRIM63
		HAS2
		FMOD
		SPTLC3
		TIMP1
		NELL2
		VPS50
		ACSS3
		NR3C2
		MTUS2
		GHITM
		IGSF23
		CEMIP
		EMP3
		ACSL1
		NFE2L1
		RGS22
		SYT11
		VCAN
		RAPGEF5
		FGF13
		NREP
		LCP1
		NSG1
		CPT1A
		SLC26A7
		ADAMTSL1
		TMEM26
		RCN3
		ITIH5
		UNC5B
		MBL2
		GK2
		TGM2
		TIMP3
		RERG
		GALNT13
		CNGB3
		RET
		PLXNC1
		RORB
		GABRB1
		ANO1
		FGFR2
		RBM20
		FEM1A
		BMPER
		ANGPT1
		KLHL32
		IDH3A
		ITGA4
		PDPN
		TXK
		ANXA8L1
		ZC3H12D
		TSPO
		ERO1A
		TOGARAM1
		FAT3
		MSRA
		NOX1
		MATN2
		GXYLT1
		CPA5
		FABP4
		KITLG
		LHFPL3
		C19H17orf67
		CASQ2
		ADAMTS5
		GPAT3
		PTGIS
co-expression	3955
		PNCK
		AACS
		RAB2A
		RPS11
		MMP2
		RPS17
		TUBA1D
		SLMAP
		XLOC_097052
		ABRA
		KCNMA1
		TFIP11
		ERCC5
		FAM187A
		GNL3
		BTG2
		ATF6B
		SLBP2
		NDUFS6
		KLHL13
		GCSH
		PRSS38
		NMBR
		ECHS1
		CNBP
		MMGT1
		PDHA1
		PDF
		VPS4A
		HSPB1
		PFKP
		PDCL3
		CLK4
		KLHL2
		CMTM8
		PTPRR
		PRADC1
		U2SURP
		GLTP
		SLC25A3
		ACOT12
		RPS18
		ZAR1
		SLC10A7
		ITPK1
		G3BP1
		ESYT1
		3-Sep
		LCORL
		NT5DC1
		UBE2G1
		ADCY7
		RBM15
		NTRK1
		LRRC6
		AMZ2
		PLA2G2C
		FRAS1
		MRPL10
		UBAC1
		PPP1R14A
		MYMK
		GDF15
		ATP9B
		MMP7
		CRNKL1
		WISP2
		11-Sep
		MITF
		XAB2
		CPXM2
		RDH10
		NOS2
		TBX10
		MON1B
		LRRC71
		NEPRO
		KCNA6
		TRIB3
		DTNBP1
		DNAI1
		DDX5
		HOXD11
		ZNF446
		CACNA2D1
		XLOC_007133
		ZG16
		C19H17orf53
		ZNF131
		ANAPC4
		TRIM33
		USP47
		FAT4
		TCF25
		EFCAB9
		SOD2
		CCDC97
		PAPOLA
		EPN2
		COX15
		STK16
		CHRM5
		FGFR1
		MREG
		THRAP3
		AP3S2
		PHYHIP
		CCT8L2
		TTC37
		CCDC190
		ADAM7
		GSTCD
		FBH1
		CASP6
		TMEM39A
		GRM2
		OSBPL8
		FER1L5
		TNS3
		PIR
		ARF6
		LONP1
		SRPK1
		ANP32E
		EVC
		C9H6orf120
		MRPL1
		MTMR1
		B3GAT1
		ENDOU
		SNX33
		BET1L
		SORL1
		SYN3
		TMEM184A
		LEP
		DKK2
		WDR34
		HMX1
		PUF60
		DARS
		EPS8
		DIP2A
		OXT
		CMPK2
		FAM129C
		ZNF48
		BMP3
		CACTIN
		USE1
		TMEM19
		LIMS2
		SLK
		EFNB1
		CAND1
		CLCC1
		POU3F1
		CNBD2
		NASP
		ATP5MG
		A2M
		CDK20
		ACSBG2
		RELT
		LMNB2
		RWDD2A
		SDAD1
		CPLX4
		TBL3
		IMPDH2
		VKORC1
		LRGUK
		TEK
		EED
		SMC3
		ATL2
		PDCD5
		DGUOK
		MACROD1
		AP1S2
		CLDN16
		C1QTNF3
		RBM17
		ZNF212
		GRK1
		DCP1A
		TEKT1
		TMCO3
		TRAF5
		RHOC
		PRR16
		CHRNA5
		CST7
		ALDH3A2
		SELL
		CIAO1
		GNAS
		RNF223
		DDB2
		ANKRD6
		WNT8B
		TSPAN13
		SPATA1
		CFAP206
		SIRT6
		C15H11orf16
		ARHGEF9
		CCL19
		CCDC124
		FOXJ1
		NKD1
		TRA2B
		STK17A
		PPIL4
		FOXE1
		C16H1orf159
		MGAT4B
		XLOC_049376
		CNPY4
		CD38
		DHRS7
		NAT8L
		RIPK4
		MIB2
		ALX1
		MYL12A
		CCNY
		SSU72
		HS3ST1
		EXOSC7
		RBPJ
		SMUG1
		FAM174A
		CORO2A
		TPI1
		ZNF280C
		DNAJC5
		FBXL14
		GATA6
		MSH6
		VAT1L
		RASGRF1
		FBXO31
		GYPC
		XLOC_087887
		PSMG4
		RFXAP
		ZNF484
		DAPK3
		C3
		SRSF6
		ING5
		MRAP
		TRIM41
		GJB1
		TPM3
		ORM1
		EPB42
		HIKESHI
		ADGRF1
		CETN3
		RIN2
		POLR1E
		FRMD5
		PDE6C
		CCDC43
		TRIM2
		KLHL36
		TRAPPC9
		THAP12
		DGLUCY
		XLOC_114011
		UBR3
		LAMP3
		FABP5
		DESI1
		HYOU1
		TUBB
		ATOH8
		WBP4
		KIAA0100
		USP7
		ASCC1
		SLC8B1
		PPM1K
		YME1L1
		HNRNPR
		PPM1A
		STARD13
		INTS1
		PCDH7
		MMP16
		FZD9
		ARL13B
		TJAP1
		ADI1
		KL
		P4HA3
		SLC36A3
		IFT140
		MAFK
		RWDD4
		SBNO2
		MZT1
		TEX43
		HPCA
		SLC6A6
		RACGAP1
		ID1
		COL18A1
		UBXN4
		TNXB
		PPP1R9A
		ERLIN2
		STPG1
		TMEM151B
		TVP23A
		TSR3
		PCK2
		TF
		RSRC1
		GCK
		ELAC2
		TMEM225B
		MTMR14
		TSPYL4
		AQP2
		ABRAXAS2
		TMEM200A
		LACTBL1
		POLG
		PPP2R5A
		TFR2
		SPTBN1
		RAG1
		GHRL
		EIF3M
		TMEM104
		MICU1
		ZNF24
		MTX1
		PBDC1
		BRK1
		FOXB1
		ARSH
		MRGPRF
		HHLA2
		TAF10
		GMFG
		GBGT1
		GRIK2
		DEPDC5
		RHBDF1
		SNX25
		RYR1
		CDK17
		PCDH18
		CHST6
		SLAMF1
		RASIP1
		ATG10
		PLD6
		LRRK2
		MYO5C
		BACE2
		KIAA0355
		SDC2
		BTF3
		CNTFR
		C18H16orf95
		CACNB1
		ITPRID1
		PRXL2C
		H3F3B
		AFAP1L1
		KDM6A
		NUDT12
		LAMB4
		EZR
		SLC38A4
		MAN2B1
		SLC25A21
		OFD1
		ACADL
		AGT
		HES7
		AHCYL2
		LSM12
		CALHM5
		POLDIP3
		TRARG1
		RPL32
		ABCF2
		HABP4
		MFAP5
		CNTN2
		WDR20
		IL6R
		NTAN1
		PLD1
		COL7A1
		XLOC_011659
		KDELC1
		ASNSD1
		TM6SF1
		MOB4
		CLEC3B
		CLDN6
		MIS18BP1
		CRP
		SLC10A4
		ZNF79
		FANCC
		VSIG10L
		L2HGDH
		CENPU
		HGH1
		GLA
		ZNF655
		NEBL
		HSPA8
		UBXN7
		PLA2R1
		LYSMD2
		MRPL15
		COG3
		ULBP3
		CEL
		KCNQ5
		NGDN
		DHX15
		PICALM
		AGPS
		RPUSD3
		DRAM2
		PRRG1
		MAK16
		BOLA-DMA
		ITPRIPL2
		EPGN
		ARPC3
		MYH13
		BRD8
		TSN
		TMED9
		MRM3
		LZTFL1
		OSR2
		XPC
		DCUN1D5
		ARHGAP15
		LTBR
		TCF4
		ABCC11
		CARS
		AGTPBP1
		GALNT18
		ALDH1L2
		TLE2
		DOCK11
		CHMP7
		ASAH2
		AGTRAP
		SRD5A2
		ADRA1A
		ASAH1
		LONRF2
		PNPLA6
		BST1
		AHI1
		KISS1R
		SLC3A1
		IL27RA
		DNAAF1
		GORAB
		FAM221B
		FOCAD
		NDNF
		RGS14
		HEATR5B
		STMP1
		OSGEP
		IL17C
		ERICH5
		AHR
		KRT17
		RSU1
		PPP1R37
		SYTL1
		CBX6
		ZNF711
		PPP1R12A
		VSIR
		ZNF7
		CHMP2B
		PHACTR1
		ACO2
		DDX24
		RPS21
		KCNA4
		LOXL1
		ARID5A
		RBM6
		ALYREF
		IGSF8
		NRF1
		RGSL1
		ACVR2A
		ACAD11
		PGM2L1
		OPA3
		ARHGEF16
		JADE1
		OPA1
		GDF9
		11-Mar
		GPR119
		MAGOHB
		PIGL
		MED18
		CLCA1
		BCL2L15
		SNN
		OLFML2A
		SH3D19
		KIF19
		HAPLN4
		HID1
		ZC3H6
		GOT2
		SFRP2
		POLD2
		OSBPL10
		ALG6
		RIC3
		GPBP1L1
		ART1
		XLOC_035615
		MAP3K7CL
		STRIP1
		GGN
		CFAP58
		XLOC_008917
		CCDC6
		POLRMT
		NDUFA13
		DOK4
		RASSF4
		ZAN
		TP53I13
		LY6G6E
		CRYBA1
		MTHFD1
		EIF4E2
		PHF21B
		NENF
		HRH2
		CYP3A5
		TPT1
		CASC4
		CRABP1
		ISG12(B)
		CCDC113
		IER3
		TOR1AIP1
		SYTL4
		YWHAH
		AKIRIN1
		VSTM4
		PDGFRB
		ADRB1
		OR56B4
		GPR158
		XLOC_132713
		RDX
		GRWD1
		OMD
		ITSN1
		CHRNB1
		POC1A
		TMEM170A
		EHBP1L1
		CMYA5
		ADCY3
		CAMK2B
		PXN
		TNF
		C1QBP
		NDUFB8
		VTI1A
		DEUP1
		IGSF9
		CADPS2
		TMEM248
		PDSS1
		MYF5
		C1orf198
		ZNF354C
		MS4A13
		GRM6
		EEPD1
		GRHL1
		TCF21
		MEIS1
		KLHL10
		SPOUT1
		COL23A1
		LARGE2
		GLDN
		OSER1
		MYCBPAP
		NHLH2
		NECAB2
		TMED7
		FBLL1
		PDGFD
		BRCC3
		FYN
		ARHGEF26
		UPK3B
		TRIL
		ESPNL
		PREX2
		SCRN1
		AKR1C4
		PI15
		PARK7
		DUSP14
		FAM177A1
		RER1
		ELAVL2
		PROSER2
		PMVK
		TUBA1A
		KCNH4
		COL5A2
		DNAJC16
		HPS1
		KIAA0930
		ZNF511
		PGM1
		ZMYM5
		MYOZ2
		SNCAIP
		CATHL5
		SSMEM1
		CSMD3
		FBF1
		RARS2
		CYB561
		UPK1B
		BRSK1
		FBXL20
		NAB2
		THY1
		P2RY8
		KIT
		ZNF827
		LMAN2L
		TACR2
		NUP85
		SCN4B
		RAB20
		HAND2
		LGR5
		JAK2
		DPYSL4
		SERTAD1
		POLR1A
		MARVELD3
		METTL5
		AKAP2
		CORO1C
		RAD54B
		ATG7
		ACADVL
		MYCL
		GPATCH11
		MSANTD3
		GLI1
		SPP1
		RAB15
		C8H9orf72
		HYPK
		ICA1L
		FAM131C
		PLAC9
		TLX1
		RGS8
		SH3BGRL2
		LENG9
		VAX1
		FOXR1
		THOC7
		ATP6V0A2
		FDFT1
		LAMTOR5
		BMP7
		RAB11FIP4
		C1QTNF7
		LHFPL6
		HCFC1R1
		TAOK2
		FAM49A
		LYPD3
		KIAA1551
		KLK4
		NEFL
		SPG7
		TMEM176A
		MAP4K3
		MCM10
		RMDN3
		HOXA5
		ENTPD2
		COX7B
		ATP6V1A
		WNT9A
		ATP5PO
		GRPEL2
		INPP5B
		DND1
		SNTA1
		EFCAB5
		CACNG2
		STK3
		IL21R
		REPS2
		CHN2
		ANO10
		VEZT
		CLIP2
		ERMARD
		KDELR1
		FOXN2
		GALNT9
		CD200
		ICE1
		IL18
		GAD2
		NCK2
		ITGA6
		OXA1L
		CCND1
		THAP5
		HHIPL1
		DKK4
		CTSK
		IL4I1
		IGFBP2
		USP11
		SIGLEC1
		TOGARAM2
		CEP164
		ZCCHC10
		PSMD2
		ARMH4
		MEIOB
		ZFP90
		USP18
		LAMC3
		BMP2
		NET1
		TOX
		XLOC_129079
		MGP
		CLDN10
		DNAJC1
		SOST
		SYT7
		GCNT2
		IK
		ZFPL1
		PLEKHO2
		NACA
		GLOD4
		TAF1D
		GIMD1
		NUB1
		CDK4
		TCF15
		WIF1
		GIGYF2
		PCED1A
		CCAR2
		ITIH3
		CALB2
		TEX10
		OR11H4
		TYMS
		TNFRSF19
		MRPS9
		DGKQ
		SLC44A5
		PPDPF
		RHOV
		LUZP2
		TMEM106C
		CLN6
		PIM3
		DMXL1
		SH2D3C
		SIK2
		SDK2
		SRRT
		MELK
		SNRPG
		DMTF1
		GRM1
		SCFD1
		OR6S1
		CALCOCO2
		ACOT9
		GPX2
		ZNF514
		GRTP1
		ESRRB
		RABAC1
		ZFHX2
		SLC48A1
		FASTKD2
		CDK16
		PRSS27
		TDRD9
		PRCD
		GAP43
		OTOL1
		BSDC1
		POFUT2
		PRKACB
		RABL6
		CPNE9
		METTL16
		FRS3
		ITGB2
		TMC6
		RASGEF1A
		UQCRQ
		CAND2
		NTPCR
		OTOF
		SF3B2
		CPB1
		TEX14
		XYLT2
		CD72
		KAT5
		TEKT2
		CDKN2B
		BCL6
		DRP2
		SPATC1
		TXNL4A
		C15H11orf1
		FGFR4
		FCRLB
		POR
		XRCC1
		NYAP1
		LIMS1
		MORC1
		PARVB
		PAK1IP1
		TRIM14
		ABRACL
		PPP6R2
		ELL
		FAM89A
		CDH11
		FHL5
		ACAN
		ZBTB41
		UXT
		ZBTB7C
		ABHD18
		SLC6A16
		LRRC8E
		MME
		TEX26
		SENP3
		APEX1
		PAX2
		MAST4
		ENOPH1
		TUFM
		MRPL11
		SF3B5
		MPDU1
		UBL4B
		SGO1
		ADRA1D
		SCART1
		ASIC3
		ASB1
		SPDYA
		C24H18orf21
		YJEFN3
		MCTP2
		AMER3
		RPS4Y1
		BIRC2
		SUPT16H
		TMEM259
		SOCS3
		DTWD2
		ART4
		ZNF839
		LMX1A
		GPR18
		SULT6B1
		ACAA2
		TMEM53
		HIST1H2AG
		S100A16
		DNASE1L1
		DAG1
		MAPK8IP2
		MCAT
		PTPN9
		PIANP
		RPLP2
		NXPE2
		PCSK2
		RUNDC1
		RPL27
		KCNIP1
		MORN5
		ZFAND6
		MFSD14B
		GPR160
		THEMIS2
		COCH
		KRT78
		RDH11
		FAM91A1
		XLOC_103386
		SRSF3
		SLC11A1
		XLOC_075639
		SH3GL1
		AUH
		ZDBF2
		SLC25A39
		RALB
		BNIPL
		ARL8A
		PLA2G10
		CBLN2
		NAA40
		PDK4
		DUSP10
		SMIM1
		CRLF3
		XLOC_128342
		BEND4
		GFRA2
		TMEM205
		NUFIP1
		PIAS1
		ADCYAP1R1
		GLTPD2
		WWP1
		ARGLU1
		SAMD5
		CPZ
		PPP4R1
		LRRFIP1
		MAN1A2
		TBC1D10A
		NRTN
		TWSG1
		EPHB1
		WNT16
		SSBP2
		LRRC36
		DDX50
		ADAMTS6
		SNW1
		SLIT1
		GABRA1
		MEGF6
		STMN1
		GUCA2A
		BMP10
		DLL4
		GTPBP2
		FBXO15
		NRROS
		SLC2A1
		PRELID2
		MKKS
		STK39
		SPIN2
		ADGRF2
		SSR4
		CKS2
		ANGPTL1
		ZBTB24
		RHO
		FHOD3
		ARHGEF5
		SLC22A3
		HMBS
		P2RY4
		ACER3
		PES1
		FAM84B
		TMEM89
		AVL9
		FN3K
		EFEMP1
		ARMC2
		RFK
		TIMM8A
		TCTN3
		LINGO3
		P2RY14
		WFS1
		PROC
		COMMD8
		MOCS1
		TMEM268
		SLC25A30
		PTDSS1
		FKBP8
		SYN2
		PTCD2
		OLFM2
		POT1
		COX6A1
		ADGRF5
		MMP11
		CCT7
		USP40
		USP38
		FAM83A
		MIPEP
		CD14
		TRIP6
		CAPN8
		NUP35
		YBX1
		ANXA2
		HORMAD2
		IFT74
		AK1
		CNTROB
		RAB24
		CARHSP1
		LGALS2
		ARHGAP20
		STK10
		CCDC102B
		HERC1
		DCDC1
		C6H4orf48
		VPS26B
		MYBL1
		SLA2
		SDS
		CRADD
		PARVG
		CCDC174
		BLNK
		IRAK1BP1
		ATP6V1F
		IGHMBP2
		COPB2
		SP7
		MDGA1
		DCTN4
		ADARB1
		KCNH3
		5-Sep
		CNN2
		PLBD2
		EIF2AK2
		C8H9orf84
		DBP
		PAM
		PSMD9
		SIKE1
		ZC4H2
		HNRNPH1
		KDM5B
		XLOC_082257
		OBSL1
		LUM
		C1S
		SLC23A1
		SLC12A7
		ZNF84
		OGFRL1
		ME2
		GGACT
		DTX2
		H3F3A
		GLO1
		MAN1A1
		EGFL8
		METTL18
		FNDC4
		CGNL1
		SERPINB8
		TMEM102
		NKAIN1
		SHISAL2A
		PFAS
		TMED3
		PDIA2
		CCDC103
		RB1CC1
		FSD2
		TMEM255B
		EIF4E
		EXT1
		CSDC2
		EXOC4
		TMBIM1
		ADGRE5
		CFAP36
		IMPG2
		LRRC32
		SLC29A4
		ZNF555
		LEO1
		EMB
		UTP25
		IL20
		C3orf49
		TSPAN12
		RINT1
		COL11A2
		CNTLN
		CHRNA6
		MYL12B
		NEK5
		F13A1
		METTL14
		MAB21L4
		ANO4
		PALM
		TFAM
		SASH1
		OGN
		SYNE3
		C17H22orf31
		PRR30
		ANKMY1
		CEND1
		GTF2H1
		MPZ
		ZPR1
		ENTPD6
		ACOT13
		PTGER2
		HACL1
		ABCA10
		TLN2
		HDAC4
		NGEF
		MT1E
		ZNF582
		HS3ST3B1
		C11H2orf50
		ST7L
		STK36
		RNASEH2C
		TRPC5
		IRAK2
		CBX4
		FOXN3
		NTRK2
		TXLNG
		TEP1
		ROMO1
		YAF2
		XLOC_035031
		TAS2R4
		KIDINS220
		KIAA0513
		PNMA2
		SH3TC2
		WDR33
		ACP5
		CEP290
		TBCE
		CA4
		FAM171B
		KLRA1
		PRPH2
		GOLGB1
		MRM1
		GULO
		ATP9A
		HSD17B3
		CORT
		NFKBIL1
		PDLIM1
		CTRC
		G3BP2
		PSMB11
		RNF126
		XLOC_019108
		PYGB
		DPM1
		RPS10
		OARD1
		DKK3
		TSKS
		NHLRC2
		POSTN
		C29H11orf68
		THUMPD3
		ELP6
		RFT1
		GTF2A2
		RHOU
		ITGAD
		SYNDIG1L
		CALCB
		PTBP3
		RBM45
		USP46
		UGGT2
		GNAZ
		SERTAD4
		C16H1orf21
		EID1
		ZC3HC1
		CXHXorf56
		TMEM236
		NUPL2
		PLAT
		RBM14
		SNX18
		POU4F3
		PCDH20
		SDF4
		C1QL2
		SPTY2D1
		KLHDC3
		GPRC5D
		RPGRIP1L
		LRRC23
		ICMT
		CXCL2
		ABCA6
		CLDN3
		AKT2
		IZUMO1
		SUSD3
		FXR2
		NIPSNAP2
		ZMAT1
		CPXM1
		THBS4
		RAX2
		PTPRQ
		C19H17orf50
		MRPL13
		ENOX1
		RRP1
		RAB6A
		SOD1
		C29H11orf24
		ITPRID2
		TMEM136
		BCR
		CXCR3
		PUS3
		SH3BP5
		C16H1orf115
		FXYD5
		LRFN1
		GPBAR1
		RNF146
		SRPX2
		SNX32
		RINL
		ACSBG1
		KLHL38
		SLC25A17
		EMC10
		BNIP1
		ZSCAN21
		RPL15
		IGFBP6
		TMEM196
		LYVE1
		ARHGEF28
		SAMD11
		LNPK
		NAA38
		PLCD1
		ARHGEF15
		ACTL10
		LGALS3
		RIOK2
		GIMAP4
		CLEC7A
		KCNA3
		DBI
		PIF1
		LPIN2
		PDGFA
		TARS2
		NAPSA
		PDP2
		FCF1
		UFD1
		ERP27
		KYAT1
		SMARCA4
		ARMC9
		LRP8
		TGFBRAP1
		MASP2
		C1QTNF6
		CLSTN3
		AGL
		NISCH
		BBS4
		TTLL9
		ALDH16A1
		PFDN1
		MPHOSPH6
		TMEM43
		RPL34
		AKAP12
		MARK2
		SFI1
		TMEM91
		PSMD6
		WDR77
		C5H12orf66
		FKBP3
		PLEKHB2
		IPCEF1
		TUSC3
		SHISA4
		RTRAF
		ELAC1
		TRIM11
		XLOC_032490
		CAPN11
		IARS
		MPP6
		ATXN7L3
		UBE2O
		DDIAS
		APOLD1
		CGN1
		EHD4
		KCTD11
		PROKR2
		BORCS6
		NOX5
		PPP2R2A
		CCDC38
		CPA3
		TOM1L1
		KCNJ12
		ELOVL2
		HDAC8
		SRP54
		GPR35
		BCKDHA
		GSC2
		COMP
		SNX11
		GOLGA2
		F2R
		RPL3
		PHF2
		TAS1R2
		XLOC_128339
		ARMCX1
		HCFC2
		SH2D7
		FAM206A
		NCOR1
		ACTL7A
		MOCOS
		TXNRD1
		CCDC9B
		ANKRD44
		SLC30A1
		TRMO
		SLC16A4
		TMPRSS7
		CPNE6
		CAPS2
		SNRNP25
		SMPD3
		CCDC91
		DAXX
		STIP1
		LRP2
		CYBB
		UXS1
		SART1
		MAP3K12
		SCIMP
		EEF1AKMT3
		CCDC136
		ZNF483
		CCT3
		PRX
		CSKMT
		SLC3A2
		SLC25A20
		IER5
		HSPE1
		MAPK13
		SYNE1
		S100A2
		MTHFD1L
		GGTA1
		HIST1H2AC
		RBM5
		FAM110D
		RHOT2
		TSPYL1
		NTF3
		TRPC6
		RGL2
		C2CD2L
		OR6C75
		UTP6
		SSR2
		NID2
		HRH1
		GLDC
		RNPEP
		PLA2G7
		RAX
		ARL5C
		TERT
		FUCA1
		MCM2
		PI4K2B
		MED21
		RBMX2
		GRPR
		HIPK4
		SOCS1
		WWC3
		TGS1
		NTSR2
		BTBD18
		TCEA1
		ARPC4
		KLHL31
		RPL9
		WISP1
		KBTBD4
		LMNTD2
		MRPS36
		CLPX
		ID2
		BOLA
		SMIM6
		NME5
		STAU1
		SLC24A1
		LRSAM1
		FAM76A
		B3GALT6
		ZNF688
		PHLDA2
		CNIH4
		NXNL1
		MTO1
		PWP1
		DHX29
		GUCY2F
		WFDC2
		TST
		PSMD4
		SLC15A3
		COL16A1
		TTC22
		CACNB2
		GPX8
		METAP2
		NMRK2
		TNIP1
		TENT5B
		CCDC85C
		ST3GAL4
		SH2D1B
		C11H2orf81
		ZNF606
		SSR1
		CCDC96
		RBFOX2
		ESYT2
		IRF2
		SNRNP35
		VSTM2A
		TENT2
		TIMELESS
		CDC37
		MYOZ3
		TMED10
		SRPX
		CCDC87
		RAB11FIP1
		IL1RN
		CSNK1G1
		KRT7
		ODC1
		RAC3
		PCDH17
		PHF8
		SOX6
		MSMO1
		ADIPOR1
		CLIP4
		MGC140080
		MECOM
		E2F2
		OAZ3
		MAPK11
		PTGES2
		HIP1R
		PLEKHA2
		IFT27
		TMEM108
		NACC1
		L3HYPDH
		COL4A6
		CYP17A1
		CMTM5
		CATSPERB
		IRGC
		NAB1
		GAS1
		SEC62
		DGKA
		CYB5R2
		TNNI1
		KRT19
		NADK
		TRMT10A
		SGSH
		TEX52
		SLC35G2
		HOXD3
		GALT
		CAPSL
		UBE2Z
		LRRC20
		AZIN1
		GDPD2
		NEURL4
		KIF1A
		SEZ6L
		SMCO1
		NR2C1
		FBLN7
		TMEM64
		MYZAP
		ADAMTS3
		UBE2A
		C5H12orf73
		ZDHHC21
		NOL7
		DNAH8
		STS
		CABYR
		SEC11A
		PEX5
		C1QTNF12
		LENG1
		HAO2
		RNH1
		PPP6R3
		EPS8L2
		BICD2
		PPP6C
		LRRIQ1
		EMILIN2
		ALKBH5
		C5H12orf29
		JUP
		ACOXL
		C18H19orf12
		STK11
		LRCH1
		SLC10A5
		ZNF438
		MX1
		RBMXL2
		C8H9orf152
		LOXL4
		C23H6orf106
		PAXBP1
		CHIC1
		ELOVL1
		PPP4R2
		LAMB2
		SLC39A10
		MGC133764
		ZNF782
		ACP1
		TATDN3
		PDCD1
		MAP3K7
		EHD1
		UPRT
		LRRN4CL
		NBL1
		SRA1
		B3GNT6
		TMEM229B
		DAGLA
		RAB11FIP5
		BAG4
		PPIP5K2
		KCNN2
		CDKN1A
		SLC2A4RG
		CA5B
		LAMP2
		DNAH3
		PLPP1
		CEACAM19
		ZNF746
		SH2D4B
		CCDC54
		IGSF9B
		GSTZ1
		SLC6A12
		CNOT8
		SPSB1
		APH1B
		FAM214B
		FAM168A
		RASA1
		CHADL
		ZNF830
		SMCO3
		CHRNA3
		MAGEA11
		LYZ
		NPM3
		TPM2
		ISLR2
		ARPC5L
		MEI1
		PDZD11
		OLFML3
		MBP
		PIAS4
		DNAJC17
		S100PBP
		USP5
		ABCA2
		GABRA5
		SBSPON
		CFLAR
		IGBP1
		AJUBA
		LRRC74A
		GRP
		METTL21E
		PITRM1
		FAM210B
		MAF
		HOXC11
		PDGFRA
		ADCY4
		XLOC_008075
		AGPAT5
		FRMPD1
		TET1
		ADRB3
		ADM
		HILPDA
		PREPL
		RHPN2
		DOC2B
		CENPI
		HINFP
		STAMBPL1
		ABCB6
		HOOK1
		FSBP
		VPS72
		SERF2
		ZMAT2
		FAM178B
		SRM
		FOXH1
		AGMO
		PPIC
		ACP6
		MRPS6
		ANKRD33B
		PPM1G
		RPL11
		FZD3
		GRAP
		OTULIN
		C13H20orf27
		SSH3
		SOWAHA
		CCBE1
		XRCC5
		MUSTN1
		ANO8
		RAB1A
		COL26A1
		ARHGDIG
		RND2
		TFEB
		INHA
		KLC2
		FXYD1
		LMOD2
		SNX12
		RGS17
		MTCP1
		NUDT4
		RNMT
		WHAMM
		PROX2
		GPR63
		RAB9A
		LMCD1
		JAKMIP3
		RUFY3
		AIFM3
		ERI3
		SARAF
		ICOS
		MANBA
		TNFRSF6B
		CD164
		LDB1
		XLOC_008557
		RPAP2
		ATRNL1
		BOLA3
		MIA3
		SUN3
		ADGRA1
		HDGFL2
		PCBP2
		ARHGAP35
		IL1B
		NDUFB2
		MFAP1
		CHRM3
		SYCE1L
		DDO
		WARS2
		OVOL1
		SLC25A45
		GABBR2
		RNF151
		DCHS1
		CPE
		KCND2
		TPRKB
		CDKL5
		TCF23
		CXCR6
		C19H17orf107
		SNX15
		MMADHC
		RNF8
		INPP4A
		BRS3
		ATP8B3
		FGF21
		RFFL
		PDCD1LG2
		LCAT
		SCRT1
		ADPGK
		ZNF404
		IL9
		NSMAF
		ZMPSTE24
		PFDN4
		OAS1Y
		SLC24A3
		RPL31
		TMEM107
		MKX
		DEDD2
		HAUS7
		UBE3A
		MT1A
		PYGO1
		ALAS2
		CNNM3
		PRXL2B
		TMEM192
		ST3GAL5
		RPN2
		ORC4
		SFMBT1
		MTIF2
		CCDC159
		EXOC7
		MPRIP
		TXN2
		SFT2D2
		XLOC_000180
		DEK
		GRAMD2B
		TRAPPC3
		ALB
		MED19
		PFKFB4
		HAMP
		EIF3I
		RNF11
		NINJ1
		SUCLG2
		SEC61A2
		COL11A1
		FUK
		FOXF2
		SFXN4
		ALKBH6
		MLH1
		BEND3
		POLR3GL
		GYG1
		TXLNB
		PLA2G12A
		N4BP2L1
		NRBF2
		SLIT2
		RSF1
		CX3CR1
		AKR1A1
		CLTB
		ANXA7
		ITGAE
		MON1A
		LIN7C
		LONRF1
		CCP110
		PCNX3
		ODF3B
		PLP1
		LRIT3
		C3H1orf109
		ANKDD1B
		WDR83
		SLC25A31
		C29H11orf86
		KCNMB4
		RRP15
		PTCHD1
		FZD4
		ANKMY2
		PRPF40B
		SLC39A1
		BOLA-DOB
		KRT42
		STX6
		CIDEB
		PLEKHA5
		ZNF391
		DHX58
		CDC42EP1
		CASP4
		TSPAN17
		TRMT1L
		MTX2
		SPTBN4
		EPHA8
		BNC2
		SLC45A1
		KRBA1
		TMTC1
		SUN5
		TTC33
		STMN2
		XLOC_028594
		FAM71D
		USP28
		PCOLCE2
		HCRT
		CDC20B
		ATP6V0E2
		TNPO2
		AUTS2
		BACH2
		TCN2
		ROR1
		MINAR1
		PGS1
		PPP2R3A
		FSD1L
		PPM1N
		EPHB2
		ZFAND2B
		IVL
		MAPK4
		TBC1D23
		B4GALNT2
		SAMD4B
		USP39
[truncated: 2,063 more rows]
