# Supplementary material for: Interference With ACSL1 Gene in Bovine Adipocytes: Transcriptome Profiling of mRNA and lncRNA Related to Unsaturated Fatty Acid Synthesis
Source: Front Vet Sci. 2021 Dec 16;8:788316. doi: 10.3389/fvets.2021.788316 (PMC8716587; doi:10.3389/fvets.2021.788316)
Supplement: Supplementary File 12 — The cis-regulated target genes and the trans-regulated target genes of DELs intersect with DEMs, respectively. [file Data_Sheet_2.ZIP › Supplementary file 12/co-location---DE mRNA/venn(co-location---DE mRNA).txt]

Names	total	elements
DE mRNA co-location	2	CPA5
		GK2
co-location	189
		NACC1
		SCN7A
		STX10
		HOXD3
		GPR85
		OTOA
		CNTD2
		IER2
		BICDL1
		NVL
		CCSER2
		CABYR
		FBXW12
		EPB41L4A
		PPP1R2
		KIAA2012
		ABCG2
		CAMKMT
		MAST2
		NPRL2
		TMEM115
		ODF2
		TPRG1L
		FZD7
		SLC41A1
		HOXD11
		BDH1
		HOXC13
		CLGN
		STOM
		GSN
		FBXO42
		RAMP1
		TRMT1
		SRARP
		PSD2
		AQP8
		SERTAD3
		PM20D1
		RIMBP2
		HS3ST2
		SLC39A11
		SSMEM1
		TMEM209
		TAOK3
		C22H3orf18
		C18H19orf47
		MAPKAPK5
		CROCC
		ALLC
		QSOX1
		METTL9
		SERTAD1
		DCDC2C
		HOXC11
		STX2
		RAB5A
		PLD3
		HIVEP2
		SAXO2
		PREPL
		TMEFF1
		GRIK1
		TTC39C
		HOXC5
		PPIC
		FAM131C
		HOXD12
		EFL1
		HEMK1
		SUDS3
		NFIX
		SUV39H1
		CYB561D2
		ZNF614
		MAP4K3
		LHX4
		AKT2
		SWI5
		HOXC12
		STK3
		PRDM6
		GLE1
		SZRD1
		MAPKAPK3
		SNX24
		HOXD10
		COQ4
		IGSF6
		SEC22C
		TRUB2
		ZNF613
		EFHB
		NRG2
		HOXC8
		AIG1
		HOXC9
		UCP1
		ALDH2
		FOXA1
		CERCAM
		HOXC4
		CACNA1A
		PRDM16
		VIPR1
		POLR3E
		ACBD6
		MAP3K10
		DNM1
		TTC9B
		MGAT4D
		LYZL4
		CPA4
		ZBTB47
		PPM1K
		RBM3
		HOXD9
		CNIH3
		MTERF1
		LCMT1
		HOXC6
		HOXC10
		WDR13
		HSPB7
		XLOC_030140
		WRAP73
		COMMD9
		AKAP9
		APOD
		CXXC5
		IPP
		SLC27A4
		SPTBN4
		OSBPL1A
		XLOC_059186
		BNC2
		NAA11
		GOLGA2
		WDR26
		ADAMTSL3
		TBC1D9
		RAB7B
		ELMOD2
		PRR5L
		XLOC_089308
		SESTD1
		CISH
		HOXD1
		PRX
		ZKSCAN2
		XLOC_118368
		NECAP2
		SMIM30
		none
		TMEM116
		TENT5C
		HIPK4
		SLC26A9
		LRRFIP1
		RASSF1
		MAN1A2
		URM1
		LYL1
		OSR2
		KLHL40
		HOXD13
		HOXD4
		ZMYND10
		SCN9A
		NKTR
		RBM44
		CNIH4
		MEGF6
		BLVRB
		ZNF432
		GOLIM4
		ZNF350
		PP2D1
		SLC3A1
		CDR2
		GATA1
		HDAC6
		WAPL
		CACNA2D2
		LMO4
		ADAM1B
		ARHGEF16
		KLHDC10
DE mRNA	105	RCN3
		ENSBTAG00000033759
		ECE1
		MSRA
		ACSS3
		NR3C2
		MTUS2
		PDPN
		VCAN
		CSPG4
		WWC2
		ENSBTAG00000025021
		RORB
		NOX1
		GABRB1
		MATN2
		RAPGEF5
		ITIH5
		IL33
		COL4A5
		ANO1
		FGF13
		TM4SF20
		GAS7
		EFNA5
		ATP2B2
		GXYLT1
		UNC5B
		MBL2
		FGFR2
		RBM20
		NREP
		ITGA3
		FABP4
		TGM2
		LCP1
		GHITM
		PRKCB
		FEM1A
		TIMP3
		C5H12orf4
		TXK
		CRTAC1
		SAMD12
		C5orf51
		SEL1L3
		GDPD5
		IGSF23
		OLR1
		TRIM63
		RERG
		GFPT2
		GALNT13
		HAS2
		ANXA8L1
		ZC3H12D
		NSG1
		TSPO
		KITLG
		LHFPL3
		C19H17orf67
		FMOD
		SEMA3E
		CPT1A
		CD82
		CASQ2
		CEMIP
		TAF12
		EMP3
		ERO1A
		CNGB3
		ACSL1
		SPTLC3
		ADAMTS5
		SLC26A7
		TIMP1
		TGFBI
		NELL2
		PDE7A
		NFE2L1
		TMEM87B
		VPS50
		ADAMTSL1
		NCAPG
		RGS22
		TMEM26
		BMPER
		TOGARAM1
		SYT11
		ENSBTAG00000007321
		RET
		ENSBTAG00000038500
		GPAT3
		PLXNC1
		ANGPT1
		FAT3
		MAP3K9
		ENSBTAG00000016794
		KLHL32
		PTGIS
		PDE7B
		IDH3A
		ASPN
		ENSBTAG00000026070
		ITGA4
