# Supplementary material for: Interference With ACSL1 Gene in Bovine Adipocytes: Transcriptome Profiling of mRNA and lncRNA Related to Unsaturated Fatty Acid Synthesis
Source: Front Vet Sci. 2021 Dec 16;8:788316. doi: 10.3389/fvets.2021.788316 (PMC8716587; doi:10.3389/fvets.2021.788316)
Supplement: Supplementary File 13 — Literature screening information on lipogenesis-related mRNAs. [file Table_10.XLSX]

## Sheet: si_vs_NC.DEG_KEGG_pathway_enric
##Databases: KEGG PATHWAY
##Statistical test method: hypergeometric test / Fisher's exact test
##FDR correction method: Benjamini and Hochberg
#Term	Database	ID	Input number	Background number	P-Value	Input	Hyperlink
Ribosome	KEGG PATHWAY	bta03010	62	136	2.70665e-05	ENSBTAG00000023186|ENSBTAG00000039793|ENSBTAG00000040435|ENSBTAG00000007934|ENSBTAG00000047548|ENSBTAG00000037600|ENSBTAG00000005142|ENSBTAG00000038027|ENSBTAG00000014423|ENSBTAG00000002648|ENSBTAG00000001794|ENSBTAG00000024781|ENSBTAG00000012594|ENSBTAG00000006386|ENSBTAG00000006767|ENSBTAG00000009757|ENSBTAG00000008241|ENSBTAG00000046165|ENSBTAG00000048225|ENSBTAG00000018360|ENSBTAG00000020905|…	http://www.genome.jp/kegg-bin/show_pathway?bta03010/bta:512469%09red/bta:326602%09red/bta:768317%09red/bta:282847%09red/bta:100294785%09red/bta:326588%09red/bta:286853%09red/bta:506768%09red/bta:515014%09red/bta:615178%09red/bta:507151%09red/bta:509163%09red/bta:618609%09red/bta:281898%09red/bta:286867%09red/bta:614220%09red/bta:534279%09red/bta:510547%09red/bta:337888%09red/bta:539196%09red/bta:…
Gap junction	KEGG PATHWAY	bta04540	35	89	0.00888275	ENSBTAG00000038258|ENSBTAG00000013245|ENSBTAG00000047719|ENSBTAG00000014541|ENSBTAG00000012244|ENSBTAG00000021697|ENSBTAG00000003840|ENSBTAG00000002804|ENSBTAG00000001242|ENSBTAG00000030973|ENSBTAG00000006208|ENSBTAG00000004624|ENSBTAG00000034827|ENSBTAG00000018785|ENSBTAG00000007173|ENSBTAG00000006969|ENSBTAG00000010860|ENSBTAG00000005550|ENSBTAG00000011953|ENSBTAG00000024450|ENSBTAG00000044181|…	http://www.genome.jp/kegg-bin/show_pathway?bta04540/bta:281193%09red/bta:540485%09red/bta:282325%09red/bta:540236%09red/bta:281136%09red/bta:282301%09red/bta:539882%09red/bta:527165%09red/bta:505773%09red/bta:281879%09red/bta:537682%09red/bta:100295712%09red/bta:525931%09red/bta:505908%09red/bta:539149%09red/bta:404053%09red/bta:281604%09red/bta:535603%09red/bta:535605%09red/bta:281125%09red/bta:…
Protein digestion and absorption	KEGG PATHWAY	bta04974	32	83	0.0147626	ENSBTAG00000019081|ENSBTAG00000002075|ENSBTAG00000046544|ENSBTAG00000013183|ENSBTAG00000013240|ENSBTAG00000013577|ENSBTAG00000018635|ENSBTAG00000013760|ENSBTAG00000010986|ENSBTAG00000013472|ENSBTAG00000023907|ENSBTAG00000009239|ENSBTAG00000021466|ENSBTAG00000048246|ENSBTAG00000024496|ENSBTAG00000015008|ENSBTAG00000020056|ENSBTAG00000000456|ENSBTAG00000019813|ENSBTAG00000017421|ENSBTAG00000027020|…	http://www.genome.jp/kegg-bin/show_pathway?bta04974/bta:536818%09red/bta:100139730%09red/bta:613849%09red/bta:508076%09red/bta:507133%09red/bta:510833%09red/bta:538590%09red/bta:521058%09red/bta:515435%09red/bta:282687%09red/bta:511602%09red/bta:541240%09red/bta:784876%09red/bta:282188%09red/bta:528454%09red/bta:535601%09red/bta:281122%09red/bta:359712%09red/bta:280781%09red/bta:785805%09red/bta:…
Citrate cycle (TCA cycle)	KEGG PATHWAY	bta00020	15	30	0.0169852	ENSBTAG00000000555|ENSBTAG00000022656|ENSBTAG00000046019|ENSBTAG00000019700|ENSBTAG00000009541|ENSBTAG00000006227|ENSBTAG00000002798|ENSBTAG00000001936|ENSBTAG00000011934|ENSBTAG00000019852|ENSBTAG00000008314|ENSBTAG00000018813|ENSBTAG00000016037|ENSBTAG00000006075|ENSBTAG00000006429	http://www.genome.jp/kegg-bin/show_pathway?bta00020/bta:512995%09red/bta:509983%09red/bta:282856%09red/bta:613338%09red/bta:282855%09red/bta:407109%09red/bta:280682%09red/bta:338471%09red/bta:286840%09red/bta:537713%09red/bta:282446%09red/bta:768012%09red/bta:281480%09red/bta:280976%09red/bta:613610%09red
Focal adhesion	KEGG PATHWAY	bta04510	66	206	0.0206463	ENSBTAG00000012002|ENSBTAG00000040418|ENSBTAG00000020921|ENSBTAG00000015815|ENSBTAG00000000694|ENSBTAG00000003667|ENSBTAG00000000696|ENSBTAG00000015543|ENSBTAG00000014541|ENSBTAG00000026266|ENSBTAG00000015650|ENSBTAG00000013760|ENSBTAG00000021217|ENSBTAG00000008967|ENSBTAG00000016024|ENSBTAG00000002804|ENSBTAG00000003600|ENSBTAG00000019498|ENSBTAG00000021697|ENSBTAG00000009987|ENSBTAG00000012866|…	http://www.genome.jp/kegg-bin/show_pathway?bta04510/bta:515718%09red/bta:520039%09red/bta:541281%09red/bta:528252%09red/bta:520167%09red/bta:524530%09red/bta:520030%09red/bta:540310%09red/bta:281088%09red/bta:510833%09red/bta:538590%09red/bta:281040%09red/bta:508490%09red/bta:282882%09red/bta:515435%09red/bta:514386%09red/bta:518914%09red/bta:527263%09red/bta:282301%09red/bta:511602%09red/bta:531…
HIF-1 signaling pathway	KEGG PATHWAY	bta04066	36	102	0.0273636	ENSBTAG00000020148|ENSBTAG00000020087|ENSBTAG00000003430|ENSBTAG00000013108|ENSBTAG00000014051|ENSBTAG00000006752|ENSBTAG00000032288|ENSBTAG00000009722|ENSBTAG00000009175|ENSBTAG00000022656|ENSBTAG00000007133|ENSBTAG00000020935|ENSBTAG00000002979|ENSBTAG00000015312|ENSBTAG00000019852|ENSBTAG00000019953|ENSBTAG00000006894|ENSBTAG00000018554|ENSBTAG00000033398|ENSBTAG00000012899|ENSBTAG00000032719|…	http://www.genome.jp/kegg-bin/show_pathway?bta04066/bta:281181%09red/bta:525416%09red/bta:513497%09red/bta:282092%09red/bta:535219%09red/bta:282325%09red/bta:535578%09red/bta:281112%09red/bta:768012%09red/bta:281751%09red/bta:613610%09red/bta:286865%09red/bta:530719%09red/bta:514889%09red/bta:614107%09red/bta:281814%09red/bta:534928%09red/bta:614824%09red/bta:534923%09red/bta:521681%09red/bta:282…
Parkinson's disease	KEGG PATHWAY	bta05012	49	154	0.0445582	ENSBTAG00000015892|ENSBTAG00000021759|ENSBTAG00000020405|ENSBTAG00000005465|ENSBTAG00000017267|ENSBTAG00000007812|ENSBTAG00000026768|ENSBTAG00000010860|ENSBTAG00000039522|ENSBTAG00000000550|ENSBTAG00000009334|ENSBTAG00000037415|ENSBTAG00000010232|ENSBTAG00000012788|ENSBTAG00000012232|ENSBTAG00000009479|ENSBTAG00000013732|ENSBTAG00000016260|ENSBTAG00000004920|ENSBTAG00000008320|ENSBTAG00000047768|…	http://www.genome.jp/kegg-bin/show_pathway?bta05012/bta:282199%09red/bta:541168%09red/bta:540176%09red/bta:783202%09red/bta:512500%09red/bta:338057%09red/bta:535652%09red/bta:101902002%09red/bta:616871%09red/bta:613676%09red/bta:404188%09red/bta:281791%09red/bta:337887%09red/bta:540156%09red/bta:280707%09red/bta:505773%09red/bta:286840%09red/bta:327714%09red/bta:327713%09red/bta:100335836%09red/b…
Legionellosis	KEGG PATHWAY	bta05134	21	56	0.05143	ENSBTAG00000015150|ENSBTAG00000021226|ENSBTAG00000046688|ENSBTAG00000027513|XLOC_005007|ENSBTAG00000001321|ENSBTAG00000013956|ENSBTAG00000016720|ENSBTAG00000019716|ENSBTAG00000025471|ENSBTAG00000017060|ENSBTAG00000013162|ENSBTAG00000025441|ENSBTAG00000020174|ENSBTAG00000000277|ENSBTAG00000039522|ENSBTAG00000007725|ENSBTAG00000015032|ENSBTAG00000037558|ENSBTAG00000017280|ENSBTAG00000034185	http://www.genome.jp/kegg-bin/show_pathway?bta05134/bta:282254%09red/bta:280943%09red/bta:541083%09red/bta:281212%09red/bta:781996%09red/bta:281249%09red/bta:281251%09red/bta:540685%09red/bta:280677%09red/bta:515999%09red/bta:281831%09red/bta:280828%09red/bta:617809%09red/bta:338058%09red/bta:281048%09red/bta:282220%09red/bta:281877%09red/bta:281856%09red
Oxidative phosphorylation	KEGG PATHWAY	bta00190	45	143	0.0589506	ENSBTAG00000015892|ENSBTAG00000021759|ENSBTAG00000020405|ENSBTAG00000005465|ENSBTAG00000017267|ENSBTAG00000007812|ENSBTAG00000002094|ENSBTAG00000002703|ENSBTAG00000000550|ENSBTAG00000037415|ENSBTAG00000007572|ENSBTAG00000010232|ENSBTAG00000012788|ENSBTAG00000012232|ENSBTAG00000009479|ENSBTAG00000007332|ENSBTAG00000004920|ENSBTAG00000018889|ENSBTAG00000047768|ENSBTAG00000008020|ENSBTAG00000015100|…	http://www.genome.jp/kegg-bin/show_pathway?bta00190/bta:282199%09red/bta:518974%09red/bta:783202%09red/bta:517811%09red/bta:338057%09red/bta:101902002%09red/bta:521163%09red/bta:616871%09red/bta:338075%09red/bta:404188%09red/bta:337887%09red/bta:338038%09red/bta:540176%09red/bta:286840%09red/bta:327714%09red/bta:327713%09red/bta:100335836%09red/bta:327665%09red/bta:282701%09red/bta:327660%09red/b…
2-Oxocarboxylic acid metabolism	KEGG PATHWAY	bta01210	9	19	0.0713295	ENSBTAG00000010326|ENSBTAG00000006227|ENSBTAG00000002798|ENSBTAG00000000555|ENSBTAG00000016249|ENSBTAG00000006429|ENSBTAG00000007172|ENSBTAG00000018628|ENSBTAG00000018813	http://www.genome.jp/kegg-bin/show_pathway?bta01210/bta:286886%09red/bta:280682%09red/bta:613338%09red/bta:512995%09red/bta:280976%09red/bta:100849678%09red/bta:508929%09red/bta:282446%09red/bta:768058%09red
Carbon metabolism	KEGG PATHWAY	bta01200	33	104	0.0878419	ENSBTAG00000009541|ENSBTAG00000031500|ENSBTAG00000003415|ENSBTAG00000017056|ENSBTAG00000019782|ENSBTAG00000006429|ENSBTAG00000006396|ENSBTAG00000006075|ENSBTAG00000032288|ENSBTAG00000009722|ENSBTAG00000000555|ENSBTAG00000020698|ENSBTAG00000006227|ENSBTAG00000002798|ENSBTAG00000019852|ENSBTAG00000007172|ENSBTAG00000001601|ENSBTAG00000018554|ENSBTAG00000033398|ENSBTAG00000025903|ENSBTAG00000017710|…	http://www.genome.jp/kegg-bin/show_pathway?bta01200/bta:280682%09red/bta:404148%09red/bta:535653%09red/bta:768012%09red/bta:613610%09red/bta:280808%09red/bta:282446%09red/bta:518158%09red/bta:614107%09red/bta:286840%09red/bta:614824%09red/bta:509983%09red/bta:281181%09red/bta:281543%09red/bta:507688%09red/bta:512571%09red/bta:286886%09red/bta:539579%09red/bta:281141%09red/bta:497032%09red/bta:525…
Nicotinate and nicotinamide metabolism	KEGG PATHWAY	bta00760	12	30	0.0909012	ENSBTAG00000047216|ENSBTAG00000009725|ENSBTAG00000002983|ENSBTAG00000026812|ENSBTAG00000013569|ENSBTAG00000006156|ENSBTAG00000000212|ENSBTAG00000011330|ENSBTAG00000027728|ENSBTAG00000011885|ENSBTAG00000012317|ENSBTAG00000031573	http://www.genome.jp/kegg-bin/show_pathway?bta00760/bta:493724%09red/bta:780788%09red/bta:100337285%09red/bta:617720%09red/bta:280878%09red/bta:513419%09red/bta:281363%09red/bta:504454%09red/bta:616757%09red/bta:338074%09red/bta:518393%09red/bta:327677%09red
Fatty acid metabolism	KEGG PATHWAY	bta01212	17	47	0.0911994	ENSBTAG00000019708|ENSBTAG00000021999|ENSBTAG00000015505|ENSBTAG00000016048|ENSBTAG00000006231|ENSBTAG00000013367|ENSBTAG00000002863|ENSBTAG00000030174|ENSBTAG00000010579|ENSBTAG00000003075|ENSBTAG00000004344|ENSBTAG00000014649|ENSBTAG00000002413|ENSBTAG00000009105|ENSBTAG00000017710|ENSBTAG00000002497|ENSBTAG00000003072	http://www.genome.jp/kegg-bin/show_pathway?bta01212/bta:614508%09red/bta:515577%09red/bta:526688%09red/bta:537161%09red/bta:282130%09red/bta:615756%09red/bta:504502%09red/bta:513996%09red/bta:509459%09red/bta:281421%09red/bta:522006%09red/bta:508130%09red/bta:281748%09red/bta:521822%09red
Pathways in cancer	KEGG PATHWAY	bta05200	91	329	0.103251	ENSBTAG00000020935|ENSBTAG00000004194|ENSBTAG00000020566|ENSBTAG00000014400|ENSBTAG00000017685|ENSBTAG00000003189|ENSBTAG00000001424|ENSBTAG00000012020|ENSBTAG00000002699|ENSBTAG00000006679|ENSBTAG00000038990|ENSBTAG00000006894|ENSBTAG00000017285|ENSBTAG00000047587|ENSBTAG00000020417|ENSBTAG00000017514|ENSBTAG00000024450|ENSBTAG00000013562|ENSBTAG00000006824|ENSBTAG00000011643|ENSBTAG00000016758|…	http://www.genome.jp/kegg-bin/show_pathway?bta05200/bta:513497%09red/bta:520030%09red/bta:535578%09red/bta:527124%09red/bta:407219%09red/bta:540526%09red/bta:510618%09red/bta:537682%09red/bta:522998%09red/bta:537201%09red/bta:538720%09red/bta:505908%09red/bta:281161%09red/bta:281768%09red/bta:517588%09red/bta:523324%09red/bta:281885%09red/bta:280832%09red/bta:515924%09red/bta:523526%09red/bta:280…
Pyruvate metabolism	KEGG PATHWAY	bta00620	14	38	0.107745	ENSBTAG00000011110|ENSBTAG00000019852|ENSBTAG00000022656|ENSBTAG00000006779|ENSBTAG00000006852|ENSBTAG00000000246|ENSBTAG00000001936|ENSBTAG00000017056|ENSBTAG00000011934|ENSBTAG00000012703|ENSBTAG00000001601|ENSBTAG00000019700|ENSBTAG00000016037|ENSBTAG00000002481	http://www.genome.jp/kegg-bin/show_pathway?bta00620/bta:282856%09red/bta:540335%09red/bta:767889%09red/bta:282855%09red/bta:407109%09red/bta:338471%09red/bta:512571%09red/bta:525155%09red/bta:539579%09red/bta:525813%09red/bta:768012%09red/bta:510284%09red/bta:613610%09red/bta:511836%09red
Glycolysis / Gluconeogenesis	KEGG PATHWAY	bta00010	21	63	0.111239	ENSBTAG00000009722|ENSBTAG00000019852|ENSBTAG00000001578|ENSBTAG00000022656|ENSBTAG00000013093|ENSBTAG00000011934|ENSBTAG00000016253|ENSBTAG00000017056|ENSBTAG00000006396|ENSBTAG00000019782|ENSBTAG00000019011|ENSBTAG00000039161|ENSBTAG00000001936|ENSBTAG00000014988|ENSBTAG00000001601|ENSBTAG00000000497|ENSBTAG00000018554|ENSBTAG00000013108|ENSBTAG00000016037|ENSBTAG00000033398|ENSBTAG00000032288	http://www.genome.jp/kegg-bin/show_pathway?bta00010/bta:281181%09red/bta:281543%09red/bta:282856%09red/bta:518158%09red/bta:282855%09red/bta:404148%09red/bta:788926%09red/bta:534402%09red/bta:512571%09red/bta:508879%09red/bta:618607%09red/bta:614107%09red/bta:281617%09red/bta:539579%09red/bta:614824%09red/bta:281141%09red/bta:768012%09red/bta:369023%09red/bta:407109%09red/bta:613610%09red/bta:280…
Spliceosome	KEGG PATHWAY	bta03040	39	130	0.114424	ENSBTAG00000040006|ENSBTAG00000037493|ENSBTAG00000012712|ENSBTAG00000005441|ENSBTAG00000009154|ENSBTAG00000010627|ENSBTAG00000006423|ENSBTAG00000030915|ENSBTAG00000008369|ENSBTAG00000021039|ENSBTAG00000008472|ENSBTAG00000008527|ENSBTAG00000008498|ENSBTAG00000018423|ENSBTAG00000013587|ENSBTAG00000008457|ENSBTAG00000008896|ENSBTAG00000047652|ENSBTAG00000010691|ENSBTAG00000009795|ENSBTAG00000014766|…	http://www.genome.jp/kegg-bin/show_pathway?bta03040/bta:510852%09red/bta:615916%09red/bta:508660%09red/bta:540276%09red/bta:783414%09red/bta:615796%09red/bta:615156%09red/bta:782132%09red/bta:535457%09red/bta:504962%09red/bta:531931%09red/bta:512318%09red/bta:512824%09red/bta:281831%09red/bta:615704%09red/bta:522621%09red/bta:615198%09red/bta:326578%09red/bta:574400%09red/bta:507180%09red/bta:526…
Leukocyte transendothelial migration	KEGG PATHWAY	bta04670	36	119	0.116854	ENSBTAG00000040432|ENSBTAG00000018108|ENSBTAG00000012002|ENSBTAG00000015543|ENSBTAG00000026266|ENSBTAG00000037539|ENSBTAG00000019627|ENSBTAG00000012207|ENSBTAG00000008967|ENSBTAG00000016024|ENSBTAG00000006494|ENSBTAG00000002066|ENSBTAG00000019267|ENSBTAG00000010007|ENSBTAG00000002979|ENSBTAG00000009256|ENSBTAG00000022244|ENSBTAG00000019953|ENSBTAG00000008004|ENSBTAG00000012066|ENSBTAG00000021879|…	http://www.genome.jp/kegg-bin/show_pathway?bta04670/bta:535327%09red/bta:515718%09red/bta:616036%09red/bta:506545%09red/bta:281346%09red/bta:540310%09red/bta:511318%09red/bta:508257%09red/bta:282325%09red/bta:282882%09red/bta:281112%09red/bta:282303%09red/bta:531505%09red/bta:282118%09red/bta:404089%09red/bta:517456%09red/bta:504782%09red/bta:281877%09red/bta:521681%09red/bta:286865%09red/bta:404…
Non-alcoholic fatty liver disease (NAFLD)	KEGG PATHWAY	bta04932	47	161	0.118645	ENSBTAG00000015892|ENSBTAG00000021759|ENSBTAG00000020405|ENSBTAG00000005465|ENSBTAG00000017267|ENSBTAG00000007812|ENSBTAG00000008441|ENSBTAG00000017056|ENSBTAG00000000184|ENSBTAG00000039522|ENSBTAG00000009065|ENSBTAG00000010232|ENSBTAG00000012788|ENSBTAG00000012232|ENSBTAG00000009479|ENSBTAG00000009727|ENSBTAG00000040597|ENSBTAG00000001321|ENSBTAG00000004920|ENSBTAG00000019716|ENSBTAG00000005910|…	http://www.genome.jp/kegg-bin/show_pathway?bta04932/bta:282199%09red/bta:790875%09red/bta:783202%09red/bta:512500%09red/bta:280828%09red/bta:338057%09red/bta:537380%09red/bta:281251%09red/bta:616871%09red/bta:280943%09red/bta:286865%09red/bta:407111%09red/bta:404188%09red/bta:497205%09red/bta:286840%09red/bta:282488%09red/bta:327714%09red/bta:327713%09red/bta:407235%09red/bta:100335836%09red/bta:…
Phagosome	KEGG PATHWAY	bta04145	47	161	0.118645	ENSBTAG00000001192|ENSBTAG00000014546|ENSBTAG00000038258|ENSBTAG00000014031|ENSBTAG00000002703|ENSBTAG00000015730|ENSBTAG00000019508|ENSBTAG00000012244|ENSBTAG00000004547|ENSBTAG00000007572|ENSBTAG00000012774|ENSBTAG00000030973|ENSBTAG00000006022|ENSBTAG00000009987|ENSBTAG00000012866|ENSBTAG00000004624|ENSBTAG00000022590|ENSBTAG00000018785|ENSBTAG00000018889|ENSBTAG00000019953|ENSBTAG00000008004|…	http://www.genome.jp/kegg-bin/show_pathway?bta04145/bta:532865%09red/bta:281346%09red/bta:281368%09red/bta:541281%09red/bta:515712%09red/bta:518974%09red/bta:281088%09red/bta:538050%09red/bta:540236%09red/bta:281112%09red/bta:338075%09red/bta:281048%09red/bta:539882%09red/bta:282405%09red/bta:338038%09red/bta:282642%09red/bta:524959%09red/bta:407237%09red/bta:407213%09red/bta:504698%09red/bta:505…
Glioma	KEGG PATHWAY	bta05214	21	64	0.122319	ENSBTAG00000002979|ENSBTAG00000005550|ENSBTAG00000012653|ENSBTAG00000024450|ENSBTAG00000009498|ENSBTAG00000020087|ENSBTAG00000011643|ENSBTAG00000008353|ENSBTAG00000020921|ENSBTAG00000014400|ENSBTAG00000017514|ENSBTAG00000017636|ENSBTAG00000014541|ENSBTAG00000011898|ENSBTAG00000007173|ENSBTAG00000007160|ENSBTAG00000004514|ENSBTAG00000021697|ENSBTAG00000024476|ENSBTAG00000002804|ENSBTAG00000001400	http://www.genome.jp/kegg-bin/show_pathway?bta05214/bta:527165%09red/bta:286865%09red/bta:521196%09red/bta:530719%09red/bta:100138040%09red/bta:617024%09red/bta:513497%09red/bta:540786%09red/bta:505908%09red/bta:524530%09red/bta:510618%09red/bta:537682%09red/bta:280991%09red/bta:282325%09red/bta:525416%09red/bta:540106%09red/bta:534923%09red/bta:510434%09red/bta:507196%09red/bta:282301%09red
Pancreatic secretion	KEGG PATHWAY	bta04972	29	95	0.137657	ENSBTAG00000008161|ENSBTAG00000011962|ENSBTAG00000006156|ENSBTAG00000018635|ENSBTAG00000026732|ENSBTAG00000010986|ENSBTAG00000008967|ENSBTAG00000032237|ENSBTAG00000006208|ENSBTAG00000001305|ENSBTAG00000013300|ENSBTAG00000024496|ENSBTAG00000016877|ENSBTAG00000015008|ENSBTAG00000000456|ENSBTAG00000013245|ENSBTAG00000008059|ENSBTAG00000021522|ENSBTAG00000038215|ENSBTAG00000013569|ENSBTAG00000004418|…	http://www.genome.jp/kegg-bin/show_pathway?bta04972/bta:613966%09red/bta:613800%09red/bta:282325%09red/bta:282687%09red/bta:784876%09red/bta:280748%09red/bta:534256%09red/bta:528454%09red/bta:281879%09red/bta:616757%09red/bta:281685%09red/bta:506243%09red/bta:504978%09red/bta:788151%09red/bta:281603%09red/bta:507643%09red/bta:282457%09red/bta:282144%09red/bta:515764%09red/bta:282146%09red/bta:527…
Protein processing in endoplasmic reticulum	KEGG PATHWAY	bta04141	48	169	0.149734	ENSBTAG00000001212|ENSBTAG00000015716|ENSBTAG00000016896|ENSBTAG00000048291|ENSBTAG00000039442|ENSBTAG00000019508|ENSBTAG00000004401|ENSBTAG00000003069|ENSBTAG00000009065|ENSBTAG00000046839|ENSBTAG00000046232|ENSBTAG00000007080|ENSBTAG00000006665|ENSBTAG00000010322|XLOC_000180|ENSBTAG00000007662|ENSBTAG00000009191|ENSBTAG00000019264|ENSBTAG00000004161|ENSBTAG00000014648|XLOC_082257|ENSBTAG0000000…	http://www.genome.jp/kegg-bin/show_pathway?bta04141/bta:100125317%09red/bta:513928%09red/bta:326583%09red/bta:613403%09red/bta:614959%09red/bta:541003%09red/bta:281831%09red/bta:515784%09red/bta:525256%09red/bta:540564%09red/bta:347700%09red/bta:537380%09red/bta:615012%09red/bta:535820%09red/bta:613676%09red/bta:534231%09red/bta:282646%09red/bta:506530%09red/bta:515999%09red/bta:613577%09red/bta:…
Sphingolipid metabolism	KEGG PATHWAY	bta00600	16	48	0.150046	ENSBTAG00000010526|ENSBTAG00000014252|ENSBTAG00000016073|ENSBTAG00000009984|ENSBTAG00000046649|ENSBTAG00000015628|ENSBTAG00000003529|ENSBTAG00000008095|ENSBTAG00000019256|ENSBTAG00000003434|ENSBTAG00000011257|ENSBTAG00000009639|ENSBTAG00000026383|ENSBTAG00000017218|ENSBTAG00000002220|ENSBTAG00000017395	http://www.genome.jp/kegg-bin/show_pathway?bta00600/bta:518021%09red/bta:532742%09red/bta:617172%09red/bta:100337041%09red/bta:100336940%09red/bta:530776%09red/bta:100336736%09red/bta:514357%09red/bta:521021%09red/bta:514201%09red/bta:505097%09red/bta:522515%09red/bta:615110%09red/bta:614165%09red/bta:505233%09red/bta:510620%09red
Hippo signaling pathway	KEGG PATHWAY	bta04390	43	151	0.161403	ENSBTAG00000040418|ENSBTAG00000019832|ENSBTAG00000014406|ENSBTAG00000017131|ENSBTAG00000016349|ENSBTAG00000004429|ENSBTAG00000015362|ENSBTAG00000000231|ENSBTAG00000013880|ENSBTAG00000031707|ENSBTAG00000026234|ENSBTAG00000005111|ENSBTAG00000022671|ENSBTAG00000012004|ENSBTAG00000001341|ENSBTAG00000019851|ENSBTAG00000005812|ENSBTAG00000040128|ENSBTAG00000007296|ENSBTAG00000007841|ENSBTAG00000016169|…	http://www.genome.jp/kegg-bin/show_pathway?bta04390/bta:100125315%09red/bta:506011%09red/bta:524530%09red/bta:511308%09red/bta:519937%09red/bta:520406%09red/bta:445417%09red/bta:445416%09red/bta:404101%09red/bta:615037%09red/bta:505025%09red/bta:445419%09red/bta:516175%09red/bta:789600%09red/bta:287022%09red/bta:100138150%09red/bta:538957%09red/bta:521364%09red/bta:509882%09red/bta:281877%09red/b…
Dilated cardiomyopathy	KEGG PATHWAY	bta05414	26	86	0.162747	ENSBTAG00000020569|ENSBTAG00000017266|ENSBTAG00000010865|ENSBTAG00000038232|ENSBTAG00000001242|ENSBTAG00000019498|ENSBTAG00000006208|ENSBTAG00000009987|ENSBTAG00000017574|ENSBTAG00000012004|ENSBTAG00000009256|ENSBTAG00000001865|ENSBTAG00000002036|ENSBTAG00000011580|ENSBTAG00000011953|ENSBTAG00000022000|ENSBTAG00000018705|ENSBTAG00000011424|ENSBTAG00000013755|ENSBTAG00000033217|ENSBTAG00000018419|…	http://www.genome.jp/kegg-bin/show_pathway?bta05414/bta:404144%09red/bta:281439%09red/bta:280765%09red/bta:508490%09red/bta:282882%09red/bta:280943%09red/bta:535043%09red/bta:505773%09red/bta:282642%09red/bta:286800%09red/bta:538957%09red/bta:506155%09red/bta:282608%09red/bta:282564%09red/bta:519331%09red/bta:281604%09red/bta:535603%09red/bta:281603%09red/bta:497015%09red/bta:101904481%09red/bta:…
Melanoma	KEGG PATHWAY	bta05218	22	71	0.162999	ENSBTAG00000014400|ENSBTAG00000014541|ENSBTAG00000021697|ENSBTAG00000002804|ENSBTAG00000011624|ENSBTAG00000009498|ENSBTAG00000034827|ENSBTAG00000002979|ENSBTAG00000007173|ENSBTAG00000017285|ENSBTAG00000005691|ENSBTAG00000017514|ENSBTAG00000006679|ENSBTAG00000024450|ENSBTAG00000020194|ENSBTAG00000015457|ENSBTAG00000004514|ENSBTAG00000008353|ENSBTAG00000001400|ENSBTAG00000011898|ENSBTAG00000007160|…	http://www.genome.jp/kegg-bin/show_pathway?bta05218/bta:540786%09red/bta:286865%09red/bta:506924%09red/bta:527165%09red/bta:617024%09red/bta:513497%09red/bta:521475%09red/bta:505908%09red/bta:524530%09red/bta:281161%09red/bta:407219%09red/bta:281768%09red/bta:540106%09red/bta:280991%09red/bta:510618%09red/bta:534923%09red/bta:785576%09red/bta:510434%09red/bta:521196%09red/bta:525931%09red/bta:282…
Prolactin signaling pathway	KEGG PATHWAY	bta04917	23	75	0.166334	ENSBTAG00000026768|ENSBTAG00000015807|ENSBTAG00000016573|ENSBTAG00000012047|ENSBTAG00000004386|ENSBTAG00000010007|ENSBTAG00000002979|ENSBTAG00000031231|ENSBTAG00000004498|ENSBTAG00000014335|ENSBTAG00000030182|ENSBTAG00000005550|ENSBTAG00000017514|ENSBTAG00000024450|ENSBTAG00000004514|ENSBTAG00000024476|ENSBTAG00000011643|ENSBTAG00000040597|ENSBTAG00000001400|ENSBTAG00000008441|ENSBTAG00000022622|…	http://www.genome.jp/kegg-bin/show_pathway?bta04917/bta:535327%09red/bta:784256%09red/bta:286865%09red/bta:789216%09red/bta:537682%09red/bta:534923%09red/bta:618906%09red/bta:280707%09red/bta:790875%09red/bta:282081%09red/bta:281146%09red/bta:510434%09red/bta:525246%09red/bta:281900%09red/bta:507196%09red/bta:524530%09red/bta:280991%09red/bta:100138040%09red/bta:518795%09red/bta:616753%09red/bta:…
ABC transporters	KEGG PATHWAY	bta02010	14	42	0.170215	ENSBTAG00000005997|ENSBTAG00000020070|ENSBTAG00000003038|ENSBTAG00000008953|ENSBTAG00000032603|ENSBTAG00000010858|ENSBTAG00000038043|ENSBTAG00000006937|ENSBTAG00000006921|ENSBTAG00000011800|ENSBTAG00000020607|ENSBTAG00000017053|ENSBTAG00000047254|ENSBTAG00000017704	http://www.genome.jp/kegg-bin/show_pathway?bta02010/bta:515178%09red/bta:508443%09red/bta:528068%09red/bta:504909%09red/bta:536203%09red/bta:100299651%09red/bta:537351%09red/bta:789800%09red/bta:783257%09red/bta:281585%09red/bta:515333%09red/bta:281586%09red/bta:524959%09red/bta:533151%09red
Fatty acid degradation	KEGG PATHWAY	bta00071	14	42	0.170215	ENSBTAG00000019708|ENSBTAG00000021999|ENSBTAG00000016048|ENSBTAG00000006231|ENSBTAG00000002863|ENSBTAG00000009965|ENSBTAG00000030174|ENSBTAG00000010579|ENSBTAG00000003075|ENSBTAG00000004344|ENSBTAG00000017710|ENSBTAG00000009105|ENSBTAG00000003072|ENSBTAG00000014649	http://www.genome.jp/kegg-bin/show_pathway?bta00071/bta:509459%09red/bta:526688%09red/bta:282130%09red/bta:614508%09red/bta:535174%09red/bta:504502%09red/bta:513996%09red/bta:515577%09red/bta:537161%09red/bta:522006%09red/bta:281748%09red
PI3K-Akt signaling pathway	KEGG PATHWAY	bta04151	92	346	0.171896	ENSBTAG00000013472|ENSBTAG00000019851|ENSBTAG00000009175|ENSBTAG00000020244|ENSBTAG00000021686|ENSBTAG00000002699|ENSBTAG00000017285|ENSBTAG00000017762|ENSBTAG00000005691|ENSBTAG00000017514|ENSBTAG00000024450|ENSBTAG00000006536|ENSBTAG00000011643|ENSBTAG00000001936|ENSBTAG00000017037|ENSBTAG00000003762|ENSBTAG00000013760|ENSBTAG00000012074|ENSBTAG00000010543|ENSBTAG00000012866|ENSBTAG00000033107|…	http://www.genome.jp/kegg-bin/show_pathway?bta04151/bta:533294%09red/bta:526585%09red/bta:541281%09red/bta:513497%09red/bta:520030%09red/bta:510434%09red/bta:510618%09red/bta:537682%09red/bta:537201%09red/bta:369023%09red/bta:100851082%09red/bta:505908%09red/bta:281161%09red/bta:281768%09red/bta:613930%09red/bta:281885%09red/bta:282140%09red/bta:280832%09red/bta:280939%09red/bta:784937%09red/bta:…
Glycerophospholipid metabolism	KEGG PATHWAY	bta00564	27	91	0.177262	ENSBTAG00000000675|ENSBTAG00000008160|ENSBTAG00000017240|ENSBTAG00000011962|ENSBTAG00000032137|ENSBTAG00000026732|ENSBTAG00000004018|ENSBTAG00000019150|ENSBTAG00000040067|ENSBTAG00000021905|ENSBTAG00000010284|ENSBTAG00000047467|ENSBTAG00000002490|ENSBTAG00000013879|ENSBTAG00000000033|ENSBTAG00000021522|ENSBTAG00000004418|ENSBTAG00000016877|ENSBTAG00000012060|ENSBTAG00000013901|ENSBTAG00000017490|…	http://www.genome.jp/kegg-bin/show_pathway?bta00564/bta:514554%09red/bta:511291%09red/bta:613966%09red/bta:524639%09red/bta:537533%09red/bta:535126%09red/bta:527631%09red/bta:617172%09red/bta:282137%09red/bta:518371%09red/bta:509819%09red/bta:784764%09red/bta:510960%09red/bta:514448%09red/bta:515186%09red/bta:506243%09red/bta:506348%09red/bta:613932%09red/bta:504978%09red/bta:519739%09red/bta:282…
Butirosin and neomycin biosynthesis	KEGG PATHWAY	bta00524	3	5	0.184161	ENSBTAG00000013108|ENSBTAG00000033398|ENSBTAG00000032288	http://www.genome.jp/kegg-bin/show_pathway?bta00524/bta:614107%09red/bta:788926%09red/bta:614824%09red
Wnt signaling pathway	KEGG PATHWAY	bta04310	39	138	0.185477	ENSBTAG00000020998|ENSBTAG00000014758|ENSBTAG00000002625|ENSBTAG00000020087|ENSBTAG00000046232|ENSBTAG00000016103|ENSBTAG00000015366|ENSBTAG00000040128|ENSBTAG00000020133|ENSBTAG00000022671|ENSBTAG00000012969|ENSBTAG00000001341|ENSBTAG00000030162|ENSBTAG00000004594|ENSBTAG00000012295|ENSBTAG00000006366|ENSBTAG00000017514|ENSBTAG00000011953|ENSBTAG00000035084|ENSBTAG00000018563|ENSBTAG00000005326|…	http://www.genome.jp/kegg-bin/show_pathway?bta04310/bta:618586%09red/bta:533527%09red/bta:541161%09red/bta:618428%09red/bta:445417%09red/bta:445416%09red/bta:282880%09red/bta:525416%09red/bta:540373%09red/bta:445419%09red/bta:282684%09red/bta:536328%09red/bta:530719%09red/bta:789600%09red/bta:505773%09red/bta:539639%09red/bta:530401%09red/bta:790875%09red/bta:615427%09red/bta:521364%09red/bta:538…
One carbon pool by folate	KEGG PATHWAY	bta00670	7	18	0.187172	ENSBTAG00000009641|ENSBTAG00000031500|ENSBTAG00000020698|ENSBTAG00000009846|ENSBTAG00000020023|ENSBTAG00000007003|ENSBTAG00000006326	http://www.genome.jp/kegg-bin/show_pathway?bta00670/bta:534296%09red/bta:534382%09red/bta:507631%09red/bta:497032%09red/bta:507197%09red/bta:513372%09red/bta:516864%09red
ECM-receptor interaction	KEGG PATHWAY	bta04512	25	85	0.198224	ENSBTAG00000027074|ENSBTAG00000015650|ENSBTAG00000013760|ENSBTAG00000004630|ENSBTAG00000001444|ENSBTAG00000019498|ENSBTAG00000009987|ENSBTAG00000012866|ENSBTAG00000021466|ENSBTAG00000009256|ENSBTAG00000022635|ENSBTAG00000021906|ENSBTAG00000013472|ENSBTAG00000017266|ENSBTAG00000027020|ENSBTAG00000014575|ENSBTAG00000011580|ENSBTAG00000033169|ENSBTAG00000013755|ENSBTAG00000005260|ENSBTAG00000006536|…	http://www.genome.jp/kegg-bin/show_pathway?bta04512/bta:515435%09red/bta:541281%09red/bta:520167%09red/bta:520030%09red/bta:281088%09red/bta:510833%09red/bta:538590%09red/bta:508490%09red/bta:282882%09red/bta:281499%09red/bta:518914%09red/bta:511602%09red/bta:535043%09red/bta:282642%09red/bta:517433%09red/bta:281439%09red/bta:282564%09red/bta:280936%09red/bta:785805%09red/bta:282188%09red/bta:287…
Collecting duct acid secretion	KEGG PATHWAY	bta04966	10	29	0.199037	ENSBTAG00000006022|ENSBTAG00000007572|ENSBTAG00000006775|ENSBTAG00000045598|ENSBTAG00000002703|ENSBTAG00000007272|ENSBTAG00000004263|ENSBTAG00000014553|ENSBTAG00000015100|ENSBTAG00000000292	http://www.genome.jp/kegg-bin/show_pathway?bta04966/bta:282405%09red/bta:513684%09red/bta:338038%09red/bta:518974%09red/bta:282148%09red/bta:505224%09red/bta:338075%09red/bta:100337431%09red/bta:521163%09red/bta:282147%09red
Endometrial cancer	KEGG PATHWAY	bta05213	16	51	0.199037	ENSBTAG00000040597|ENSBTAG00000030162|ENSBTAG00000001400|ENSBTAG00000009498|ENSBTAG00000000694|ENSBTAG00000017514|ENSBTAG00000000696|ENSBTAG00000024450|ENSBTAG00000011898|ENSBTAG00000005550|ENSBTAG00000016758|ENSBTAG00000004514|ENSBTAG00000002979|ENSBTAG00000015815|ENSBTAG00000017636|ENSBTAG00000011643	http://www.genome.jp/kegg-bin/show_pathway?bta05213/bta:286865%09red/bta:533652%09red/bta:511619%09red/bta:790875%09red/bta:524530%09red/bta:537682%09red/bta:786886%09red/bta:540207%09red/bta:280991%09red/bta:100138040%09red/bta:540786%09red/bta:534923%09red/bta:510434%09red/bta:521196%09red
Rheumatoid arthritis	KEGG PATHWAY	bta05323	28	97	0.204323	ENSBTAG00000018059|ENSBTAG00000002703|ENSBTAG00000015730|ENSBTAG00000000277|ENSBTAG00000014051|ENSBTAG00000007572|ENSBTAG00000006022|ENSBTAG00000021035|ENSBTAG00000001321|ENSBTAG00000012004|ENSBTAG00000019716|ENSBTAG00000018889|ENSBTAG00000015100|ENSBTAG00000018200|ENSBTAG00000047707|ENSBTAG00000020674|ENSBTAG00000017060|ENSBTAG00000007272|ENSBTAG00000004263|ENSBTAG00000014553|ENSBTAG00000045907|…	http://www.genome.jp/kegg-bin/show_pathway?bta05323/bta:281248%09red/bta:281249%09red/bta:100848085%09red/bta:518974%09red/bta:281735%09red/bta:280828%09red/bta:338075%09red/bta:280943%09red/bta:282405%09red/bta:407131%09red/bta:338038%09red/bta:538957%09red/bta:504507%09red/bta:282147%09red/bta:281877%09red/bta:529757%09red/bta:281251%09red/bta:282148%09red/bta:513038%09red/bta:282140%09red/bta:…
MAPK signaling pathway	KEGG PATHWAY	bta04010	69	259	0.206557	ENSBTAG00000011969|ENSBTAG00000020887|ENSBTAG00000005550|ENSBTAG00000020569|ENSBTAG00000019832|ENSBTAG00000002625|ENSBTAG00000001400|ENSBTAG00000010865|ENSBTAG00000013162|ENSBTAG00000020701|ENSBTAG00000020350|ENSBTAG00000014064|ENSBTAG00000009065|ENSBTAG00000013761|ENSBTAG00000030999|ENSBTAG00000021697|ENSBTAG00000008967|ENSBTAG00000002804|ENSBTAG00000010543|ENSBTAG00000030179|ENSBTAG00000005871|…	http://www.genome.jp/kegg-bin/show_pathway?bta04010/bta:535327%09red/bta:282488%09red/bta:280991%09red/bta:520039%09red/bta:615727%09red/bta:516099%09red/bta:533527%09red/bta:616317%09red/bta:281831%09red/bta:282254%09red/bta:512254%09red/bta:282325%09red/bta:619066%09red/bta:282032%09red/bta:537380%09red/bta:281048%09red/bta:353111%09red/bta:504336%09red/bta:282301%09red/bta:280943%09red/bta:407…
PPAR signaling pathway	KEGG PATHWAY	bta03320	21	71	0.217134	ENSBTAG00000010579|ENSBTAG00000021999|ENSBTAG00000019708|ENSBTAG00000037526|ENSBTAG00000016048|ENSBTAG00000006231|ENSBTAG00000017537|ENSBTAG00000009517|ENSBTAG00000000696|ENSBTAG00000015473|ENSBTAG00000030174|ENSBTAG00000011934|ENSBTAG00000004344|ENSBTAG00000004547|ENSBTAG00000009105|ENSBTAG00000000694|ENSBTAG00000015505|ENSBTAG00000014649|ENSBTAG00000039245|ENSBTAG00000001936|ENSBTAG00000048029	http://www.genome.jp/kegg-bin/show_pathway?bta03320/bta:540143%09red/bta:509459%09red/bta:282856%09red/bta:281368%09red/bta:282855%09red/bta:100848085%09red/bta:540207%09red/bta:614508%09red/bta:504502%09red/bta:513996%09red/bta:515577%09red/bta:444874%09red/bta:281759%09red/bta:537161%09red/bta:510507%09red/bta:526688%09red/bta:768330%09red/bta:521822%09red
Adipocytokine signaling pathway	KEGG PATHWAY	bta04920	21	71	0.217134	ENSBTAG00000019708|ENSBTAG00000021999|ENSBTAG00000012047|ENSBTAG00000009727|ENSBTAG00000001400|ENSBTAG00000006231|ENSBTAG00000004344|ENSBTAG00000013705|ENSBTAG00000016048|ENSBTAG00000011639|ENSBTAG00000025471|ENSBTAG00000014911|ENSBTAG00000017636|ENSBTAG00000011934|ENSBTAG00000008441|ENSBTAG00000009105|ENSBTAG00000005910|ENSBTAG00000024928|ENSBTAG00000001936|ENSBTAG00000016253|ENSBTAG00000021686	http://www.genome.jp/kegg-bin/show_pathway?bta04920/bta:280943%09red/bta:509459%09red/bta:282856%09red/bta:100337329%09red/bta:497205%09red/bta:282855%09red/bta:282081%09red/bta:526688%09red/bta:506727%09red/bta:515577%09red/bta:280991%09red/bta:338033%09red/bta:407235%09red/bta:538954%09red/bta:280836%09red/bta:534923%09red/bta:537161%09red/bta:525246%09red/bta:369023%09red
Cardiac muscle contraction	KEGG PATHWAY	bta04260	23	79	0.22204	ENSBTAG00000020569|ENSBTAG00000017267|ENSBTAG00000010865|ENSBTAG00000038232|ENSBTAG00000018399|ENSBTAG00000018635|ENSBTAG00000037415|ENSBTAG00000012788|ENSBTAG00000012232|ENSBTAG00000009479|ENSBTAG00000004920|ENSBTAG00000022000|ENSBTAG00000008020|ENSBTAG00000002036|ENSBTAG00000039555|ENSBTAG00000040564|ENSBTAG00000046786|ENSBTAG00000018542|ENSBTAG00000011424|ENSBTAG00000033217|ENSBTAG00000001521|…	http://www.genome.jp/kegg-bin/show_pathway?bta04260/bta:616871%09red/bta:282199%09red/bta:101902002%09red/bta:287020%09red/bta:287012%09red/bta:286800%09red/bta:100300550%09red/bta:100335836%09red/bta:286885%09red/bta:101904481%09red/bta:783202%09red/bta:327703%09red/bta:512500%09red/bta:497015%09red/bta:444878%09red/bta:282608%09red/bta:282144%09red/bta:282714%09red/bta:519331%09red
Platelet activation	KEGG PATHWAY	bta04611	35	126	0.22553	ENSBTAG00000040418|ENSBTAG00000013245|ENSBTAG00000003667|ENSBTAG00000016551|ENSBTAG00000026266|ENSBTAG00000001465|ENSBTAG00000021217|ENSBTAG00000008967|ENSBTAG00000003840|ENSBTAG00000013472|ENSBTAG00000006208|ENSBTAG00000009987|ENSBTAG00000021466|ENSBTAG00000016024|ENSBTAG00000010007|ENSBTAG00000027020|ENSBTAG00000030182|ENSBTAG00000011851|ENSBTAG00000002979|ENSBTAG00000011953|ENSBTAG00000003078|…	http://www.genome.jp/kegg-bin/show_pathway?bta04611/bta:535327%09red/bta:526585%09red/bta:515435%09red/bta:528252%09red/bta:540310%09red/bta:510833%09red/bta:538590%09red/bta:527263%09red/bta:516175%09red/bta:531505%09red/bta:505773%09red/bta:282642%09red/bta:281879%09red/bta:408007%09red/bta:534923%09red/bta:525159%09red/bta:522423%09red/bta:618906%09red/bta:538606%09red/bta:286865%09red/bta:535…
FoxO signaling pathway	KEGG PATHWAY	bta04068	37	134	0.227063	ENSBTAG00000019832|ENSBTAG00000046836|ENSBTAG00000005550|ENSBTAG00000006523|ENSBTAG00000016253|ENSBTAG00000016250|ENSBTAG00000004879|ENSBTAG00000010731|ENSBTAG00000021686|ENSBTAG00000009498|ENSBTAG00000014883|ENSBTAG00000012004|ENSBTAG00000002979|ENSBTAG00000010007|ENSBTAG00000007156|ENSBTAG00000030182|ENSBTAG00000040293|ENSBTAG00000011765|ENSBTAG00000017514|ENSBTAG00000032808|ENSBTAG00000024450|…	http://www.genome.jp/kegg-bin/show_pathway?bta04068/bta:535327%09red/bta:533294%09red/bta:513497%09red/bta:519018%09red/bta:540786%09red/bta:539449%09red/bta:510811%09red/bta:510244%09red/bta:527124%09red/bta:286865%09red/bta:407111%09red/bta:327715%09red/bta:537682%09red/bta:538954%09red/bta:538957%09red/bta:369023%09red/bta:540485%09red/bta:282856%09red/bta:618906%09red/bta:282855%09red/bta:506…
Adrenergic signaling in cardiomyocytes	KEGG PATHWAY	bta04261	40	146	0.228877	ENSBTAG00000040418|ENSBTAG00000020569|ENSBTAG00000020087|ENSBTAG00000010865|ENSBTAG00000038232|ENSBTAG00000018399|ENSBTAG00000018635|ENSBTAG00000000754|ENSBTAG00000010986|ENSBTAG00000001242|ENSBTAG00000006208|ENSBTAG00000023416|ENSBTAG00000001305|ENSBTAG00000002979|ENSBTAG00000019851|ENSBTAG00000010007|ENSBTAG00000022000|ENSBTAG00000019504|ENSBTAG00000002036|ENSBTAG00000031632|ENSBTAG00000030182|…	http://www.genome.jp/kegg-bin/show_pathway?bta04261/bta:535327%09red/bta:513928%09red/bta:538100%09red/bta:539543%09red/bta:613800%09red/bta:525416%09red/bta:516175%09red/bta:286865%09red/bta:533788%09red/bta:530719%09red/bta:784876%09red/bta:505773%09red/bta:282134%09red/bta:286800%09red/bta:100138150%09red/bta:534923%09red/bta:282608%09red/bta:100134966%09red/bta:519331%09red/bta:100851082%09re…
Dorso-ventral axis formation	KEGG PATHWAY	bta04320	8	23	0.229476	ENSBTAG00000048153|ENSBTAG00000009214|ENSBTAG00000005550|XLOC_046012|ENSBTAG00000025021|ENSBTAG00000025424|ENSBTAG00000043971|ENSBTAG00000011643	http://www.genome.jp/kegg-bin/show_pathway?bta04320/bta:789485%09red/bta:537682%09red/bta:100138040%09red/bta:536128%09red/bta:614741%09red/bta:281148%09red/bta:518761%09red
Fatty acid elongation	KEGG PATHWAY	bta00062	8	23	0.229476	ENSBTAG00000013367|ENSBTAG00000002863|ENSBTAG00000010270|ENSBTAG00000017710|ENSBTAG00000015498|ENSBTAG00000002497|ENSBTAG00000007704|ENSBTAG00000009813	http://www.genome.jp/kegg-bin/show_pathway?bta00062/bta:512541%09red/bta:281421%09red/bta:532015%09red/bta:615756%09red/bta:281748%09red/bta:522006%09red/bta:540348%09red/bta:614096%09red
HTLV-I infection	KEGG PATHWAY	bta05166	71	270	0.230503	ENSBTAG00000002804|ENSBTAG00000012826|ENSBTAG00000019832|ENSBTAG00000011981|ENSBTAG00000018705|ENSBTAG00000014400|ENSBTAG00000003667|ENSBTAG00000012241|ENSBTAG00000014541|ENSBTAG00000003147|ENSBTAG00000012208|ENSBTAG00000026489|ENSBTAG00000021697|ENSBTAG00000015815|ENSBTAG00000012074|ENSBTAG00000022590|ENSBTAG00000040128|ENSBTAG00000006208|ENSBTAG00000026232|ENSBTAG00000001341|ENSBTAG00000018073|…	http://www.genome.jp/kegg-bin/show_pathway?bta05166/bta:782667%09red/bta:514572%09red/bta:541168%09red/bta:528252%09red/bta:533527%09red/bta:513497%09red/bta:508641%09red/bta:281603%09red/bta:281156%09red/bta:445417%09red/bta:445416%09red/bta:407125%09red/bta:527124%09red/bta:445419%09red/bta:282301%09red/bta:280943%09red/bta:540660%09red/bta:614342%09red/bta:789600%09red/bta:338034%09red/bta:527…
Ras signaling pathway	KEGG PATHWAY	bta04014	62	234	0.23195	ENSBTAG00000004194|ENSBTAG00000015815|ENSBTAG00000011962|ENSBTAG00000003762|ENSBTAG00000014541|ENSBTAG00000005691|ENSBTAG00000016827|ENSBTAG00000005550|ENSBTAG00000014051|ENSBTAG00000026732|ENSBTAG00000021697|ENSBTAG00000008967|ENSBTAG00000002804|ENSBTAG00000010543|ENSBTAG00000004879|ENSBTAG00000011624|ENSBTAG00000002922|ENSBTAG00000020244|ENSBTAG00000017549|ENSBTAG00000002699|ENSBTAG00000009214|…	http://www.genome.jp/kegg-bin/show_pathway?bta04014/bta:538477%09red/bta:520039%09red/bta:509295%09red/bta:514554%09red/bta:613966%09red/bta:282140%09red/bta:540106%09red/bta:282325%09red/bta:535365%09red/bta:613749%09red/bta:282032%09red/bta:504334%09red/bta:282301%09red/bta:100336108%09red/bta:286865%09red/bta:407111%09red/bta:527631%09red/bta:100138565%09red/bta:505773%09red/bta:529346%09red/b…
Malaria	KEGG PATHWAY	bta05144	16	53	0.235366	ENSBTAG00000015150|ENSBTAG00000014863|ENSBTAG00000001321|ENSBTAG00000007773|ENSBTAG00000012004|ENSBTAG00000019716|ENSBTAG00000025471|ENSBTAG00000017060|ENSBTAG00000021462|ENSBTAG00000047495|ENSBTAG00000000277|ENSBTAG00000037539|ENSBTAG00000014357|ENSBTAG00000004630|ENSBTAG00000012866|ENSBTAG00000012066	http://www.genome.jp/kegg-bin/show_pathway?bta05144/bta:280943%09red/bta:541281%09red/bta:281249%09red/bta:534578%09red/bta:282118%09red/bta:281251%09red/bta:444863%09red/bta:615785%09red/bta:281088%09red/bta:538957%09red/bta:280828%09red/bta:511435%09red/bta:281096%09red/bta:282303%09red/bta:281877%09red/bta:281856%09red
Lysosome	KEGG PATHWAY	bta04142	34	123	0.236858	ENSBTAG00000020894|ENSBTAG00000020420|ENSBTAG00000012254|ENSBTAG00000013364|ENSBTAG00000013367|ENSBTAG00000015520|XLOC_007133|ENSBTAG00000021160|ENSBTAG00000046979|ENSBTAG00000013616|ENSBTAG00000021035|ENSBTAG00000006780|ENSBTAG00000006552|ENSBTAG00000021883|ENSBTAG00000018889|ENSBTAG00000015267|ENSBTAG00000011257|ENSBTAG00000006241|ENSBTAG00000000559|ENSBTAG00000007399|ENSBTAG00000000292|ENSBTAG…	http://www.genome.jp/kegg-bin/show_pathway?bta04142/bta:616331%09red/bta:539259%09red/bta:100299651%09red/bta:518974%09red/bta:281023%09red/bta:524129%09red/bta:338038%09red/bta:281281%09red/bta:531327%09red/bta:515766%09red/bta:510620%09red/bta:532742%09red/bta:281421%09red/bta:286772%09red/bta:505097%09red/bta:282470%09red/bta:513038%09red/bta:404135%09red/bta:536359%09red/bta:535442%09red/bta:…
Salivary secretion	KEGG PATHWAY	bta04970	24	84	0.238973	ENSBTAG00000039276|ENSBTAG00000013245|ENSBTAG00000006156|ENSBTAG00000025652|ENSBTAG00000018635|ENSBTAG00000017981|ENSBTAG00000003840|ENSBTAG00000001242|ENSBTAG00000006208|ENSBTAG00000020076|ENSBTAG00000001305|ENSBTAG00000022715|ENSBTAG00000019504|ENSBTAG00000031632|ENSBTAG00000013300|ENSBTAG00000008059|ENSBTAG00000011953|ENSBTAG00000013569|ENSBTAG00000018705|XLOC_034642|ENSBTAG00000018419|ENSBTAG…	http://www.genome.jp/kegg-bin/show_pathway?bta04970/bta:529463%09red/bta:404104%09red/bta:613800%09red/bta:282325%09red/bta:777776%09red/bta:505773%09red/bta:282134%09red/bta:281879%09red/bta:616757%09red/bta:281685%09red/bta:281606%09red/bta:281604%09red/bta:535603%09red/bta:281603%09red/bta:539543%09red/bta:282144%09red/bta:789503%09red/bta:282146%09red/bta:282167%09red/bta:282433%09red/bta:788…
Signaling pathways regulating pluripotency of stem cells	KEGG PATHWAY	bta04550	38	139	0.239278	ENSBTAG00000026972|ENSBTAG00000014636|ENSBTAG00000020267|ENSBTAG00000032017|ENSBTAG00000040128|ENSBTAG00000000231|ENSBTAG00000010543|ENSBTAG00000012047|ENSBTAG00000022671|ENSBTAG00000018114|ENSBTAG00000010007|ENSBTAG00000003147|ENSBTAG00000018035|ENSBTAG00000005691|ENSBTAG00000030182|ENSBTAG00000016169|ENSBTAG00000010392|ENSBTAG00000002979|ENSBTAG00000015457|ENSBTAG00000035084|ENSBTAG00000024450|…	http://www.genome.jp/kegg-bin/show_pathway?bta04550/bta:535327%09red/bta:281335%09red/bta:445417%09red/bta:510844%09red/bta:404101%09red/bta:615037%09red/bta:505025%09red/bta:445419%09red/bta:281598%09red/bta:286865%09red/bta:789600%09red/bta:530616%09red/bta:534923%09red/bta:521364%09red/bta:537201%09red/bta:528437%09red/bta:538507%09red/bta:618906%09red/bta:538720%09red/bta:790875%09red/bta:281…
Tight junction	KEGG PATHWAY	bta04530	36	132	0.250342	ENSBTAG00000040432|ENSBTAG00000014112|ENSBTAG00000020921|ENSBTAG00000026266|ENSBTAG00000018399|ENSBTAG00000011803|ENSBTAG00000006071|ENSBTAG00000017564|ENSBTAG00000016024|ENSBTAG00000006494|ENSBTAG00000020136|ENSBTAG00000025337|ENSBTAG00000002066|ENSBTAG00000012101|ENSBTAG00000009498|ENSBTAG00000019851|ENSBTAG00000022244|ENSBTAG00000007160|ENSBTAG00000017604|ENSBTAG00000043961|ENSBTAG00000009696|…	http://www.genome.jp/kegg-bin/show_pathway?bta04530/bta:616036%09red/bta:506545%09red/bta:404149%09red/bta:511318%09red/bta:408020%09red/bta:508257%09red/bta:282325%09red/bta:531505%09red/bta:281339%09red/bta:404089%09red/bta:510618%09red/bta:100138150%09red/bta:534923%09red/bta:404153%09red/bta:100337373%09red/bta:515620%09red/bta:533725%09red/bta:539375%09red/bta:514541%09red/bta:282184%09red/b…
N-Glycan biosynthesis	KEGG PATHWAY	bta00510	15	50	0.251069	ENSBTAG00000010601|XLOC_000180|ENSBTAG00000003535|ENSBTAG00000030632|ENSBTAG00000009191|ENSBTAG00000018905|ENSBTAG00000024381|ENSBTAG00000003069|ENSBTAG00000009738|ENSBTAG00000000703|ENSBTAG00000003586|ENSBTAG00000014648|ENSBTAG00000005371|ENSBTAG00000007721|ENSBTAG00000030706	http://www.genome.jp/kegg-bin/show_pathway?bta00510/bta:100336900%09red/bta:526844%09red/bta:537812%09red/bta:534231%09red/bta:509745%09red/bta:530027%09red/bta:526256%09red/bta:532645%09red/bta:493992%09red/bta:527449%09red/bta:539837%09red/bta:615007%09red/bta:510138%09red/bta:615012%09red/bta:506566%09red
Fatty acid biosynthesis	KEGG PATHWAY	bta00061	5	13	0.251287	ENSBTAG00000006231|ENSBTAG00000019708|ENSBTAG00000004344|ENSBTAG00000002413|ENSBTAG00000009105	http://www.genome.jp/kegg-bin/show_pathway?bta00061/bta:508130%09red/bta:515577%09red/bta:526688%09red/bta:537161%09red
Linoleic acid metabolism	KEGG PATHWAY	bta00591	11	35	0.254312	ENSBTAG00000047324|ENSBTAG00000011990|ENSBTAG00000011962|ENSBTAG00000021522|ENSBTAG00000004418|ENSBTAG00000026732|ENSBTAG00000016877|ENSBTAG00000010419|ENSBTAG00000012201|ENSBTAG00000015230|ENSBTAG00000047379	http://www.genome.jp/kegg-bin/show_pathway?bta00591/bta:527214%09red/bta:282139%09red/bta:535243%09red/bta:527631%09red/bta:506243%09red/bta:613966%09red/bta:510406%09red/bta:504978%09red/bta:526682%09red/bta:282457%09red/bta:507988%09red
Glycosaminoglycan biosynthesis - heparan sulfate / heparin	KEGG PATHWAY	bta00534	8	24	0.258347	ENSBTAG00000006209|ENSBTAG00000012664|ENSBTAG00000007866|ENSBTAG00000007449|ENSBTAG00000047881|ENSBTAG00000009298|ENSBTAG00000016950|ENSBTAG00000037523	http://www.genome.jp/kegg-bin/show_pathway?bta00534/bta:514172%09red/bta:404162%09red/bta:493989%09red/bta:538602%09red/bta:538691%09red/bta:617069%09red/bta:522406%09red/bta:517768%09red
Oocyte meiosis	KEGG PATHWAY	bta04114	31	113	0.260748	ENSBTAG00000000752|ENSBTAG00000040418|ENSBTAG00000000754|ENSBTAG00000020087|ENSBTAG00000013245|ENSBTAG00000024132|ENSBTAG00000001017|ENSBTAG00000021193|ENSBTAG00000006208|ENSBTAG00000020133|ENSBTAG00000019851|ENSBTAG00000019971|ENSBTAG00000017761|ENSBTAG00000007296|ENSBTAG00000015014|ENSBTAG00000005772|ENSBTAG00000021916|ENSBTAG00000005533|ENSBTAG00000011953|ENSBTAG00000000646|ENSBTAG00000018705|…	http://www.genome.jp/kegg-bin/show_pathway?bta04114/bta:514572%09red/bta:505773%09red/bta:506740%09red/bta:535342%09red/bta:525416%09red/bta:515080%09red/bta:522122%09red/bta:516175%09red/bta:540660%09red/bta:533788%09red/bta:530719%09red/bta:287022%09red/bta:533527%09red/bta:281879%09red/bta:100138150%09red/bta:615427%09red/bta:513874%09red/bta:100134966%09red/bta:515376%09red/bta:614342%09red/b…
Amoebiasis	KEGG PATHWAY	bta05146	32	117	0.261284	ENSBTAG00000011969|ENSBTAG00000015150|ENSBTAG00000012774|ENSBTAG00000035171|ENSBTAG00000013760|ENSBTAG00000017483|ENSBTAG00000013472|ENSBTAG00000001321|ENSBTAG00000021466|ENSBTAG00000012004|ENSBTAG00000019716|ENSBTAG00000022244|ENSBTAG00000002979|ENSBTAG00000022635|ENSBTAG00000006894|ENSBTAG00000009696|ENSBTAG00000027020|ENSBTAG00000006982|ENSBTAG00000014575|ENSBTAG00000017060|ENSBTAG00000011953|…	http://www.genome.jp/kegg-bin/show_pathway?bta05146/bta:515435%09red/bta:516099%09red/bta:520167%09red/bta:520030%09red/bta:510833%09red/bta:538590%09red/bta:280828%09red/bta:538050%09red/bta:281048%09red/bta:518914%09red/bta:511602%09red/bta:280943%09red/bta:286865%09red/bta:510205%09red/bta:505773%09red/bta:538957%09red/bta:281856%09red/bta:281877%09red/bta:282876%09red/bta:281251%09red/bta:539…
Glycosphingolipid biosynthesis - globo series	KEGG PATHWAY	bta00603	6	17	0.267846	ENSBTAG00000023374|ENSBTAG00000000593|ENSBTAG00000030319|ENSBTAG00000019256|ENSBTAG00000046156|ENSBTAG00000015512	http://www.genome.jp/kegg-bin/show_pathway?bta00603/bta:532742%09red/bta:282352%09red/bta:618571%09red/bta:281174%09red/bta:100852185%09red/bta:444879%09red
Ubiquitin mediated proteolysis	KEGG PATHWAY	bta04120	37	138	0.275448	ENSBTAG00000020999|ENSBTAG00000000753|ENSBTAG00000012882|ENSBTAG00000048291|ENSBTAG00000005564|ENSBTAG00000046836|ENSBTAG00000018802|ENSBTAG00000031387|ENSBTAG00000019474|ENSBTAG00000004386|ENSBTAG00000007133|ENSBTAG00000020115|ENSBTAG00000004161|ENSBTAG00000019971|ENSBTAG00000016746|ENSBTAG00000008025|ENSBTAG00000021916|ENSBTAG00000000501|ENSBTAG00000036183|ENSBTAG00000016981|ENSBTAG00000020093|…	http://www.genome.jp/kegg-bin/show_pathway?bta04120/bta:514572%09red/bta:326583%09red/bta:519018%09red/bta:541003%09red/bta:787118%09red/bta:506962%09red/bta:507781%09red/bta:514386%09red/bta:617935%09red/bta:613676%09red/bta:614342%09red/bta:534722%09red/bta:497204%09red/bta:533136%09red/bta:540733%09red/bta:100849772%09red/bta:615427%09red/bta:100138178%09red/bta:530333%09red/bta:535219%09red/b…
Thyroid hormone synthesis	KEGG PATHWAY	bta04918	20	71	0.281766	ENSBTAG00000048112|ENSBTAG00000043553|ENSBTAG00000018419|ENSBTAG00000006208|ENSBTAG00000018281|ENSBTAG00000021960|ENSBTAG00000007662|ENSBTAG00000013245|ENSBTAG00000020921|ENSBTAG00000048280|ENSBTAG00000011953|ENSBTAG00000008794|ENSBTAG00000018710|ENSBTAG00000018705|ENSBTAG00000021987|ENSBTAG00000007823|ENSBTAG00000015014|ENSBTAG00000018635|ENSBTAG00000004555|ENSBTAG00000010215	http://www.genome.jp/kegg-bin/show_pathway?bta04918/bta:513928%09red/bta:525988%09red/bta:533088%09red/bta:280706%09red/bta:100337021%09red/bta:523311%09red/bta:513010%09red/bta:505773%09red/bta:788151%09red/bta:281879%09red/bta:281210%09red/bta:535603%09red/bta:524585%09red/bta:281603%09red/bta:282646%09red/bta:415113%09red/bta:282144%09red/bta:511575%09red/bta:282325%09red
Biosynthesis of amino acids	KEGG PATHWAY	bta01230	21	75	0.283036	ENSBTAG00000009722|ENSBTAG00000000555|ENSBTAG00000031500|ENSBTAG00000010326|ENSBTAG00000019700|ENSBTAG00000013960|ENSBTAG00000031814|ENSBTAG00000006227|ENSBTAG00000002798|ENSBTAG00000017056|ENSBTAG00000000042|ENSBTAG00000019782|ENSBTAG00000016249|ENSBTAG00000018813|ENSBTAG00000018628|ENSBTAG00000007172|ENSBTAG00000014988|ENSBTAG00000001601|ENSBTAG00000018554|ENSBTAG00000014791|ENSBTAG00000006429	http://www.genome.jp/kegg-bin/show_pathway?bta01230/bta:281181%09red/bta:281543%09red/bta:280682%09red/bta:613338%09red/bta:539606%09red/bta:404148%09red/bta:539159%09red/bta:338471%09red/bta:512571%09red/bta:533044%09red/bta:286886%09red/bta:768058%09red/bta:539579%09red/bta:281141%09red/bta:100849678%09red/bta:514346%09red/bta:508929%09red/bta:507197%09red/bta:282446%09red/bta:512995%09red/bta:…
TGF-beta signaling pathway	KEGG PATHWAY	bta04350	22	79	0.28412	ENSBTAG00000019832|ENSBTAG00000032017|ENSBTAG00000004429|ENSBTAG00000015362|ENSBTAG00000000231|ENSBTAG00000002855|ENSBTAG00000009175|ENSBTAG00000005111|ENSBTAG00000002878|ENSBTAG00000006222|ENSBTAG00000012004|ENSBTAG00000018114|ENSBTAG00000019851|ENSBTAG00000018035|ENSBTAG00000016412|ENSBTAG00000046807|ENSBTAG00000016169|ENSBTAG00000012870|ENSBTAG00000021187|ENSBTAG00000025471|ENSBTAG00000046232|…	http://www.genome.jp/kegg-bin/show_pathway?bta04350/bta:280943%09red/bta:538957%09red/bta:507682%09red/bta:615427%09red/bta:534018%09red/bta:534579%09red/bta:530430%09red/bta:497011%09red/bta:788948%09red/bta:535376%09red/bta:100138150%09red/bta:404101%09red/bta:539559%09red/bta:509942%09red/bta:615037%09red/bta:540595%09red/bta:527124%09red/bta:506083%09red/bta:505025%09red/bta:281598%09red/bta:…
Small cell lung cancer	KEGG PATHWAY	bta05222	24	87	0.28582	ENSBTAG00000017266|ENSBTAG00000014400|ENSBTAG00000039522|ENSBTAG00000013760|ENSBTAG00000019498|ENSBTAG00000012020|ENSBTAG00000009498|ENSBTAG00000002979|ENSBTAG00000022635|ENSBTAG00000038990|ENSBTAG00000006894|ENSBTAG00000014575|ENSBTAG00000017514|ENSBTAG00000033169|ENSBTAG00000013562|ENSBTAG00000035735|ENSBTAG00000016412|ENSBTAG00000001400|ENSBTAG00000017473|ENSBTAG00000011898|ENSBTAG00000007160|…	http://www.genome.jp/kegg-bin/show_pathway?bta05222/bta:511602%09red/bta:280991%09red/bta:282876%09red/bta:781996%09red/bta:520167%09red/bta:617024%09red/bta:519018%09red/bta:524530%09red/bta:781568%09red/bta:514386%09red/bta:520030%09red/bta:523526%09red/bta:510618%09red/bta:507234%09red/bta:508490%09red/bta:540786%09red/bta:534923%09red/bta:527124%09red/bta:286865%09red/bta:518914%09red/bta:535…
Ether lipid metabolism	KEGG PATHWAY	bta00565	13	44	0.286812	ENSBTAG00000010526|ENSBTAG00000011962|ENSBTAG00000019150|ENSBTAG00000019315|ENSBTAG00000021522|ENSBTAG00000002490|ENSBTAG00000004418|ENSBTAG00000040067|ENSBTAG00000026732|ENSBTAG00000016877|ENSBTAG00000009897|ENSBTAG00000015230|ENSBTAG00000017490	http://www.genome.jp/kegg-bin/show_pathway?bta00565/bta:527214%09red/bta:527631%09red/bta:617172%09red/bta:511291%09red/bta:506243%09red/bta:613966%09red/bta:613679%09red/bta:613932%09red/bta:504978%09red/bta:514554%09red/bta:282457%09red/bta:282311%09red
Starch and sucrose metabolism	KEGG PATHWAY	bta00500	14	48	0.289796	ENSBTAG00000006491|ENSBTAG00000013108|ENSBTAG00000005614|ENSBTAG00000004625|ENSBTAG00000000111|ENSBTAG00000013984|ENSBTAG00000016202|ENSBTAG00000019011|ENSBTAG00000033398|ENSBTAG00000006396|ENSBTAG00000015047|ENSBTAG00000016253|ENSBTAG00000000770|ENSBTAG00000032288	http://www.genome.jp/kegg-bin/show_pathway?bta00500/bta:784635%09red/bta:534402%09red/bta:788926%09red/bta:614107%09red/bta:517397%09red/bta:515366%09red/bta:530553%09red/bta:534788%09red/bta:614824%09red/bta:522889%09red/bta:327664%09red/bta:369023%09red/bta:281565%09red/bta:280808%09red
Sulfur relay system	KEGG PATHWAY	bta04122	5	14	0.291401	ENSBTAG00000023365|ENSBTAG00000010449|ENSBTAG00000039212|ENSBTAG00000005595|ENSBTAG00000030650	http://www.genome.jp/kegg-bin/show_pathway?bta04122/bta:507313%09red/bta:522824%09red/bta:281917%09red/bta:616451%09red
Alzheimer's disease	KEGG PATHWAY	bta05010	47	180	0.296539	ENSBTAG00000002075|ENSBTAG00000015892|ENSBTAG00000021759|ENSBTAG00000020405|ENSBTAG00000005465|ENSBTAG00000013245|ENSBTAG00000007812|ENSBTAG00000000184|ENSBTAG00000039522|ENSBTAG00000000550|ENSBTAG00000037415|ENSBTAG00000000394|ENSBTAG00000010232|ENSBTAG00000003600|ENSBTAG00000012788|ENSBTAG00000012232|ENSBTAG00000009479|ENSBTAG00000020133|ENSBTAG00000001321|ENSBTAG00000004920|ENSBTAG00000017267|…	http://www.genome.jp/kegg-bin/show_pathway?bta05010/bta:282199%09red/bta:540176%09red/bta:783202%09red/bta:512500%09red/bta:338057%09red/bta:101902002%09red/bta:616871%09red/bta:280943%09red/bta:404188%09red/bta:337887%09red/bta:282132%09red/bta:533527%09red/bta:286840%09red/bta:281879%09red/bta:282488%09red/bta:327714%09red/bta:327713%09red/bta:100335836%09red/bta:327665%09red/bta:282701%09red/b…
Leishmaniasis	KEGG PATHWAY	bta05140	20	72	0.299719	ENSBTAG00000015150|ENSBTAG00000012899|ENSBTAG00000012047|ENSBTAG00000002625|ENSBTAG00000030182|ENSBTAG00000012544|ENSBTAG00000012004|ENSBTAG00000020921|ENSBTAG00000025471|ENSBTAG00000017060|ENSBTAG00000009256|ENSBTAG00000008004|ENSBTAG00000010007|ENSBTAG00000003147|ENSBTAG00000015730|ENSBTAG00000001321|ENSBTAG00000006894|ENSBTAG00000015815|ENSBTAG00000017280|ENSBTAG00000047707	http://www.genome.jp/kegg-bin/show_pathway?bta05140/bta:535327%09red/bta:280943%09red/bta:282876%09red/bta:537201%09red/bta:618906%09red/bta:514889%09red/bta:281346%09red/bta:281856%09red/bta:508619%09red/bta:281251%09red/bta:280677%09red/bta:786886%09red/bta:529146%09red/bta:282325%09red/bta:282882%09red/bta:538957%09red/bta:282490%09red/bta:525246%09red/bta:281877%09red/bta:282493%09red
Peroxisome	KEGG PATHWAY	bta04146	22	80	0.301192	ENSBTAG00000006978|ENSBTAG00000038043|ENSBTAG00000000123|ENSBTAG00000027728|ENSBTAG00000033367|ENSBTAG00000006523|ENSBTAG00000024431|ENSBTAG00000006200|ENSBTAG00000030174|ENSBTAG00000006894|ENSBTAG00000017819|ENSBTAG00000004248|ENSBTAG00000005532|ENSBTAG00000018854|ENSBTAG00000004344|ENSBTAG00000007946|ENSBTAG00000003718|ENSBTAG00000047869|ENSBTAG00000019708|ENSBTAG00000009897|ENSBTAG00000010490|…	http://www.genome.jp/kegg-bin/show_pathway?bta04146/bta:515178%09red/bta:282876%09red/bta:281400%09red/bta:513533%09red/bta:617720%09red/bta:281495%09red/bta:512676%09red/bta:509102%09red/bta:534944%09red/bta:613679%09red/bta:505771%09red/bta:512677%09red/bta:280763%09red/bta:513996%09red/bta:493643%09red/bta:506631%09red/bta:537161%09red/bta:281496%09red/bta:509481%09red/bta:514832%09red/bta:512…
Metabolic pathways	KEGG PATHWAY	bta01100	303	1239	0.306014	ENSBTAG00000014252|ENSBTAG00000046750|ENSBTAG00000009725|ENSBTAG00000004197|ENSBTAG00000013832|ENSBTAG00000020405|ENSBTAG00000002983|ENSBTAG00000047768|ENSBTAG00000017363|ENSBTAG00000007812|ENSBTAG00000002215|ENSBTAG00000012241|ENSBTAG00000017056|ENSBTAG00000010270|ENSBTAG00000000123|ENSBTAG00000006429|ENSBTAG00000003025|ENSBTAG00000009105|ENSBTAG00000037415|ENSBTAG00000016218|ENSBTAG00000031933|…	http://www.genome.jp/kegg-bin/show_pathway?bta01100/bta:512541%09red/bta:280715%09red/bta:515577%09red/bta:533836%09red/bta:509745%09red/bta:404148%09red/bta:539159%09red/bta:509102%09red/bta:518974%09red/bta:281174%09red/bta:100138645%09red/bta:510406%09red/bta:281778%09red/bta:618607%09red/bta:517811%09red/bta:537161%09red/bta:515663%09red/bta:540771%09red/bta:537533%09red/bta:615012%09red/bta:…
Glycerolipid metabolism	KEGG PATHWAY	bta00561	16	57	0.314972	ENSBTAG00000010526|ENSBTAG00000032237|ENSBTAG00000013879|ENSBTAG00000008160|ENSBTAG00000025410|ENSBTAG00000017240|ENSBTAG00000007486|ENSBTAG00000017592|ENSBTAG00000019256|ENSBTAG00000001582|ENSBTAG00000019980|ENSBTAG00000021905|ENSBTAG00000000497|ENSBTAG00000012060|ENSBTAG00000039245|ENSBTAG00000004018	http://www.genome.jp/kegg-bin/show_pathway?bta00561/bta:540143%09red/bta:618607%09red/bta:532742%09red/bta:537533%09red/bta:617172%09red/bta:785489%09red/bta:282137%09red/bta:506348%09red/bta:518371%09red/bta:537171%09red/bta:519739%09red/bta:530095%09red/bta:514448%09red/bta:280748%09red/bta:515764%09red/bta:525193%09red
Huntington's disease	KEGG PATHWAY	bta05016	50	194	0.317248	ENSBTAG00000015892|ENSBTAG00000021759|ENSBTAG00000018542|ENSBTAG00000015625|ENSBTAG00000020405|ENSBTAG00000005465|ENSBTAG00000017267|ENSBTAG00000007812|ENSBTAG00000039522|ENSBTAG00000000550|ENSBTAG00000009334|ENSBTAG00000037415|ENSBTAG00000006523|ENSBTAG00000010232|ENSBTAG00000012788|ENSBTAG00000012232|ENSBTAG00000009479|ENSBTAG00000002944|ENSBTAG00000004920|ENSBTAG00000020106|ENSBTAG00000016732|…	http://www.genome.jp/kegg-bin/show_pathway?bta05016/bta:282199%09red/bta:541168%09red/bta:783202%09red/bta:512500%09red/bta:281496%09red/bta:281495%09red/bta:338057%09red/bta:101902002%09red/bta:616871%09red/bta:510059%09red/bta:404188%09red/bta:337887%09red/bta:540176%09red/bta:286840%09red/bta:100336579%09red/bta:327714%09red/bta:327713%09red/bta:444878%09red/bta:100335836%09red/bta:327665%09re…
Arachidonic acid metabolism	KEGG PATHWAY	bta00590	20	73	0.318019	ENSBTAG00000047324|ENSBTAG00000011990|ENSBTAG00000021987|ENSBTAG00000008779|ENSBTAG00000018281|ENSBTAG00000021960|ENSBTAG00000011962|ENSBTAG00000021522|ENSBTAG00000001727|ENSBTAG00000048112|ENSBTAG00000043553|ENSBTAG00000048257|ENSBTAG00000004418|ENSBTAG00000020319|ENSBTAG00000026732|ENSBTAG00000016877|ENSBTAG00000016218|ENSBTAG00000010419|ENSBTAG00000015230|ENSBTAG00000031933	http://www.genome.jp/kegg-bin/show_pathway?bta00590/bta:527214%09red/bta:282139%09red/bta:525988%09red/bta:535243%09red/bta:617001%09red/bta:527631%09red/bta:281210%09red/bta:493639%09red/bta:533088%09red/bta:506243%09red/bta:613966%09red/bta:404074%09red/bta:510406%09red/bta:504978%09red/bta:787450%09red/bta:286820%09red/bta:282457%09red/bta:100295883%09red/bta:523311%09red/bta:511575%09red
alpha-Linolenic acid metabolism	KEGG PATHWAY	bta00592	8	26	0.318918	ENSBTAG00000011962|ENSBTAG00000021522|ENSBTAG00000030174|ENSBTAG00000004418|ENSBTAG00000026732|ENSBTAG00000016877|ENSBTAG00000015505|ENSBTAG00000015230	http://www.genome.jp/kegg-bin/show_pathway?bta00592/bta:527214%09red/bta:513996%09red/bta:527631%09red/bta:506243%09red/bta:613966%09red/bta:504978%09red/bta:282457%09red/bta:521822%09red
Thyroid cancer	KEGG PATHWAY	bta05216	9	30	0.323576	ENSBTAG00000024450|ENSBTAG00000017514|ENSBTAG00000003189|ENSBTAG00000038232|ENSBTAG00000011898|ENSBTAG00000000570|ENSBTAG00000016363|ENSBTAG00000033217|ENSBTAG00000003060	http://www.genome.jp/kegg-bin/show_pathway?bta05216/bta:505171%09red/bta:524530%09red/bta:101904481%09red/bta:522998%09red/bta:510434%09red/bta:353111%09red/bta:515924%09red
Bladder cancer	KEGG PATHWAY	bta05219	11	38	0.32976	ENSBTAG00000020417|ENSBTAG00000008353|ENSBTAG00000019267|ENSBTAG00000019716|ENSBTAG00000014400|ENSBTAG00000017514|ENSBTAG00000024450|ENSBTAG00000011898|ENSBTAG00000007160|ENSBTAG00000004514|ENSBTAG00000048029	http://www.genome.jp/kegg-bin/show_pathway?bta05219/bta:282872%09red/bta:100848085%09red/bta:617024%09red/bta:513497%09red/bta:524530%09red/bta:510618%09red/bta:280828%09red/bta:525506%09red/bta:510434%09red/bta:521196%09red
Cell cycle	KEGG PATHWAY	bta04110	33	127	0.344715	ENSBTAG00000014400|ENSBTAG00000046836|ENSBTAG00000024132|ENSBTAG00000031387|ENSBTAG00000010721|ENSBTAG00000016250|ENSBTAG00000010731|ENSBTAG00000008934|ENSBTAG00000006222|ENSBTAG00000012004|ENSBTAG00000019971|ENSBTAG00000017761|ENSBTAG00000031184|ENSBTAG00000007296|ENSBTAG00000011898|ENSBTAG00000021916|ENSBTAG00000014380|ENSBTAG00000017514|ENSBTAG00000013562|ENSBTAG00000015291|ENSBTAG00000031134|…	http://www.genome.jp/kegg-bin/show_pathway?bta04110/bta:533294%09red/bta:510972%09red/bta:524530%09red/bta:513497%09red/bta:519018%09red/bta:506740%09red/bta:510244%09red/bta:527124%09red/bta:521939%09red/bta:522122%09red/bta:540660%09red/bta:614342%09red/bta:287022%09red/bta:510618%09red/bta:538957%09red/bta:281302%09red/bta:529245%09red/bta:530333%09red/bta:510120%09red/bta:515376%09red/bta:790…
Protein export	KEGG PATHWAY	bta03060	7	23	0.346358	ENSBTAG00000011239|ENSBTAG00000019085|ENSBTAG00000033322|ENSBTAG00000007662|ENSBTAG00000039442|ENSBTAG00000019508|ENSBTAG00000014820	http://www.genome.jp/kegg-bin/show_pathway?bta03060/bta:282078%09red/bta:520335%09red/bta:614128%09red/bta:614017%09red/bta:527129%09red/bta:415113%09red/bta:538938%09red
Proteoglycans in cancer	KEGG PATHWAY	bta05205	51	201	0.350545	ENSBTAG00000040418|ENSBTAG00000010785|ENSBTAG00000020087|ENSBTAG00000020921|ENSBTAG00000013245|ENSBTAG00000005550|ENSBTAG00000013755|ENSBTAG00000006071|ENSBTAG00000040128|ENSBTAG00000015815|ENSBTAG00000018423|ENSBTAG00000009175|ENSBTAG00000009987|ENSBTAG00000019267|ENSBTAG00000022671|ENSBTAG00000020935|ENSBTAG00000002979|ENSBTAG00000002392|ENSBTAG00000010007|ENSBTAG00000017636|ENSBTAG00000014357|…	http://www.genome.jp/kegg-bin/show_pathway?bta05205/bta:535327%09red/bta:281574%09red/bta:539238%09red/bta:513497%09red/bta:445417%09red/bta:445416%09red/bta:281040%09red/bta:282325%09red/bta:525416%09red/bta:280847%09red/bta:516175%09red/bta:280943%09red/bta:540426%09red/bta:407111%09red/bta:530719%09red/bta:789600%09red/bta:445419%09red/bta:281814%09red/bta:505773%09red/bta:282642%09red/bta:281…
Prostate cancer	KEGG PATHWAY	bta05215	23	87	0.353412	ENSBTAG00000003108|ENSBTAG00000014400|ENSBTAG00000014541|ENSBTAG00000021697|ENSBTAG00000002804|ENSBTAG00000009498|ENSBTAG00000034827|ENSBTAG00000002979|ENSBTAG00000007173|ENSBTAG00000005550|ENSBTAG00000017514|ENSBTAG00000024450|ENSBTAG00000048280|ENSBTAG00000015457|ENSBTAG00000004514|ENSBTAG00000014064|ENSBTAG00000011643|ENSBTAG00000040597|ENSBTAG00000010215|ENSBTAG00000008353|ENSBTAG00000001400|…	http://www.genome.jp/kegg-bin/show_pathway?bta05215/bta:513497%09red/bta:282301%09red/bta:286865%09red/bta:527165%09red/bta:282646%09red/bta:537682%09red/bta:534923%09red/bta:790875%09red/bta:525931%09red/bta:505908%09red/bta:281768%09red/bta:540786%09red/bta:540106%09red/bta:510434%09red/bta:404193%09red/bta:513010%09red/bta:527024%09red/bta:617024%09red/bta:524530%09red/bta:280991%09red/bta:100…
Vitamin B6 metabolism	KEGG PATHWAY	bta00750	3	8	0.353617	ENSBTAG00000026812|ENSBTAG00000009725|ENSBTAG00000013960	http://www.genome.jp/kegg-bin/show_pathway?bta00750/bta:533044%09red/bta:338074%09red/bta:518393%09red
DNA replication	KEGG PATHWAY	bta03030	10	35	0.35466	ENSBTAG00000012241|ENSBTAG00000018589|ENSBTAG00000047611|ENSBTAG00000000064|ENSBTAG00000014515|ENSBTAG00000010721|ENSBTAG00000005577|ENSBTAG00000016235|ENSBTAG00000014380|ENSBTAG00000009661	http://www.genome.jp/kegg-bin/show_pathway?bta03030/bta:509258%09red/bta:616242%09red/bta:281302%09red/bta:512830%09red/bta:613354%09red/bta:505618%09red/bta:514842%09red/bta:281991%09red/bta:510120%09red/bta:508652%09red
Hypertrophic cardiomyopathy (HCM)	KEGG PATHWAY	bta05410	21	79	0.354839	ENSBTAG00000019498|ENSBTAG00000005353|ENSBTAG00000011580|ENSBTAG00000020569|ENSBTAG00000021686|ENSBTAG00000047866|ENSBTAG00000033217|ENSBTAG00000017266|ENSBTAG00000012004|ENSBTAG00000001865|ENSBTAG00000025471|ENSBTAG00000010865|ENSBTAG00000009256|ENSBTAG00000011424|ENSBTAG00000038232|ENSBTAG00000022000|ENSBTAG00000000589|ENSBTAG00000013755|ENSBTAG00000017574|ENSBTAG00000002036|ENSBTAG00000009987	http://www.genome.jp/kegg-bin/show_pathway?bta05410/bta:280943%09red/bta:404144%09red/bta:281439%09red/bta:509484%09red/bta:282882%09red/bta:538954%09red/bta:282642%09red/bta:101904481%09red/bta:286800%09red/bta:327703%09red/bta:538957%09red/bta:508490%09red/bta:506155%09red/bta:497015%09red/bta:535043%09red/bta:280765%09red/bta:282608%09red/bta:282564%09red/bta:519331%09red
Hedgehog signaling pathway	KEGG PATHWAY	bta04340	14	51	0.357414	ENSBTAG00000040597|ENSBTAG00000002940|ENSBTAG00000006631|ENSBTAG00000012914|ENSBTAG00000022671|ENSBTAG00000004555|ENSBTAG00000011953|ENSBTAG00000016823|ENSBTAG00000005111|ENSBTAG00000005326|ENSBTAG00000046803|ENSBTAG00000020267|ENSBTAG00000003819|ENSBTAG00000001341	http://www.genome.jp/kegg-bin/show_pathway?bta04340/bta:527889%09red/bta:100337021%09red/bta:789600%09red/bta:540336%09red/bta:538720%09red/bta:790875%09red/bta:615037%09red/bta:505773%09red/bta:508008%09red/bta:538627%09red/bta:517588%09red/bta:508408%09red/bta:511308%09red/bta:282684%09red
Riboflavin metabolism	KEGG PATHWAY	bta00740	4	12	0.36696	ENSBTAG00000004826|ENSBTAG00000020498|ENSBTAG00000019345|ENSBTAG00000017051	http://www.genome.jp/kegg-bin/show_pathway?bta00740/bta:517002%09red/bta:280977%09red/bta:514697%09red/bta:515738%09red
Apoptosis	KEGG PATHWAY	bta04210	22	84	0.372247	ENSBTAG00000010998|ENSBTAG00000010785|ENSBTAG00000012537|ENSBTAG00000039522|ENSBTAG00000009064|ENSBTAG00000007636|ENSBTAG00000003060|ENSBTAG00000020133|ENSBTAG00000001321|ENSBTAG00000014958|ENSBTAG00000002979|ENSBTAG00000046142|ENSBTAG00000003600|ENSBTAG00000032808|ENSBTAG00000001085|ENSBTAG00000011953|ENSBTAG00000035735|ENSBTAG00000001400|ENSBTAG00000025471|ENSBTAG00000006193|ENSBTAG00000024918|…	http://www.genome.jp/kegg-bin/show_pathway?bta04210/bta:280943%09red/bta:286865%09red/bta:353111%09red/bta:781996%09red/bta:528530%09red/bta:533527%09red/bta:505773%09red/bta:497199%09red/bta:282488%09red/bta:407111%09red/bta:538409%09red/bta:510342%09red/bta:282463%09red/bta:515034%09red/bta:534923%09red/bta:514386%09red/bta:505370%09red/bta:281251%09red/bta:280991%09red/bta:281662%09red
Glycosphingolipid biosynthesis - ganglio series	KEGG PATHWAY	bta00604	5	16	0.374041	ENSBTAG00000011601|ENSBTAG00000015512|ENSBTAG00000007309|ENSBTAG00000046156|ENSBTAG00000000593	http://www.genome.jp/kegg-bin/show_pathway?bta00604/bta:444879%09red/bta:404164%09red/bta:282352%09red/bta:540995%09red/bta:618571%09red
Terpenoid backbone biosynthesis	KEGG PATHWAY	bta00900	6	20	0.378094	ENSBTAG00000047970|ENSBTAG00000006529|ENSBTAG00000019696|ENSBTAG00000017819|ENSBTAG00000048308|ENSBTAG00000044178	http://www.genome.jp/kegg-bin/show_pathway?bta00900/bta:538104%09red/bta:513533%09red/bta:785548%09red/bta:281156%09red/bta:509696%09red/bta:539539%09red
Renin-angiotensin system	KEGG PATHWAY	bta04614	6	20	0.378094	ENSBTAG00000027033|ENSBTAG00000002075|ENSBTAG00000012393|ENSBTAG00000047866|ENSBTAG00000015008|ENSBTAG00000000559	http://www.genome.jp/kegg-bin/show_pathway?bta04614/bta:540321%09red/bta:509484%09red/bta:528454%09red/bta:527114%09red/bta:518169%09red/bta:536741%09red
Basal cell carcinoma	KEGG PATHWAY	bta05217	15	56	0.379718	ENSBTAG00000002107|ENSBTAG00000040128|ENSBTAG00000006631|ENSBTAG00000030162|ENSBTAG00000040597|ENSBTAG00000012914|ENSBTAG00000022671|ENSBTAG00000020742|ENSBTAG00000002940|ENSBTAG00000035084|ENSBTAG00000005111|ENSBTAG00000020267|ENSBTAG00000003819|ENSBTAG00000020590|ENSBTAG00000001341	http://www.genome.jp/kegg-bin/show_pathway?bta05217/bta:538507%09red/bta:789600%09red/bta:538720%09red/bta:790875%09red/bta:615037%09red/bta:538627%09red/bta:511619%09red/bta:445417%09red/bta:517588%09red/bta:445416%09red/bta:508408%09red/bta:511308%09red/bta:521364%09red/bta:445419%09red/bta:508008%09red
Amino sugar and nucleotide sugar metabolism	KEGG PATHWAY	bta00520	13	48	0.381317	ENSBTAG00000002215|ENSBTAG00000012985|ENSBTAG00000016142|ENSBTAG00000000111|ENSBTAG00000013108|ENSBTAG00000019011|ENSBTAG00000005614|ENSBTAG00000015807|ENSBTAG00000006396|ENSBTAG00000015512|ENSBTAG00000019927|ENSBTAG00000033398|ENSBTAG00000032288	http://www.genome.jp/kegg-bin/show_pathway?bta00520/bta:618571%09red/bta:614107%09red/bta:788926%09red/bta:534402%09red/bta:519181%09red/bta:516287%09red/bta:534788%09red/bta:614824%09red/bta:530101%09red/bta:506997%09red/bta:281565%09red/bta:280808%09red
Glycosphingolipid biosynthesis - lacto and neolacto series	KEGG PATHWAY	bta00601	8	28	0.381758	ENSBTAG00000023374|ENSBTAG00000004197|ENSBTAG00000000593|ENSBTAG00000012090|ENSBTAG00000010394|ENSBTAG00000046750|ENSBTAG00000003164|ENSBTAG00000016506	http://www.genome.jp/kegg-bin/show_pathway?bta00601/bta:767899%09red/bta:282352%09red/bta:281174%09red/bta:534619%09red/bta:404163%09red/bta:539027%09red/bta:784997%09red/bta:281780%09red
Fat digestion and absorption	KEGG PATHWAY	bta04975	12	44	0.381926	ENSBTAG00000010526|ENSBTAG00000032237|ENSBTAG00000008505|ENSBTAG00000011962|ENSBTAG00000021522|ENSBTAG00000007486|ENSBTAG00000004418|ENSBTAG00000025410|ENSBTAG00000007172|ENSBTAG00000026732|ENSBTAG00000016877|ENSBTAG00000015230	http://www.genome.jp/kegg-bin/show_pathway?bta04975/bta:527214%09red/bta:527631%09red/bta:617172%09red/bta:506243%09red/bta:613966%09red/bta:286886%09red/bta:504978%09red/bta:282137%09red/bta:494004%09red/bta:282457%09red/bta:280748%09red/bta:515764%09red
Nucleotide excision repair	KEGG PATHWAY	bta03420	12	44	0.381926	ENSBTAG00000020999|ENSBTAG00000009734|ENSBTAG00000032527|ENSBTAG00000009566|ENSBTAG00000014515|ENSBTAG00000012241|ENSBTAG00000018589|ENSBTAG00000015117|ENSBTAG00000020093|ENSBTAG00000007362|ENSBTAG00000005160|ENSBTAG00000002072	http://www.genome.jp/kegg-bin/show_pathway?bta03420/bta:519357%09red/bta:615512%09red/bta:524274%09red/bta:100125238%09red/bta:522908%09red/bta:540564%09red/bta:513510%09red/bta:514842%09red/bta:617935%09red/bta:281991%09red/bta:508652%09red/bta:537958%09red
Galactose metabolism	KEGG PATHWAY	bta00052	9	32	0.382382	ENSBTAG00000013108|ENSBTAG00000000111|ENSBTAG00000019256|ENSBTAG00000001582|ENSBTAG00000015807|ENSBTAG00000019011|ENSBTAG00000016253|ENSBTAG00000033398|ENSBTAG00000032288	http://www.genome.jp/kegg-bin/show_pathway?bta00052/bta:532742%09red/bta:614107%09red/bta:788926%09red/bta:534402%09red/bta:525193%09red/bta:614824%09red/bta:369023%09red/bta:506997%09red/bta:281565%09red
Regulation of actin cytoskeleton	KEGG PATHWAY	bta04810	53	212	0.38248	ENSBTAG00000033662|ENSBTAG00000040418|ENSBTAG00000037985|ENSBTAG00000005345|ENSBTAG00000017266|ENSBTAG00000015543|ENSBTAG00000014541|ENSBTAG00000026266|ENSBTAG00000019524|ENSBTAG00000020199|ENSBTAG00000021697|ENSBTAG00000016024|ENSBTAG00000002804|ENSBTAG00000010543|ENSBTAG00000019498|ENSBTAG00000011624|ENSBTAG00000002066|ENSBTAG00000012002|ENSBTAG00000034827|ENSBTAG00000002979|ENSBTAG00000010386|…	http://www.genome.jp/kegg-bin/show_pathway?bta04810/bta:515718%09red/bta:281574%09red/bta:526585%09red/bta:527550%09red/bta:540310%09red/bta:540092%09red/bta:508257%09red/bta:508490%09red/bta:514643%09red/bta:282882%09red/bta:507837%09red/bta:513539%09red/bta:281048%09red/bta:510434%09red/bta:282301%09red/bta:516175%09red/bta:531505%09red/bta:506924%09red/bta:527165%09red/bta:535043%09red/bta:537…
Melanogenesis	KEGG PATHWAY	bta04916	26	101	0.384198	ENSBTAG00000035084|ENSBTAG00000002699|ENSBTAG00000020087|ENSBTAG00000040128|ENSBTAG00000017549|ENSBTAG00000006208|ENSBTAG00000022671|ENSBTAG00000011953|ENSBTAG00000006679|ENSBTAG00000024450|ENSBTAG00000018705|ENSBTAG00000020267|ENSBTAG00000004514|ENSBTAG00000020590|ENSBTAG00000001341|ENSBTAG00000010215|ENSBTAG00000040597|ENSBTAG00000018419|ENSBTAG00000012653|ENSBTAG00000020742|ENSBTAG00000012914|…	http://www.genome.jp/kegg-bin/show_pathway?bta04916/bta:445417%09red/bta:445416%09red/bta:282325%09red/bta:525416%09red/bta:445419%09red/bta:530719%09red/bta:789600%09red/bta:505773%09red/bta:407219%09red/bta:521364%09red/bta:538507%09red/bta:538720%09red/bta:790875%09red/bta:538627%09red/bta:788151%09red/bta:281885%09red/bta:511308%09red/bta:510434%09red/bta:280832%09red/bta:513010%09red/bta:508…
Dopaminergic synapse	KEGG PATHWAY	bta04728	33	130	0.3886	ENSBTAG00000040418|ENSBTAG00000000754|XLOC_097052|ENSBTAG00000020087|ENSBTAG00000013245|ENSBTAG00000047719|ENSBTAG00000000791|ENSBTAG00000003762|ENSBTAG00000030182|ENSBTAG00000020133|ENSBTAG00000023416|ENSBTAG00000013029|ENSBTAG00000026768|ENSBTAG00000019851|ENSBTAG00000010007|ENSBTAG00000047664|ENSBTAG00000017762|ENSBTAG00000010860|ENSBTAG00000044044|ENSBTAG00000033526|ENSBTAG00000005533|ENSBTAG…	http://www.genome.jp/kegg-bin/show_pathway?bta04728/bta:535327%09red/bta:513928%09red/bta:100300400%09red/bta:535365%09red/bta:282325%09red/bta:525416%09red/bta:505773%09red/bta:511273%09red/bta:533788%09red/bta:530719%09red/bta:516175%09red/bta:533527%09red/bta:281879%09red/bta:100138150%09red/bta:534923%09red/bta:100134966%09red/bta:100851082%09red/bta:618906%09red/bta:280707%09red/bta:790875%0…
Calcium signaling pathway	KEGG PATHWAY	bta04020	47	188	0.392045	ENSBTAG00000017508|ENSBTAG00000020087|ENSBTAG00000013245|ENSBTAG00000047719|ENSBTAG00000016573|ENSBTAG00000018705|ENSBTAG00000003809|ENSBTAG00000012050|ENSBTAG00000002804|ENSBTAG00000001242|ENSBTAG00000006208|ENSBTAG00000020133|ENSBTAG00000017981|ENSBTAG00000012826|ENSBTAG00000001305|ENSBTAG00000015848|ENSBTAG00000019244|ENSBTAG00000007173|ENSBTAG00000006999|ENSBTAG00000006894|ENSBTAG00000019504|…	http://www.genome.jp/kegg-bin/show_pathway?bta04020/bta:526585%09red/bta:521257%09red/bta:541168%09red/bta:533527%09red/bta:539543%09red/bta:613800%09red/bta:282325%09red/bta:525416%09red/bta:281665%09red/bta:534051%09red/bta:540771%09red/bta:511233%09red/bta:282301%09red/bta:511783%09red/bta:530719%09red/bta:527165%09red/bta:505773%09red/bta:282134%09red/bta:281879%09red/bta:281686%09red/bta:353…
Chronic myeloid leukemia	KEGG PATHWAY	bta05220	19	73	0.39542	ENSBTAG00000008480|ENSBTAG00000005871|ENSBTAG00000002979|ENSBTAG00000012004|ENSBTAG00000001400|ENSBTAG00000019832|ENSBTAG00000020566|ENSBTAG00000007160|ENSBTAG00000014400|ENSBTAG00000017514|ENSBTAG00000008353|ENSBTAG00000024450|ENSBTAG00000017636|ENSBTAG00000011898|ENSBTAG00000005550|ENSBTAG00000004514|ENSBTAG00000002922|ENSBTAG00000024476|ENSBTAG00000011643	http://www.genome.jp/kegg-bin/show_pathway?bta05220/bta:532209%09red/bta:286865%09red/bta:521196%09red/bta:617024%09red/bta:513497%09red/bta:510618%09red/bta:524530%09red/bta:789892%09red/bta:537682%09red/bta:535376%09red/bta:513131%09red/bta:280991%09red/bta:529346%09red/bta:538957%09red/bta:534923%09red/bta:510434%09red/bta:507196%09red/bta:100138040%09red
Arrhythmogenic right ventricular cardiomyopathy (ARVC)	KEGG PATHWAY	bta05412	18	69	0.397092	ENSBTAG00000009696|ENSBTAG00000019498|ENSBTAG00000020569|ENSBTAG00000009987|ENSBTAG00000017266|ENSBTAG00000011580|ENSBTAG00000005353|ENSBTAG00000010865|ENSBTAG00000017685|ENSBTAG00000009256|ENSBTAG00000022000|ENSBTAG00000022244|ENSBTAG00000001865|ENSBTAG00000001835|ENSBTAG00000000589|ENSBTAG00000013755|ENSBTAG00000017574|ENSBTAG00000002036	http://www.genome.jp/kegg-bin/show_pathway?bta05412/bta:281193%09red/bta:404144%09red/bta:536607%09red/bta:281439%09red/bta:535043%09red/bta:280765%09red/bta:539375%09red/bta:282642%09red/bta:445543%09red/bta:286800%09red/bta:327703%09red/bta:508490%09red/bta:506155%09red/bta:282882%09red/bta:282608%09red/bta:282564%09red/bta:519331%09red
Synaptic vesicle cycle	KEGG PATHWAY	bta04721	17	65	0.398778	ENSBTAG00000006022|ENSBTAG00000015100|ENSBTAG00000010740|ENSBTAG00000019180|ENSBTAG00000025522|ENSBTAG00000020106|ENSBTAG00000014553|ENSBTAG00000002703|ENSBTAG00000004739|ENSBTAG00000007272|ENSBTAG00000004263|ENSBTAG00000038739|ENSBTAG00000018889|ENSBTAG00000007572|ENSBTAG00000003827|ENSBTAG00000047894|ENSBTAG00000000292	http://www.genome.jp/kegg-bin/show_pathway?bta04721/bta:784636%09red/bta:616684%09red/bta:100301361%09red/bta:282405%09red/bta:517446%09red/bta:282147%09red/bta:513684%09red/bta:338038%09red/bta:518974%09red/bta:534114%09red/bta:282148%09red/bta:282471%09red/bta:281698%09red/bta:505224%09red/bta:338075%09red/bta:100337128%09red/bta:505684%09red
Osteoclast differentiation	KEGG PATHWAY	bta04380	34	135	0.401556	ENSBTAG00000021035|ENSBTAG00000002625|ENSBTAG00000008441|ENSBTAG00000021358|ENSBTAG00000039520|ENSBTAG00000007423|ENSBTAG00000002922|ENSBTAG00000007338|ENSBTAG00000019832|ENSBTAG00000004380|ENSBTAG00000020133|ENSBTAG00000001321|ENSBTAG00000002979|ENSBTAG00000010007|ENSBTAG00000003147|ENSBTAG00000019953|ENSBTAG00000008004|ENSBTAG00000012899|ENSBTAG00000030182|ENSBTAG00000011851|ENSBTAG00000012544|…	http://www.genome.jp/kegg-bin/show_pathway?bta04380/bta:535327%09red/bta:281346%09red/bta:514246%09red/bta:529990%09red/bta:281112%09red/bta:280991%09red/bta:527263%09red/bta:280943%09red/bta:286865%09red/bta:514889%09red/bta:533527%09red/bta:282642%09red/bta:529346%09red/bta:407219%09red/bta:530401%09red/bta:523822%09red/bta:534923%09red/bta:510008%09red/bta:521681%09red/bta:618906%09red/bta:281…
Prion diseases	KEGG PATHWAY	bta05020	9	33	0.412088	ENSBTAG00000007662|ENSBTAG00000011851|ENSBTAG00000001321|ENSBTAG00000015663|ENSBTAG00000018854|ENSBTAG00000011953|ENSBTAG00000024450|ENSBTAG00000010069|ENSBTAG00000015815	http://www.genome.jp/kegg-bin/show_pathway?bta05020/bta:617109%09red/bta:281251%09red/bta:505773%09red/bta:786886%09red/bta:407125%09red/bta:281495%09red/bta:415113%09red/bta:510434%09red/bta:527263%09red
Glyoxylate and dicarboxylate metabolism	KEGG PATHWAY	bta00630	7	25	0.414637	ENSBTAG00000009951|ENSBTAG00000031500|ENSBTAG00000002798|ENSBTAG00000006795|ENSBTAG00000000555|ENSBTAG00000000123|ENSBTAG00000006429	http://www.genome.jp/kegg-bin/show_pathway?bta00630/bta:512995%09red/bta:280682%09red/bta:509481%09red/bta:317723%09red/bta:538173%09red/bta:507197%09red/bta:280976%09red
Gastric acid secretion	KEGG PATHWAY	bta04971	19	74	0.415293	ENSBTAG00000018419|ENSBTAG00000006208|ENSBTAG00000012653|ENSBTAG00000008059|ENSBTAG00000032301|ENSBTAG00000020087|ENSBTAG00000013245|ENSBTAG00000020921|ENSBTAG00000045598|ENSBTAG00000011953|ENSBTAG00000005236|ENSBTAG00000018705|ENSBTAG00000015014|ENSBTAG00000010347|ENSBTAG00000018635|ENSBTAG00000010986|ENSBTAG00000044071|ENSBTAG00000047664|ENSBTAG00000047349	http://www.genome.jp/kegg-bin/show_pathway?bta04971/bta:281574%09red/bta:617196%09red/bta:530719%09red/bta:521257%09red/bta:784876%09red/bta:505773%09red/bta:788151%09red/bta:281879%09red/bta:281791%09red/bta:535603%09red/bta:281603%09red/bta:525416%09red/bta:281665%09red/bta:281685%09red/bta:282144%09red/bta:521163%09red/bta:282325%09red
Steroid biosynthesis	KEGG PATHWAY	bta00100	6	21	0.415422	ENSBTAG00000012432|ENSBTAG00000004688|ENSBTAG00000013364|ENSBTAG00000001992|ENSBTAG00000007486|ENSBTAG00000003068	http://www.genome.jp/kegg-bin/show_pathway?bta00100/bta:504481%09red/bta:533726%09red/bta:505060%09red/bta:100125267%09red/bta:280748%09red/bta:281767%09red
Glycosaminoglycan biosynthesis - chondroitin sulfate / dermatan sulfate	KEGG PATHWAY	bta00532	6	21	0.415422	ENSBTAG00000004421|ENSBTAG00000008778|ENSBTAG00000020540|ENSBTAG00000009298|ENSBTAG00000016950|ENSBTAG00000037523	http://www.genome.jp/kegg-bin/show_pathway?bta00532/bta:540002%09red/bta:404162%09red/bta:493989%09red/bta:511245%09red/bta:523460%09red/bta:522406%09red
Primary bile acid biosynthesis	KEGG PATHWAY	bta00120	5	17	0.415547	ENSBTAG00000035544|ENSBTAG00000006978|ENSBTAG00000017537|ENSBTAG00000011115|ENSBTAG00000001299	http://www.genome.jp/kegg-bin/show_pathway?bta00120/bta:506438%09red/bta:529552%09red/bta:493643%09red/bta:506132%09red/bta:510507%09red
Bile secretion	KEGG PATHWAY	bta04976	18	70	0.417549	ENSBTAG00000005997|ENSBTAG00000020070|ENSBTAG00000006208|ENSBTAG00000012347|ENSBTAG00000032603|ENSBTAG00000008626|ENSBTAG00000017537|ENSBTAG00000011953|ENSBTAG00000047379|ENSBTAG00000018705|ENSBTAG00000018419|ENSBTAG00000014225|ENSBTAG00000015014|ENSBTAG00000018635|ENSBTAG00000019037|ENSBTAG00000011076|ENSBTAG00000013644|ENSBTAG00000017704	http://www.genome.jp/kegg-bin/show_pathway?bta04976/bta:282361%09red/bta:536203%09red/bta:281008%09red/bta:404177%09red/bta:505773%09red/bta:788151%09red/bta:281585%09red/bta:515333%09red/bta:535603%09red/bta:281603%09red/bta:510507%09red/bta:404128%09red/bta:533151%09red/bta:282144%09red/bta:507988%09red/bta:516626%09red
Lysine degradation	KEGG PATHWAY	bta00310	14	54	0.427295	ENSBTAG00000047162|ENSBTAG00000007488|ENSBTAG00000045830|ENSBTAG00000047436|ENSBTAG00000010326|ENSBTAG00000022942|ENSBTAG00000022684|ENSBTAG00000047943|ENSBTAG00000017710|ENSBTAG00000035701|ENSBTAG00000007946|ENSBTAG00000023629|ENSBTAG00000046461|ENSBTAG00000002052	http://www.genome.jp/kegg-bin/show_pathway?bta00310/bta:101907695%09red/bta:509102%09red/bta:281409%09red/bta:534913%09red/bta:508929%09red/bta:281748%09red
Cholinergic synapse	KEGG PATHWAY	bta04725	28	112	0.429781	ENSBTAG00000007791|ENSBTAG00000020087|ENSBTAG00000013245|ENSBTAG00000003762|ENSBTAG00000014056|ENSBTAG00000010986|ENSBTAG00000020061|ENSBTAG00000012047|ENSBTAG00000002979|ENSBTAG00000003130|ENSBTAG00000017762|ENSBTAG00000008059|ENSBTAG00000033526|ENSBTAG00000011851|ENSBTAG00000011953|ENSBTAG00000037985|ENSBTAG00000018705|ENSBTAG00000006208|ENSBTAG00000010215|ENSBTAG00000018419|ENSBTAG00000012653|…	http://www.genome.jp/kegg-bin/show_pathway?bta04725/bta:538479%09red/bta:535365%09red/bta:517006%09red/bta:282325%09red/bta:525416%09red/bta:539113%09red/bta:527263%09red/bta:286865%09red/bta:530719%09red/bta:784876%09red/bta:505773%09red/bta:281879%09red/bta:281686%09red/bta:534923%09red/bta:281685%09red/bta:282702%09red/bta:788151%09red/bta:281603%09red/bta:613605%09red/bta:525246%09red/bta:513…
Bacterial invasion of epithelial cells	KEGG PATHWAY	bta05100	19	75	0.435223	ENSBTAG00000021372|ENSBTAG00000005345|ENSBTAG00000010740|ENSBTAG00000007964|ENSBTAG00000013173|ENSBTAG00000018108|ENSBTAG00000000694|ENSBTAG00000000696|ENSBTAG00000010386|ENSBTAG00000006071|ENSBTAG00000012002|ENSBTAG00000021879|ENSBTAG00000000322|ENSBTAG00000013439|ENSBTAG00000015278|ENSBTAG00000004110|ENSBTAG00000002979|ENSBTAG00000024476|ENSBTAG00000017869	http://www.genome.jp/kegg-bin/show_pathway?bta05100/bta:539459%09red/bta:286865%09red/bta:535746%09red/bta:527550%09red/bta:540207%09red/bta:531038%09red/bta:506939%09red/bta:540838%09red/bta:506596%09red/bta:618235%09red/bta:517456%09red/bta:281040%09red/bta:281698%09red/bta:531741%09red/bta:613421%09red/bta:507196%09red/bta:783645%09red/bta:533188%09red
Estrogen signaling pathway	KEGG PATHWAY	bta04915	25	100	0.437406	ENSBTAG00000013245|ENSBTAG00000006208|ENSBTAG00000008719|ENSBTAG00000025441|ENSBTAG00000019267|ENSBTAG00000002979|ENSBTAG00000004498|ENSBTAG00000005550|ENSBTAG00000011953|ENSBTAG00000008794|ENSBTAG00000024450|ENSBTAG00000048280|ENSBTAG00000044181|ENSBTAG00000018705|ENSBTAG00000004514|ENSBTAG00000024476|ENSBTAG00000011643|ENSBTAG00000018419|ENSBTAG00000010215|ENSBTAG00000001400|ENSBTAG00000013162|…	http://www.genome.jp/kegg-bin/show_pathway?bta04915/bta:513928%09red/bta:281831%09red/bta:286865%09red/bta:282646%09red/bta:505773%09red/bta:281879%09red/bta:537682%09red/bta:534923%09red/bta:540485%09red/bta:282872%09red/bta:788151%09red/bta:281603%09red/bta:510434%09red/bta:281146%09red/bta:282254%09red/bta:513010%09red/bta:517040%09red/bta:507196%09red/bta:281791%09red/bta:505708%09red/bta:535…
B cell receptor signaling pathway	KEGG PATHWAY	bta04662	18	71	0.438055	ENSBTAG00000040597|ENSBTAG00000005550|ENSBTAG00000022927|ENSBTAG00000020133|ENSBTAG00000001400|ENSBTAG00000018270|ENSBTAG00000001882|ENSBTAG00000002979|ENSBTAG00000027916|ENSBTAG00000021358|ENSBTAG00000047495|ENSBTAG00000024450|ENSBTAG00000020173|ENSBTAG00000004514|ENSBTAG00000011643|ENSBTAG00000017636|ENSBTAG00000013705|ENSBTAG00000004511	http://www.genome.jp/kegg-bin/show_pathway?bta04662/bta:515718%09red/bta:286865%09red/bta:790875%09red/bta:507329%09red/bta:533527%09red/bta:619066%09red/bta:537682%09red/bta:506727%09red/bta:504994%09red/bta:510393%09red/bta:100138040%09red/bta:281674%09red/bta:511435%09red/bta:534923%09red/bta:510434%09red/bta:521196%09red/bta:280991%09red/bta:530401%09red
Cytokine-cytokine receptor interaction	KEGG PATHWAY	bta04060	58	238	0.441963	ENSBTAG00000015635|ENSBTAG00000019832|ENSBTAG00000010785|ENSBTAG00000005910|ENSBTAG00000003430|ENSBTAG00000014541|ENSBTAG00000000277|ENSBTAG00000038045|ENSBTAG00000007423|ENSBTAG00000009064|ENSBTAG00000019567|ENSBTAG00000018114|ENSBTAG00000017549|ENSBTAG00000005603|ENSBTAG00000002923|ENSBTAG00000020674|ENSBTAG00000021697|ENSBTAG00000046266|ENSBTAG00000001321|ENSBTAG00000027407|ENSBTAG00000002699|…	http://www.genome.jp/kegg-bin/show_pathway?bta04060/bta:504507%09red/bta:281248%09red/bta:281249%09red/bta:511112%09red/bta:768037%09red/bta:280828%09red/bta:540106%09red/bta:524299%09red/bta:539548%09red/bta:521748%09red/bta:509167%09red/bta:281598%09red/bta:282301%09red/bta:407772%09red/bta:280943%09red/bta:407111%09red/bta:514889%09red/bta:527165%09red/bta:528530%09red/bta:280832%09red/bta:618…
Mismatch repair	KEGG PATHWAY	bta03430	6	22	0.452472	ENSBTAG00000012241|ENSBTAG00000014515|ENSBTAG00000007364|ENSBTAG00000018589|ENSBTAG00000016758|ENSBTAG00000001424	http://www.genome.jp/kegg-bin/show_pathway?bta03430/bta:527039%09red/bta:533652%09red/bta:540526%09red/bta:514842%09red/bta:281991%09red/bta:508652%09red
Cocaine addiction	KEGG PATHWAY	bta05030	13	51	0.454276	ENSBTAG00000008794|ENSBTAG00000001067|ENSBTAG00000010215|XLOC_097052|ENSBTAG00000047202|ENSBTAG00000010860|ENSBTAG00000008134|ENSBTAG00000026768|ENSBTAG00000047719|ENSBTAG00000011953|ENSBTAG00000045520|ENSBTAG00000004739|ENSBTAG00000047664	http://www.genome.jp/kegg-bin/show_pathway?bta05030/bta:513928%09red/bta:282471%09red/bta:280707%09red/bta:505773%09red/bta:101908896%09red/bta:100336579%09red/bta:280762%09red/bta:281791%09red/bta:513010%09red/bta:281126%09red/bta:281125%09red/bta:519904%09red/bta:617701%09red
mRNA surveillance pathway	KEGG PATHWAY	bta03015	23	93	0.460953	ENSBTAG00000040418|ENSBTAG00000000754|ENSBTAG00000004054|ENSBTAG00000009142|ENSBTAG00000010207|ENSBTAG00000012101|ENSBTAG00000008369|ENSBTAG00000023416|ENSBTAG00000031146|ENSBTAG00000008498|ENSBTAG00000019851|ENSBTAG00000009435|ENSBTAG00000046678|ENSBTAG00000005987|ENSBTAG00000015156|ENSBTAG00000005533|ENSBTAG00000000267|ENSBTAG00000002575|ENSBTAG00000020174|ENSBTAG00000019235|ENSBTAG00000018317|…	http://www.genome.jp/kegg-bin/show_pathway?bta03015/bta:518859%09red/bta:513598%09red/bta:338051%09red/bta:516175%09red/bta:533788%09red/bta:541083%09red/bta:521086%09red/bta:100138150%09red/bta:327689%09red/bta:100134966%09red/bta:100851082%09red/bta:100337373%09red/bta:541013%09red/bta:508045%09red/bta:510604%09red/bta:518045%09red/bta:516411%09red/bta:537706%09red/bta:541270%09red/bta:614837%0…
RNA transport	KEGG PATHWAY	bta03013	39	160	0.461232	ENSBTAG00000005898|ENSBTAG00000005683|ENSBTAG00000005766|XLOC_005007|ENSBTAG00000005462|ENSBTAG00000017321|ENSBTAG00000016126|ENSBTAG00000034185|ENSBTAG00000012481|ENSBTAG00000007474|ENSBTAG00000001415|ENSBTAG00000013150|ENSBTAG00000008369|ENSBTAG00000005385|ENSBTAG00000031146|ENSBTAG00000006611|ENSBTAG00000008498|ENSBTAG00000017939|ENSBTAG00000010668|ENSBTAG00000014175|ENSBTAG00000046678|ENSBTAG…	http://www.genome.jp/kegg-bin/show_pathway?bta03013/bta:511392%09red/bta:616055%09red/bta:539639%09red/bta:537706%09red/bta:521747%09red/bta:518768%09red/bta:282220%09red/bta:510201%09red/bta:510540%09red/bta:281751%09red/bta:521086%09red/bta:100125940%09red/bta:510004%09red/bta:513080%09red/bta:614694%09red/bta:539147%09red/bta:789999%09red/bta:286807%09red/bta:534063%09red/bta:100138517%09red/b…
Glycine, serine and threonine metabolism	KEGG PATHWAY	bta00260	11	43	0.462136	ENSBTAG00000013178|ENSBTAG00000025903|ENSBTAG00000031500|ENSBTAG00000046264|ENSBTAG00000005530|ENSBTAG00000006795|ENSBTAG00000031814|ENSBTAG00000007946|ENSBTAG00000013960|ENSBTAG00000014988|ENSBTAG00000014791	http://www.genome.jp/kegg-bin/show_pathway?bta00260/bta:538212%09red/bta:404148%09red/bta:539159%09red/bta:509102%09red/bta:533044%09red/bta:100138645%09red/bta:317723%09red/bta:514346%09red/bta:507688%09red/bta:507197%09red/bta:511791%09red
TNF signaling pathway	KEGG PATHWAY	bta04668	27	110	0.465493	ENSBTAG00000002625|ENSBTAG00000008441|ENSBTAG00000037539|ENSBTAG00000009065|ENSBTAG00000037558|ENSBTAG00000009493|ENSBTAG00000012020|ENSBTAG00000001321|ENSBTAG00000010998|ENSBTAG00000002979|ENSBTAG00000010007|ENSBTAG00000024928|ENSBTAG00000018200|ENSBTAG00000030182|ENSBTAG00000012046|ENSBTAG00000008794|ENSBTAG00000010785|ENSBTAG00000035735|ENSBTAG00000010215|ENSBTAG00000027513|ENSBTAG00000001400|…	http://www.genome.jp/kegg-bin/show_pathway?bta04668/bta:535327%09red/bta:513928%09red/bta:281248%09red/bta:514246%09red/bta:529146%09red/bta:514386%09red/bta:537380%09red/bta:280991%09red/bta:280943%09red/bta:286865%09red/bta:282118%09red/bta:282488%09red/bta:534923%09red/bta:618906%09red/bta:338033%09red/bta:282081%09red/bta:281251%09red/bta:497199%09red/bta:281212%09red/bta:531942%09red/bta:281…
Acute myeloid leukemia	KEGG PATHWAY	bta05221	14	56	0.474015	ENSBTAG00000009175|ENSBTAG00000000396|ENSBTAG00000001400|ENSBTAG00000002699|ENSBTAG00000005550|ENSBTAG00000017514|ENSBTAG00000002979|ENSBTAG00000004597|ENSBTAG00000011898|ENSBTAG00000024450|ENSBTAG00000004514|ENSBTAG00000017685|ENSBTAG00000017636|ENSBTAG00000011643	http://www.genome.jp/kegg-bin/show_pathway?bta05221/bta:286865%09red/bta:521196%09red/bta:281402%09red/bta:524530%09red/bta:537682%09red/bta:445543%09red/bta:508424%09red/bta:100138040%09red/bta:534923%09red/bta:510434%09red/bta:506083%09red/bta:280832%09red/bta:280991%09red
Insulin signaling pathway	KEGG PATHWAY	bta04910	34	140	0.475276	ENSBTAG00000040418|ENSBTAG00000007910|ENSBTAG00000017056|ENSBTAG00000015815|ENSBTAG00000016253|ENSBTAG00000032288|ENSBTAG00000009175|ENSBTAG00000021686|ENSBTAG00000006616|ENSBTAG00000014958|ENSBTAG00000004625|ENSBTAG00000015848|ENSBTAG00000002979|ENSBTAG00000046142|ENSBTAG00000011643|ENSBTAG00000013108|ENSBTAG00000033398|ENSBTAG00000038321|ENSBTAG00000005550|ENSBTAG00000001085|ENSBTAG00000011953|…	http://www.genome.jp/kegg-bin/show_pathway?bta04910/bta:282463%09red/bta:505370%09red/bta:281751%09red/bta:516175%09red/bta:286865%09red/bta:614107%09red/bta:505773%09red/bta:534923%09red/bta:511783%09red/bta:537682%09red/bta:508658%09red/bta:614824%09red/bta:327664%09red/bta:369023%09red/bta:100336808%09red/bta:282856%09red/bta:282855%09red/bta:790875%09red/bta:538954%09red/bta:282081%09red/bta:…
Toxoplasmosis	KEGG PATHWAY	bta05145	29	119	0.475435	ENSBTAG00000002625|ENSBTAG00000017266|ENSBTAG00000013162|ENSBTAG00000015730|ENSBTAG00000039522|ENSBTAG00000020319|ENSBTAG00000008864|ENSBTAG00000047707|ENSBTAG00000012047|ENSBTAG00000004386|ENSBTAG00000025441|ENSBTAG00000012004|ENSBTAG00000022635|ENSBTAG00000002979|ENSBTAG00000010007|ENSBTAG00000003147|ENSBTAG00000006894|ENSBTAG00000015150|ENSBTAG00000012899|ENSBTAG00000030182|ENSBTAG00000012544|…	http://www.genome.jp/kegg-bin/show_pathway?bta05145/bta:535327%09red/bta:520167%09red/bta:520030%09red/bta:281831%09red/bta:613753%09red/bta:514386%09red/bta:518914%09red/bta:280943%09red/bta:286865%09red/bta:514889%09red/bta:535043%09red/bta:538957%09red/bta:281856%09red/bta:529146%09red/bta:537201%09red/bta:282876%09red/bta:618906%09red/bta:781996%09red/bta:508619%09red/bta:404074%09red/bta:534…
Mucin type O-Glycan biosynthesis	KEGG PATHWAY	bta00512	8	31	0.476477	ENSBTAG00000005644|ENSBTAG00000002781|ENSBTAG00000047129|ENSBTAG00000009998|ENSBTAG00000012757|ENSBTAG00000005562|ENSBTAG00000046156|ENSBTAG00000002914	http://www.genome.jp/kegg-bin/show_pathway?bta00512/bta:786615%09red/bta:614203%09red/bta:526331%09red/bta:532545%09red/bta:782825%09red/bta:281778%09red/bta:444879%09red/bta:505622%09red
Hematopoietic cell lineage	KEGG PATHWAY	bta04640	23	94	0.478971	ENSBTAG00000002075|ENSBTAG00000017266|ENSBTAG00000015710|ENSBTAG00000003430|ENSBTAG00000038045|ENSBTAG00000010562|ENSBTAG00000017549|ENSBTAG00000019498|ENSBTAG00000009987|ENSBTAG00000013730|ENSBTAG00000001321|ENSBTAG00000002699|ENSBTAG00000021462|ENSBTAG00000009256|ENSBTAG00000014764|ENSBTAG00000032719|ENSBTAG00000007558|ENSBTAG00000025471|ENSBTAG00000014907|ENSBTAG00000039046|ENSBTAG00000015032|…	http://www.genome.jp/kegg-bin/show_pathway?bta04640/bta:280784%09red/bta:508490%09red/bta:282882%09red/bta:281048%09red/bta:280943%09red/bta:535043%09red/bta:618294%09red/bta:282642%09red/bta:100138326%09red/bta:508932%09red/bta:281051%09red/bta:281251%09red/bta:281054%09red/bta:280745%09red/bta:280746%09red/bta:281885%09red/bta:281096%09red/bta:281094%09red/bta:280832%09red/bta:282233%09red/bta:…
Homologous recombination	KEGG PATHWAY	bta03440	7	27	0.482307	ENSBTAG00000013225|ENSBTAG00000019082|ENSBTAG00000015036|ENSBTAG00000012241|ENSBTAG00000002918|ENSBTAG00000020301|ENSBTAG00000017081	http://www.genome.jp/kegg-bin/show_pathway?bta03440/bta:540886%09red/bta:534148%09red/bta:529507%09red/bta:527411%09red/bta:522943%09red/bta:281991%09red/bta:514749%09red
Axon guidance	KEGG PATHWAY	bta04360	30	124	0.487979	ENSBTAG00000017746|ENSBTAG00000017780|ENSBTAG00000006138|ENSBTAG00000018576|ENSBTAG00000020244|ENSBTAG00000020133|ENSBTAG00000003446|ENSBTAG00000006366|ENSBTAG00000004499|ENSBTAG00000009438|ENSBTAG00000040597|ENSBTAG00000011851|ENSBTAG00000009851|ENSBTAG00000004685|ENSBTAG00000043991|ENSBTAG00000015801|ENSBTAG00000015377|ENSBTAG00000045902|ENSBTAG00000010138|ENSBTAG00000022927|ENSBTAG00000010662|…	http://www.genome.jp/kegg-bin/show_pathway?bta04360/bta:100337226%09red/bta:512892%09red/bta:536815%09red/bta:527349%09red/bta:282032%09red/bta:515756%09red/bta:527263%09red/bta:540756%09red/bta:534413%09red/bta:517368%09red/bta:533527%09red/bta:615883%09red/bta:513539%09red/bta:530401%09red/bta:533746%09red/bta:788119%09red/bta:790875%09red/bta:534164%09red/bta:619066%09red/bta:534731%09red/bta:…
Cell adhesion molecules (CAMs)	KEGG PATHWAY	bta04514	37	154	0.494887	ENSBTAG00000040432|ENSBTAG00000007773|ENSBTAG00000017266|ENSBTAG00000015730|ENSBTAG00000012208|ENSBTAG00000037539|ENSBTAG00000010562|ENSBTAG00000011515|ENSBTAG00000018397|ENSBTAG00000012207|ENSBTAG00000002823|ENSBTAG00000018059|ENSBTAG00000011543|ENSBTAG00000022590|ENSBTAG00000009256|ENSBTAG00000045895|ENSBTAG00000014357|ENSBTAG00000000719|ENSBTAG00000047707|ENSBTAG00000006494|ENSBTAG00000003568|…	http://www.genome.jp/kegg-bin/show_pathway?bta04514/bta:539607%09red/bta:506545%09red/bta:539387%09red/bta:515712%09red/bta:613842%09red/bta:531178%09red/bta:511318%09red/bta:616036%09red/bta:282882%09red/bta:282303%09red/bta:539462%09red/bta:282184%09red/bta:407131%09red/bta:535043%09red/bta:101909176%09red/bta:282118%09red/bta:404089%09red/bta:508656%09red/bta:281051%09red/bta:281877%09red/bta:…
Primary immunodeficiency	KEGG PATHWAY	bta05340	9	36	0.500404	ENSBTAG00000003038|ENSBTAG00000005351|ENSBTAG00000001882|ENSBTAG00000021596|ENSBTAG00000040293|ENSBTAG00000015710|ENSBTAG00000021358|ENSBTAG00000008953|ENSBTAG00000026489	http://www.genome.jp/kegg-bin/show_pathway?bta05340/bta:506302%09red/bta:281054%09red/bta:281586%09red/bta:510393%09red/bta:507026%09red/bta:281674%09red/bta:524959%09red/bta:618516%09red/bta:540760%09red
Fructose and mannose metabolism	KEGG PATHWAY	bta00051	8	32	0.507392	ENSBTAG00000012985|ENSBTAG00000013108|ENSBTAG00000019782|ENSBTAG00000001582|ENSBTAG00000025496|ENSBTAG00000006752|ENSBTAG00000033398|ENSBTAG00000032288	http://www.genome.jp/kegg-bin/show_pathway?bta00051/bta:281543%09red/bta:508954%09red/bta:614107%09red/bta:788926%09red/bta:519181%09red/bta:525193%09red/bta:534928%09red/bta:614824%09red
beta-Alanine metabolism	KEGG PATHWAY	bta00410	8	32	0.507392	ENSBTAG00000004248|ENSBTAG00000046264|ENSBTAG00000008056|ENSBTAG00000013093|ENSBTAG00000005304|ENSBTAG00000017710|ENSBTAG00000001112|ENSBTAG00000039161	http://www.genome.jp/kegg-bin/show_pathway?bta00410/bta:281748%09red/bta:527211%09red/bta:100138645%09red/bta:281617%09red/bta:508879%09red/bta:512459%09red/bta:505916%09red/bta:512341%09red
Colorectal cancer	KEGG PATHWAY	bta05210	16	66	0.509062	ENSBTAG00000040597|ENSBTAG00000022927|ENSBTAG00000004194|ENSBTAG00000030162|ENSBTAG00000001400|ENSBTAG00000019832|ENSBTAG00000012004|ENSBTAG00000017514|ENSBTAG00000002979|ENSBTAG00000039522|ENSBTAG00000016758|ENSBTAG00000001424|ENSBTAG00000004514|ENSBTAG00000006824|ENSBTAG00000017636|ENSBTAG00000011898	http://www.genome.jp/kegg-bin/show_pathway?bta05210/bta:533652%09red/bta:286865%09red/bta:781996%09red/bta:511619%09red/bta:790875%09red/bta:540526%09red/bta:517850%09red/bta:524530%09red/bta:100336108%09red/bta:535376%09red/bta:538957%09red/bta:619066%09red/bta:534923%09red/bta:521196%09red/bta:280991%09red
Pancreatic cancer	KEGG PATHWAY	bta05212	16	66	0.509062	ENSBTAG00000022927|ENSBTAG00000019832|ENSBTAG00000004194|ENSBTAG00000001400|ENSBTAG00000012004|ENSBTAG00000014400|ENSBTAG00000017514|ENSBTAG00000002979|ENSBTAG00000003147|ENSBTAG00000002918|ENSBTAG00000011898|ENSBTAG00000007160|ENSBTAG00000004514|ENSBTAG00000006661|ENSBTAG00000021250|ENSBTAG00000017636	http://www.genome.jp/kegg-bin/show_pathway?bta05212/bta:286865%09red/bta:537201%09red/bta:617024%09red/bta:510618%09red/bta:524530%09red/bta:619066%09red/bta:100336108%09red/bta:535376%09red/bta:538477%09red/bta:280991%09red/bta:523324%09red/bta:538957%09red/bta:534923%09red/bta:521196%09red/bta:514749%09red
Salmonella infection	KEGG PATHWAY	bta05132	20	83	0.509794	ENSBTAG00000012899|ENSBTAG00000000277|ENSBTAG00000012774|ENSBTAG00000017037|ENSBTAG00000027513|ENSBTAG00000004915|ENSBTAG00000030182|ENSBTAG00000012544|ENSBTAG00000001321|ENSBTAG00000019716|ENSBTAG00000015032|ENSBTAG00000010386|ENSBTAG00000010007|ENSBTAG00000019334|ENSBTAG00000006894|ENSBTAG00000015278|ENSBTAG00000004110|ENSBTAG00000037558|ENSBTAG00000007964|ENSBTAG00000005345	http://www.genome.jp/kegg-bin/show_pathway?bta05132/bta:535327%09red/bta:539459%09red/bta:282876%09red/bta:618906%09red/bta:514889%09red/bta:281249%09red/bta:508619%09red/bta:531038%09red/bta:281251%09red/bta:518136%09red/bta:540838%09red/bta:506596%09red/bta:281212%09red/bta:613421%09red/bta:280828%09red/bta:538050%09red/bta:513895%09red/bta:509080%09red/bta:281048%09red
Vasopressin-regulated water reabsorption	KEGG PATHWAY	bta04962	11	45	0.514538	ENSBTAG00000006982|ENSBTAG00000008374|ENSBTAG00000015625|ENSBTAG00000011953|ENSBTAG00000015014|ENSBTAG00000018705|ENSBTAG00000019037|ENSBTAG00000025313|ENSBTAG00000027854|ENSBTAG00000008027|ENSBTAG00000010215	http://www.genome.jp/kegg-bin/show_pathway?bta04962/bta:513010%09red/bta:540369%09red/bta:280728%09red/bta:281008%09red/bta:505773%09red/bta:539870%09red/bta:535603%09red/bta:613745%09red/bta:613749%09red/bta:613489%09red
Insulin secretion	KEGG PATHWAY	bta04911	20	84	0.528825	ENSBTAG00000018419|ENSBTAG00000006208|ENSBTAG00000012653|ENSBTAG00000008059|ENSBTAG00000020247|ENSBTAG00000020087|ENSBTAG00000008626|ENSBTAG00000013245|ENSBTAG00000020921|ENSBTAG00000000730|ENSBTAG00000011953|ENSBTAG00000008794|ENSBTAG00000018705|ENSBTAG00000003749|ENSBTAG00000015014|ENSBTAG00000014770|ENSBTAG00000018635|ENSBTAG00000013300|ENSBTAG00000011076|ENSBTAG00000010215	http://www.genome.jp/kegg-bin/show_pathway?bta04911/bta:280802%09red/bta:513928%09red/bta:530719%09red/bta:513010%09red/bta:319095%09red/bta:404177%09red/bta:505773%09red/bta:788151%09red/bta:281879%09red/bta:535603%09red/bta:281603%09red/bta:525416%09red/bta:520448%09red/bta:282573%09red/bta:281685%09red/bta:282144%09red/bta:524232%09red/bta:282325%09red
African trypanosomiasis	KEGG PATHWAY	bta05143	9	37	0.529075	ENSBTAG00000015150|ENSBTAG00000001321|ENSBTAG00000007773|ENSBTAG00000010785|ENSBTAG00000020921|ENSBTAG00000032808|ENSBTAG00000025471|ENSBTAG00000000277|ENSBTAG00000037539	http://www.genome.jp/kegg-bin/show_pathway?bta05143/bta:280943%09red/bta:407111%09red/bta:281249%09red/bta:534578%09red/bta:282118%09red/bta:281251%09red/bta:282488%09red/bta:282325%09red/bta:281856%09red
Base excision repair	KEGG PATHWAY	bta03410	8	33	0.537697	ENSBTAG00000021974|ENSBTAG00000002743|ENSBTAG00000000671|ENSBTAG00000018103|ENSBTAG00000007777|ENSBTAG00000000064|ENSBTAG00000016268|ENSBTAG00000012241	http://www.genome.jp/kegg-bin/show_pathway?bta03410/bta:616242%09red/bta:282691%09red/bta:616905%09red/bta:281630%09red/bta:520497%09red/bta:507426%09red/bta:281991%09red/bta:539771%09red
Vascular smooth muscle contraction	KEGG PATHWAY	bta04270	28	119	0.543136	ENSBTAG00000003749|ENSBTAG00000011962|ENSBTAG00000040418|ENSBTAG00000026732|ENSBTAG00000014614|ENSBTAG00000003840|ENSBTAG00000019504|ENSBTAG00000006208|ENSBTAG00000008719|ENSBTAG00000013300|ENSBTAG00000007129|ENSBTAG00000023472|ENSBTAG00000016877|ENSBTAG00000031632|ENSBTAG00000013245|ENSBTAG00000019903|ENSBTAG00000021522|ENSBTAG00000011953|ENSBTAG00000024450|ENSBTAG00000004418|ENSBTAG00000014609|…	http://www.genome.jp/kegg-bin/show_pathway?bta04270/bta:613966%09red/bta:539543%09red/bta:282325%09red/bta:516175%09red/bta:527631%09red/bta:504230%09red/bta:281918%09red/bta:505773%09red/bta:282134%09red/bta:281879%09red/bta:538606%09red/bta:506243%09red/bta:504978%09red/bta:535603%09red/bta:281603%09red/bta:511220%09red/bta:282457%09red/bta:510434%09red/bta:527214%09red/bta:282433%09red/bta:615…
Carbohydrate digestion and absorption	KEGG PATHWAY	bta04973	10	42	0.548203	ENSBTAG00000001400|ENSBTAG00000017636|ENSBTAG00000013108|ENSBTAG00000015246|ENSBTAG00000014225|ENSBTAG00000018635|ENSBTAG00000002979|ENSBTAG00000016253|ENSBTAG00000033398|ENSBTAG00000032288	http://www.genome.jp/kegg-bin/show_pathway?bta04973/bta:286865%09red/bta:529847%09red/bta:282361%09red/bta:614107%09red/bta:369023%09red/bta:614824%09red/bta:788926%09red/bta:534923%09red/bta:282144%09red/bta:280991%09red
AMPK signaling pathway	KEGG PATHWAY	bta04152	29	124	0.554398	ENSBTAG00000000754|ENSBTAG00000002625|ENSBTAG00000006752|ENSBTAG00000016253|ENSBTAG00000009175|ENSBTAG00000009727|ENSBTAG00000023416|ENSBTAG00000005910|ENSBTAG00000014911|ENSBTAG00000002979|ENSBTAG00000019851|ENSBTAG00000011898|ENSBTAG00000038321|ENSBTAG00000004248|ENSBTAG00000005533|ENSBTAG00000017514|ENSBTAG00000011934|ENSBTAG00000021686|ENSBTAG00000034222|ENSBTAG00000021999|ENSBTAG00000010215|…	http://www.genome.jp/kegg-bin/show_pathway?bta04152/bta:509459%09red/bta:280991%09red/bta:521939%09red/bta:286865%09red/bta:533788%09red/bta:497205%09red/bta:282134%09red/bta:519724%09red/bta:534928%09red/bta:100138150%09red/bta:407235%09red/bta:538954%09red/bta:534923%09red/bta:369023%09red/bta:100851082%09red/bta:282856%09red/bta:282855%09red/bta:508045%09red/bta:280836%09red/bta:506083%09red/b…
Rap1 signaling pathway	KEGG PATHWAY	bta04015	50	214	0.555986	ENSBTAG00000020148|ENSBTAG00000004194|ENSBTAG00000010860|ENSBTAG00000003667|ENSBTAG00000014541|ENSBTAG00000015938|ENSBTAG00000001465|ENSBTAG00000014051|ENSBTAG00000021697|ENSBTAG00000008967|ENSBTAG00000002804|ENSBTAG00000010543|ENSBTAG00000008497|ENSBTAG00000011624|ENSBTAG00000006661|ENSBTAG00000020244|ENSBTAG00000009987|ENSBTAG00000017549|ENSBTAG00000002699|ENSBTAG00000012002|ENSBTAG00000034827|…	http://www.genome.jp/kegg-bin/show_pathway?bta04015/bta:535327%09red/bta:526585%09red/bta:538477%09red/bta:528252%09red/bta:282325%09red/bta:619066%09red/bta:281136%09red/bta:282301%09red/bta:100336108%09red/bta:286865%09red/bta:519566%09red/bta:497011%09red/bta:527550%09red/bta:282642%09red/bta:100336579%09red/bta:789597%09red/bta:513895%09red/bta:534923%09red/bta:506924%09red/bta:281877%09red/b…
Type I diabetes mellitus	KEGG PATHWAY	bta04940	12	51	0.557138	ENSBTAG00000015150|ENSBTAG00000047707|ENSBTAG00000004958|ENSBTAG00000001321|ENSBTAG00000008056|ENSBTAG00000018059|ENSBTAG00000032808|ENSBTAG00000022590|ENSBTAG00000025471|ENSBTAG00000015730|ENSBTAG00000012208|ENSBTAG00000010785	http://www.genome.jp/kegg-bin/show_pathway?bta04940/bta:280943%09red/bta:407111%09red/bta:407131%09red/bta:515712%09red/bta:281251%09red/bta:782684%09red/bta:282488%09red/bta:616515%09red/bta:281856%09red/bta:282493%09red/bta:282490%09red/bta:512459%09red
Regulation of autophagy	KEGG PATHWAY	bta04140	9	38	0.557144	ENSBTAG00000011765|ENSBTAG00000010795|ENSBTAG00000035827|ENSBTAG00000020787|ENSBTAG00000014883|ENSBTAG00000010124|ENSBTAG00000038117|ENSBTAG00000030977|ENSBTAG00000021686	http://www.genome.jp/kegg-bin/show_pathway?bta04140/bta:787967%09red/bta:538831%09red/bta:338472%09red/bta:507414%09red/bta:327715%09red/bta:531455%09red/bta:618601%09red/bta:538954%09red/bta:787344%09red
Tyrosine metabolism	KEGG PATHWAY	bta00350	9	38	0.557144	ENSBTAG00000046264|XLOC_097052|ENSBTAG00000009725|ENSBTAG00000026812|ENSBTAG00000002706|ENSBTAG00000013093|ENSBTAG00000026768|ENSBTAG00000007172|ENSBTAG00000039161	http://www.genome.jp/kegg-bin/show_pathway?bta00350/bta:280707%09red/bta:508879%09red/bta:286886%09red/bta:280762%09red/bta:281617%09red/bta:100138645%09red/bta:338074%09red/bta:518393%09red/bta:514822%09red
Propanoate metabolism	KEGG PATHWAY	bta00640	6	25	0.559196	ENSBTAG00000004248|ENSBTAG00000018694|ENSBTAG00000009541|ENSBTAG00000003887|ENSBTAG00000017710|ENSBTAG00000006075	http://www.genome.jp/kegg-bin/show_pathway?bta00640/bta:281748%09red/bta:536284%09red/bta:537713%09red/bta:531552%09red/bta:509983%09red/bta:512341%09red
NF-kappa B signaling pathway	KEGG PATHWAY	bta04064	21	90	0.560565	ENSBTAG00000012684|ENSBTAG00000000753|ENSBTAG00000012020|ENSBTAG00000010998|ENSBTAG00000002625|ENSBTAG00000015312|ENSBTAG00000007773|ENSBTAG00000001321|ENSBTAG00000019716|ENSBTAG00000025471|ENSBTAG00000027916|ENSBTAG00000021358|ENSBTAG00000020674|ENSBTAG00000037539|ENSBTAG00000015032|ENSBTAG00000026489|ENSBTAG00000008864|ENSBTAG00000010161|ENSBTAG00000024918|ENSBTAG00000045907|ENSBTAG00000035735	http://www.genome.jp/kegg-bin/show_pathway?bta04064/bta:529146%09red/bta:613753%09red/bta:534722%09red/bta:280943%09red/bta:511112%09red/bta:282118%09red/bta:281251%09red/bta:497199%09red/bta:504653%09red/bta:504994%09red/bta:510393%09red/bta:280828%09red/bta:534578%09red/bta:529757%09red/bta:507234%09red/bta:514386%09red/bta:504507%09red/bta:281048%09red/bta:509167%09red/bta:618516%09red
Herpes simplex infection	KEGG PATHWAY	bta05168	45	193	0.560688	ENSBTAG00000040418|ENSBTAG00000012739|ENSBTAG00000040006|ENSBTAG00000002625|ENSBTAG00000016830|ENSBTAG00000020933|ENSBTAG00000015730|ENSBTAG00000008441|ENSBTAG00000012208|ENSBTAG00000013562|ENSBTAG00000046836|ENSBTAG00000003038|ENSBTAG00000010785|ENSBTAG00000004380|ENSBTAG00000012047|ENSBTAG00000012020|ENSBTAG00000001321|ENSBTAG00000013029|ENSBTAG00000008527|ENSBTAG00000009091|ENSBTAG00000022590|…	http://www.genome.jp/kegg-bin/show_pathway?bta05168/bta:530705%09red/bta:281248%09red/bta:515712%09red/bta:519018%09red/bta:615796%09red/bta:537706%09red/bta:513065%09red/bta:347700%09red/bta:504336%09red/bta:535820%09red/bta:280943%09red/bta:407111%09red/bta:512237%09red/bta:514889%09red/bta:781996%09red/bta:100300400%09red/bta:282488%09red/bta:524959%09red/bta:281856%09red/bta:529146%09red/bta:…
Fc gamma R-mediated phagocytosis	KEGG PATHWAY	bta04666	20	86	0.566251	ENSBTAG00000010526|ENSBTAG00000009175|ENSBTAG00000020126|ENSBTAG00000005345|ENSBTAG00000001400|ENSBTAG00000002082|ENSBTAG00000008719|ENSBTAG00000010662|ENSBTAG00000020921|ENSBTAG00000002979|ENSBTAG00000017636|ENSBTAG00000010386|ENSBTAG00000017490|ENSBTAG00000007964|ENSBTAG00000020173|ENSBTAG00000015278|ENSBTAG00000004514|ENSBTAG00000002922|ENSBTAG00000045980|ENSBTAG00000004511	http://www.genome.jp/kegg-bin/show_pathway?bta04666/bta:515718%09red/bta:281935%09red/bta:286865%09red/bta:521196%09red/bta:617172%09red/bta:100294979%09red/bta:513539%09red/bta:529346%09red/bta:540838%09red/bta:506596%09red/bta:507329%09red/bta:613548%09red/bta:613421%09red/bta:282325%09red/bta:514554%09red/bta:534923%09red/bta:506083%09red/bta:539459%09red/bta:280991%09red/bta:505708%09red
Phenylalanine metabolism	KEGG PATHWAY	bta00360	5	21	0.573254	XLOC_097052|ENSBTAG00000013093|ENSBTAG00000046264|ENSBTAG00000039161|ENSBTAG00000007172	http://www.genome.jp/kegg-bin/show_pathway?bta00360/bta:280762%09red/bta:281617%09red/bta:100138645%09red/bta:508879%09red/bta:286886%09red
Phototransduction	KEGG PATHWAY	bta04744	7	30	0.578879	ENSBTAG00000027438|ENSBTAG00000026003|ENSBTAG00000019963|ENSBTAG00000012823|ENSBTAG00000025826|ENSBTAG00000008641|ENSBTAG00000001310	http://www.genome.jp/kegg-bin/show_pathway?bta04744/bta:509933%09red/bta:282246%09red/bta:281457%09red/bta:282474%09red/bta:281795%09red/bta:282243%09red/bta:100295021%09red
Retrograde endocannabinoid signaling	KEGG PATHWAY	bta04723	24	104	0.578887	ENSBTAG00000013245|ENSBTAG00000003762|ENSBTAG00000003827|ENSBTAG00000047894|ENSBTAG00000006208|ENSBTAG00000016645|ENSBTAG00000017837|ENSBTAG00000014171|ENSBTAG00000010007|ENSBTAG00000017762|ENSBTAG00000030182|ENSBTAG00000033526|ENSBTAG00000003392|ENSBTAG00000011953|ENSBTAG00000044181|ENSBTAG00000018705|ENSBTAG00000018419|ENSBTAG00000030286|ENSBTAG00000020921|ENSBTAG00000013942|ENSBTAG00000016615|…	http://www.genome.jp/kegg-bin/show_pathway?bta04723/bta:535327%09red/bta:535365%09red/bta:534114%09red/bta:282325%09red/bta:523515%09red/bta:505773%09red/bta:281879%09red/bta:540485%09red/bta:541291%09red/bta:618906%09red/bta:788151%09red/bta:281603%09red/bta:282238%09red/bta:282239%09red/bta:517006%09red/bta:618470%09red/bta:780973%09red/bta:535603%09red/bta:100301361%09red/bta:505283%09red/bta:…
Glutathione metabolism	KEGG PATHWAY	bta00480	12	52	0.580875	ENSBTAG00000048112|ENSBTAG00000016472|ENSBTAG00000021987|ENSBTAG00000018281|ENSBTAG00000021960|ENSBTAG00000031788|ENSBTAG00000005304|ENSBTAG00000032642|ENSBTAG00000043553|ENSBTAG00000003989|ENSBTAG00000008587|ENSBTAG00000017281	http://www.genome.jp/kegg-bin/show_pathway?bta00480/bta:525988%09red/bta:615514%09red/bta:516190%09red/bta:533088%09red/bta:505642%09red/bta:511575%09red/bta:768055%09red/bta:281210%09red/bta:327709%09red/bta:523311%09red/bta:505916%09red/bta:408006%09red
Progesterone-mediated oocyte maturation	KEGG PATHWAY	bta04914	20	87	0.584573	ENSBTAG00000005772|ENSBTAG00000018419|ENSBTAG00000021916|ENSBTAG00000001400|ENSBTAG00000030182|ENSBTAG00000016675|ENSBTAG00000002979|ENSBTAG00000011953|ENSBTAG00000000646|ENSBTAG00000010007|ENSBTAG00000019971|ENSBTAG00000017636|ENSBTAG00000015014|ENSBTAG00000018705|ENSBTAG00000031347|ENSBTAG00000006208|ENSBTAG00000004514|ENSBTAG00000007284|ENSBTAG00000031387|ENSBTAG00000047664	http://www.genome.jp/kegg-bin/show_pathway?bta04914/bta:535327%09red/bta:535072%09red/bta:540660%09red/bta:614342%09red/bta:618906%09red/bta:530333%09red/bta:505773%09red/bta:286865%09red/bta:788151%09red/bta:521196%09red/bta:281791%09red/bta:535603%09red/bta:616408%09red/bta:281603%09red/bta:534923%09red/bta:513874%09red/bta:280991%09red/bta:521939%09red/bta:514572%09red
GABAergic synapse	KEGG PATHWAY	bta04727	20	87	0.584573	ENSBTAG00000011765|ENSBTAG00000018419|ENSBTAG00000006208|ENSBTAG00000016645|ENSBTAG00000033526|ENSBTAG00000008056|ENSBTAG00000014883|ENSBTAG00000030286|ENSBTAG00000020921|ENSBTAG00000017837|ENSBTAG00000011953|ENSBTAG00000047894|ENSBTAG00000009087|ENSBTAG00000015014|ENSBTAG00000018705|ENSBTAG00000003392|ENSBTAG00000017762|ENSBTAG00000047664|ENSBTAG00000003762|ENSBTAG00000013810	http://www.genome.jp/kegg-bin/show_pathway?bta04727/bta:517040%09red/bta:618470%09red/bta:613930%09red/bta:780973%09red/bta:338472%09red/bta:523515%09red/bta:100301361%09red/bta:505773%09red/bta:788151%09red/bta:281791%09red/bta:327715%09red/bta:535603%09red/bta:282238%09red/bta:535365%09red/bta:282325%09red/bta:282239%09red/bta:517006%09red/bta:512459%09red/bta:281603%09red
mTOR signaling pathway	KEGG PATHWAY	bta04150	14	61	0.586848	ENSBTAG00000034222|ENSBTAG00000009175|ENSBTAG00000030977|ENSBTAG00000021686|ENSBTAG00000001400|ENSBTAG00000009498|ENSBTAG00000020921|ENSBTAG00000020935|ENSBTAG00000011639|ENSBTAG00000025471|ENSBTAG00000002979|ENSBTAG00000009522|ENSBTAG00000017636|ENSBTAG00000010598	http://www.genome.jp/kegg-bin/show_pathway?bta04150/bta:280943%09red/bta:286865%09red/bta:281814%09red/bta:538954%09red/bta:540786%09red/bta:519724%09red/bta:280991%09red/bta:618601%09red/bta:100337329%09red/bta:519920%09red/bta:534923%09red/bta:506083%09red/bta:281751%09red/bta:282325%09red
Type II diabetes mellitus	KEGG PATHWAY	bta04930	11	48	0.58992	ENSBTAG00000020887|ENSBTAG00000008719|ENSBTAG00000013108|ENSBTAG00000004386|ENSBTAG00000025471|ENSBTAG00000008441|ENSBTAG00000017056|ENSBTAG00000001601|ENSBTAG00000002979|ENSBTAG00000033398|ENSBTAG00000032288	http://www.genome.jp/kegg-bin/show_pathway?bta04930/bta:280943%09red/bta:286865%09red/bta:614107%09red/bta:282081%09red/bta:512571%09red/bta:505708%09red/bta:539579%09red/bta:614824%09red/bta:518795%09red/bta:788926%09red/bta:353113%09red
Hepatitis C	KEGG PATHWAY	bta05160	31	135	0.5903	ENSBTAG00000040432|ENSBTAG00000008441|ENSBTAG00000005564|ENSBTAG00000012207|ENSBTAG00000010007|ENSBTAG00000004380|ENSBTAG00000019716|ENSBTAG00000009091|ENSBTAG00000002979|ENSBTAG00000019851|ENSBTAG00000031231|ENSBTAG00000003147|ENSBTAG00000030182|ENSBTAG00000006494|ENSBTAG00000003568|ENSBTAG00000040597|ENSBTAG00000005550|ENSBTAG00000047495|ENSBTAG00000010408|ENSBTAG00000004514|ENSBTAG00000011643|…	http://www.genome.jp/kegg-bin/show_pathway?bta05160/bta:535327%09red/bta:616036%09red/bta:506545%09red/bta:513497%09red/bta:511318%09red/bta:280828%09red/bta:347700%09red/bta:535820%09red/bta:280943%09red/bta:286865%09red/bta:789216%09red/bta:404089%09red/bta:100138150%09red/bta:537682%09red/bta:534923%09red/bta:537201%09red/bta:404153%09red/bta:618906%09red/bta:100048947%09red/bta:790875%09red/b…
Endocrine and other factor-regulated calcium reabsorption	KEGG PATHWAY	bta04961	10	44	0.599906	ENSBTAG00000016414|ENSBTAG00000010740|ENSBTAG00000019180|ENSBTAG00000020106|ENSBTAG00000020921|ENSBTAG00000011953|ENSBTAG00000013984|ENSBTAG00000018539|ENSBTAG00000018635|ENSBTAG00000015924	http://www.genome.jp/kegg-bin/show_pathway?bta04961/bta:784636%09red/bta:784635%09red/bta:533656%09red/bta:505773%09red/bta:517446%09red/bta:493738%09red/bta:281698%09red/bta:539930%09red/bta:282144%09red/bta:282325%09red
Fc epsilon RI signaling pathway	KEGG PATHWAY	bta04664	15	66	0.600038	ENSBTAG00000002922|ENSBTAG00000022927|ENSBTAG00000001400|ENSBTAG00000011851|ENSBTAG00000025471|ENSBTAG00000002979|ENSBTAG00000024450|ENSBTAG00000010007|ENSBTAG00000005550|ENSBTAG00000020173|ENSBTAG00000030182|ENSBTAG00000004514|ENSBTAG00000011643|ENSBTAG00000017636|ENSBTAG00000004511	http://www.genome.jp/kegg-bin/show_pathway?bta04664/bta:535327%09red/bta:515718%09red/bta:286865%09red/bta:618906%09red/bta:280943%09red/bta:507329%09red/bta:529346%09red/bta:537682%09red/bta:280991%09red/bta:100138040%09red/bta:619066%09red/bta:534923%09red/bta:510434%09red/bta:521196%09red/bta:527263%09red
Circadian rhythm	KEGG PATHWAY	bta04710	7	31	0.609085	ENSBTAG00000044044|ENSBTAG00000021686|ENSBTAG00000013029|ENSBTAG00000046232|ENSBTAG00000021699|ENSBTAG00000001879|ENSBTAG00000030575	http://www.genome.jp/kegg-bin/show_pathway?bta04710/bta:512237%09red/bta:528382%09red/bta:530705%09red/bta:100300400%09red/bta:615427%09red/bta:538954%09red/bta:613907%09red
Morphine addiction	KEGG PATHWAY	bta05032	21	93	0.613622	ENSBTAG00000000005|ENSBTAG00000018419|ENSBTAG00000006208|ENSBTAG00000016645|ENSBTAG00000033526|ENSBTAG00000020921|ENSBTAG00000015909|ENSBTAG00000030286|ENSBTAG00000047719|ENSBTAG00000017837|ENSBTAG00000011953|ENSBTAG00000016396|ENSBTAG00000047894|ENSBTAG00000009087|ENSBTAG00000015014|ENSBTAG00000018705|ENSBTAG00000003392|ENSBTAG00000017762|ENSBTAG00000047664|ENSBTAG00000003762|ENSBTAG00000013810	http://www.genome.jp/kegg-bin/show_pathway?bta05032/bta:517040%09red/bta:618470%09red/bta:282238%09red/bta:780973%09red/bta:282325%09red/bta:523515%09red/bta:100301361%09red/bta:505773%09red/bta:524446%09red/bta:788151%09red/bta:282136%09red/bta:506787%09red/bta:281791%09red/bta:613930%09red/bta:535603%09red/bta:535365%09red/bta:281125%09red/bta:282239%09red/bta:517006%09red/bta:281603%09red
Non-homologous end-joining	KEGG PATHWAY	bta03450	3	13	0.615095	ENSBTAG00000015868|ENSBTAG00000000064|ENSBTAG00000010426	http://www.genome.jp/kegg-bin/show_pathway?bta03450/bta:781252%09red/bta:531945%09red/bta:616242%09red
VEGF signaling pathway	KEGG PATHWAY	bta04370	13	58	0.617045	ENSBTAG00000011969|ENSBTAG00000022927|ENSBTAG00000020133|ENSBTAG00000001400|ENSBTAG00000020921|ENSBTAG00000018270|ENSBTAG00000018108|ENSBTAG00000002979|ENSBTAG00000024450|ENSBTAG00000010007|ENSBTAG00000030182|ENSBTAG00000004514|ENSBTAG00000017636	http://www.genome.jp/kegg-bin/show_pathway?bta04370/bta:535327%09red/bta:286865%09red/bta:618906%09red/bta:516099%09red/bta:533527%09red/bta:517456%09red/bta:280991%09red/bta:282325%09red/bta:619066%09red/bta:534923%09red/bta:510434%09red/bta:521196%09red/bta:530401%09red
Purine metabolism	KEGG PATHWAY	bta00230	40	176	0.61749	ENSBTAG00000006481|ENSBTAG00000002983|ENSBTAG00000031837|ENSBTAG00000031509|ENSBTAG00000012241|ENSBTAG00000017056|ENSBTAG00000012243|ENSBTAG00000016552|ENSBTAG00000027438|ENSBTAG00000003025|ENSBTAG00000003840|ENSBTAG00000013935|ENSBTAG00000006208|ENSBTAG00000015909|ENSBTAG00000006305|ENSBTAG00000000639|ENSBTAG00000019011|ENSBTAG00000011330|ENSBTAG00000030674|ENSBTAG00000008752|ENSBTAG00000000077|…	http://www.genome.jp/kegg-bin/show_pathway?bta00230/bta:280715%09red/bta:519017%09red/bta:508097%09red/bta:281363%09red/bta:100126045%09red/bta:515663%09red/bta:511665%09red/bta:281613%09red/bta:100140537%09red/bta:520318%09red/bta:282246%09red/bta:512748%09red/bta:508049%09red/bta:509834%09red/bta:511969%09red/bta:281991%09red/bta:281603%09red/bta:493724%09red/bta:785439%09red/bta:510949%09red/b…
Proteasome	KEGG PATHWAY	bta03050	10	45	0.624666	ENSBTAG00000018040|ENSBTAG00000012728|ENSBTAG00000006101|ENSBTAG00000005426|ENSBTAG00000013390|ENSBTAG00000005660|ENSBTAG00000015112|ENSBTAG00000014024|ENSBTAG00000002046|ENSBTAG00000046712	http://www.genome.jp/kegg-bin/show_pathway?bta03050/bta:282016%09red/bta:513525%09red/bta:506238%09red/bta:530186%09red/bta:510314%09red/bta:538625%09red/bta:539784%09red/bta:538873%09red/bta:282328%09red/bta:510069%09red
Viral carcinogenesis	KEGG PATHWAY	bta05203	56	246	0.625321	ENSBTAG00000011898|ENSBTAG00000005426|ENSBTAG00000017360|ENSBTAG00000013244|ENSBTAG00000047932|ENSBTAG00000032727|ENSBTAG00000012208|ENSBTAG00000046836|ENSBTAG00000003808|ENSBTAG00000005160|ENSBTAG00000003602|ENSBTAG00000016250|ENSBTAG00000022590|ENSBTAG00000047170|ENSBTAG00000017978|ENSBTAG00000012020|ENSBTAG00000045878|ENSBTAG00000017514|ENSBTAG00000032331|ENSBTAG00000002979|ENSBTAG00000022244|…	http://www.genome.jp/kegg-bin/show_pathway?bta05203/bta:520044%09red/bta:533294%09red/bta:506238%09red/bta:537985%09red/bta:513928%09red/bta:282148%09red/bta:614378%09red/bta:513497%09red/bta:519018%09red/bta:613752%09red/bta:404125%09red/bta:513510%09red/bta:347700%09red/bta:527124%09red/bta:521939%09red/bta:407772%09red/bta:782684%09red/bta:286865%09red/bta:535415%09red/bta:287022%09red/bta:510…
cAMP signaling pathway	KEGG PATHWAY	bta04024	45	199	0.633049	ENSBTAG00000040418|ENSBTAG00000032603|ENSBTAG00000020087|ENSBTAG00000039151|ENSBTAG00000047719|ENSBTAG00000015938|ENSBTAG00000014770|ENSBTAG00000010860|ENSBTAG00000018635|ENSBTAG00000012328|ENSBTAG00000002979|ENSBTAG00000008967|ENSBTAG00000001242|ENSBTAG00000006631|ENSBTAG00000020247|ENSBTAG00000037429|ENSBTAG00000001305|ENSBTAG00000020199|ENSBTAG00000030174|ENSBTAG00000017816|ENSBTAG00000017490|…	http://www.genome.jp/kegg-bin/show_pathway?bta04024/bta:515718%09red/bta:317707%09red/bta:526585%09red/bta:514554%09red/bta:613800%09red/bta:525416%09red/bta:282329%09red/bta:319095%09red/bta:516175%09red/bta:286865%09red/bta:530719%09red/bta:281192%09red/bta:505773%09red/bta:100336579%09red/bta:513996%09red/bta:534923%09red/bta:407196%09red/bta:100337193%09red/bta:538606%09red/bta:281701%09red/b…
Phosphatidylinositol signaling system	KEGG PATHWAY	bta04070	18	81	0.634649	ENSBTAG00000013879|ENSBTAG00000006492|ENSBTAG00000024107|ENSBTAG00000019465|ENSBTAG00000009498|ENSBTAG00000004814|ENSBTAG00000017240|ENSBTAG00000013245|ENSBTAG00000020921|ENSBTAG00000002979|ENSBTAG00000020173|ENSBTAG00000007584|ENSBTAG00000037726|ENSBTAG00000003809|ENSBTAG00000021905|ENSBTAG00000019980|ENSBTAG00000009845|ENSBTAG00000004018	http://www.genome.jp/kegg-bin/show_pathway?bta04070/bta:518371%09red/bta:286865%09red/bta:537533%09red/bta:540786%09red/bta:538291%09red/bta:506348%09red/bta:281879%09red/bta:537171%09red/bta:507329%09red/bta:534051%09red/bta:282325%09red/bta:530095%09red/bta:281869%09red/bta:540771%09red/bta:513057%09red/bta:518488%09red/bta:535487%09red/bta:521790%09red
Graft-versus-host disease	KEGG PATHWAY	bta05332	9	41	0.636709	ENSBTAG00000047707|ENSBTAG00000001321|ENSBTAG00000018059|ENSBTAG00000032808|ENSBTAG00000022590|ENSBTAG00000025471|ENSBTAG00000015730|ENSBTAG00000012208|ENSBTAG00000010785	http://www.genome.jp/kegg-bin/show_pathway?bta05332/bta:280943%09red/bta:407111%09red/bta:407131%09red/bta:515712%09red/bta:281251%09red/bta:782684%09red/bta:282488%09red/bta:282493%09red/bta:282490%09red
Viral myocarditis	KEGG PATHWAY	bta05416	15	68	0.640269	ENSBTAG00000047707|ENSBTAG00000011580|ENSBTAG00000022927|ENSBTAG00000011851|ENSBTAG00000018059|ENSBTAG00000017514|ENSBTAG00000017060|ENSBTAG00000015730|ENSBTAG00000022590|ENSBTAG00000018399|ENSBTAG00000012208|ENSBTAG00000011898|ENSBTAG00000001865|ENSBTAG00000017869|ENSBTAG00000039522	http://www.genome.jp/kegg-bin/show_pathway?bta05416/bta:407131%09red/bta:781996%09red/bta:281439%09red/bta:515712%09red/bta:524530%09red/bta:782684%09red/bta:506155%09red/bta:281040%09red/bta:281877%09red/bta:619066%09red/bta:282493%09red/bta:282490%09red/bta:282714%09red/bta:527263%09red
Pertussis	KEGG PATHWAY	bta05133	17	77	0.642461	ENSBTAG00000015150|ENSBTAG00000030182|ENSBTAG00000025471|ENSBTAG00000023032|ENSBTAG00000004840|ENSBTAG00000001321|ENSBTAG00000019716|ENSBTAG00000031231|ENSBTAG00000017060|ENSBTAG00000037533|ENSBTAG00000010007|ENSBTAG00000017280|ENSBTAG00000015032|ENSBTAG00000006894|ENSBTAG00000008864|ENSBTAG00000047664|ENSBTAG00000009812	http://www.genome.jp/kegg-bin/show_pathway?bta05133/bta:535327%09red/bta:280943%09red/bta:282876%09red/bta:789216%09red/bta:618906%09red/bta:281251%09red/bta:280677%09red/bta:100852118%09red/bta:281791%09red/bta:281735%09red/bta:613753%09red/bta:280828%09red/bta:407213%09red/bta:281048%09red/bta:767827%09red/bta:281877%09red/bta:281856%09red
T cell receptor signaling pathway	KEGG PATHWAY	bta04660	24	108	0.643527	ENSBTAG00000015205|ENSBTAG00000002625|ENSBTAG00000015710|ENSBTAG00000027916|ENSBTAG00000013705|ENSBTAG00000020133|ENSBTAG00000011543|ENSBTAG00000002979|ENSBTAG00000010007|ENSBTAG00000004511|ENSBTAG00000030182|ENSBTAG00000011851|ENSBTAG00000005550|ENSBTAG00000024450|ENSBTAG00000004514|ENSBTAG00000011643|ENSBTAG00000040597|ENSBTAG00000001400|ENSBTAG00000021596|ENSBTAG00000018270|ENSBTAG00000025471|…	http://www.genome.jp/kegg-bin/show_pathway?bta04660/bta:535327%09red/bta:515718%09red/bta:613842%09red/bta:506727%09red/bta:280991%09red/bta:527263%09red/bta:280943%09red/bta:286865%09red/bta:533527%09red/bta:510618%09red/bta:537682%09red/bta:530401%09red/bta:618906%09red/bta:790875%09red/bta:281054%09red/bta:507026%09red/bta:534923%09red/bta:510434%09red/bta:526430%09red/bta:533125%09red/bta:504…
Amyotrophic lateral sclerosis (ALS)	KEGG PATHWAY	bta05014	12	55	0.648521	ENSBTAG00000021949|ENSBTAG00000030182|ENSBTAG00000020133|ENSBTAG00000047202|ENSBTAG00000016830|ENSBTAG00000025471|ENSBTAG00000018854|ENSBTAG00000039530|ENSBTAG00000010007|ENSBTAG00000039522|ENSBTAG00000009065|ENSBTAG00000024928	http://www.genome.jp/kegg-bin/show_pathway?bta05014/bta:535327%09red/bta:280943%09red/bta:618906%09red/bta:781996%09red/bta:533527%09red/bta:281348%09red/bta:100336579%09red/bta:338033%09red/bta:281495%09red/bta:100852255%09red/bta:537380%09red/bta:504336%09red
Non-small cell lung cancer	KEGG PATHWAY	bta05223	12	55	0.648521	ENSBTAG00000007160|ENSBTAG00000001400|ENSBTAG00000020921|ENSBTAG00000014400|ENSBTAG00000017514|ENSBTAG00000002979|ENSBTAG00000024450|ENSBTAG00000011898|ENSBTAG00000005550|ENSBTAG00000004514|ENSBTAG00000017636|ENSBTAG00000011643	http://www.genome.jp/kegg-bin/show_pathway?bta05223/bta:286865%09red/bta:617024%09red/bta:524530%09red/bta:510618%09red/bta:537682%09red/bta:280991%09red/bta:282325%09red/bta:534923%09red/bta:510434%09red/bta:521196%09red/bta:100138040%09red
Tuberculosis	KEGG PATHWAY	bta05152	41	183	0.649877	ENSBTAG00000047707|ENSBTAG00000020087|ENSBTAG00000014031|ENSBTAG00000011419|ENSBTAG00000000277|ENSBTAG00000039522|ENSBTAG00000014546|ENSBTAG00000012047|ENSBTAG00000020133|ENSBTAG00000001321|ENSBTAG00000012004|ENSBTAG00000027916|ENSBTAG00000010007|ENSBTAG00000003147|ENSBTAG00000018889|ENSBTAG00000006894|ENSBTAG00000007399|ENSBTAG00000017280|ENSBTAG00000000292|ENSBTAG00000015150|ENSBTAG00000012899|…	http://www.genome.jp/kegg-bin/show_pathway?bta05152/bta:535327%09red/bta:532865%09red/bta:533656%09red/bta:100138565%09red/bta:518974%09red/bta:525416%09red/bta:538957%09red/bta:281048%09red/bta:280943%09red/bta:530719%09red/bta:514889%09red/bta:338038%09red/bta:281249%09red/bta:533527%09red/bta:504994%09red/bta:281856%09red/bta:534923%09red/bta:505684%09red/bta:281877%09red/bta:517535%09red/bta:…
Oxytocin signaling pathway	KEGG PATHWAY	bta04921	34	153	0.658004	ENSBTAG00000040418|ENSBTAG00000020569|ENSBTAG00000020087|ENSBTAG00000013245|ENSBTAG00000010865|ENSBTAG00000020701|ENSBTAG00000002979|ENSBTAG00000015815|ENSBTAG00000003840|ENSBTAG00000006208|ENSBTAG00000020133|ENSBTAG00000020061|ENSBTAG00000006366|ENSBTAG00000006999|ENSBTAG00000022000|ENSBTAG00000008026|ENSBTAG00000002036|ENSBTAG00000011898|ENSBTAG00000017514|ENSBTAG00000011953|ENSBTAG00000024450|…	http://www.genome.jp/kegg-bin/show_pathway?bta04921/bta:533527%09red/bta:513497%09red/bta:538479%09red/bta:512254%09red/bta:282325%09red/bta:525416%09red/bta:516175%09red/bta:286865%09red/bta:530719%09red/bta:280888%09red/bta:505773%09red/bta:281879%09red/bta:286800%09red/bta:327703%09red/bta:530401%09red/bta:538954%09red/bta:282608%09red/bta:519331%09red/bta:788119%09red/bta:538606%09red/bta:786…
Measles	KEGG PATHWAY	bta05162	31	140	0.660508	ENSBTAG00000010923|ENSBTAG00000002625|ENSBTAG00000015710|ENSBTAG00000000184|ENSBTAG00000019648|ENSBTAG00000004380|ENSBTAG00000012047|ENSBTAG00000030913|ENSBTAG00000001321|ENSBTAG00000025441|ENSBTAG00000010785|ENSBTAG00000002979|ENSBTAG00000005812|ENSBTAG00000003147|ENSBTAG00000015150|ENSBTAG00000012899|ENSBTAG00000007927|ENSBTAG00000004672|ENSBTAG00000011851|ENSBTAG00000012544|ENSBTAG00000032808|…	http://www.genome.jp/kegg-bin/show_pathway?bta05162/bta:347700%09red/bta:280991%09red/bta:527263%09red/bta:535820%09red/bta:540426%09red/bta:407111%09red/bta:514889%09red/bta:510618%09red/bta:540733%09red/bta:282488%09red/bta:327682%09red/bta:281831%09red/bta:281856%09red/bta:534923%09red/bta:537201%09red/bta:282254%09red/bta:790875%09red/bta:508619%09red/bta:281251%09red/bta:286865%09red/bta:281…
Jak-STAT signaling pathway	KEGG PATHWAY	bta04630	36	162	0.660785	ENSBTAG00000000753|ENSBTAG00000000396|ENSBTAG00000005910|ENSBTAG00000003430|ENSBTAG00000005564|ENSBTAG00000009064|ENSBTAG00000019567|ENSBTAG00000046699|ENSBTAG00000015361|ENSBTAG00000004380|ENSBTAG00000012047|ENSBTAG00000004386|ENSBTAG00000033107|ENSBTAG00000021462|ENSBTAG00000014911|ENSBTAG00000002979|ENSBTAG00000047691|ENSBTAG00000003147|ENSBTAG00000018200|ENSBTAG00000015150|ENSBTAG00000012899|…	http://www.genome.jp/kegg-bin/show_pathway?bta04630/bta:100298542%09red/bta:281248%09red/bta:539548%09red/bta:286865%09red/bta:509231%09red/bta:534722%09red/bta:528530%09red/bta:618294%09red/bta:508932%09red/bta:497205%09red/bta:537682%09red/bta:281856%09red/bta:534923%09red/bta:537201%09red/bta:524299%09red/bta:281402%09red/bta:508619%09red/bta:282081%09red/bta:514720%09red/bta:511023%09red/bta:…
Fanconi anemia pathway	KEGG PATHWAY	bta03460	11	52	0.681218	ENSBTAG00000017195|ENSBTAG00000015036|ENSBTAG00000010760|ENSBTAG00000009129|ENSBTAG00000007364|ENSBTAG00000017081|ENSBTAG00000002918|ENSBTAG00000016758|ENSBTAG00000047002|ENSBTAG00000020301|ENSBTAG00000016433	http://www.genome.jp/kegg-bin/show_pathway?bta03460/bta:540886%09red/bta:527039%09red/bta:533652%09red/bta:515909%09red/bta:527411%09red/bta:616549%09red/bta:534148%09red/bta:513626%09red/bta:281762%09red/bta:514749%09red/bta:517422%09red
NOD-like receptor signaling pathway	KEGG PATHWAY	bta04621	11	52	0.681218	ENSBTAG00000030182|ENSBTAG00000001321|ENSBTAG00000048280|ENSBTAG00000002625|ENSBTAG00000019716|ENSBTAG00000025471|ENSBTAG00000024772|ENSBTAG00000010007|ENSBTAG00000000277|ENSBTAG00000024918|ENSBTAG00000035735	http://www.genome.jp/kegg-bin/show_pathway?bta04621/bta:535327%09red/bta:280943%09red/bta:618906%09red/bta:281249%09red/bta:282646%09red/bta:615869%09red/bta:281251%09red/bta:529146%09red/bta:280828%09red/bta:514386%09red
Neurotrophin signaling pathway	KEGG PATHWAY	bta04722	27	124	0.683556	ENSBTAG00000020087|ENSBTAG00000005550|ENSBTAG00000009065|ENSBTAG00000008967|ENSBTAG00000003060|ENSBTAG00000008719|ENSBTAG00000007636|ENSBTAG00000005812|ENSBTAG00000002979|ENSBTAG00000010007|ENSBTAG00000027854|ENSBTAG00000030182|ENSBTAG00000008134|ENSBTAG00000007963|ENSBTAG00000032808|ENSBTAG00000024450|ENSBTAG00000004514|ENSBTAG00000024476|ENSBTAG00000010223|ENSBTAG00000011643|ENSBTAG00000040597|…	http://www.genome.jp/kegg-bin/show_pathway?bta04722/bta:535327%09red/bta:506727%09red/bta:525416%09red/bta:537380%09red/bta:286865%09red/bta:407111%09red/bta:530719%09red/bta:505824%09red/bta:537682%09red/bta:790875%09red/bta:534923%09red/bta:353111%09red/bta:510342%09red/bta:618906%09red/bta:515034%09red/bta:613745%09red/bta:536267%09red/bta:510434%09red/bta:515105%09red/bta:521196%09red/bta:532…
Endocytosis	KEGG PATHWAY	bta04144	48	217	0.687152	ENSBTAG00000001242|ENSBTAG00000014691|ENSBTAG00000016972|ENSBTAG00000007725|ENSBTAG00000000005|ENSBTAG00000007939|ENSBTAG00000015938|ENSBTAG00000012208|ENSBTAG00000020199|ENSBTAG00000000570|ENSBTAG00000017981|ENSBTAG00000003060|ENSBTAG00000019832|ENSBTAG00000005851|ENSBTAG00000011505|ENSBTAG00000025441|ENSBTAG00000002699|ENSBTAG00000012004|ENSBTAG00000022590|ENSBTAG00000013528|ENSBTAG00000007361|…	http://www.genome.jp/kegg-bin/show_pathway?bta04144/bta:526585%09red/bta:506430%09red/bta:512719%09red/bta:515712%09red/bta:281022%09red/bta:541288%09red/bta:505336%09red/bta:515924%09red/bta:518839%09red/bta:281040%09red/bta:338058%09red/bta:507781%09red/bta:281457%09red/bta:282301%09red/bta:510183%09red/bta:517446%09red/bta:100848380%09red/bta:282136%09red/bta:538957%09red/bta:514554%09red/bta:…
Renal cell carcinoma	KEGG PATHWAY	bta05211	14	66	0.688098	ENSBTAG00000047587|ENSBTAG00000001400|ENSBTAG00000007133|ENSBTAG00000012004|ENSBTAG00000005550|ENSBTAG00000002979|ENSBTAG00000024450|ENSBTAG00000020935|ENSBTAG00000004514|ENSBTAG00000021697|ENSBTAG00000008967|ENSBTAG00000017636|ENSBTAG00000008172|ENSBTAG00000011643	http://www.genome.jp/kegg-bin/show_pathway?bta05211/bta:535219%09red/bta:533445%09red/bta:281814%09red/bta:286865%09red/bta:537682%09red/bta:540106%09red/bta:280991%09red/bta:100138040%09red/bta:535578%09red/bta:538957%09red/bta:327708%09red/bta:534923%09red/bta:510434%09red/bta:521196%09red
Steroid hormone biosynthesis	KEGG PATHWAY	bta00140	12	57	0.690151	ENSBTAG00000047324|ENSBTAG00000001299|ENSBTAG00000010531|ENSBTAG00000003108|ENSBTAG00000017537|ENSBTAG00000011952|ENSBTAG00000020789|ENSBTAG00000047379|ENSBTAG00000015047|ENSBTAG00000016867|ENSBTAG00000012201|ENSBTAG00000014335	http://www.genome.jp/kegg-bin/show_pathway?bta00140/bta:511470%09red/bta:535243%09red/bta:529552%09red/bta:616934%09red/bta:527024%09red/bta:530553%09red/bta:526682%09red/bta:280934%09red/bta:784256%09red/bta:509206%09red/bta:510507%09red/bta:507988%09red
SNARE interactions in vesicular transport	KEGG PATHWAY	bta04130	7	34	0.692194	ENSBTAG00000020458|ENSBTAG00000005661|ENSBTAG00000002021|ENSBTAG00000001948|ENSBTAG00000000274|ENSBTAG00000011134|ENSBTAG00000006714	http://www.genome.jp/kegg-bin/show_pathway?bta04130/bta:507409%09red/bta:512890%09red/bta:780809%09red/bta:614520%09red/bta:780850%09red/bta:510909%09red/bta:522423%09red
Notch signaling pathway	KEGG PATHWAY	bta04330	10	48	0.693829	ENSBTAG00000008480|ENSBTAG00000019461|ENSBTAG00000008136|ENSBTAG00000001470|ENSBTAG00000038620|ENSBTAG00000010641|ENSBTAG00000025424|ENSBTAG00000043971|ENSBTAG00000003602|ENSBTAG00000010361	http://www.genome.jp/kegg-bin/show_pathway?bta04330/bta:513131%09red/bta:510973%09red/bta:532767%09red/bta:789485%09red/bta:767928%09red/bta:530913%09red/bta:534057%09red/bta:518746%09red/bta:536128%09red/bta:326578%09red
Glycosaminoglycan biosynthesis - keratan sulfate	KEGG PATHWAY	bta00533	3	15	0.69751	ENSBTAG00000040000|ENSBTAG00000011014|ENSBTAG00000046156	http://www.genome.jp/kegg-bin/show_pathway?bta00533/bta:444879%09red/bta:506932%09red/bta:538464%09red
Taurine and hypotaurine metabolism	KEGG PATHWAY	bta00430	2	10	0.699616	ENSBTAG00000008056|ENSBTAG00000045717	http://www.genome.jp/kegg-bin/show_pathway?bta00430/bta:512459%09red/bta:100297937%09red
Cysteine and methionine metabolism	KEGG PATHWAY	bta00270	8	39	0.700145	ENSBTAG00000005403|ENSBTAG00000030650|ENSBTAG00000005304|ENSBTAG00000031814|ENSBTAG00000014805|ENSBTAG00000007172|ENSBTAG00000001754|ENSBTAG00000014791	http://www.genome.jp/kegg-bin/show_pathway?bta00270/bta:615764%09red/bta:525563%09red/bta:539159%09red/bta:532836%09red/bta:286886%09red/bta:514346%09red/bta:507313%09red/bta:505916%09red
Other glycan degradation	KEGG PATHWAY	bta00511	4	20	0.700524	ENSBTAG00000006241|ENSBTAG00000015512|ENSBTAG00000019761|ENSBTAG00000030434	http://www.genome.jp/kegg-bin/show_pathway?bta00511/bta:282272%09red/bta:509522%09red/bta:618571%09red/bta:281909%09red
Ovarian steroidogenesis	KEGG PATHWAY	bta04913	11	53	0.702045	ENSBTAG00000009478|ENSBTAG00000018419|ENSBTAG00000010531|ENSBTAG00000020319|ENSBTAG00000011953|ENSBTAG00000015014|ENSBTAG00000018705|ENSBTAG00000016573|ENSBTAG00000006208|ENSBTAG00000010419|ENSBTAG00000014335	http://www.genome.jp/kegg-bin/show_pathway?bta04913/bta:511470%09red/bta:784256%09red/bta:281900%09red/bta:505773%09red/bta:788151%09red/bta:404074%09red/bta:510406%09red/bta:535603%09red/bta:281603%09red/bta:282574%09red
ErbB signaling pathway	KEGG PATHWAY	bta04012	18	85	0.703281	ENSBTAG00000002979|ENSBTAG00000040597|ENSBTAG00000009175|ENSBTAG00000015205|ENSBTAG00000004150|ENSBTAG00000008353|ENSBTAG00000020087|ENSBTAG00000001400|ENSBTAG00000020921|ENSBTAG00000010689|ENSBTAG00000017636|ENSBTAG00000024450|ENSBTAG00000005550|ENSBTAG00000004514|ENSBTAG00000011643|ENSBTAG00000015815|ENSBTAG00000024476|ENSBTAG00000012653	http://www.genome.jp/kegg-bin/show_pathway?bta04012/bta:100138040%09red/bta:286865%09red/bta:506083%09red/bta:530719%09red/bta:537682%09red/bta:783452%09red/bta:790875%09red/bta:513497%09red/bta:281361%09red/bta:521196%09red/bta:786886%09red/bta:280991%09red/bta:282325%09red/bta:525416%09red/bta:534923%09red/bta:510434%09red/bta:507196%09red/bta:526430%09red
Serotonergic synapse	KEGG PATHWAY	bta04726	25	117	0.710148	XLOC_097052|ENSBTAG00000013245|ENSBTAG00000003762|ENSBTAG00000032077|ENSBTAG00000039151|ENSBTAG00000020319|ENSBTAG00000010419|ENSBTAG00000031933|ENSBTAG00000019349|ENSBTAG00000037429|ENSBTAG00000017837|ENSBTAG00000017762|ENSBTAG00000011990|ENSBTAG00000033526|ENSBTAG00000011953|ENSBTAG00000016785|ENSBTAG00000004514|ENSBTAG00000011076|ENSBTAG00000047324|ENSBTAG00000008626|ENSBTAG00000020921|ENSBTAG…	http://www.genome.jp/kegg-bin/show_pathway?bta04726/bta:317707%09red/bta:535243%09red/bta:535365%09red/bta:510406%09red/bta:282325%09red/bta:282139%09red/bta:282365%09red/bta:286820%09red/bta:505773%09red/bta:281879%09red/bta:787450%09red/bta:407196%09red/bta:404177%09red/bta:280762%09red/bta:282471%09red/bta:613930%09red/bta:282239%09red/bta:517006%09red/bta:404074%09red/bta:618470%09red/bta:540…
Pentose and glucuronate interconversions	KEGG PATHWAY	bta00040	6	30	0.711166	ENSBTAG00000000111|ENSBTAG00000000497|ENSBTAG00000001582|ENSBTAG00000025496|ENSBTAG00000015047|ENSBTAG00000013984	http://www.genome.jp/kegg-bin/show_pathway?bta00040/bta:525193%09red/bta:508954%09red/bta:530553%09red/bta:784635%09red/bta:618607%09red/bta:281565%09red
Alanine, aspartate and glutamate metabolism	KEGG PATHWAY	bta00250	7	35	0.717183	ENSBTAG00000002215|ENSBTAG00000008056|ENSBTAG00000000077|ENSBTAG00000031364|ENSBTAG00000007397|ENSBTAG00000007172|ENSBTAG00000033367	http://www.genome.jp/kegg-bin/show_pathway?bta00250/bta:510949%09red/bta:286886%09red/bta:280763%09red/bta:614317%09red/bta:530101%09red/bta:512459%09red/bta:505865%09red
Hepatitis B	KEGG PATHWAY	bta05161	32	149	0.718559	ENSBTAG00000020999|ENSBTAG00000010785|ENSBTAG00000014400|ENSBTAG00000039522|ENSBTAG00000010408|ENSBTAG00000046699|ENSBTAG00000015815|ENSBTAG00000004380|ENSBTAG00000009498|ENSBTAG00000012004|ENSBTAG00000019716|ENSBTAG00000002979|ENSBTAG00000003147|ENSBTAG00000006366|ENSBTAG00000007296|ENSBTAG00000032808|ENSBTAG00000017514|ENSBTAG00000008794|ENSBTAG00000024450|ENSBTAG00000014068|ENSBTAG00000014970|…	http://www.genome.jp/kegg-bin/show_pathway?bta05161/bta:513928%09red/bta:513497%09red/bta:516090%09red/bta:280828%09red/bta:521939%09red/bta:530401%09red/bta:280943%09red/bta:286865%09red/bta:407111%09red/bta:287022%09red/bta:788119%09red/bta:510618%09red/bta:282488%09red/bta:538957%09red/bta:534923%09red/bta:537201%09red/bta:519357%09red/bta:781996%09red/bta:786886%09red/bta:511023%09red/bta:540…
Phenylalanine, tyrosine and tryptophan biosynthesis	KEGG PATHWAY	bta00400	1	5	0.72025	ENSBTAG00000007172	http://www.genome.jp/kegg-bin/show_pathway?bta00400/bta:286886%09red
Cyanoamino acid metabolism	KEGG PATHWAY	bta00460	1	5	0.72025	ENSBTAG00000031500	http://www.genome.jp/kegg-bin/show_pathway?bta00460/bta:507197%09red
Chagas disease (American trypanosomiasis)	KEGG PATHWAY	bta05142	24	114	0.730497	ENSBTAG00000012004|ENSBTAG00000019832|ENSBTAG00000010785|ENSBTAG00000014031|ENSBTAG00000015710|ENSBTAG00000001321|ENSBTAG00000010998|ENSBTAG00000019716|ENSBTAG00000002979|ENSBTAG00000019851|ENSBTAG00000010007|ENSBTAG00000006894|ENSBTAG00000017280|ENSBTAG00000015150|ENSBTAG00000012899|ENSBTAG00000030182|ENSBTAG00000012544|ENSBTAG00000032808|ENSBTAG00000047866|ENSBTAG00000001400|ENSBTAG00000025471|…	http://www.genome.jp/kegg-bin/show_pathway?bta05142/bta:535327%09red/bta:280828%09red/bta:280943%09red/bta:286865%09red/bta:407111%09red/bta:514889%09red/bta:509484%09red/bta:282488%09red/bta:100138150%09red/bta:538957%09red/bta:281856%09red/bta:534923%09red/bta:282876%09red/bta:618906%09red/bta:508619%09red/bta:281251%09red/bta:497199%09red/bta:281054%09red/bta:535376%09red/bta:508045%09red/bta:…
Inflammatory mediator regulation of TRP channels	KEGG PATHWAY	bta04750	22	105	0.731317	ENSBTAG00000040418|ENSBTAG00000020087|ENSBTAG00000013245|ENSBTAG00000010419|ENSBTAG00000031933|ENSBTAG00000003060|ENSBTAG00000006208|ENSBTAG00000008719|ENSBTAG00000001321|ENSBTAG00000007762|ENSBTAG00000002979|ENSBTAG00000010007|ENSBTAG00000039050|ENSBTAG00000030182|ENSBTAG00000011953|ENSBTAG00000018705|ENSBTAG00000047324|ENSBTAG00000018419|ENSBTAG00000012653|ENSBTAG00000020921|ENSBTAG00000015014|…	http://www.genome.jp/kegg-bin/show_pathway?bta04750/bta:535327%09red/bta:516175%09red/bta:286865%09red/bta:535243%09red/bta:530719%09red/bta:525416%09red/bta:618906%09red/bta:789132%09red/bta:281251%09red/bta:505773%09red/bta:282638%09red/bta:788151%09red/bta:281879%09red/bta:510406%09red/bta:505708%09red/bta:535603%09red/bta:281603%09red/bta:787450%09red/bta:282329%09red/bta:353111%09red/bta:282…
Glycosylphosphatidylinositol(GPI)-anchor biosynthesis	KEGG PATHWAY	bta00563	5	26	0.733579	ENSBTAG00000016663|ENSBTAG00000004982|ENSBTAG00000013273|ENSBTAG00000009796|ENSBTAG00000044135	http://www.genome.jp/kegg-bin/show_pathway?bta00563/bta:525095%09red/bta:783989%09red/bta:287025%09red/bta:519213%09red/bta:507080%09red
Amphetamine addiction	KEGG PATHWAY	bta05031	14	69	0.741257	ENSBTAG00000008794|ENSBTAG00000040418|ENSBTAG00000012653|XLOC_097052|ENSBTAG00000020087|ENSBTAG00000020921|ENSBTAG00000047719|ENSBTAG00000026768|ENSBTAG00000011953|ENSBTAG00000045520|ENSBTAG00000047202|ENSBTAG00000004739|ENSBTAG00000010215|ENSBTAG00000020133	http://www.genome.jp/kegg-bin/show_pathway?bta05031/bta:516175%09red/bta:513928%09red/bta:530719%09red/bta:281125%09red/bta:280707%09red/bta:533527%09red/bta:513010%09red/bta:505773%09red/bta:101908896%09red/bta:100336579%09red/bta:280762%09red/bta:282471%09red/bta:282325%09red/bta:525416%09red
Pyrimidine metabolism	KEGG PATHWAY	bta00240	21	102	0.752619	ENSBTAG00000013912|ENSBTAG00000017020|ENSBTAG00000006481|ENSBTAG00000003025|ENSBTAG00000002983|ENSBTAG00000009881|ENSBTAG00000031793|ENSBTAG00000044150|ENSBTAG00000012241|ENSBTAG00000011330|ENSBTAG00000012243|ENSBTAG00000016552|ENSBTAG00000002689|ENSBTAG00000007003|ENSBTAG00000004549|ENSBTAG00000047462|ENSBTAG00000008752|ENSBTAG00000019979|ENSBTAG00000012317|ENSBTAG00000010036|ENSBTAG00000018044	http://www.genome.jp/kegg-bin/show_pathway?bta00240/bta:493724%09red/bta:508097%09red/bta:785439%09red/bta:534611%09red/bta:509354%09red/bta:507945%09red/bta:784304%09red/bta:768044%09red/bta:281363%09red/bta:541028%09red/bta:540851%09red/bta:504454%09red/bta:767849%09red/bta:536316%09red/bta:511587%09red/bta:515663%09red/bta:100140537%09red/bta:281991%09red/bta:507631%09red/bta:319097%09red/bta:…
Proximal tubule bicarbonate reclamation	KEGG PATHWAY	bta04964	4	22	0.760762	ENSBTAG00000017969|ENSBTAG00000001936|ENSBTAG00000011934|ENSBTAG00000018635	http://www.genome.jp/kegg-bin/show_pathway?bta04964/bta:282856%09red/bta:282144%09red/bta:280741%09red/bta:282855%09red
Vitamin digestion and absorption	KEGG PATHWAY	bta04977	4	22	0.760762	ENSBTAG00000002770|ENSBTAG00000032237|ENSBTAG00000007397|ENSBTAG00000008505	http://www.genome.jp/kegg-bin/show_pathway?bta04977/bta:494004%09red/bta:515764%09red/bta:281518%09red/bta:505865%09red
Biosynthesis of unsaturated fatty acids	KEGG PATHWAY	bta01040	4	22	0.760762	ENSBTAG00000015505|ENSBTAG00000002497|ENSBTAG00000010270|ENSBTAG00000030174	http://www.genome.jp/kegg-bin/show_pathway?bta01040/bta:512541%09red/bta:513996%09red/bta:615756%09red/bta:521822%09red
Thyroid hormone signaling pathway	KEGG PATHWAY	bta04919	23	112	0.763541	ENSBTAG00000017360|ENSBTAG00000018635|ENSBTAG00000003809|ENSBTAG00000009239|ENSBTAG00000022671|ENSBTAG00000020935|ENSBTAG00000002979|ENSBTAG00000037726|ENSBTAG00000025424|ENSBTAG00000010814|ENSBTAG00000017514|ENSBTAG00000011953|ENSBTAG00000024450|ENSBTAG00000013271|ENSBTAG00000004514|ENSBTAG00000009987|ENSBTAG00000040597|ENSBTAG00000001400|ENSBTAG00000020921|ENSBTAG00000011898|ENSBTAG00000012931|…	http://www.genome.jp/kegg-bin/show_pathway?bta04919/bta:282325%09red/bta:404125%09red/bta:540771%09red/bta:513057%09red/bta:286865%09red/bta:541240%09red/bta:789600%09red/bta:281814%09red/bta:505773%09red/bta:282642%09red/bta:534923%09red/bta:782446%09red/bta:790875%09red/bta:507663%09red/bta:100125240%09red/bta:536128%09red/bta:510434%09red/bta:282144%09red/bta:789485%09red/bta:524530%09red/bta:…
Arginine and proline metabolism	KEGG PATHWAY	bta00330	12	61	0.763977	ENSBTAG00000030824|ENSBTAG00000017363|ENSBTAG00000004256|ENSBTAG00000006579|ENSBTAG00000005304|ENSBTAG00000000042|ENSBTAG00000016249|ENSBTAG00000018628|ENSBTAG00000007172|ENSBTAG00000006894|ENSBTAG00000001112|ENSBTAG00000013921	http://www.genome.jp/kegg-bin/show_pathway?bta00330/bta:508861%09red/bta:282876%09red/bta:527211%09red/bta:516210%09red/bta:414348%09red/bta:539606%09red/bta:286886%09red/bta:768058%09red/bta:510525%09red/bta:506961%09red/bta:505916%09red/bta:100849678%09red
Staphylococcus aureus infection	KEGG PATHWAY	bta05150	12	61	0.763977	ENSBTAG00000047707|ENSBTAG00000048122|ENSBTAG00000023177|ENSBTAG00000004840|ENSBTAG00000017060|ENSBTAG00000015730|ENSBTAG00000038171|ENSBTAG00000013831|ENSBTAG00000046158|ENSBTAG00000037533|ENSBTAG00000017280|ENSBTAG00000012808	http://www.genome.jp/kegg-bin/show_pathway?bta05150/bta:767827%09red/bta:505647%09red/bta:280677%09red/bta:100852118%09red/bta:280816%09red/bta:505819%09red/bta:282493%09red/bta:282490%09red/bta:514076%09red/bta:281131%09red/bta:281877%09red
Nitrogen metabolism	KEGG PATHWAY	bta00910	3	17	0.765778	ENSBTAG00000021481|ENSBTAG00000020418|ENSBTAG00000017969	http://www.genome.jp/kegg-bin/show_pathway?bta00910/bta:514494%09red/bta:509027%09red/bta:280741%09red
cGMP-PKG signaling pathway	KEGG PATHWAY	bta04022	35	167	0.768589	ENSBTAG00000003749|ENSBTAG00000013245|ENSBTAG00000018705|ENSBTAG00000040418|ENSBTAG00000018635|ENSBTAG00000020701|ENSBTAG00000017981|ENSBTAG00000003840|ENSBTAG00000001242|ENSBTAG00000006208|ENSBTAG00000020133|ENSBTAG00000012826|ENSBTAG00000001305|ENSBTAG00000002979|ENSBTAG00000006366|ENSBTAG00000019504|ENSBTAG00000031632|ENSBTAG00000013300|ENSBTAG00000008794|ENSBTAG00000024450|ENSBTAG00000007129|…	http://www.genome.jp/kegg-bin/show_pathway?bta04022/bta:513928%09red/bta:541168%09red/bta:539543%09red/bta:613800%09red/bta:512254%09red/bta:407151%09red/bta:516175%09red/bta:286865%09red/bta:281918%09red/bta:533527%09red/bta:282134%09red/bta:281879%09red/bta:530401%09red/bta:534923%09red/bta:281603%09red/bta:788119%09red/bta:538606%09red/bta:281606%09red/bta:281604%09red/bta:788151%09red/bta:100…
p53 signaling pathway	KEGG PATHWAY	bta04115	14	71	0.773217	ENSBTAG00000020999|ENSBTAG00000008353|ENSBTAG00000009498|ENSBTAG00000004034|ENSBTAG00000010785|ENSBTAG00000017514|ENSBTAG00000006607|ENSBTAG00000005812|ENSBTAG00000011898|ENSBTAG00000007160|ENSBTAG00000031252|ENSBTAG00000021768|ENSBTAG00000007190|ENSBTAG00000039522	http://www.genome.jp/kegg-bin/show_pathway?bta04115/bta:519357%09red/bta:515914%09red/bta:781996%09red/bta:513497%09red/bta:506713%09red/bta:524530%09red/bta:510618%09red/bta:540733%09red/bta:282488%09red/bta:281671%09red/bta:540786%09red/bta:515105%09red/bta:512960%09red
Inositol phosphate metabolism	KEGG PATHWAY	bta00562	12	62	0.780387	ENSBTAG00000006492|ENSBTAG00000024107|ENSBTAG00000019465|ENSBTAG00000009498|ENSBTAG00000009845|ENSBTAG00000019782|ENSBTAG00000007584|ENSBTAG00000020173|ENSBTAG00000003809|ENSBTAG00000037726|ENSBTAG00000004814|ENSBTAG00000011197	http://www.genome.jp/kegg-bin/show_pathway?bta00562/bta:281543%09red/bta:507329%09red/bta:615135%09red/bta:540786%09red/bta:538291%09red/bta:534051%09red/bta:281869%09red/bta:540771%09red/bta:513057%09red/bta:518488%09red/bta:535487%09red/bta:521790%09red
Allograft rejection	KEGG PATHWAY	bta05330	9	48	0.78746	ENSBTAG00000015150|ENSBTAG00000047707|ENSBTAG00000010785|ENSBTAG00000018059|ENSBTAG00000032808|ENSBTAG00000022590|ENSBTAG00000025471|ENSBTAG00000015730|ENSBTAG00000012208	http://www.genome.jp/kegg-bin/show_pathway?bta05330/bta:280943%09red/bta:407111%09red/bta:407131%09red/bta:515712%09red/bta:782684%09red/bta:282488%09red/bta:281856%09red/bta:282493%09red/bta:282490%09red
Selenocompound metabolism	KEGG PATHWAY	bta00450	3	18	0.794901	ENSBTAG00000013912|ENSBTAG00000010851|ENSBTAG00000014791	http://www.genome.jp/kegg-bin/show_pathway?bta00450/bta:539159%09red/bta:319097%09red/bta:512060%09red
Chemokine signaling pathway	KEGG PATHWAY	bta04062	39	188	0.796143	ENSBTAG00000000005|ENSBTAG00000020921|ENSBTAG00000003762|ENSBTAG00000002923|ENSBTAG00000008967|ENSBTAG00000005603|ENSBTAG00000004380|ENSBTAG00000012047|ENSBTAG00000037558|ENSBTAG00000019716|ENSBTAG00000012002|ENSBTAG00000002979|ENSBTAG00000014798|ENSBTAG00000010161|ENSBTAG00000011643|ENSBTAG00000015483|ENSBTAG00000017762|ENSBTAG00000012684|ENSBTAG00000033526|ENSBTAG00000005550|ENSBTAG00000011953|…	http://www.genome.jp/kegg-bin/show_pathway?bta04062/bta:515718%09red/bta:613930%09red/bta:527550%09red/bta:511112%09red/bta:535365%09red/bta:282325%09red/bta:281735%09red/bta:101902682%09red/bta:509167%09red/bta:407772%09red/bta:286865%09red/bta:505773%09red/bta:282136%09red/bta:517456%09red/bta:537682%09red/bta:534923%09red/bta:618470%09red/bta:790875%09red/bta:511023%09red/bta:281212%09red/bta:…
GnRH signaling pathway	KEGG PATHWAY	bta04912	17	87	0.79956	ENSBTAG00000018419|ENSBTAG00000006208|ENSBTAG00000012653|ENSBTAG00000019267|ENSBTAG00000013245|ENSBTAG00000018705|ENSBTAG00000011953|ENSBTAG00000024450|ENSBTAG00000010007|ENSBTAG00000015014|ENSBTAG00000005550|ENSBTAG00000020087|ENSBTAG00000030182|ENSBTAG00000004514|ENSBTAG00000017490|ENSBTAG00000015815|ENSBTAG00000011643	http://www.genome.jp/kegg-bin/show_pathway?bta04912/bta:535327%09red/bta:786886%09red/bta:530719%09red/bta:618906%09red/bta:282872%09red/bta:514554%09red/bta:505773%09red/bta:788151%09red/bta:281879%09red/bta:535603%09red/bta:537682%09red/bta:281603%09red/bta:525416%09red/bta:510434%09red/bta:521196%09red/bta:100138040%09red
Epstein-Barr virus infection	KEGG PATHWAY	bta05169	40	193	0.800214	ENSBTAG00000011969|ENSBTAG00000002625|ENSBTAG00000012208|ENSBTAG00000003602|ENSBTAG00000012020|ENSBTAG00000006101|ENSBTAG00000025441|ENSBTAG00000005426|ENSBTAG00000022590|ENSBTAG00000002979|ENSBTAG00000010007|ENSBTAG00000003147|ENSBTAG00000017764|ENSBTAG00000046712|ENSBTAG00000007296|ENSBTAG00000030182|ENSBTAG00000040597|ENSBTAG00000008136|ENSBTAG00000011953|ENSBTAG00000013569|ENSBTAG00000013793|…	http://www.genome.jp/kegg-bin/show_pathway?bta05169/bta:535327%09red/bta:529146%09red/bta:506238%09red/bta:516099%09red/bta:513497%09red/bta:519018%09red/bta:539784%09red/bta:506727%09red/bta:100140537%09red/bta:507781%09red/bta:347700%09red/bta:521939%09red/bta:282016%09red/bta:517559%09red/bta:286865%09red/bta:287022%09red/bta:505773%09red/bta:281831%09red/bta:507234%09red/bta:508049%09red/bta:…
Folate biosynthesis	KEGG PATHWAY	bta00790	2	13	0.811777	ENSBTAG00000010449|ENSBTAG00000021961	http://www.genome.jp/kegg-bin/show_pathway?bta00790/bta:281917%09red/bta:533836%09red
Chemical carcinogenesis	KEGG PATHWAY	bta05204	13	69	0.81324	ENSBTAG00000047324|ENSBTAG00000010531|ENSBTAG00000047379|ENSBTAG00000031788|ENSBTAG00000013093|ENSBTAG00000016472|ENSBTAG00000032642|ENSBTAG00000008635|ENSBTAG00000015047|ENSBTAG00000039161|ENSBTAG00000003989|ENSBTAG00000012201|ENSBTAG00000008587	http://www.genome.jp/kegg-bin/show_pathway?bta05204/bta:511470%09red/bta:535243%09red/bta:516190%09red/bta:530553%09red/bta:505642%09red/bta:508879%09red/bta:768055%09red/bta:281617%09red/bta:615514%09red/bta:526682%09red/bta:327709%09red/bta:282485%09red/bta:507988%09red
Other types of O-glycan biosynthesis	KEGG PATHWAY	bta00514	5	30	0.826398	ENSBTAG00000015024|ENSBTAG00000002704|ENSBTAG00000000703|ENSBTAG00000027477|ENSBTAG00000007818	http://www.genome.jp/kegg-bin/show_pathway?bta00514/bta:541596%09red/bta:537054%09red/bta:493992%09red/bta:404083%09red/bta:617596%09red
Inflammatory bowel disease (IBD)	KEGG PATHWAY	bta05321	13	70	0.826608	ENSBTAG00000015150|ENSBTAG00000012899|ENSBTAG00000011481|ENSBTAG00000000277|ENSBTAG00000047707|ENSBTAG00000012544|ENSBTAG00000012004|ENSBTAG00000025471|ENSBTAG00000015730|ENSBTAG00000044192|ENSBTAG00000001321|ENSBTAG00000046699|ENSBTAG00000019567	http://www.genome.jp/kegg-bin/show_pathway?bta05321/bta:280943%09red/bta:524299%09red/bta:514889%09red/bta:281249%09red/bta:508619%09red/bta:617967%09red/bta:281251%09red/bta:515988%09red/bta:538957%09red/bta:281856%09red/bta:782481%09red/bta:282493%09red/bta:282490%09red
Complement and coagulation cascades	KEGG PATHWAY	bta04610	14	75	0.828677	ENSBTAG00000003950|ENSBTAG00000018137|ENSBTAG00000048122|ENSBTAG00000004840|ENSBTAG00000023177|ENSBTAG00000007101|ENSBTAG00000020199|ENSBTAG00000038171|ENSBTAG00000001244|ENSBTAG00000046158|ENSBTAG00000007268|ENSBTAG00000037533|ENSBTAG00000017280|ENSBTAG00000012808	http://www.genome.jp/kegg-bin/show_pathway?bta04610/bta:526585%09red/bta:281407%09red/bta:617881%09red/bta:280686%09red/bta:505647%09red/bta:281428%09red/bta:280677%09red/bta:100852118%09red/bta:513856%09red/bta:280816%09red/bta:505819%09red/bta:767827%09red/bta:514076%09red
Circadian entrainment	KEGG PATHWAY	bta04713	19	99	0.829679	ENSBTAG00000020247|ENSBTAG00000020921|ENSBTAG00000018419|ENSBTAG00000006208|ENSBTAG00000012653|ENSBTAG00000033526|ENSBTAG00000020087|ENSBTAG00000006999|ENSBTAG00000013245|ENSBTAG00000001879|ENSBTAG00000003762|ENSBTAG00000011953|ENSBTAG00000018705|ENSBTAG00000009087|ENSBTAG00000015014|ENSBTAG00000047202|ENSBTAG00000003840|ENSBTAG00000047664|ENSBTAG00000017762	http://www.genome.jp/kegg-bin/show_pathway?bta04713/bta:100336579%09red/bta:618470%09red/bta:530719%09red/bta:512237%09red/bta:282433%09red/bta:282325%09red/bta:319095%09red/bta:505773%09red/bta:788151%09red/bta:281879%09red/bta:281791%09red/bta:100139857%09red/bta:535603%09red/bta:535365%09red/bta:525416%09red/bta:517006%09red/bta:613930%09red/bta:281603%09red
Alcoholism	KEGG PATHWAY	bta05034	46	224	0.829878	ENSBTAG00000032727|XLOC_097052|ENSBTAG00000017360|ENSBTAG00000013244|ENSBTAG00000010860|ENSBTAG00000047719|ENSBTAG00000039657|ENSBTAG00000024561|ENSBTAG00000040418|ENSBTAG00000003808|ENSBTAG00000004428|ENSBTAG00000031065|ENSBTAG00000024177|ENSBTAG00000031888|ENSBTAG00000047170|ENSBTAG00000017978|ENSBTAG00000045878|ENSBTAG00000026768|ENSBTAG00000032331|ENSBTAG00000024909|ENSBTAG00000017764|ENSBTAG…	http://www.genome.jp/kegg-bin/show_pathway?bta05034/bta:520044%09red/bta:513928%09red/bta:537985%09red/bta:513602%09red/bta:535365%09red/bta:613752%09red/bta:404125%09red/bta:541108%09red/bta:516175%09red/bta:506900%09red/bta:535415%09red/bta:101908896%09red/bta:100336579%09red/bta:505824%09red/bta:537682%09red/bta:617051%09red/bta:516742%09red/bta:531990%09red/bta:517559%09red/bta:280707%09red/b…
Nicotine addiction	KEGG PATHWAY	bta05033	7	41	0.837716	ENSBTAG00000030286|ENSBTAG00000047202|ENSBTAG00000003392|ENSBTAG00000016645|ENSBTAG00000017837|ENSBTAG00000014056|ENSBTAG00000047894	http://www.genome.jp/kegg-bin/show_pathway?bta05033/bta:282239%09red/bta:780973%09red/bta:523515%09red/bta:100301361%09red/bta:100336579%09red/bta:282238%09red/bta:539113%09red
Long-term potentiation	KEGG PATHWAY	bta04720	12	66	0.837886	ENSBTAG00000040418|ENSBTAG00000012653|ENSBTAG00000020087|ENSBTAG00000013245|ENSBTAG00000020921|ENSBTAG00000011953|ENSBTAG00000024450|ENSBTAG00000044181|ENSBTAG00000047202|ENSBTAG00000004514|ENSBTAG00000008967|ENSBTAG00000020133	http://www.genome.jp/kegg-bin/show_pathway?bta04720/bta:516175%09red/bta:100336579%09red/bta:530719%09red/bta:533527%09red/bta:505773%09red/bta:281879%09red/bta:282325%09red/bta:525416%09red/bta:327708%09red/bta:510434%09red/bta:521196%09red/bta:540485%09red
Sulfur metabolism	KEGG PATHWAY	bta00920	2	14	0.839875	ENSBTAG00000039522|ENSBTAG00000030650	http://www.genome.jp/kegg-bin/show_pathway?bta00920/bta:507313%09red/bta:781996%09red
Glutamatergic synapse	KEGG PATHWAY	bta04724	22	115	0.847572	ENSBTAG00000000005|ENSBTAG00000016187|ENSBTAG00000013245|ENSBTAG00000003762|ENSBTAG00000013107|ENSBTAG00000033153|ENSBTAG00000001067|ENSBTAG00000006208|ENSBTAG00000020133|ENSBTAG00000017762|ENSBTAG00000033526|ENSBTAG00000011953|ENSBTAG00000044181|ENSBTAG00000018705|ENSBTAG00000017490|ENSBTAG00000018419|ENSBTAG00000047202|ENSBTAG00000020921|ENSBTAG00000017715|ENSBTAG00000009087|ENSBTAG00000015014|…	http://www.genome.jp/kegg-bin/show_pathway?bta04724/bta:100336579%09red/bta:618470%09red/bta:282325%09red/bta:529656%09red/bta:533527%09red/bta:505773%09red/bta:788151%09red/bta:518970%09red/bta:281879%09red/bta:281791%09red/bta:613930%09red/bta:535603%09red/bta:514554%09red/bta:510811%09red/bta:535365%09red/bta:615226%09red/bta:517006%09red/bta:519904%09red/bta:540485%09red/bta:282136%09red/bta:…
Retinol metabolism	KEGG PATHWAY	bta00830	10	57	0.849575	ENSBTAG00000020143|ENSBTAG00000047324|ENSBTAG00000012838|ENSBTAG00000009725|ENSBTAG00000026812|ENSBTAG00000021934|ENSBTAG00000015047|ENSBTAG00000012201|ENSBTAG00000001950|ENSBTAG00000047379	http://www.genome.jp/kegg-bin/show_pathway?bta00830/bta:282852%09red/bta:535243%09red/bta:614455%09red/bta:530553%09red/bta:526682%09red/bta:507988%09red/bta:505995%09red/bta:338074%09red/bta:518393%09red/bta:369021%09red
Drug metabolism - cytochrome P450	KEGG PATHWAY	bta00982	10	57	0.849575	ENSBTAG00000031788|ENSBTAG00000026812|ENSBTAG00000009725|ENSBTAG00000013093|ENSBTAG00000016472|ENSBTAG00000032642|ENSBTAG00000015047|ENSBTAG00000039161|ENSBTAG00000003989|ENSBTAG00000008587	http://www.genome.jp/kegg-bin/show_pathway?bta00982/bta:615514%09red/bta:516190%09red/bta:530553%09red/bta:505642%09red/bta:508879%09red/bta:768055%09red/bta:281617%09red/bta:327709%09red/bta:338074%09red/bta:518393%09red
Basal transcription factors	KEGG PATHWAY	bta03022	8	47	0.851066	ENSBTAG00000002072|ENSBTAG00000031656|ENSBTAG00000026660|ENSBTAG00000009566|ENSBTAG00000010298|ENSBTAG00000011945|ENSBTAG00000013652|ENSBTAG00000005160	http://www.genome.jp/kegg-bin/show_pathway?bta03022/bta:614227%09red/bta:100125238%09red/bta:785612%09red/bta:613479%09red/bta:513065%09red/bta:513510%09red/bta:509327%09red/bta:615512%09red
Taste transduction	KEGG PATHWAY	bta04742	7	42	0.85314	ENSBTAG00000018419|ENSBTAG00000033526|ENSBTAG00000013245|ENSBTAG00000016734|ENSBTAG00000011953|ENSBTAG00000015246|ENSBTAG00000018440	http://www.genome.jp/kegg-bin/show_pathway?bta04742/bta:664648%09red/bta:529847%09red/bta:505773%09red/bta:788151%09red/bta:281879%09red/bta:523473%09red/bta:517006%09red
Mineral absorption	KEGG PATHWAY	bta04978	8	48	0.864714	ENSBTAG00000016414|ENSBTAG00000012284|ENSBTAG00000008340|ENSBTAG00000010909|ENSBTAG00000007273|ENSBTAG00000014225|ENSBTAG00000015520|ENSBTAG00000018635	http://www.genome.jp/kegg-bin/show_pathway?bta04978/bta:533656%09red/bta:282361%09red/bta:613998%09red/bta:522265%09red/bta:282470%09red/bta:505569%09red/bta:282144%09red/bta:280705%09red
Natural killer cell mediated cytotoxicity	KEGG PATHWAY	bta04650	22	117	0.865495	ENSBTAG00000010785|ENSBTAG00000047902|ENSBTAG00000007338|ENSBTAG00000020133|ENSBTAG00000002951|ENSBTAG00000002979|ENSBTAG00000004511|ENSBTAG00000012899|ENSBTAG00000011851|ENSBTAG00000012544|ENSBTAG00000005550|ENSBTAG00000017060|ENSBTAG00000032808|ENSBTAG00000024450|ENSBTAG00000004514|ENSBTAG00000024476|ENSBTAG00000011643|ENSBTAG00000022927|ENSBTAG00000020767|ENSBTAG00000018270|ENSBTAG00000020921|…	http://www.genome.jp/kegg-bin/show_pathway?bta04650/bta:515718%09red/bta:282325%09red/bta:527263%09red/bta:280943%09red/bta:286865%09red/bta:407111%09red/bta:514889%09red/bta:533527%09red/bta:282488%09red/bta:537682%09red/bta:530401%09red/bta:281877%09red/bta:282390%09red/bta:508619%09red/bta:619066%09red/bta:510434%09red/bta:513308%09red/bta:507196%09red/bta:513468%09red/bta:617485%09red/bta:100…
Influenza A	KEGG PATHWAY	bta05164	34	175	0.874787	ENSBTAG00000047707|ENSBTAG00000008441|ENSBTAG00000015730|ENSBTAG00000000277|ENSBTAG00000039522|ENSBTAG00000004380|ENSBTAG00000012047|ENSBTAG00000030913|ENSBTAG00000001321|ENSBTAG00000025441|ENSBTAG00000010785|ENSBTAG00000019716|ENSBTAG00000009091|ENSBTAG00000002979|ENSBTAG00000010007|ENSBTAG00000003147|ENSBTAG00000003168|ENSBTAG00000015150|ENSBTAG00000012899|ENSBTAG00000030182|ENSBTAG00000010934|…	http://www.genome.jp/kegg-bin/show_pathway?bta05164/bta:535327%09red/bta:281249%09red/bta:281156%09red/bta:280828%09red/bta:533197%09red/bta:347700%09red/bta:535820%09red/bta:280943%09red/bta:286865%09red/bta:407111%09red/bta:514889%09red/bta:781996%09red/bta:282488%09red/bta:281831%09red/bta:281856%09red/bta:790875%09red/bta:534923%09red/bta:513080%09red/bta:537201%09red/bta:282254%09red/bta:618…
Ubiquinone and other terpenoid-quinone biosynthesis	KEGG PATHWAY	bta00130	1	9	0.880358	ENSBTAG00000000405	http://www.genome.jp/kegg-bin/show_pathway?bta00130/bta:445422%09red
Long-term depression	KEGG PATHWAY	bta04730	10	60	0.884814	ENSBTAG00000046413|ENSBTAG00000006999|ENSBTAG00000013245|ENSBTAG00000020921|ENSBTAG00000003840|ENSBTAG00000019851|ENSBTAG00000024450|ENSBTAG00000044181|ENSBTAG00000004514|ENSBTAG00000047664	http://www.genome.jp/kegg-bin/show_pathway?bta04730/bta:536367%09red/bta:282433%09red/bta:281879%09red/bta:281791%09red/bta:100139857%09red/bta:100138150%09red/bta:282325%09red/bta:510434%09red/bta:521196%09red/bta:540485%09red
Butanoate metabolism	KEGG PATHWAY	bta00650	4	28	0.885838	ENSBTAG00000015200|ENSBTAG00000008056|ENSBTAG00000017710|ENSBTAG00000005678	http://www.genome.jp/kegg-bin/show_pathway?bta00650/bta:514230%09red/bta:512459%09red/bta:281748%09red/bta:505842%09red
Transcriptional misregulation in cancer	KEGG PATHWAY	bta05202	33	173	0.892026	ENSBTAG00000019832|ENSBTAG00000047587|ENSBTAG00000002095|ENSBTAG00000008333|ENSBTAG00000024561|ENSBTAG00000014541|ENSBTAG00000044192|ENSBTAG00000020701|ENSBTAG00000001244|ENSBTAG00000003060|ENSBTAG00000005952|ENSBTAG00000019716|ENSBTAG00000018423|ENSBTAG00000024909|ENSBTAG00000015386|ENSBTAG00000031544|ENSBTAG00000019329|ENSBTAG00000023372|ENSBTAG00000008695|ENSBTAG00000013271|ENSBTAG00000024003|…	http://www.genome.jp/kegg-bin/show_pathway?bta05202/bta:513497%09red/bta:515670%09red/bta:512254%09red/bta:280828%09red/bta:505025%09red/bta:281048%09red/bta:445543%09red/bta:530616%09red/bta:520800%09red/bta:617051%09red/bta:533700%09red/bta:353111%09red/bta:531990%09red/bta:615458%09red/bta:281407%09red/bta:538371%09red/bta:533445%09red/bta:505908%09red/bta:539431%09red/bta:509135%09red/bta:613…
Tryptophan metabolism	KEGG PATHWAY	bta00380	7	45	0.892383	XLOC_097052|ENSBTAG00000010531|ENSBTAG00000010326|ENSBTAG00000009725|ENSBTAG00000026812|ENSBTAG00000004674|ENSBTAG00000017710	http://www.genome.jp/kegg-bin/show_pathway?bta00380/bta:511470%09red/bta:510602%09red/bta:280762%09red/bta:508929%09red/bta:338074%09red/bta:281748%09red/bta:518393%09red
Toll-like receptor signaling pathway	KEGG PATHWAY	bta04620	19	106	0.893831	ENSBTAG00000015150|ENSBTAG00000030182|ENSBTAG00000021035|ENSBTAG00000002625|ENSBTAG00000018059|ENSBTAG00000019716|ENSBTAG00000025471|ENSBTAG00000002979|ENSBTAG00000014031|ENSBTAG00000024450|ENSBTAG00000010007|ENSBTAG00000015032|ENSBTAG00000001321|ENSBTAG00000010408|ENSBTAG00000005603|ENSBTAG00000005260|ENSBTAG00000017636|ENSBTAG00000008864|ENSBTAG00000001400	http://www.genome.jp/kegg-bin/show_pathway?bta04620/bta:535327%09red/bta:280943%09red/bta:286865%09red/bta:280991%09red/bta:613753%09red/bta:407131%09red/bta:516104%09red/bta:281856%09red/bta:533216%09red/bta:281251%09red/bta:513038%09red/bta:529146%09red/bta:280828%09red/bta:407237%09red/bta:534923%09red/bta:281499%09red/bta:281048%09red/bta:510434%09red/bta:618906%09red
Intestinal immune network for IgA production	KEGG PATHWAY	bta04672	9	56	0.896921	ENSBTAG00000047707|ENSBTAG00000045907|ENSBTAG00000015312|ENSBTAG00000021596|ENSBTAG00000018059|ENSBTAG00000009256|ENSBTAG00000015730|ENSBTAG00000026489|ENSBTAG00000018200	http://www.genome.jp/kegg-bin/show_pathway?bta04672/bta:407131%09red/bta:281248%09red/bta:504653%09red/bta:507026%09red/bta:504507%09red/bta:282882%09red/bta:282493%09red/bta:282490%09red/bta:618516%09red
Histidine metabolism	KEGG PATHWAY	bta00340	3	23	0.898593	ENSBTAG00000013093|ENSBTAG00000039161|XLOC_097052	http://www.genome.jp/kegg-bin/show_pathway?bta00340/bta:280762%09red/bta:281617%09red/bta:508879%09red
Glycosaminoglycan degradation	KEGG PATHWAY	bta00531	3	23	0.898593	ENSBTAG00000015512|ENSBTAG00000004640|ENSBTAG00000015267	http://www.genome.jp/kegg-bin/show_pathway?bta00531/bta:353352%09red/bta:618571%09red/bta:535442%09red
Adherens junction	KEGG PATHWAY	bta04520	11	68	0.911165	ENSBTAG00000009696|ENSBTAG00000022927|ENSBTAG00000019832|ENSBTAG00000002625|ENSBTAG00000011851|ENSBTAG00000006616|ENSBTAG00000047345|ENSBTAG00000019044|ENSBTAG00000022244|ENSBTAG00000015457|ENSBTAG00000021879	http://www.genome.jp/kegg-bin/show_pathway?bta04520/bta:536607%09red/bta:539375%09red/bta:619066%09red/bta:505580%09red/bta:281768%09red/bta:535376%09red/bta:529146%09red/bta:783645%09red/bta:508658%09red/bta:507837%09red/bta:527263%09red
RNA polymerase	KEGG PATHWAY	bta03020	4	30	0.912424	ENSBTAG00000012243|ENSBTAG00000006481|ENSBTAG00000018044|ENSBTAG00000010036	http://www.genome.jp/kegg-bin/show_pathway?bta03020/bta:100140537%09red/bta:536316%09red/bta:511587%09red/bta:508049%09red
Porphyrin and chlorophyll metabolism	KEGG PATHWAY	bta00860	5	36	0.914781	ENSBTAG00000013178|ENSBTAG00000015047|ENSBTAG00000005364|ENSBTAG00000045593|ENSBTAG00000045703	http://www.genome.jp/kegg-bin/show_pathway?bta00860/bta:100300732%09red/bta:515614%09red/bta:517811%09red/bta:530553%09red/bta:511791%09red
Metabolism of xenobiotics by cytochrome P450	KEGG PATHWAY	bta00980	9	58	0.915362	ENSBTAG00000010531|ENSBTAG00000031788|ENSBTAG00000013093|ENSBTAG00000016472|ENSBTAG00000032642|ENSBTAG00000015047|ENSBTAG00000039161|ENSBTAG00000003989|ENSBTAG00000008587	http://www.genome.jp/kegg-bin/show_pathway?bta00980/bta:511470%09red/bta:615514%09red/bta:516190%09red/bta:530553%09red/bta:505642%09red/bta:508879%09red/bta:768055%09red/bta:281617%09red/bta:327709%09red
Neuroactive ligand-receptor interaction	KEGG PATHWAY	bta04080	58	295	0.915716	ENSBTAG00000017508|ENSBTAG00000016187|ENSBTAG00000030193|ENSBTAG00000020990|ENSBTAG00000010860|ENSBTAG00000047719|ENSBTAG00000047839|ENSBTAG00000014056|ENSBTAG00000001465|ENSBTAG00000037418|ENSBTAG00000039151|ENSBTAG00000016573|ENSBTAG00000017981|ENSBTAG00000033153|ENSBTAG00000020247|ENSBTAG00000001067|ENSBTAG00000014911|ENSBTAG00000046413|ENSBTAG00000018073|ENSBTAG00000011374|ENSBTAG00000037429|…	http://www.genome.jp/kegg-bin/show_pathway?bta04080/bta:317707%09red/bta:526585%09red/bta:521257%09red/bta:282238%09red/bta:528699%09red/bta:539011%09red/bta:767936%09red/bta:281665%09red/bta:539113%09red/bta:282329%09red/bta:281136%09red/bta:319095%09red/bta:785282%09red/bta:536367%09red/bta:282177%09red/bta:338036%09red/bta:497205%09red/bta:529656%09red/bta:523515%09red/bta:282179%09red/bta:282…
Antigen processing and presentation	KEGG PATHWAY	bta04612	11	74	0.949974	ENSBTAG00000047707|ENSBTAG00000003038|ENSBTAG00000005351|ENSBTAG00000025441|ENSBTAG00000025471|ENSBTAG00000022590|ENSBTAG00000013162|ENSBTAG00000015730|ENSBTAG00000008953|ENSBTAG00000012208|ENSBTAG00000046979	http://www.genome.jp/kegg-bin/show_pathway?bta04612/bta:282254%09red/bta:280943%09red/bta:524959%09red/bta:515712%09red/bta:281281%09red/bta:782684%09red/bta:281586%09red/bta:281831%09red/bta:282493%09red/bta:282490%09red/bta:540760%09red
Ribosome biogenesis in eukaryotes	KEGG PATHWAY	bta03008	13	85	0.951339	ENSBTAG00000013045|ENSBTAG00000002579|ENSBTAG00000011763|ENSBTAG00000013126|ENSBTAG00000006374|ENSBTAG00000005385|ENSBTAG00000014917|ENSBTAG00000014223|ENSBTAG00000020381|ENSBTAG00000025516|ENSBTAG00000015612|ENSBTAG00000020366|ENSBTAG00000004657	http://www.genome.jp/kegg-bin/show_pathway?bta03008/bta:614984%09red/bta:505082%09red/bta:524743%09red/bta:618429%09red/bta:507410%09red/bta:520891%09red/bta:538548%09red/bta:508270%09red/bta:540772%09red/bta:525619%09red/bta:515362%09red/bta:786258%09red
Ascorbate and aldarate metabolism	KEGG PATHWAY	bta00053	2	22	0.959147	ENSBTAG00000015047|ENSBTAG00000026748	http://www.genome.jp/kegg-bin/show_pathway?bta00053/bta:286812%09red/bta:530553%09red
Autoimmune thyroid disease	KEGG PATHWAY	bta05320	8	61	0.96644	ENSBTAG00000047707|ENSBTAG00000010785|ENSBTAG00000018059|ENSBTAG00000032808|ENSBTAG00000022590|ENSBTAG00000015730|ENSBTAG00000007823|ENSBTAG00000012208	http://www.genome.jp/kegg-bin/show_pathway?bta05320/bta:407111%09red/bta:407131%09red/bta:280706%09red/bta:515712%09red/bta:782684%09red/bta:282488%09red/bta:282493%09red/bta:282490%09red
Asthma	KEGG PATHWAY	bta05310	4	37	0.967298	ENSBTAG00000018290|ENSBTAG00000047707|ENSBTAG00000025471|ENSBTAG00000015730	http://www.genome.jp/kegg-bin/show_pathway?bta05310/bta:280943%09red/bta:282490%09red/bta:613392%09red/bta:282493%09red
Aminoacyl-tRNA biosynthesis	KEGG PATHWAY	bta00970	9	68	0.970939	ENSBTAG00000045593|ENSBTAG00000016967|ENSBTAG00000010777|ENSBTAG00000003570|ENSBTAG00000009949|ENSBTAG00000000974|ENSBTAG00000003799|ENSBTAG00000001780|ENSBTAG00000005064	http://www.genome.jp/kegg-bin/show_pathway?bta00970/bta:282060%09red/bta:509885%09red/bta:525894%09red/bta:510933%09red/bta:532903%09red/bta:510162%09red/bta:515715%09red/bta:100300732%09red/bta:511740%09red
RNA degradation	KEGG PATHWAY	bta03018	10	74	0.971923	ENSBTAG00000002590|ENSBTAG00000009722|ENSBTAG00000010863|ENSBTAG00000015711|ENSBTAG00000011419|ENSBTAG00000012086|ENSBTAG00000046678|ENSBTAG00000009746|ENSBTAG00000009131|ENSBTAG00000014060	http://www.genome.jp/kegg-bin/show_pathway?bta03018/bta:783258%09red/bta:534095%09red/bta:615916%09red/bta:535340%09red/bta:539364%09red/bta:533443%09red/bta:521086%09red/bta:281141%09red/bta:512508%09red/bta:517535%09red
Aldosterone-regulated sodium reabsorption	KEGG PATHWAY	bta04960	4	39	0.97566	ENSBTAG00000027182|ENSBTAG00000002979|ENSBTAG00000020921|ENSBTAG00000018635	http://www.genome.jp/kegg-bin/show_pathway?bta04960/bta:537614%09red/bta:286865%09red/bta:282144%09red/bta:282325%09red
Maturity onset diabetes of the young	KEGG PATHWAY	bta04950	2	25	0.976106	ENSBTAG00000017056|ENSBTAG00000012104	http://www.genome.jp/kegg-bin/show_pathway?bta04950/bta:539579%09red/bta:503622%09red
RIG-I-like receptor signaling pathway	KEGG PATHWAY	bta04622	10	77	0.979885	ENSBTAG00000015150|ENSBTAG00000015977|ENSBTAG00000030182|ENSBTAG00000002625|ENSBTAG00000019716|ENSBTAG00000025471|ENSBTAG00000014707|ENSBTAG00000010007|ENSBTAG00000046580|ENSBTAG00000010408	http://www.genome.jp/kegg-bin/show_pathway?bta04622/bta:535327%09red/bta:280943%09red/bta:618906%09red/bta:533216%09red/bta:508378%09red/bta:506848%09red/bta:280828%09red/bta:281871%09red/bta:529146%09red/bta:281856%09red
Pentose phosphate pathway	KEGG PATHWAY	bta00030	2	26	0.980061	ENSBTAG00000006396|ENSBTAG00000019011	http://www.genome.jp/kegg-bin/show_pathway?bta00030/bta:534402%09red/bta:280808%09red
Systemic lupus erythematosus	KEGG PATHWAY	bta05322	30	185	0.981558	ENSBTAG00000032727|ENSBTAG00000032456|ENSBTAG00000039657|ENSBTAG00000015730|ENSBTAG00000004428|ENSBTAG00000037533|ENSBTAG00000024177|ENSBTAG00000031888|ENSBTAG00000047170|ENSBTAG00000017978|ENSBTAG00000045878|ENSBTAG00000018059|ENSBTAG00000024909|ENSBTAG00000022244|ENSBTAG00000017280|ENSBTAG00000009696|ENSBTAG00000047707|ENSBTAG00000046003|ENSBTAG00000038173|ENSBTAG00000047932|ENSBTAG00000024003|…	http://www.genome.jp/kegg-bin/show_pathway?bta05322/bta:537985%09red/bta:100852118%09red/bta:613752%09red/bta:518830%09red/bta:541108%09red/bta:338071%09red/bta:506900%09red/bta:407131%09red/bta:516742%09red/bta:617051%09red/bta:531990%09red/bta:280943%09red/bta:539375%09red/bta:280677%09red/bta:520044%09red/bta:767827%09red/bta:101902714%09red/bta:615043%09red/bta:536607%09red/bta:287016%09red/b…
Drug metabolism - other enzymes	KEGG PATHWAY	bta00983	3	37	0.98894	ENSBTAG00000015047|ENSBTAG00000031837|ENSBTAG00000044150	http://www.genome.jp/kegg-bin/show_pathway?bta00983/bta:511969%09red/bta:530553%09red/bta:541028%09red
Valine, leucine and isoleucine degradation	KEGG PATHWAY	bta00280	4	46	0.991674	ENSBTAG00000026812|ENSBTAG00000002863|ENSBTAG00000017710|ENSBTAG00000009725	http://www.genome.jp/kegg-bin/show_pathway?bta00280/bta:522006%09red/bta:338074%09red/bta:281748%09red/bta:518393%09red
Cytosolic DNA-sensing pathway	KEGG PATHWAY	bta04623	6	62	0.994089	ENSBTAG00000018044|ENSBTAG00000001321|ENSBTAG00000000277|ENSBTAG00000000892|ENSBTAG00000010408|ENSBTAG00000010036	http://www.genome.jp/kegg-bin/show_pathway?bta04623/bta:281249%09red/bta:533216%09red/bta:281251%09red/bta:782472%09red/bta:100140537%09red/bta:508049%09red
MicroRNAs in cancer	KEGG PATHWAY	bta05206	33	247	0.999656	ENSBTAG00000005997|ENSBTAG00000000396|ENSBTAG00000014400|ENSBTAG00000014541|ENSBTAG00000006877|ENSBTAG00000015650|ENSBTAG00000013761|ENSBTAG00000021697|ENSBTAG00000002804|ENSBTAG00000001444|ENSBTAG00000010531|ENSBTAG00000009987|ENSBTAG00000009498|ENSBTAG00000007173|ENSBTAG00000025424|ENSBTAG00000015154|ENSBTAG00000020638|ENSBTAG00000002082|ENSBTAG00000005550|ENSBTAG00000017514|ENSBTAG00000035084|…	http://www.genome.jp/kegg-bin/show_pathway?bta05206/bta:281574%09red/bta:524530%09red/bta:513497%09red/bta:616317%09red/bta:281671%09red/bta:282886%09red/bta:282325%09red/bta:445419%09red/bta:282301%09red/bta:527165%09red/bta:788087%09red/bta:282642%09red/bta:517433%09red/bta:537682%09red/bta:282094%09red/bta:281402%09red/bta:505908%09red/bta:281585%09red/bta:540786%09red/bta:536128%09red/bta:540…
Olfactory transduction	KEGG PATHWAY	bta04740	41	897	1	ENSBTAG00000000005|ENSBTAG00000008161|ENSBTAG00000047770|ENSBTAG00000046932|ENSBTAG00000020087|ENSBTAG00000038215|ENSBTAG00000047870|ENSBTAG00000000214|ENSBTAG00000024607|ENSBTAG00000038643|ENSBTAG00000048043|ENSBTAG00000000233|ENSBTAG00000045606|ENSBTAG00000037424|ENSBTAG00000047176|ENSBTAG00000046009|ENSBTAG00000012823|ENSBTAG00000045769|ENSBTAG00000045899|ENSBTAG00000040187|ENSBTAG00000047585|…	http://www.genome.jp/kegg-bin/show_pathway?bta04740/bta:539623%09red/bta:525416%09red/bta:783203%09red/bta:526623%09red/bta:509267%09red/bta:783780%09red/bta:282243%09red/bta:787172%09red/bta:530719%09red/bta:788713%09red/bta:534256%09red/bta:505773%09red/bta:100300401%09red/bta:282136%09red/bta:101908477%09red/bta:508289%09red/bta:788693%09red/bta:519492%09red/bta:515540%09red/bta:617417%09red/b…
--------------------
#Term	Database	ID	Input number	Background number	P-Value	Input	Hyperlink
--------------------
#Term	Database	ID	Input number	Background number	P-Value	Input	Hyperlink
--------------------
