# Supplementary material for: Interference With ACSL1 Gene in Bovine Adipocytes: Transcriptome Profiling of mRNA and lncRNA Related to Unsaturated Fatty Acid Synthesis
Source: Front Vet Sci. 2021 Dec 16;8:788316. doi: 10.3389/fvets.2021.788316 (PMC8716587; doi:10.3389/fvets.2021.788316)
Supplement: Supplementary File 14 — The result of the alignment between the sequence of the amplified fragments of qRT-PCR and the sequence in RNA-Seq. [file Data_Sheet_3.ZIP]

Archive with 41 entries (38 files):
- Supplementary file 14/
- Supplementary file 14/lncRNA/
- Supplementary file 14/lncRNA/TCONS_00002149.ab1
- Supplementary file 14/lncRNA/TCONS_00002149.txt
- Supplementary file 14/lncRNA/TCONS_00040771.ab1
- Supplementary file 14/lncRNA/TCONS_00040771.txt
- Supplementary file 14/lncRNA/TCONS_00050038.ab1
- Supplementary file 14/lncRNA/TCONS_00050038.txt
- Supplementary file 14/lncRNA/TCONS_00057808.ab1
- Supplementary file 14/lncRNA/TCONS_00057808.txt
- Supplementary file 14/lncRNA/TCONS_00057814.ab1
- Supplementary file 14/lncRNA/TCONS_00057814.txt
- Supplementary file 14/lncRNA/TCONS_00069661.ab1
- Supplementary file 14/lncRNA/TCONS_00069661.txt
- Supplementary file 14/lncRNA/TCONS_00139018.ab1
- Supplementary file 14/lncRNA/TCONS_00139018.txt
- Supplementary file 14/mRNA/
- Supplementary file 14/mRNA/1.NELL2.ab1
- Supplementary file 14/mRNA/1.NELL2.txt
- Supplementary file 14/mRNA/10.FMOD.ab1
- Supplementary file 14/mRNA/10.FMOD.txt
- Supplementary file 14/mRNA/11.IDH3A.ab1
- Supplementary file 14/mRNA/11.IDH3A.txt
- Supplementary file 14/mRNA/12.EMP3.ab1
- Supplementary file 14/mRNA/12.EMP3.txt
- Supplementary file 14/mRNA/2.ACSL1.ab1
- Supplementary file 14/mRNA/2.ACSL1.txt
- Supplementary file 14/mRNA/3.SLC26A7.ab1
- Supplementary file 14/mRNA/3.SLC26A7.txt
- Supplementary file 14/mRNA/4.FABP4.ab1
- Supplementary file 14/mRNA/4.FABP4.txt
- Supplementary file 14/mRNA/5.TMEM87B.ab1
- Supplementary file 14/mRNA/5.TMEM87B.txt
- Supplementary file 14/mRNA/6.OLR1.ab1
- Supplementary file 14/mRNA/6.OLR1.txt
- Supplementary file 14/mRNA/7.TGFBI.ab1
- Supplementary file 14/mRNA/7.TGFBI.txt
- Supplementary file 14/mRNA/8.PTGIS.ab1
- Supplementary file 14/mRNA/8.PTGIS.txt
- Supplementary file 14/mRNA/9.VCAN.ab1
- Supplementary file 14/mRNA/9.VCAN.txt
