# Supplementary material for: Interference With ACSL1 Gene in Bovine Adipocytes: Transcriptome Profiling of mRNA and lncRNA Related to Unsaturated Fatty Acid Synthesis
Source: Front Vet Sci. 2021 Dec 16;8:788316. doi: 10.3389/fvets.2021.788316 (PMC8716587; doi:10.3389/fvets.2021.788316)
Supplement: Supplementary File 14 — The result of the alignment between the sequence of the amplified fragments of qRT-PCR and the sequence in RNA-Seq. [file Data_Sheet_3.ZIP › Supplementary file 14/mRNA/5.TMEM87B.txt]

GAGATCTGCATGAGGTCTTTATTTTATCTTTGCGGCTGTTGAAGGCGTGATGAGAGTCATTGGGGCAAATGATTCTGACC
TTGTGCTTCTGGCCAGCCTCCCTCTGTCTCTTCTTGATA
